# Supplementary material for: Optimized cumate toolkit for tunable protein expression during in vitro and in vivo studies of Burkholderia cenocepacia
Source: Appl Environ Microbiol. 2026 Jun 9;92(7):e00532-26. doi: 10.1128/aem.00532-26 (PMC13390352; doi:10.1128/aem.00532-26)
Supplement: Table S5 — DDA PSM summary of B. cenocepacia K56-2 ΔpglL-bcal1086-his containing pCumate-sfGFP and pCumate-PglLBc-his with and without induction. [file aem.00532-26-s0002.xlsx]

## Sheet: global.modsummary
Modification	Mass Shift	240223_NSco_8075_BC_delta_pglL_BCAL1086his_Pcumate_pglL_I_B1_PSMs	240223_NSco_8075_BC_delta_pglL_BCAL1086his_Pcumate_pglL_I_B2_PSMs	240223_NSco_8075_BC_delta_pglL_BCAL1086his_Pcumate_pglL_I_B3_PSMs	240223_NSco_8075_BC_delta_pglL_BCAL1086his_Pcumate_pglL_I_B4_PSMs	240223_NSco_8075_BC_delta_pglL_BCAL1086his_Pcumate_pglL_NI_B1_PSMs	240223_NSco_8075_BC_delta_pglL_BCAL1086his_Pcumate_pglL_NI_B2_PSMs	240223_NSco_8075_BC_delta_pglL_BCAL1086his_Pcumate_pglL_NI_B3_PSMs	240223_NSco_8075_BC_delta_pglL_BCAL1086his_Pcumate_pglL_NI_B4_PSMs	240223_NSco_8075_BC_delta_pglL_BCAL1086his_Pcumate_sfgfp_I_B1_PSMs	240223_NSco_8075_BC_delta_pglL_BCAL1086his_Pcumate_sfgfp_I_B2_PSMs	240223_NSco_8075_BC_delta_pglL_BCAL1086his_Pcumate_sfgfp_I_B3_PSMs	240223_NSco_8075_BC_delta_pglL_BCAL1086his_Pcumate_sfgfp_I_B4_PSMs	240223_NSco_8075_BC_delta_pglL_BCAL1086his_Pcumate_sfgfp_NI_B1_PSMs	240223_NSco_8075_BC_delta_pglL_BCAL1086his_Pcumate_sfgfp_NI_B2_PSMs	240223_NSco_8075_BC_delta_pglL_BCAL1086his_Pcumate_sfgfp_NI_B3_PSMs	240223_NSco_8075_BC_delta_pglL_BCAL1086his_Pcumate_sfgfp_NI_B4_PSMs	240223_NSco_8075_BC_delta_pglL_BCAL1086his_Pcumate_pglL_I_B1_percent_PSMs	240223_NSco_8075_BC_delta_pglL_BCAL1086his_Pcumate_pglL_I_B2_percent_PSMs	240223_NSco_8075_BC_delta_pglL_BCAL1086his_Pcumate_pglL_I_B3_percent_PSMs	240223_NSco_8075_BC_delta_pglL_BCAL1086his_Pcumate_pglL_I_B4_percent_PSMs	240223_NSco_8075_BC_delta_pglL_BCAL1086his_Pcumate_pglL_NI_B1_percent_PSMs	240223_NSco_8075_BC_delta_pglL_BCAL1086his_Pcumate_pglL_NI_B2_percent_PSMs	240223_NSco_8075_BC_delta_pglL_BCAL1086his_Pcumate_pglL_NI_B3_percent_PSMs	240223_NSco_8075_BC_delta_pglL_BCAL1086his_Pcumate_pglL_NI_B4_percent_PSMs	240223_NSco_8075_BC_delta_pglL_BCAL1086his_Pcumate_sfgfp_I_B1_percent_PSMs	240223_NSco_8075_BC_delta_pglL_BCAL1086his_Pcumate_sfgfp_I_B2_percent_PSMs	240223_NSco_8075_BC_delta_pglL_BCAL1086his_Pcumate_sfgfp_I_B3_percent_PSMs	240223_NSco_8075_BC_delta_pglL_BCAL1086his_Pcumate_sfgfp_I_B4_percent_PSMs	240223_NSco_8075_BC_delta_pglL_BCAL1086his_Pcumate_sfgfp_NI_B1_percent_PSMs	240223_NSco_8075_BC_delta_pglL_BCAL1086his_Pcumate_sfgfp_NI_B2_percent_PSMs	240223_NSco_8075_BC_delta_pglL_BCAL1086his_Pcumate_sfgfp_NI_B3_percent_PSMs	240223_NSco_8075_BC_delta_pglL_BCAL1086his_Pcumate_sfgfp_NI_B4_percent_PSMs
None	0	27516	26113	29239	26783	26913	27436	27289	26138	26847	26898	26540	27464	28140	29399	29499	28694	67.17	66.936	67.179	66.742	67.039	67.239	67.609	66.919	66.872	66.675	66.208	66.629	67.282	67.592	67.784	67.686
First isotopic peak	1.00235	7533	7517	7700	7533	7359	7664	7363	7289	7661	7709	7830	7773	7640	7582	7451	7632	18.39	19.269	17.691	18.773	18.33	18.782	18.243	18.662	19.082	19.109	19.532	18.857	18.267	17.432	17.122	18.003
Deamidation	0.984016	4108	3624	4370	3891	4074	3855	3974	4073	3915	3717	3909	3934	4170	4580	4525	3830	10.029	9.289	10.041	9.695	10.148	9.449	9.845	10.428	9.752	9.213	9.751	9.545	9.97	10.531	10.398	9.034
Second isotopic peak	2.0047	1272	1276	1444	1278	1295	1338	1249	1258	1298	1426	1414	1467	1391	1322	1342	1461	3.105	3.27	3.318	3.184	3.225	3.279	3.094	3.221	3.233	3.535	3.527	3.559	3.325	3.04	3.084	3.446
Hex1HexNAc2	568.212	126	124	147	146	44	55	53	38	0	2	2	1	2	2	4	1	0.307	0.318	0.338	0.364	0.109	0.135	0.131	0.097	0	0.005	0.004	0.002	0.004	0.005	0.009	0.002
Unannotated mass-shift 1.9376	1.9376	3	2	4	4	3	0	3	4	4	3	5	1	4	4	5	4	0.007	0.005	0.009	0.01	0.007	0	0.007	0.01	0.01	0.007	0.012	0.002	0.01	0.009	0.011	0.009
Unannotated mass-shift 668.2292	668.229	5	8	5	6	1	5	4	2	0	1	3	2	4	0	0	0	0.012	0.021	0.011	0.015	0.002	0.012	0.01	0.006	0	0.002	0.007	0.004	0.009	0	0	0
Unannotated mass-shift -0.0810	-0.081	4	2	2	1	0	1	2	3	2	2	4	2	2	2	3	3	0.01	0.005	0.005	0.002	0	0.002	0.005	0.008	0.005	0.005	0.01	0.005	0.005	0.005	0.007	0.007
Unannotated mass-shift 2.0802	2.0802	1	0	1	0	2	2	2	1	1	0	1	2	0	0	1	0	0.002	0	0.002	0	0.005	0.005	0.005	0.003	0.002	0	0.002	0.005	0	0	0.002	0
Unannotated mass-shift 668.2490	668.249	0	0	0	1	1	3	0	1	0	1	1	1	0	0	0	1	0	0	0	0.002	0.002	0.007	0	0.003	0	0.002	0.002	0.002	0	0	0	0.002
