# Supplementary material for: Optimized cumate toolkit for tunable protein expression during in vitro and in vivo studies of Burkholderia cenocepacia
Source: Appl Environ Microbiol. 2026 Jun 9;92(7):e00532-26. doi: 10.1128/aem.00532-26 (PMC13390352; doi:10.1128/aem.00532-26)
Supplement: Table S6 — DDA peptide and protein identification tables of B. cenocepacia K56-2 ΔpglL-bcal1086-his containing pCumate-sfGFP and pCumate-PglLBc-his with and without induction. [file aem.00532-26-s0003.xlsx]

## Sheet: Modified_Peptide_information
Peptide Sequence	Modified Sequence	Prev AA	Next AA	Start	End	Peptide Length	Charges	Assigned Modifications	Protein	Protein ID	Entry Name	Gene	Protein Description	Mapped Genes	Mapped Proteins	240223_NSco_8075_BC_delta_pglL_BCAL1086his_Pcumate_pglL_I_B1 Spectral Count	240223_NSco_8075_BC_delta_pglL_BCAL1086his_Pcumate_pglL_I_B2 Spectral Count	240223_NSco_8075_BC_delta_pglL_BCAL1086his_Pcumate_pglL_I_B3 Spectral Count	240223_NSco_8075_BC_delta_pglL_BCAL1086his_Pcumate_pglL_I_B4 Spectral Count	240223_NSco_8075_BC_delta_pglL_BCAL1086his_Pcumate_pglL_NI_B1 Spectral Count	240223_NSco_8075_BC_delta_pglL_BCAL1086his_Pcumate_pglL_NI_B2 Spectral Count	240223_NSco_8075_BC_delta_pglL_BCAL1086his_Pcumate_pglL_NI_B3 Spectral Count	240223_NSco_8075_BC_delta_pglL_BCAL1086his_Pcumate_pglL_NI_B4 Spectral Count	240223_NSco_8075_BC_delta_pglL_BCAL1086his_Pcumate_sfgfp_I_B1 Spectral Count	240223_NSco_8075_BC_delta_pglL_BCAL1086his_Pcumate_sfgfp_I_B2 Spectral Count	240223_NSco_8075_BC_delta_pglL_BCAL1086his_Pcumate_sfgfp_I_B3 Spectral Count	240223_NSco_8075_BC_delta_pglL_BCAL1086his_Pcumate_sfgfp_I_B4 Spectral Count	240223_NSco_8075_BC_delta_pglL_BCAL1086his_Pcumate_sfgfp_NI_B1 Spectral Count	240223_NSco_8075_BC_delta_pglL_BCAL1086his_Pcumate_sfgfp_NI_B2 Spectral Count	240223_NSco_8075_BC_delta_pglL_BCAL1086his_Pcumate_sfgfp_NI_B3 Spectral Count	240223_NSco_8075_BC_delta_pglL_BCAL1086his_Pcumate_sfgfp_NI_B4 Spectral Count	240223_NSco_8075_BC_delta_pglL_BCAL1086his_Pcumate_pglL_I_B1 Intensity	240223_NSco_8075_BC_delta_pglL_BCAL1086his_Pcumate_pglL_I_B2 Intensity	240223_NSco_8075_BC_delta_pglL_BCAL1086his_Pcumate_pglL_I_B3 Intensity	240223_NSco_8075_BC_delta_pglL_BCAL1086his_Pcumate_pglL_I_B4 Intensity	240223_NSco_8075_BC_delta_pglL_BCAL1086his_Pcumate_pglL_NI_B1 Intensity	240223_NSco_8075_BC_delta_pglL_BCAL1086his_Pcumate_pglL_NI_B2 Intensity	240223_NSco_8075_BC_delta_pglL_BCAL1086his_Pcumate_pglL_NI_B3 Intensity	240223_NSco_8075_BC_delta_pglL_BCAL1086his_Pcumate_pglL_NI_B4 Intensity	240223_NSco_8075_BC_delta_pglL_BCAL1086his_Pcumate_sfgfp_I_B1 Intensity	240223_NSco_8075_BC_delta_pglL_BCAL1086his_Pcumate_sfgfp_I_B2 Intensity	240223_NSco_8075_BC_delta_pglL_BCAL1086his_Pcumate_sfgfp_I_B3 Intensity	240223_NSco_8075_BC_delta_pglL_BCAL1086his_Pcumate_sfgfp_I_B4 Intensity	240223_NSco_8075_BC_delta_pglL_BCAL1086his_Pcumate_sfgfp_NI_B1 Intensity	240223_NSco_8075_BC_delta_pglL_BCAL1086his_Pcumate_sfgfp_NI_B2 Intensity	240223_NSco_8075_BC_delta_pglL_BCAL1086his_Pcumate_sfgfp_NI_B3 Intensity	240223_NSco_8075_BC_delta_pglL_BCAL1086his_Pcumate_sfgfp_NI_B4 Intensity	240223_NSco_8075_BC_delta_pglL_BCAL1086his_Pcumate_pglL_I_B1 MaxLFQ Intensity	240223_NSco_8075_BC_delta_pglL_BCAL1086his_Pcumate_pglL_I_B2 MaxLFQ Intensity
KTIGLIGGMSWESSAEYYRMINR	n[42.0106]KTIGLIGGM[15.9949]SWESSAEYYRMINR	M	H	2	24	23	3	N-term(42.0106),9M(15.9949)	tr|B4EDU4|B4EDU4_BURCJ	B4EDU4	B4EDU4_BURCJ	BCAL2215	Putative racemase			0	0	0	0	1	0	0	0	0	0	0	0	0	0	0	0	601239170	0	654779070	0	559678210	702171970	0	490362368	0	0	0	0	0	0	0	0	601239170	0
MMVPVFSPAPFVPDR	n[42.0106]MMVPVFS[568.2115]PAPFVPDR	-	A	1	15	15	3	N-term(42.0106),7S(568.2115)	tr|B4ECZ5|B4ECZ5_BURCJ	B4ECZ5	B4ECZ5_BURCJ	argM	Acetylornithine aminotransferase			0	0	0	0	0	0	0	0	0	0	0	0	0	0	1	0	0	0	0	0	0	0	0	0	0	0	0	0	0	0	0	0	0	0
LMTITVLQGGNVLDLER	n[42.0106]LM[15.9949]TITVLQGGNVLDLER	M	G	2	18	17	2	N-term(42.0106),2M(15.9949)	tr|B4EM84|B4EM84_BURCJ	B4EM84	B4EM84_BURCJ	BCAM0782	Putative prolidase			0	1	0	0	0	0	0	0	0	0	0	0	0	0	0	0	0	0	0	0	0	0	0	0	0	0	0	0	0	0	0	0	0	0
MLTPAQVLYDGAPPPAILPCCDHYAGSEK	n[42.0106]MLTPAQVLYDGAPPPAILPC[57.0215]C[57.0215]DHYAGSEK	-	L	1	29	29	3	N-term(42.0106),20C(57.0215),21C(57.0215)	tr|B4EFA9|B4EFA9_BURCJ	B4EFA9	B4EFA9_BURCJ	BCAM0964	Putative lyase			0	0	0	0	0	0	0	1	0	0	0	0	0	0	0	0	0	0	0	0	0	0	0	0	0	0	0	0	0	0	0	0	0	0
LGINSNINSLVAQQNLNGSQNALSQAITR	n[42.0106]LGINS[568.2115]NINS[568.2115]LVAQQNLNGS[568.2115]QNALSQAITR	M	L	2	30	29	3	N-term(42.0106),19S(568.2115),5S(568.2115),9S(568.2115)	tr|B4EDI8|B4EDI8_BURCJ	B4EDI8	B4EDI8_BURCJ	fliC	Flagellin			1	0	0	0	0	0	0	0	0	0	0	0	0	0	0	0	0	0	0	0	0	0	0	0	0	0	0	0	0	0	0	0	0	0
SDAPAGPVCVFGAGAVGCYLGGR	n[42.0106]SDAPAGPVC[57.0215]VFGAGAVGC[57.0215]YLGGR	M	L	2	24	23	2	N-term(42.0106),18C(57.0215),9C(57.0215)	tr|B4E9F0|B4E9F0_BURCJ	B4E9F0	B4E9F0_BURCJ	BCAL2751	Putative ketopantoate reductase			1	0	0	0	1	1	0	1	0	2	0	0	0	0	0	1	0	0	0	0	0	0	0	0	0	0	0	0	0	0	0	0	0	0
MGPLEGLMSKPEPLPSMQALR	n[42.0106]MGPLEGLM[15.9949]SKPEPLPSM[15.9949]QALR	-	A	1	21	21	3	N-term(42.0106),17M(15.9949),8M(15.9949)	tr|B4EHG3|B4EHG3_BURCJ	B4EHG3	B4EHG3_BURCJ	BCAM2314	LysR family regulatory protein			0	0	1	0	0	0	0	0	0	0	0	0	0	0	0	0	0	0	0	0	0	0	0	0	0	0	0	0	0	0	0	0	0	0
KLYHAPGSCSQAICIVLR	n[42.0106]KLYHAPGSC[57.0215]SQAIC[57.0215]IVLR	M	E	2	19	18	4	N-term(42.0106),14C(57.0215),9C(57.0215)	tr|B4EJF4|B4EJF4_BURCJ	B4EJF4	B4EJF4_BURCJ	BCAM0431	Glutathoine S-transferase			0	0	0	0	0	0	0	0	0	0	0	1	0	0	0	0	0	0	0	0	0	0	0	0	0	0	0	0	0	0	0	0	0	0
TMIEADFLGPPPCHMSTLVQIPCTQSIEDPLALHR	n[42.0106]TM[15.9949]IEADFLGPPPC[57.0215]HM[15.9949]STLVQIPC[57.0215]TQSIEDPLALHR	M	F	2	36	35	3	N-term(42.0106),13C(57.0215),15M(15.9949),23C(57.0215),2M(15.9949)	tr|B4EP70|B4EP70_BURCJ	B4EP70	B4EP70_BURCJ	BCAS0676	Uncharacterized protein			0	0	0	0	1	0	0	0	0	0	0	0	0	0	0	0	0	0	0	0	22931736	0	0	0	0	0	0	0	0	0	0	0	0	0
QTAVGFIGLGVMGTPMALNLAR	n[42.0106]QTAVGFIGLGVM[15.9949]GTPMALNLAR	M	A	2	23	22	2	N-term(42.0106),12M(15.9949)	tr|B4EC63|B4EC63_BURCJ	B4EC63	B4EC63_BURCJ	BCAL2056	Putative dehydrogenase			0	0	0	0	0	0	0	0	0	0	1	0	0	0	0	0	0	0	0	0	0	0	0	0	0	0	159333488	0	0	0	0	0	0	0
SSPTLFEFFAPCPR	n[42.0106]SSPTLFEFFAPC[57.0215]PR	M	G	2	15	14	2	N-term(42.0106),12C(57.0215)	tr|B4EE39|B4EE39_BURCJ	B4EE39	B4EE39_BURCJ	BCAL3318	Putative RNA-methylase protein			0	0	0	0	0	0	0	0	0	0	0	0	0	0	1	0	0	0	0	0	0	0	0	0	0	0	0	0	0	0	15513865	0	0	0
ADTAVIVVDMQRGLVER	n[42.0106]ADTAVIVVDMQRGLVER	M	A	2	18	17	2	N-term(42.0106)	tr|B4E6V1|B4E6V1_BURCJ	B4E6V1	B4E6V1_BURCJ	BCAL0378	Putative hydrolase			0	0	0	1	0	0	0	0	1	0	0	0	0	0	0	0	0	0	0	0	0	0	0	0	0	0	0	0	0	0	0	0	0	0
AETLNLTKEALVALAER	n[42.0106]AETLNLTKEALVALAER	M	R	2	18	17	2	N-term(42.0106)	tr|B4ELH0|B4ELH0_BURCJ	B4ELH0	B4ELH0_BURCJ	BCAM2772	Putative class II aldolase			0	0	0	0	1	0	0	0	0	0	0	0	0	0	0	0	0	0	0	0	2259514370	0	0	0	0	0	0	0	0	0	0	0	0	0
ATTANPTADKPASSGK	n[42.0106]ATTANPTADKPASSGK	M	F	2	17	16	2	N-term(42.0106)	tr|B4E6N7|B4E6N7_BURCJ	B4E6N7	B4E6N7_BURCJ	fliL	Flagellar FliL protein			0	0	1	0	0	0	0	0	0	0	0	0	0	0	0	0	0	0	2.43721e+06	0	0	0	0	0	0	0	0	0	0	0	0	0	0	0
GAHVPSSHDSAARPR	n[42.0106]GAHVPSSHDSAARPR	M	A	2	16	15	3	N-term(42.0106)	tr|B4EII5|B4EII5_BURCJ	B4EII5	B4EII5_BURCJ	BCAM1409	Putative membrane protein			0	0	0	0	0	0	0	0	0	0	0	0	1	0	0	0	0	0	0	0	0	0	0	0	0	0	0	0	1.23135e+06	0	0	0	0	0
GQSSDEANAPVAGQFALPLSATFGLGDR	n[42.0106]GQSSDEANAPVAGQFALPLSATFGLGDR	M	V	2	29	28	2	N-term(42.0106)	sp|P00384|DYR22_ECOLX	P00384	DYR22_ECOLX		Dihydrofolate reductase type 2		tr|TMP001|TMP001_pSCrhaB2	1	0	1	0	0	0	0	0	0	0	0	0	0	0	0	0	143680144	0	0	0	0	0	352778112	194301152	0	0	0	0	0	0	0	0	143680144	0
ISVPPLAASMRPDHDPR	n[42.0106]ISVPPLAASMRPDHDPR	M	S	2	18	17	2,3	N-term(42.0106)	tr|B4EI97|B4EI97_BURCJ	B4EI97	B4EI97_BURCJ	BCAM0285	Uncharacterized protein			0	1	0	0	0	0	0	0	1	5	2	2	0	0	0	0	0	0	0	0	0	0	0	0	380879296	261936832	449621408	87795576	602327360	527394752	638441090	551585220	0	0
KVLDLDAVR	n[42.0106]KVLDLDAVR	M	A	2	10	9	2	N-term(42.0106)	tr|B4EN04|B4EN04_BURCJ	B4EN04	B4EN04_BURCJ	BCAM0886	LysR family regulatory protein			0	0	0	0	1	0	0	0	0	0	0	0	0	0	0	0	0	0	0	0	0	0	0	0	0	0	0	0	0	0	0	0	0	0
MAANFDELASR	n[42.0106]MAANFDELASR	-	I	1	11	11	2	N-term(42.0106)	tr|B4EFV5|B4EFV5_BURCJ	B4EFV5	B4EFV5_BURCJ	BCAM2158	Putative DNA-binding protein			0	0	0	0	0	0	0	0	0	0	0	0	1	0	0	0	0	0	0	0	0	0	0	0	0	0	0	0	0	0	0	0	0	0
MAGITLDDLDLR	n[42.0106]MAGITLDDLDLR	-	I	1	12	12	2	N-term(42.0106)	tr|B4EJY1|B4EJY1_BURCJ	B4EJY1	B4EJY1_BURCJ	BCAM0479	AnsC family regulatory protein			0	0	0	1	0	0	0	0	0	0	0	0	0	0	0	0	0	0	0	0	0	0	0	0	0	0	0	0	0	0	0	0	0	0
MASTTLGVK	n[42.0106]MASTTLGVK	-	V	1	9	9	2	N-term(42.0106)	tr|B4EF02|B4EF02_BURCJ	B4EF02	B4EF02_BURCJ	putA	Bifunctional protein PutA			0	0	0	0	1	0	1	1	0	0	0	0	0	0	0	0	0	0	0	0	0	0	0	0	0	0	0	0	0	0	0	0	0	0
MDVQTDQAALSAHDTR	n[42.0106]MDVQTDQAALSAHDTR	-	R	1	16	16	2	N-term(42.0106)	tr|B4E8T9|B4E8T9_BURCJ	B4E8T9	B4E8T9_BURCJ	kgtP	Alpha-ketoglutarate permease			0	0	0	1	0	2	0	0	2	1	1	1	2	1	1	2	0	0	0	54416732	0	20416070	0	0	106423312	129387184	116160280	94053976	139039312	106115536	140007104	64744164	0	0
MIDLATAQQFLMTR	n[42.0106]MIDLATAQQFLMTR	-	G	1	14	14	2	N-term(42.0106)	tr|B4EDG5|B4EDG5_BURCJ	B4EDG5	B4EDG5_BURCJ	BCAL3247	Mechanosensitive ion channel protein			0	0	0	0	0	0	0	0	0	0	0	0	0	0	1	0	0	0	0	0	0	0	0	0	0	0	0	0	0	0	0	0	0	0
MLHNWSIR	n[42.0106]MLHNWSIR	-	T	1	8	8	2	N-term(42.0106)	tr|B4EE56|B4EE56_BURCJ	B4EE56	B4EE56_BURCJ	tar	Methyl-accepting chemotaxis protein			0	0	0	0	0	0	0	0	0	1	0	0	0	0	0	0	0	0	0	0	0	0	0	0	0	0	0	0	0	0	0	0	0	0
MNFQQLRFVREAVR	n[42.0106]MNFQQLRFVREAVR	-	Q	1	14	14	2	N-term(42.0106)	tr|B4E8S9|B4E8S9_BURCJ	B4E8S9	B4E8S9_BURCJ	ssuR	Aliphatic sulfonate utilization regulatory protein SsuR			0	0	0	0	0	0	0	0	0	0	0	0	0	1	0	0	0	0	0	0	0	0	0	0	0	0	0	0	0	0	0	0	0	0
MNLNATLFAQMVVFLVLAWFTMK	n[42.0106]MNLNATLFAQMVVFLVLAWFTMK	-	F	1	23	23	2	N-term(42.0106)	sp|B4EEY5|ATPF_BURCJ	B4EEY5	ATPF_BURCJ	atpF	ATP synthase subunit b			0	1	0	0	0	0	0	0	0	0	0	0	0	0	0	0	0	0	0	0	0	0	0	0	0	0	0	0	0	0	0	0	0	0
MNPTDPIAAVTHR	n[42.0106]MNPTDPIAAVTHR	-	D	1	13	13	2	N-term(42.0106)	tr|B4EFV0|B4EFV0_BURCJ	B4EFV0	B4EFV0_BURCJ	BCAM2153	Putative cytochrome P450 oxidoreductase			0	0	0	0	0	0	0	0	0	0	1	0	0	0	0	0	0	0	0	0	0	0	0	0	0	0	49600280	0	0	0	0	0	0	0
MNYPHPIIAR	n[42.0106]MNYPHPIIAR	-	E	1	10	10	2	N-term(42.0106)	sp|B4E5N4|PSD_BURCJ	B4E5N4	PSD_BURCJ	psd	Phosphatidylserine decarboxylase proenzyme			0	0	0	0	0	0	0	0	0	0	0	0	0	0	1	0	0	0	0	0	0	0	0	0	0	0	0	0	0	0	0	0	0	0
MPHTHYTTLISAANLAER	n[42.0106]MPHTHYTTLISAANLAER	-	L	1	18	18	2	N-term(42.0106)	tr|B4EN25|B4EN25_BURCJ	B4EN25	B4EN25_BURCJ	BCAM0907	Sulfurtransferase			0	0	0	1	0	0	0	0	0	0	0	0	0	0	0	0	0	0	0	0	0	0	0	0	0	0	0	0	0	0	0	0	0	0
MSLRPLHDR	n[42.0106]MSLRPLHDR	-	V	1	9	9	3	N-term(42.0106)	tr|B4EKJ4|B4EKJ4_BURCJ	B4EKJ4	B4EKJ4_BURCJ	groS	10 kDa chaperonin			0	0	0	0	0	0	0	0	0	2	1	0	0	0	0	0	0	0	0	0	0	0	0	0	0	26201004	0	0	0	0	0	0	0	0
MTPERPLPSAGDHAWIADLR	n[42.0106]MTPERPLPSAGDHAWIADLR	-	T	1	20	20	3	N-term(42.0106)	tr|B4EPX7|B4EPX7_BURCJ	B4EPX7	B4EPX7_BURCJ	BCAS0211	Putative pyridoxal-dependent decarboxylase			0	1	1	1	0	2	0	0	1	1	2	1	2	1	1	2	0	116141104	28140850	63840348	0	183559632	23089280	0	283693248	325573632	243176208	255468080	283462752	292606784	241137888	220196304	0	116141104
MTQHFDAIVIGTGQAGPPLAAR	n[42.0106]MTQHFDAIVIGTGQAGPPLAAR	-	L	1	22	22	3	N-term(42.0106)	tr|B4ELN5|B4ELN5_BURCJ	B4ELN5	B4ELN5_BURCJ	BCAM0684	Putative oxidoreductase			0	0	0	0	0	0	0	0	0	0	0	0	0	0	0	1	0	0	0	0	0	0	0	0	0	0	0	0	0	0	0	0	0	0
MTTEAITTDSLAVAER	n[42.0106]MTTEAITTDSLAVAER	-	V	1	16	16	2	N-term(42.0106)	tr|B4ELW2|B4ELW2_BURCJ	B4ELW2	B4ELW2_BURCJ	BCAM1802	Putative regulatory protein			0	0	0	0	0	0	0	0	1	0	0	0	0	0	0	0	0	0	0	0	0	0	0	0	0	0	0	0	0	0	0	0	0	0
MTTLTLIVAR	n[42.0106]MTTLTLIVAR	-	A	1	10	10	2	N-term(42.0106)	tr|B4EAM3|B4EAM3_BURCJ	B4EAM3	B4EAM3_BURCJ	dfrA	Dihydrofolate reductase			0	0	0	1	0	0	0	0	0	0	0	0	0	0	0	0	0	0	0	0	0	0	0	0	0	0	0	0	0	0	0	0	0	0
NALPAHAAHAAQR	n[42.0106]NALPAHAAHAAQR	M	H	2	14	13	2,3	N-term(42.0106)	tr|B4EPW7|B4EPW7_BURCJ	B4EPW7	B4EPW7_BURCJ	BCAS0201	Putative FAD dependent oxidoreductase			1	0	1	1	2	2	2	2	3	0	1	0	0	0	0	0	40016680	0	13478507	2.04678e+06	88894352	30807226	42627624	79092000	9042245	0	1.8377e+06	0	0	0	0	0	21857628	0
NMPSAEFSTSEPLSPPDSDSIGGTVLMK	n[42.0106]NMPSAEFSTSEPLSPPDSDSIGGTVLMK	M	A	2	29	28	2	N-term(42.0106)	tr|B4E5N7|B4E5N7_BURCJ	B4E5N7	B4E5N7_BURCJ	ilvI	Acetolactate synthase			1	0	0	0	0	0	1	0	0	0	0	0	1	2	1	1	0	0	0	0	0	0	0	0	0	0	0	0	13514350	39847564	7023152	0	0	0
NSPQGPQHDAPRPPDPAISTK	n[42.0106]NSPQGPQHDAPRPPDPAISTK	M	S	2	22	21	3	N-term(42.0106)	tr|B4EE36|B4EE36_BURCJ	B4EE36	B4EE36_BURCJ	BCAL3315	Mammalian cell entry related membrane protein			0	2	0	1	0	0	0	0	1	2	3	2	1	1	2	1	0	0	0	6374675	0	0	0	0	22531988	0	37669096	22970206	0	0	0	0	0	0
NTPNTASPSSAPALPR	n[42.0106]NTPNTASPSSAPALPR	M	I	2	17	16	2	N-term(42.0106)	tr|B4EBI1|B4EBI1_BURCJ	B4EBI1	B4EBI1_BURCJ	ansB	L-asparaginase II			0	0	0	0	0	0	0	0	0	0	0	1	1	0	0	1	0	0	0	0	0	0	0	0	0	0	0	4.91514e+06	7857460	0	0	6563040	0	0
PSGLYPNSMSVPSSLPPR	n[42.0106]PSGLYPNSMSVPSSLPPR	M	R	2	19	18	2	N-term(42.0106)	tr|B4E8P8|B4E8P8_BURCJ	B4E8P8	B4E8P8_BURCJ	dusA	tRNA-dihydrouridine(20/20a) synthase			1	0	0	0	0	0	0	0	0	0	0	0	0	0	0	0	0	0	0	0	0	0	0	0	0	0	0	0	0	0	0	0	0	0
QPFNTPWNSLEIVK	n[42.0106]QPFNTPWNSLEIVK	M	L	2	15	14	2	N-term(42.0106)	tr|B4EIV8|B4EIV8_BURCJ	B4EIV8	B4EIV8_BURCJ	BCAM0370	Putative membrane protein			1	2	0	1	0	0	0	0	2	2	1	2	2	2	2	2	0	267406112	0	78805624	0	0	0	0	242700384	0	274655904	76548008	121183912	22386574	44709616	0	0	267406112
SAATFHWDDPLLLDQQLTEEER	n[42.0106]SAATFHWDDPLLLDQQLTEEER	M	M	2	23	22	2	N-term(42.0106)	tr|B4ECY2|B4ECY2_BURCJ	B4ECY2	B4ECY2_BURCJ	BCAL3191	Putative glutaryl-CoA dehydrogenase			0	0	0	0	0	0	0	0	0	1	0	0	1	0	0	0	0	0	0	0	0	0	0	0	0	0	0	0	0	0	0	0	0	0
SADALSLPFAEPHAAPDEITAVSWNLHK	n[42.0106]SADALSLPFAEPHAAPDEITAVSWNLHK	M	G	2	29	28	3	N-term(42.0106)	tr|B4E8I0|B4E8I0_BURCJ	B4E8I0	B4E8I0_BURCJ	BCAL0537	Endonuclease/exonuclease/phosphatase family protein			0	0	0	0	0	0	0	0	0	0	2	1	0	0	0	0	0	0	0	0	0	0	0	0	0	0	0	0	0	0	0	0	0	0
SAIESVLHETR	n[42.0106]SAIESVLHETR	M	Q	2	12	11	2	N-term(42.0106)	tr|B4EEM3|B4EEM3_BURCJ	B4EEM3	B4EEM3_BURCJ	acoE	Acetyl-coenzyme A synthetase			0	0	0	0	0	0	0	0	0	0	0	0	0	1	0	1	0	0	0	0	0	0	0	0	173050128	157705968	131835448	173015808	123779096	124674968	137129984	144000336	0	0
SDAATPTEGPSIESPFVDLLGVQLVSAK	n[42.0106]SDAATPTEGPSIESPFVDLLGVQLVSAK	M	D	2	29	28	2	N-term(42.0106)	tr|B4EBJ8|B4EBJ8_BURCJ	B4EBJ8	B4EBJ8_BURCJ	BCAL1970	Thioesterase superfamily protein			0	0	0	0	0	0	0	0	0	0	0	1	0	0	0	0	0	0	0	0	0	0	0	0	0	0	0	0	0	0	0	0	0	0
SDALATHR	n[42.0106]SDALATHR	M	S	2	9	8	2	N-term(42.0106)	tr|B4EQB3|B4EQB3_BURCJ	B4EQB3	B4EQB3_BURCJ	BCAS0347	Putative binding-protein-dependent transport system component			1	1	1	1	0	1	1	1	1	1	1	1	0	1	1	1	2.16087e+06	1.18286e+06	36541588	1.148e+06	0	0	0	1.1238e+06	0	2.37465e+06	1.34818e+06	1.47627e+06	0	53290284	28569212	4.90181e+06	2.16087e+06	1.18286e+06
SDLQTSNPNTESFAALFEESLTR	n[42.0106]SDLQTSNPNTESFAALFEESLTR	M	Q	2	24	23	2	N-term(42.0106)	tr|B4EB40|B4EB40_BURCJ	B4EB40	B4EB40_BURCJ	rpsA	30S ribosomal protein S1			4	2	4	3	4	2	6	5	2	1	1	2	4	4	3	3	1415365760	630682750	1974267780	664718660	1155591300	615651900	879922430	811286850	591039170	691693440	652754620	791817280	964598140	1734769790	2461252610	1190901890	1415365760	630682750
SDPQQNPGDAPEETFISHLVELR	n[42.0106]SDPQQNPGDAPEETFISHLVELR	M	D	2	24	23	2	N-term(42.0106)	tr|B4E648|B4E648_BURCJ	B4E648	B4E648_BURCJ	tatC	Sec-independent protein translocase protein TatC			1	0	0	1	1	1	0	0	0	1	0	1	1	0	1	1	175261296	0	0	274589728	210202448	253040272	274852928	0	150644880	196325632	204239152	218667712	169488352	0	193551696	188844784	175261296	0
SDSSIAHGGNLHEAAR	n[42.0106]SDSSIAHGGNLHEAAR	M	R	2	17	16	2	N-term(42.0106)	tr|B4E8F2|B4E8F2_BURCJ	B4E8F2	B4E8F2_BURCJ	cobC	Putative cobalamin biosynthesis aminotransferase protein			0	0	0	0	0	0	0	0	0	1	0	0	0	0	0	0	0	0	0	0	0	0	0	0	0	0	0	0	0	0	0	0	0	0
SDSVAKPVDATFDQFGLAADILK	n[42.0106]SDSVAKPVDATFDQFGLAADILK	M	A	2	24	23	2	N-term(42.0106)	tr|B4E6D8|B4E6D8_BURCJ	B4E6D8	B4E6D8_BURCJ	rhlE2	Putative ATP-dependent RNA helicase 2			0	0	0	0	0	0	0	1	0	0	0	0	0	0	0	0	0	0	0	0	0	0	0	0	0	0	0	0	0	0	0	0	0	0
SDTRPDTLFALTALSPIDGR	n[42.0106]SDTRPDTLFALTALSPIDGR	M	Y	2	21	20	2	N-term(42.0106)	tr|B4EEU9|B4EEU9_BURCJ	B4EEU9	B4EEU9_BURCJ	purB	Adenylosuccinate lyase			0	1	0	0	1	0	0	0	0	0	0	0	0	0	0	0	0	21775428	0	0	28075190	0	0	0	0	0	0	0	0	0	0	0	0	21775428
SEIQTAHTHSAPLVGVLMGSSSDWDVMK	n[42.0106]SEIQTAHTHSAPLVGVLMGSSSDWDVMK	M	H	2	29	28	3	N-term(42.0106)	tr|B4EA21|B4EA21_BURCJ	B4EA21	B4EA21_BURCJ	purE	N5-carboxyaminoimidazole ribonucleotide mutase			2	1	0	1	0	3	2	1	2	2	3	2	1	2	2	2	192513392	474437760	73860192	246692160	0	224714768	138593936	0	500295296	417504896	298921056	424078048	338470944	351991648	245261040	300478496	192513392	474437760
SEPIDLSQIAPTLK	n[42.0106]SEPIDLSQIAPTLK	M	A	2	15	14	2	N-term(42.0106)	sp|B4E7Y8|ARGB_BURCJ	B4E7Y8	ARGB_BURCJ	argB	Acetylglutamate kinase			1	2	1	1	2	1	0	0	2	1	1	1	1	2	1	1	41833956	95332784	39797608	48850512	19726956	23035242	11089905	0	186813744	124665168	102264720	142704912	159568016	181177296	222198784	158496080	41833956	95332784
SETPLAASAPLDAR	n[42.0106]SETPLAASAPLDAR	M	Y	2	15	14	2	N-term(42.0106)	tr|B4E9N2|B4E9N2_BURCJ	B4E9N2	B4E9N2_BURCJ	metH2	Putative 5-methyltetrahydrofolate--homocysteine methyltransferase			0	0	0	0	0	0	0	0	0	0	0	1	0	0	0	0	0	0	0	0	0	0	0	0	0	0	0	0	0	0	0	0	0	0
SGIHFGHDLFDEFAR	n[42.0106]SGIHFGHDLFDEFAR	M	V	2	16	15	3	N-term(42.0106)	tr|B4EEH1|B4EEH1_BURCJ	B4EEH1	B4EEH1_BURCJ	BCAL1234	Putative heat shock protein			2	2	1	1	1	1	2	0	1	1	1	1	1	2	1	2	49895024	185885248	122558992	105000560	16253281	131984296	149026912	21597250	56956400	69989176	35402040	0	114666456	102035984	284847776	66663612	49895024	185885248
SGLTHFDAAGHAHMVDVGGK	n[42.0106]SGLTHFDAAGHAHMVDVGGK	M	Q	2	21	20	3	N-term(42.0106)	sp|B4EBZ2|MOAC_BURCJ	B4EBZ2	MOAC_BURCJ	moaC	Cyclic pyranopterin monophosphate synthase			0	0	0	0	0	0	0	0	0	0	0	0	1	0	0	1	0	0	0	0	0	0	0	0	0	0	0	0	0	0	0	0	0	0
SIEGVLK	n[42.0106]SIEGVLK	M	E	2	8	7	2	N-term(42.0106)	sp|B4E5M1|NUOB_BURCJ	B4E5M1	NUOB_BURCJ	nuoB	NADH-quinone oxidoreductase subunit B			0	0	0	0	0	0	0	0	0	0	0	0	1	0	0	0	0	0	0	0	0	0	0	0	0	0	0	0	0	0	0	0	0	0
SIETTTIKSLANGGPVPPSAQMELR	n[42.0106]SIETTTIKSLANGGPVPPSAQMELR	M	Y	2	26	25	3	N-term(42.0106)	tr|B4E7E6|B4E7E6_BURCJ	B4E7E6	B4E7E6_BURCJ	BCAL0438	Putative DNA-3-methyladenine glycosylase II			0	0	0	0	0	0	1	0	0	0	0	0	0	0	0	0	0	0	0	0	0	0	0	0	0	0	0	0	0	0	0	0	0	0
SSIGHDVAADHAHDDHAHEAPHGWR	n[42.0106]SSIGHDVAADHAHDDHAHEAPHGWR	M	R	2	26	25	3,4,5,6,7	N-term(42.0106)	tr|B4EA75|B4EA75_BURCJ	B4EA75	B4EA75_BURCJ	ctaD	Cytochrome c oxidase subunit 1			0	5	0	0	0	0	0	0	0	4	6	3	4	0	1	4	0	159398976	0	0	0	0	0	0	0	485765664	613798270	262260000	266728128	0	36055560	263351552	0	64884208
SSQQQSIPSYLHADDLGPWGNYLQQVDR	n[42.0106]SSQQQSIPSYLHADDLGPWGNYLQQVDR	M	V	2	29	28	2,3	N-term(42.0106)	tr|B4EEU7|B4EEU7_BURCJ	B4EEU7	B4EEU7_BURCJ	BCAL3359	Glutamate dehydrogenase			2	3	1	2	0	2	1	0	3	4	2	3	2	2	2	0	0	93715056	0	77970520	0	0	0	0	133028768	113859768	125627320	163223728	94065984	150625920	77317496	0	0	93715056
STEPSSKPVFPITDEVR	n[42.0106]STEPSSKPVFPITDEVR	M	H	2	18	17	2	N-term(42.0106)	tr|B4EET2|B4EET2_BURCJ	B4EET2	B4EET2_BURCJ	tyrZ	Tyrosine--tRNA ligase			1	2	1	1	2	2	2	2	1	1	1	2	2	2	1	2	488224000	757433220	352497120	623584190	194221072	0	0	0	1493354880	1247723390	1334786180	1178359940	1325909890	1142365820	1253479170	1219798660	488224000	757433220
STEQQGTAHTTIDGEPIPTLDEIAAQHFALSPWVAR	n[42.0106]STEQQGTAHTTIDGEPIPTLDEIAAQHFALSPWVAR	M	T	2	37	36	3	N-term(42.0106)	tr|B4EC26|B4EC26_BURCJ	B4EC26	B4EC26_BURCJ	BCAL2019	Phenylserine dehydratase			0	0	0	0	0	0	0	0	0	0	0	0	0	0	0	1	0	0	0	0	0	0	0	0	0	0	0	0	0	0	0	0	0	0
STPFASPATQAASASLPVFPR	n[42.0106]STPFASPATQAASASLPVFPR	M	P	2	22	21	2	N-term(42.0106)	tr|B4EBJ4|B4EBJ4_BURCJ	B4EBJ4	B4EBJ4_BURCJ	BCAL1966	tRNA-modifying protein YgfZ			0	1	1	0	2	0	1	1	1	0	0	1	1	1	1	1	97328104	37817152	151282240	37663424	79926104	0	61635100	98964528	132622584	0	41039860	32779664	51133224	117049576	96913376	86029216	97328104	37817152
STPITLPQGMTITGEIKPGYEAILTPDALALVAALHR	n[42.0106]STPITLPQGMTITGEIKPGYEAILTPDALALVAALHR	M	T	2	38	37	3	N-term(42.0106)	tr|B4ECR3|B4ECR3_BURCJ	B4ECR3	B4ECR3_BURCJ	aceB	Malate synthase			0	0	0	0	0	0	0	0	0	1	2	3	1	1	1	1	0	0	0	0	0	0	0	0	0	216337600	0	226069376	104713432	0	28791454	0	0	0
STTDTLSGQTVAADAEILLAQPR	n[42.0106]STTDTLSGQTVAADAEILLAQPR	M	G	2	24	23	2	N-term(42.0106)	tr|B4E8Y4|B4E8Y4_BURCJ	B4E8Y4	B4E8Y4_BURCJ	ispH	4-hydroxy-3-methylbut-2-enyl diphosphate reductase			0	0	0	0	0	0	0	0	0	0	0	0	0	0	2	0	0	0	0	0	0	0	0	0	0	0	0	0	0	0	0	0	0	0
STTLEQSAFAPPTGADSR	n[42.0106]STTLEQSAFAPPTGADSR	M	M	2	19	18	2	N-term(42.0106)	tr|B4E8V5|B4E8V5_BURCJ	B4E8V5	B4E8V5_BURCJ	cysD1	Sulfate adenylyltransferase			0	0	2	0	0	0	0	0	0	0	0	0	0	2	2	1	0	0	51218164	0	0	0	0	0	0	0	0	0	0	34283996	53039416	0	0	0
STTPSSASADSTTEATAQSPAR	n[42.0106]STTPSSASADSTTEATAQSPAR	M	Q	2	23	22	2	N-term(42.0106)	tr|B4EBP4|B4EBP4_BURCJ	B4EBP4	B4EBP4_BURCJ	spoT	Guanosine-3',5'-bis(Diphosphate) 3'-pyrophosphohydrolase			0	0	0	0	0	0	0	0	0	1	0	0	0	0	0	0	0	0	0	0	0	0	0	0	0	0	0	0	0	0	0	0	0	0
SYAPSLFGDNAPAPLHTPASTDSAFQAR	n[42.0106]SYAPSLFGDNAPAPLHTPASTDSAFQAR	M	S	2	29	28	2	N-term(42.0106)	tr|B4E6Q9|B4E6Q9_BURCJ	B4E6Q9	B4E6Q9_BURCJ	BCAL0337	Putative type VI secretion system protein TssL			0	0	0	0	0	1	0	0	0	0	0	0	0	0	0	0	0	0	0	0	0	0	0	0	0	0	0	0	0	0	0	0	0	0
TDTLQEEHAAADHAMR	n[42.0106]TDTLQEEHAAADHAMR	M	N	2	17	16	2,3	N-term(42.0106)	tr|B4EI36|B4EI36_BURCJ	B4EI36	B4EI36_BURCJ	BCAM2417	Uncharacterized protein			0	3	0	2	0	0	0	0	1	4	2	1	1	1	1	1	7886363	222026960	0	165377360	0	0	0	0	215290240	172914064	236190032	200802192	106210792	116748048	125136952	0	7886363	203752704
HAHFVLDGSGPAK	HAHFVLDGS[668.2276]GPAK	R	L	282	294	13	3	9S(668.2276)	tr|B4EEM6|B4EEM6_BURCJ	B4EEM6	B4EEM6_BURCJ	BCAL2287	Fumarate hydratase class I			0	0	0	0	0	0	0	1	0	0	0	0	0	0	0	0	0	0	0	0	0	0	0	0	0	0	0	0	0	0	0	0	0	0
NQGDALVHSTK	NQGDALVHS[668.2276]TK	R	K	538	548	11	2	9S(668.2276)	sp|B4EDZ2|DNAK_BURCJ	B4EDZ2	DNAK_BURCJ	dnaK	Chaperone protein DnaK			0	0	0	0	1	0	0	0	0	0	1	0	0	0	0	0	0	0	0	0	0	0	0	0	0	0	0	0	0	0	0	0	0	0
AIDAPIPASADTAGK	AIDAPIPAS[568.2115]ADTAGK	K	G	93	107	15	2	9S(568.2115)	tr|B4E6J9|B4E6J9_BURCJ	B4E6J9	B4E6J9_BURCJ	ftsL	Cell division protein FtsL			2	0	2	0	0	0	0	0	0	0	0	0	0	0	0	0	47513172	0	57791572	0	0	0	0	0	0	0	0	0	0	0	0	0	47513172	0
AISWSQAGSAAPADTPASAAPSASATPATR	AISWSQAGS[568.2115]AAPADTPASAAPSASATPATR	R	A	1797	1826	30	2	9S(568.2115)	tr|B4ELB5|B4ELB5_BURCJ	B4ELB5	B4ELB5_BURCJ	BCAM1737	Putative exported glycoprotein			0	0	0	0	0	4	4	2	0	0	0	0	0	0	0	0	0	0	0	0	0	101399624	45196832	43791008	0	0	0	0	0	0	0	0	0	0
ANPNYHPASQPSSLQR	ANPNYHPAS[568.2115]QPSSLQR	K	T	207	222	16	2,3	9S(568.2115)	tr|B4EN11|B4EN11_BURCJ	B4EN11	B4EN11_BURCJ	BCAM0893	PAP2 superfamily protein			2	4	2	4	0	0	0	0	0	0	0	0	0	0	0	0	19284412	44652292	11647226	52511272	0	0	0	0	0	0	0	0	0	0	0	0	19284412	36184040
AQPFNDIASTVVNTLR	AQPFNDIAS[568.2115]TVVNTLR	R	A	245	260	16	3	9S(568.2115)	sp|B4EB34|HLDD_BURCJ	B4EB34	HLDD_BURCJ	hldD	ADP-L-glycero-D-manno-heptose-6-epimerase			0	0	0	0	1	0	1	0	0	0	1	1	0	0	0	0	0	0	0	0	0	0	0	0	0	0	0	0	0	0	0	0	0	0
ENAAHSASSADAQYQQAIAALDAAK	ENAAHSASS[568.2115]ADAQYQQAIAALDAAK	R	L	123	147	25	2,3	9S(568.2115)	tr|B4E719|B4E719_BURCJ	B4E719	B4E719_BURCJ	BCAL1453	Putative fusaric acid resistance transport protein			6	4	4	4	0	0	0	0	0	0	0	0	0	0	0	0	1859520130	461561344	1345244930	1582560380	0	0	0	0	0	0	0	0	0	0	0	0	583511170	10425004000
LSKPAATTSATTSTTTSAGTASTSTTATAGTTTAAPAPTASAPEAAAK	LSKPAATTS[568.2115]ATTSTTTSAGTASTSTTATAGTTTAAPAPTASAPEAAAK	K	P	112	159	48	3	9S(568.2115)	tr|B4EB03|B4EB03_BURCJ	B4EB03	B4EB03_BURCJ	BCAL1917	Putative exported protein			0	0	0	1	0	0	0	0	0	0	0	0	0	0	0	0	0	0	0	290041024	0	0	19598182	0	0	0	0	0	0	0	0	0	0	0
VLDALPAASTGK	VLDALPAAS[568.2115]TGK	R	V	473	484	12	3	9S(568.2115)	tr|B4E9H1|B4E9H1_BURCJ	B4E9H1	B4E9H1_BURCJ	BCAL2772	Putative AMP-binding enzyme			0	0	0	0	0	0	1	0	0	0	0	0	0	0	0	0	0	0	0	0	0	0	0	0	0	0	0	0	0	0	0	0	0	0
AAGAEIVGMEDLAEQIK	AAGAEIVGM[15.9949]EDLAEQIK	R	A	89	105	17	2	9M(15.9949)	sp|B4E5A9|RL1_BURCJ	B4E5A9	RL1_BURCJ	rplA	50S ribosomal protein L1			3	1	3	2	3	3	2	4	4	3	2	3	3	2	2	3	4185417730	1785787780	5122903000	2200023300	5112211500	2605964540	3567045120	5130883100	1076945150	1188002300	816776000	1694834820	2096564220	2587381250	2715544580	2522407170	4185417730	1785787780
AAGGGDPQMQADSQHFR	AAGGGDPQM[15.9949]QADSQHFR	R	I	126	142	17	2,3	9M(15.9949)	tr|B4EAS7|B4EAS7_BURCJ	B4EAS7	B4EAS7_BURCJ	BCAL0816	Putative exported protein			0	0	0	0	1	1	1	0	0	2	0	0	0	0	0	0	0	5639238	0	31781614	0	30470472	0	31406364	15772110	75733360	19109692	0	0	0	0	0	0	5639238
AAGQNAPAMQPILEINPEHALVK	AAGQNAPAM[15.9949]QPILEINPEHALVK	K	Q	563	585	23	3	9M(15.9949)	tr|B4E6G8|B4E6G8_BURCJ	B4E6G8	B4E6G8_BURCJ	htpG	Chaperone protein HtpG			4	3	4	3	4	3	3	4	4	4	3	3	4	4	3	4	592071100	1285626500	1876799490	1028793150	809568510	1102400510	611897470	918477120	1238631300	1324787580	1188325890	1570685570	652996740	2337304580	2272136700	1236054910	592071100	1285626500
AAVLMHSHMDQLQQSGK	AAVLMHSHM[15.9949]DQLQQSGK	K	S	155	171	17	3	9M(15.9949)	tr|B4EAT5|B4EAT5_BURCJ	B4EAT5	B4EAT5_BURCJ	BCAL0824	Putative membrane protein			0	1	0	1	0	1	1	1	1	2	1	0	0	0	0	0	0	2.3146e+06	0	4.9694e+06	0	4.54621e+06	2.28885e+06	2425292	9837475	5162620	1.93412e+06	0	0	0	0	0	0	2.3146e+06
AAWDAVDTMNNLAGEPLVAR	AAWDAVDTM[15.9949]NNLAGEPLVAR	K	S	61	80	20	2	9M(15.9949)	tr|B4EN07|B4EN07_BURCJ	B4EN07	B4EN07_BURCJ	modE	Putative molybdenum transport protein			0	0	0	0	0	0	0	0	0	0	0	0	0	0	0	1	0	0	0	0	0	0	0	0	0	0	0	0	0	0	0	0	0	0
AETGPSPMMK	AETGPSPMM[15.9949]K	K	E	95	104	10	2	9M(15.9949)	sp|B4EBH3|RS6_BURCJ	B4EBH3	RS6_BURCJ	rpsF	30S ribosomal protein S6			0	0	2	0	0	0	0	0	0	0	0	0	0	1	0	1	0	0	51647864	0	0	0	0	0	0	0	0	0	0	63056916	4934934	69656784	0	0
AFGNPQVYMEK	AFGNPQVYM[15.9949]EK	R	F	192	202	11	2	9M(15.9949)	tr|B4E5V1|B4E5V1_BURCJ	B4E5V1	B4E5V1_BURCJ	accC	Biotin carboxylase			1	1	1	1	1	1	1	1	1	0	1	1	1	1	1	1	78952728	92773136	168191904	105122176	117698064	94817504	135195408	142090016	60172024	102728048	69350352	75835488	85695752	106157824	0	137202992	78952728	92773136
AFYEYHAAMMEPWDGPAAIAFTDGR	AFYEYHAAM[15.9949]MEPWDGPAAIAFTDGR	R	Q	386	410	25	2	9M(15.9949)	tr|B4E612|B4E612_BURCJ	B4E612	B4E612_BURCJ	glt1	Glutamate synthase large subunit			0	0	1	0	0	0	0	0	0	0	0	0	0	0	0	0	0	0	0	0	0	0	0	0	0	0	0	0	0	0	0	0	0	0
AGDPVAEVMK	AGDPVAEVM[15.9949]K	R	L	220	229	10	2	9M(15.9949)	tr|B4EIB1|B4EIB1_BURCJ	B4EIB1	B4EIB1_BURCJ	BCAM0299	Putative zinc-binding alcoholdehydrogenase			0	1	0	1	0	1	1	0	1	1	1	1	1	1	2	2	144823040	208579824	187452528	186248224	0	119234784	92340152	14112714	270402208	340671584	261385520	324488960	377489792	462718464	19845388	453083904	144823040	208579824
AGEIGSSTMPHK	AGEIGSSTM[15.9949]PHK	K	V	296	307	12	2,3	9M(15.9949)	tr|B4EEU9|B4EEU9_BURCJ	B4EEU9	B4EEU9_BURCJ	purB	Adenylosuccinate lyase			0	0	0	0	0	0	0	0	0	0	0	0	0	2	2	3	0	0	0	0	0	0	0	0	0	0	0	0	0	110294000	99068072	128673408	0	0
AIDELLPTMPR	AIDELLPTM[15.9949]PR	K	Q	292	302	11	2	9M(15.9949)	tr|B4E635|B4E635_BURCJ	B4E635	B4E635_BURCJ	hisD	Histidinol dehydrogenase			1	0	0	1	0	0	1	1	0	0	0	0	1	1	2	1	88120304	0	0	54644992	0	0	137762624	169682832	0	0	0	0	0	47045208	76706008	0	88120304	0
AILLDHGNMLASGSTDDVIEAYYSSYVR	AILLDHGNM[15.9949]LASGSTDDVIEAYYSSYVR	R	K	218	245	28	3	9M(15.9949)	tr|B4ECF0|B4ECF0_BURCJ	B4ECF0	B4ECF0_BURCJ	wzt	ABC transporter ATP-binding protein			0	0	1	0	0	0	0	0	0	0	0	0	0	0	0	0	0	0	0	0	0	0	0	0	0	0	0	0	0	0	0	0	0	0
AKPVLLEPMMAVEVETPEEFMGNVMGDLSSR	AKPVLLEPM[15.9949]MAVEVETPEEFMGNVMGDLSSR	K	R	605	635	31	3	9M(15.9949)	tr|B4E912|B4E912_BURCJ	B4E912	B4E912_BURCJ	fusA	Elongation factor G			0	0	0	0	0	0	0	0	0	1	0	0	1	0	0	0	0	0	0	0	0	0	0	0	0	0	0	0	54838204	0	0	0	0	0
ALAMHPDVMLFDEPTSALDPELVGEVLK	ALAMHPDVM[15.9949]LFDEPTSALDPELVGEVLK	R	V	175	202	28	3	9M(15.9949)	tr|B4ECZ3|B4ECZ3_BURCJ	B4ECZ3	B4ECZ3_BURCJ	hisP	Histidine ABC transporter ATP-binding protein		tr|B4E8A6|B4E8A6_BURCJ	2	1	1	2	5	1	3	1	2	2	2	1	0	2	1	3	92021808	18571592	105618832	136272592	232181952	151560960	164883344	232791568	122491488	131687152	66415944	114833104	0	67213096	193900608	128926920	92021808	18571592
ALGFNAPLMSGEMVK	ALGFNAPLM[15.9949]SGEMVK	K	T	242	256	15	2	9M(15.9949)	tr|B4EF03|B4EF03_BURCJ	B4EF03	B4EF03_BURCJ	BCAL0043	Putative extracellular ligand-binding protein			1	0	0	1	0	1	0	1	3	2	0	0	0	0	0	3	0	0	0	81170112	0	0	0	0	64881760	51782756	0	0	0	0	0	0	0	0
ANPVVLEPMMAVEVETPEDYMGNVMGDLSGR	ANPVVLEPM[15.9949]MAVEVETPEDYMGNVMGDLSGR	K	R	603	633	31	2,3	9M(15.9949)	tr|B4E5B7|B4E5B7_BURCJ	B4E5B7	B4E5B7_BURCJ	fusA	Elongation factor G			2	0	5	0	2	0	3	1	0	0	0	0	1	1	0	0	0	0	77390640	39245608	57819928	0	50811788	81020608	0	0	0	0	0	0	0	0	0	0
AQSELATAMAQLEAIQR	AQSELATAM[15.9949]AQLEAIQR	K	L	117	133	17	2	9M(15.9949)	sp|B4EEZ0|ATPE_BURCJ	B4EEZ0	ATPE_BURCJ	atpC	ATP synthase epsilon chain			3	3	4	2	3	1	1	1	1	3	1	2	1	3	2	4	1203387650	963070910	1168038910	991147970	1091532540	640643140	937839740	1176600830	692671490	738617280	818729020	791475010	733041920	777498690	844629820	1029697220	1203387650	963070910
AQWHDHFGMTPNEAHDAVR	AQWHDHFGM[15.9949]TPNEAHDAVR	R	T	155	173	19	3,4	9M(15.9949)	tr|B4EPX7|B4EPX7_BURCJ	B4EPX7	B4EPX7_BURCJ	BCAS0211	Putative pyridoxal-dependent decarboxylase			0	0	0	0	0	0	0	0	0	4	0	1	0	0	0	0	0	0	0	0	0	0	0	0	0	12575725	0	10756707	0	0	0	0	0	0
ATDEDNFPMR	ATDEDNFPM[15.9949]R	R	E	191	200	10	2	9M(15.9949)	tr|B4ELG7|B4ELG7_BURCJ	B4ELG7	B4ELG7_BURCJ	BCAM2769	Putative dehydrogenase			1	0	1	0	1	0	0	0	0	0	0	0	0	0	0	0	12514270	0	0	0	17189348	0	0	0	0	0	0	0	0	0	0	0	12514270	0
AVDLVISDMAPNLSGVASADAAR	AVDLVISDM[15.9949]APNLSGVASADAAR	R	I	126	148	23	2	9M(15.9949)	sp|B4E5F3|RLME_BURCJ	B4E5F3	RLME_BURCJ	rlmE	Ribosomal RNA large subunit methyltransferase E			0	0	2	0	0	0	0	0	0	0	0	0	0	0	0	0	0	0	0	0	0	0	0	0	0	0	0	0	0	0	0	0	0	0
AYAIIGQGMIAR	AYAIIGQGM[15.9949]IAR	R	I	140	151	12	2	9M(15.9949)	tr|B4ECN8|B4ECN8_BURCJ	B4ECN8	B4ECN8_BURCJ	smc	Chromosome partition protein Smc			0	0	0	0	1	0	0	0	0	0	0	0	0	0	0	0	0	0	0	0	0	0	0	0	0	0	0	0	0	0	0	0	0	0
DDLQSTIAMLR	DDLQSTIAM[15.9949]LR	R	K	136	146	11	2	9M(15.9949)	sp|B4E9G8|Y2707_BURCJ	B4E9G8	Y2707_BURCJ	BceJ2315_27070	UPF0234 protein BceJ2315_27070			0	1	0	1	0	1	1	0	1	1	1	1	0	2	0	0	0	125818640	0	87592944	0	52394040	61226180	0	56307680	110207576	25343646	100833792	0	0	0	0	0	125818640
DGPSAGGAMTTALVSVLTGIPVR	DGPSAGGAM[15.9949]TTALVSVLTGIPVR	K	A	678	700	23	2	9M(15.9949)	tr|B4EBM1|B4EBM1_BURCJ	B4EBM1	B4EBM1_BURCJ	lon	Lon protease			2	1	2	2	3	2	2	2	1	3	1	1	1	1	1	2	105347288	74921888	137147536	90987312	172415568	114081512	117194416	134717232	93929576	164726464	58304968	85488040	89118872	96403168	90047648	170439072	105347288	74921888
DGRPHIVDMIK	DGRPHIVDM[15.9949]IK	K	N	1006	1016	11	2,3	9M(15.9949)	tr|B4EEJ9|B4EEJ9_BURCJ	B4EEJ9	B4EEJ9_BURCJ	carB	Carbamoyl-phosphate synthase large chain			0	2	0	0	0	0	1	0	1	1	0	1	0	0	0	0	0	38094284	0	0	0	0	0	27816882	39046392	89881688	29398012	0	0	0	0	0	0	33622744
DIEHIVILMQENR	DIEHIVILM[15.9949]QENR	R	S	46	58	13	3	9M(15.9949)	tr|B4ECK8|B4ECK8_BURCJ	B4ECK8	B4ECK8_BURCJ	plcN	Putative non-hemolytic phospholipase C			0	0	0	0	0	0	0	0	1	0	0	0	0	0	0	0	0	0	0	0	0	0	0	0	0	0	0	0	0	0	0	0	0	0
DNTAVETPMFSHTFLGPAVYTDAK	DNTAVETPM[15.9949]FSHTFLGPAVYTDAK	R	H	214	237	24	2	9M(15.9949)	sp|B4E7D5|YIDC_BURCJ	B4E7D5	YIDC_BURCJ	yidC	Membrane protein insertase YidC			0	0	1	0	0	0	0	0	0	0	0	0	0	0	0	0	0	0	0	0	0	0	0	0	0	0	0	0	0	0	0	0	0	0
DQFDAVTSMNADEWR	DQFDAVTSM[15.9949]NADEWR	R	E	568	582	15	2	9M(15.9949)	tr|B4EK44|B4EK44_BURCJ	B4EK44	B4EK44_BURCJ	pckG	Phosphoenolpyruvate carboxykinase [GTP]			0	0	0	0	0	0	0	0	0	0	0	0	0	0	1	0	0	0	77009288	0	0	0	0	0	0	0	0	0	0	149903984	175640848	0	0	0
DQFDAVTSMNADEWREELK	DQFDAVTSM[15.9949]NADEWREELK	R	L	568	586	19	2,3	9M(15.9949)	tr|B4EK44|B4EK44_BURCJ	B4EK44	B4EK44_BURCJ	pckG	Phosphoenolpyruvate carboxykinase [GTP]			0	2	2	3	0	0	0	0	2	0	0	0	1	1	3	1	51969672	115152032	407464160	89594376	0	22393798	0	0	327125344	48930840	217133952	216824416	398159264	468738880	655375940	313402304	51969672	115152032
DQGWLAEHMLILGVTSPAGK	DQGWLAEHM[15.9949]LILGVTSPAGK	R	K	244	263	20	2,3	9M(15.9949)	tr|B4EK44|B4EK44_BURCJ	B4EK44	B4EK44_BURCJ	pckG	Phosphoenolpyruvate carboxykinase [GTP]			3	1	1	4	1	1	1	0	4	3	3	4	2	2	2	5	534018688	576136700	517033760	585988160	0	406321632	211974016	13072785	311244256	531639392	846627200	1064279740	900809540	915983620	1063260670	809813570	534018688	526646400
DVAMHIAAMK	DVAMHIAAM[15.9949]K	K	P	175	184	10	2	9M(15.9949)	sp|B4ECN0|EFTS_BURCJ	B4ECN0	EFTS_BURCJ	tsf	Elongation factor Ts			0	1	0	1	1	1	0	0	1	1	0	0	0	0	0	0	0	27193960	0	27678900	34260096	1314461180	0	25476106	0	32314458	1108118530	0	0	2080276990	2103438460	0	0	27193960
DVAMHIAAMKPVALSSADVPAELIETER	DVAMHIAAM[15.9949]KPVALSSADVPAELIETER	K	R	175	202	28	3,4	9M(15.9949)	sp|B4ECN0|EFTS_BURCJ	B4ECN0	EFTS_BURCJ	tsf	Elongation factor Ts			5	3	4	4	7	2	3	4	7	7	6	5	5	5	6	4	1008011010	1433594110	1137134850	638832510	828979580	1659239040	1799931390	807040190	1496743040	855051900	1691983620	484278784	2253541630	930081980	2715174140	2383150080	1077550080	850621500
DVDSILPTMVPAPYVNHVPTMTGGVGYDDLK	DVDSILPTM[15.9949]VPAPYVNHVPTMTGGVGYDDLK	R	R	254	284	31	3	9M(15.9949)	tr|B4EFS4|B4EFS4_BURCJ	B4EFS4	B4EFS4_BURCJ	BCAM2127	Putative dienelactone hydrolase family protein			0	0	0	0	0	0	1	0	0	0	0	0	0	0	0	0	0	0	0	0	0	8933053	6.32821e+06	0	0	0	0	0	0	0	0	0	0	0
DVEVTADQMSGHDWR	DVEVTADQM[15.9949]SGHDWR	K	I	347	361	15	2	9M(15.9949)	tr|B4E8U6|B4E8U6_BURCJ	B4E8U6	B4E8U6_BURCJ	amrA	Multidrug efflux system AmrA protein			0	0	1	0	0	0	0	0	0	0	0	0	0	0	0	0	0	0	0	0	0	0	0	0	0	0	0	0	0	0	0	0	0	0
DWLSEAAFMR	DWLSEAAFM[15.9949]R	R	H	31	40	10	2	9M(15.9949)	tr|B4EEU9|B4EEU9_BURCJ	B4EEU9	B4EEU9_BURCJ	purB	Adenylosuccinate lyase			0	0	0	0	0	0	0	0	0	1	0	1	1	1	1	1	28856298	0	0	0	0	0	0	0	0	27865540	0	74215456	62578012	97425888	124608288	58555692	28856298	0
DYAGVDEGMTGVSTR	DYAGVDEGM[15.9949]TGVSTR	R	F	404	418	15	2	9M(15.9949)	tr|B4E8T6|B4E8T6_BURCJ	B4E8T6	B4E8T6_BURCJ	BCAL1663	PrkA family serine protein kinase			1	0	2	1	0	1	2	0	1	1	1	3	2	2	2	2	0	0	95478864	173977584	0	95755584	97613664	0	271264416	280272000	244624608	324238272	447037184	614587780	709385540	433465792	0	0
EAFELFAAMLDAIK	EAFELFAAM[15.9949]LDAIK	R	Q	816	829	14	2	9M(15.9949)	sp|B4E5Y3|SECA_BURCJ	B4E5Y3	SECA_BURCJ	secA	Protein translocase subunit SecA			0	0	1	0	0	0	1	0	0	0	0	0	0	0	0	1	0	0	0	0	0	0	20225970	0	0	0	0	0	0	0	0	13248930	0	0
EALSGLSPMEFVDER	EALSGLSPM[15.9949]EFVDER	R	F	600	614	15	2	9M(15.9949)	tr|B4EAG9|B4EAG9_BURCJ	B4EAG9	B4EAG9_BURCJ	tex	Putative transcription accessory protein			0	0	1	0	1	0	1	2	0	0	0	0	0	0	0	0	0	0	0	0	220585888	0	254482128	0	0	0	0	0	0	0	0	0	0	0
EANALSGTMR	EANALSGTM[15.9949]R	R	A	59	68	10	2	9M(15.9949)	sp|B4E5D5|RL6_BURCJ	B4E5D5	RL6_BURCJ	rplF	50S ribosomal protein L6			0	0	2	0	0	0	0	0	0	0	0	0	1	2	3	2	0	0	201405840	0	0	0	0	0	0	0	0	0	54291248	171601056	158189504	474766432	0	0
EAVLSLVAMK	EAVLSLVAM[15.9949]K	R	D	403	412	10	2	9M(15.9949)	tr|B4E7M0|B4E7M0_BURCJ	B4E7M0	B4E7M0_BURCJ	sucB	Dihydrolipoyllysine-residue succinyltransferase component of 2-oxoglutarate dehydrogenase complex			1	1	3	3	2	2	3	1	2	2	2	2	1	2	2	2	513810816	408206048	783224060	394628704	424816160	364608448	434011520	427418432	441569856	455929024	457314784	507257376	414937504	463287744	488231872	553824900	513810816	408206048
EDAPMPGGMPGGMGGMGMDM	EDAPMPGGM[15.9949]PGGMGGMGMDM	K	-	527	546	20	2	9M(15.9949)	tr|B4ECT7|B4ECT7_BURCJ	B4ECT7	B4ECT7_BURCJ	groL	60 kDa chaperonin			0	0	2	0	0	0	0	0	0	0	0	0	0	0	3	0	0	0	85749272	0	0	0	0	0	0	0	0	0	0	0	361851744	0	0	0
EDIGSYLGMTLETVSR	EDIGSYLGM[15.9949]TLETVSR	R	T	204	219	16	2	9M(15.9949)	tr|B4EG35|B4EG35_BURCJ	B4EG35	B4EG35_BURCJ	BCAM0049	CRP family regulatory protein			3	1	3	2	1	2	2	1	2	2	2	1	2	2	2	3	100366200	0	141580688	104599784	97539656	46500608	68858632	37807892	28888792	159494272	77531856	100619768	73210488	154248096	201205568	176463744	100366200	0
EGGLLWFDMMVIPKDAPNR	EGGLLWFDM[15.9949]MVIPKDAPNR	K	D	269	287	19	2	9M(15.9949)	tr|B4EPP1|B4EPP1_BURCJ	B4EPP1	B4EPP1_BURCJ	BCAS0124	Putrescine-binding periplasmic protein			0	0	0	1	0	0	0	0	0	0	0	0	0	0	0	0	0	0	0	0	0	0	0	0	0	0	0	0	0	0	0	0	0	0
EGNDFYHEMK	EGNDFYHEM[15.9949]K	R	D	189	198	10	2,3	9M(15.9949)	sp|B4EEY9|ATPB_BURCJ	B4EEY9	ATPB_BURCJ	atpD	ATP synthase subunit beta			1	0	2	0	1	0	0	0	0	0	0	0	0	0	0	1	162612192	0	214746288	0	79579160	0	0	0	0	0	0	0	127894688	154597856	154680576	186882400	164095248	0
EHTAPLGQMR	EHTAPLGQM[15.9949]R	R	S	205	214	10	2	9M(15.9949)	tr|B4EMC3|B4EMC3_BURCJ	B4EMC3	B4EMC3_BURCJ	BCAM1861	Calcineurin-like phosphoesterase			0	0	1	0	0	0	0	0	0	0	0	0	0	1	1	1	0	0	3.30783e+06	0	0	0	0	0	0	0	0	0	0	5105641	0	5058335	0	0
EIVMTAQDMVDAALVGFER	EIVMTAQDM[15.9949]VDAALVGFER	K	G	221	239	19	3	9M(15.9949)	tr|B4EIY8|B4EIY8_BURCJ	B4EIY8	B4EIY8_BURCJ	BCAM1433	Putative short chain dehydrogenase			0	0	0	0	0	0	0	0	0	0	0	0	1	0	0	0	0	0	0	0	0	0	0	0	0	0	0	0	0	0	0	0	0	0
ELDYLIVDMPPGTGDIQLTLAQR	ELDYLIVDM[15.9949]PPGTGDIQLTLAQR	R	V	206	228	23	2	9M(15.9949)	tr|B4E8D8|B4E8D8_BURCJ	B4E8D8	B4E8D8_BURCJ	BCAL2644	Iron-sulfur cluster carrier protein			1	0	0	0	0	0	0	0	0	0	0	0	0	0	0	0	0	0	0	0	0	0	0	0	0	0	0	0	0	0	0	0	0	0
ELNIAETEMPGLVQIR	ELNIAETEM[15.9949]PGLVQIR	K	D	27	42	16	2	9M(15.9949)	tr|B4EE70|B4EE70_BURCJ	B4EE70	B4EE70_BURCJ	ahcY	Adenosylhomocysteinase			0	0	0	1	0	0	0	0	0	0	2	0	0	0	0	0	0	0	0	235538544	0	0	0	0	0	0	64578164	0	0	0	0	0	0	0
ELNIAETEMPGLVQIRDEYK	ELNIAETEM[15.9949]PGLVQIRDEYK	K	A	27	46	20	3	9M(15.9949)	tr|B4EE70|B4EE70_BURCJ	B4EE70	B4EE70_BURCJ	ahcY	Adenosylhomocysteinase			0	0	0	0	0	0	0	0	1	1	2	2	2	1	1	2	265856912	0	354937248	146598640	16038106	136602272	66832240	0	264856384	0	231893760	172159616	301762048	353820128	388517568	317985120	265856912	0
ENEPFEVAMR	ENEPFEVAM[15.9949]R	K	R	8	17	10	2	9M(15.9949)	tr|B4EN33|B4EN33_BURCJ	B4EN33	B4EN33_BURCJ	rpsU	30S ribosomal protein S21			1	0	1	0	1	0	1	0	1	0	0	1	1	1	3	1	65649668	34264612	104540592	0	75673040	0	20904452	0	0	0	67529616	139730064	0	170103952	210896896	138851808	65649668	34264612
EQYDLAQSMTR	EQYDLAQSM[15.9949]TR	R	G	50	60	11	2	9M(15.9949)	tr|B4E5I4|B4E5I4_BURCJ	B4E5I4	B4E5I4_BURCJ	BCAL1299	Uncharacterized protein			0	0	0	0	1	0	1	1	2	0	1	1	1	1	1	1	0	128963912	140521840	155005008	92919608	172299872	273072320	181322528	25580538	110562408	0	37303436	172377472	230459040	223209760	215735072	0	128963912
ETGNELGAMLAEAQWIAR	ETGNELGAM[15.9949]LAEAQWIAR	R	L	262	279	18	2	9M(15.9949)	tr|B4EBN9|B4EBN9_BURCJ	B4EBN9	B4EBN9_BURCJ	BCAL3005	Possible DNA polymerase/helicase			0	0	0	0	0	0	0	1	0	0	0	0	0	0	0	0	0	0	0	0	0	0	0	0	0	0	0	0	0	0	0	0	0	0
EYANQILGMQLVTHQTGPEGQK	EYANQILGM[15.9949]QLVTHQTGPEGQK	R	V	71	92	22	2,3	9M(15.9949)	sp|B4EBY6|SUCC_BURCJ	B4EBY6	SUCC_BURCJ	sucC	Succinate--CoA ligase [ADP-forming] subunit beta			1	0	1	0	2	0	0	0	1	1	0	0	1	2	3	3	159771728	0	516812928	0	189383968	103968232	0	0	0	301111904	162702256	172268672	165001520	14304401	456690016	582401980	159771728	0
FAGEAVPSMLALAGEVGGAR	FAGEAVPSM[15.9949]LALAGEVGGAR	R	D	211	230	20	2	9M(15.9949)	tr|B4EKG7|B4EKG7_BURCJ	B4EKG7	B4EKG7_BURCJ	BCAM0525	Putative aminotransferase protein			0	0	1	2	0	1	1	0	0	0	0	0	0	0	0	0	0	0	0	90873760	0	50422496	87210984	0	0	0	0	0	0	0	0	0	0	0
FDENDVRPMGR	FDENDVRPM[15.9949]GR	R	E	715	725	11	2	9M(15.9949)	tr|B4EB47|B4EB47_BURCJ	B4EB47	B4EB47_BURCJ	gyrA	DNA gyrase subunit A			0	0	0	0	1	0	1	0	0	0	0	0	0	0	0	0	0	0	0	0	12518981	0	1.38084e+06	0	0	0	0	0	0	0	0	0	0	0
FDFAHNAPMTDDEIR	FDFAHNAPM[15.9949]TDDEIR	R	R	596	610	15	3	9M(15.9949)	tr|B4E6Y2|B4E6Y2_BURCJ	B4E6Y2	B4E6Y2_BURCJ	alaS	Alanine--tRNA ligase			0	1	0	0	0	0	0	0	0	0	0	0	0	1	0	0	0	0	67537032	0	0	0	0	0	0	0	0	95149432	129134152	136458720	142802080	93178704	0	0
FFETIEHGMSILEAALADVDAK	FFETIEHGM[15.9949]SILEAALADVDAK	R	G	363	384	22	3	9M(15.9949)	tr|B4E6Y2|B4E6Y2_BURCJ	B4E6Y2	B4E6Y2_BURCJ	alaS	Alanine--tRNA ligase			2	1	0	0	0	0	0	0	1	1	0	0	0	0	1	1	0	0	0	0	0	0	0	0	12981182	0	0	0	0	0	24747386	12661919	0	0
FGEGDLGWMATLPMPVTLEHFVAK	FGEGDLGWM[15.9949]ATLPMPVTLEHFVAK	R	V	124	147	24	3	9M(15.9949)	tr|B4E650|B4E650_BURCJ	B4E650	B4E650_BURCJ	BCAL0327	Uncharacterized protein			0	0	0	0	0	0	0	0	1	0	0	0	0	0	0	0	0	0	0	0	0	0	0	0	0	0	0	0	0	0	0	0	0	0
FGQEIAGVMEFGMLGR	FGQEIAGVM[15.9949]EFGMLGR	R	G	156	171	16	2	9M(15.9949)	tr|B4E5L6|B4E5L6_BURCJ	B4E5L6	B4E5L6_BURCJ	BCAL2338	NADH-quinone oxidoreductase			0	1	0	0	0	0	0	1	0	0	1	2	2	1	1	0	0	0	82627064	0	0	0	53031584	49813404	0	13672151	0	93370336	29477462	41136524	0	0	0	0
FHGLSDQEMR	FHGLSDQEM[15.9949]R	K	Y	156	165	10	2,3	9M(15.9949)	sp|B4EDB2|SYK_BURCJ	B4EDB2	SYK_BURCJ	lysS	Lysine--tRNA ligase			1	1	0	2	1	1	3	2	0	1	0	0	0	0	0	0	14352629	0	9589260	39037412	22053084	29876764	39168580	47287608	14826134	74418488	22252742	20766264	3096270	0	0	8362115	14352629	0
FPNVYGIDMPTR	FPNVYGIDM[15.9949]PTR	K	G	402	413	12	2	9M(15.9949)	tr|B4EFK7|B4EFK7_BURCJ	B4EFK7	B4EFK7_BURCJ	purF	Amidophosphoribosyltransferase			0	0	1	1	0	0	1	1	1	1	1	0	0	0	0	2	59044420	0	31791876	116545152	123094792	0	0	0	27371696	77448856	0	0	0	79107040	0	53248272	59044420	0
FQKAIDDAMAQLEADGTFTK	FQKAIDDAM[15.9949]AQLEADGTFTK	K	I	230	249	20	3	9M(15.9949)	tr|B4E8A5|B4E8A5_BURCJ	B4E8A5	B4E8A5_BURCJ	BCAL1610	Periplasmic cystine-binding protein			0	0	0	0	0	0	0	0	0	0	0	0	0	1	0	1	0	0	0	0	0	0	0	0	0	0	0	0	0	0	0	0	0	0
FTDHVFGAMK	FTDHVFGAM[15.9949]K	K	E	174	183	10	3	9M(15.9949)	tr|B4E8X3|B4E8X3_BURCJ	B4E8X3	B4E8X3_BURCJ	BCAL2700	Putative oxidoreductase			0	0	0	1	0	1	0	1	0	1	0	0	0	0	0	0	0	0	0	0	0	15056763	0	0	0	10384422	0	0	0	0	0	0	0	0
GDHVIDAGMPESFNVLVK	GDHVIDAGM[15.9949]PESFNVLVK	K	E	1337	1354	18	3	9M(15.9949)	sp|B4E5B2|RPOB_BURCJ	B4E5B2	RPOB_BURCJ	rpoB	DNA-directed RNA polymerase subunit beta			1	0	2	2	1	2	0	1	2	1	0	0	0	1	1	2	42483252	0	0	42591184	52992192	53758264	0	0	104555288	170064064	0	46609320	0	36506132	28265628	192047344	42483252	0
GDQPLDWGMGEHLAFASLVASGYSVR	GDQPLDWGM[15.9949]GEHLAFASLVASGYSVR	R	L	596	621	26	3	9M(15.9949)	tr|B4E7L9|B4E7L9_BURCJ	B4E7L9	B4E7L9_BURCJ	sucA	2-oxoglutarate dehydrogenase E1 component			3	2	3	3	3	2	1	2	3	4	3	3	3	3	4	2	269123104	160643664	356902464	23281000	208048320	117882600	37548116	180868912	232617664	135476432	208751536	211632736	188050224	244304064	388804032	259348320	269123104	160643664
GHPEVEGTMGQVER	GHPEVEGTM[15.9949]GQVER	K	G	138	151	14	2,3	9M(15.9949)	tr|B4E8Y4|B4E8Y4_BURCJ	B4E8Y4	B4E8Y4_BURCJ	ispH	4-hydroxy-3-methylbut-2-enyl diphosphate reductase			1	3	2	3	2	3	3	3	3	4	3	3	2	2	3	3	19014838	158392768	32400648	137499888	23693000	113303296	73600048	100792704	128564528	282654976	168456224	115316368	36673848	35228200	34913656	51584880	19399276	83837408
GIAPTEYAMPYTDSTNMGILEEELNR	GIAPTEYAM[15.9949]PYTDSTNMGILEEELNR	K	R	223	248	26	2	9M(15.9949)	tr|B4E867|B4E867_BURCJ	B4E867	B4E867_BURCJ	BCAL1571	Putative prophage tail sheath protein			0	0	0	0	0	1	0	0	0	0	0	0	0	0	0	0	0	0	0	0	0	0	0	0	0	0	0	0	0	0	0	0	0	0
GIVQGMEDMVGGGK	GIVQGMEDM[15.9949]VGGGK	R	I	635	648	14	2	9M(15.9949)	tr|B4E5B7|B4E5B7_BURCJ	B4E5B7	B4E5B7_BURCJ	fusA	Elongation factor G			1	0	2	2	1	1	1	1	0	1	0	1	1	3	1	2	153733488	0	833404670	119895808	295088352	141367408	170092320	214071488	93562904	186064816	0	69533952	92341560	500055744	128274320	120556200	153733488	0
GLTVGQQLMSGSEAPIR	GLTVGQQLM[15.9949]SGSEAPIR	K	A	109	125	17	2	9M(15.9949)	sp|B4E5C3|RL2_BURCJ	B4E5C3	RL2_BURCJ	rplB	50S ribosomal protein L2			4	4	5	3	3	4	6	6	4	3	3	4	2	2	2	2	2420891650	755065470	4695959600	1818133760	3733014270	1766006910	1716043520	3178702340	1369027460	1352783100	1368618370	80193392	393166944	2397962240	2615055870	2661463300	2420891650	755065470
GMWAMPDLMHAMLEQK	GMWAMPDLM[15.9949]HAMLEQK	K	I	505	520	16	3	9M(15.9949)	tr|B4ELZ9|B4ELZ9_BURCJ	B4ELZ9	B4ELZ9_BURCJ	glcB	Malate synthase G			0	0	0	0	1	0	0	0	0	0	1	1	0	0	0	0	0	0	0	0	12925261	0	0	0	0	0	0	226740880	0	0	0	0	0	0
GQDSLVIDMLDDASADGGAANGKR	GQDSLVIDM[15.9949]LDDASADGGAANGKR	R	V	171	194	24	3	9M(15.9949)	tr|B4EEJ1|B4EEJ1_BURCJ	B4EEJ1	B4EEJ1_BURCJ	dnaQ	DNA polymerase III, epsilon chain			0	0	0	0	0	0	0	0	1	0	0	0	1	0	0	0	0	0	0	0	0	422867936	0	0	729242050	766091520	0	976810940	0	0	0	0	0	0
GQFLAPHDMK	GQFLAPHDM[15.9949]K	K	N	135	144	10	2	9M(15.9949)	sp|B4EDA2|KDSA_BURCJ	B4EDA2	KDSA_BURCJ	kdsA	2-dehydro-3-deoxyphosphooctonate aldolase			0	0	1	0	0	0	1	2	1	0	1	0	0	1	1	1	0	0	5.86625e+06	0	0	0	4.4206e+06	34813760	6439155	19715348	7685719	0	0	22133824	0	24916174	0	0
GQHAPDNDMVAADAAR	GQHAPDNDM[15.9949]VAADAAR	R	L	221	236	16	2,3	9M(15.9949)	tr|B4E9M1|B4E9M1_BURCJ	B4E9M1	B4E9M1_BURCJ	BCAL0671	Carbonic anhydrase			2	0	2	4	2	3	3	3	3	4	2	2	3	3	2	3	88471744	0	41759176	124069936	102385032	85414648	4112943	79507416	78565664	162820384	80947552	63689552	49923832	44999744	17357270	65412856	86930096	0
GRNDIPQVMNGLGVAIVSTPK	GRNDIPQVM[15.9949]NGLGVAIVSTPK	R	G	89	109	21	3	9M(15.9949)	sp|B4E5D4|RS8_BURCJ	B4E5D4	RS8_BURCJ	rpsH	30S ribosomal protein S8			1	1	3	1	3	1	1	4	2	2	2	2	1	0	0	0	0	0	28235754	0	19330900	0	0	0	0	0	0	0	0	0	0	0	0	0
GSVQTVRPMTADTALR	GSVQTVRPM[15.9949]TADTALR	K	L	341	356	16	2	9M(15.9949)	tr|B4EA63|B4EA63_BURCJ	B4EA63	B4EA63_BURCJ	BCAL0738	C-terminal processing protease-3			0	0	1	1	2	1	1	1	1	1	1	0	0	0	0	0	0	8549250	0	12472864	14872063	14029871	10761436	24671932	27647200	22112198	5486843	0	0	0	0	0	0	8549250
GVHKPGVEMVTSR	GVHKPGVEM[15.9949]VTSR	R	M	169	181	13	2,3	9M(15.9949)	tr|B4EG41|B4EG41_BURCJ	B4EG41	B4EG41_BURCJ	folE	GTP cyclohydrolase 1			2	4	2	4	2	3	1	2	4	3	3	2	2	2	1	2	21517944	65761188	20180390	134301952	5648969	59035672	0	46249440	99737544	397334624	217254192	16089892	29374320	15388590	14774838	44570456	20560134	45273240
GVLGLNASMFK	GVLGLNASM[15.9949]FK	R	S	334	344	11	2	9M(15.9949)	tr|B4E5V8|B4E5V8_BURCJ	B4E5V8	B4E5V8_BURCJ	nrdB	Ribonucleoside-diphosphate reductase subunit beta			0	0	2	2	0	0	0	1	0	0	1	0	1	1	1	0	38689260	0	190650000	13705803	0	0	54277680	91777144	0	0	54973480	0	146495632	166227600	203328800	189680160	38689260	0
GVPEVDLSMPASSGTDLPR	GVPEVDLSM[15.9949]PASSGTDLPR	R	G	101	119	19	2	9M(15.9949)	tr|B4EAX0|B4EAX0_BURCJ	B4EAX0	B4EAX0_BURCJ	BCAL1885	Putative membrane protein			0	0	0	0	0	0	0	0	0	0	0	0	0	0	1	1	0	0	0	0	0	0	0	0	0	0	0	0	0	0	0	18085372	0	0
GVPLDADLMFDVR	GVPLDADLM[15.9949]FDVR	R	A	179	191	13	2	9M(15.9949)	sp|B4EAS0|Y800_BURCJ	B4EAS0	Y800_BURCJ	BceJ2315_08000	Nucleotide-binding protein BceJ2315_08000			0	0	0	0	0	0	0	0	0	0	0	0	0	1	0	0	0	0	0	0	0	0	0	0	0	0	0	0	0	120228752	0	0	0	0
GWDEGVQGMK	GWDEGVQGM[15.9949]K	K	V	65	74	10	2	9M(15.9949)	tr|B4EMY8|B4EMY8_BURCJ	B4EMY8	B4EMY8_BURCJ	fbp	Peptidyl-prolyl cis-trans isomerase			0	0	0	0	0	0	0	0	0	0	0	0	0	0	1	1	0	0	0	0	0	0	0	0	0	0	0	0	0	0	0	0	0	0
GYPSADAFMK	GYPSADAFM[15.9949]K	R	R	65	74	10	2	9M(15.9949)	tr|B4EPI0|B4EPI0_BURCJ	B4EPI0	B4EPI0_BURCJ	BCAS0063	Uncharacterized protein			0	0	1	0	0	0	0	0	0	0	0	0	0	0	0	0	0	0	0	0	0	0	0	0	0	0	0	0	0	0	0	0	0	0
GYWSPFAEMPSPK	GYWSPFAEM[15.9949]PSPK	R	V	24	36	13	2	9M(15.9949)	tr|B4E7B9|B4E7B9_BURCJ	B4E7B9	B4E7B9_BURCJ	paaZ	Putative phenylacetic acid degradation oxidoreductase			1	0	1	1	0	0	0	0	1	1	1	1	1	1	1	1	255648992	0	257371328	0	0	0	0	0	165241824	128858120	0	424864192	454361440	477073824	623699650	520348064	255648992	0
HAVEWNADMIVMGTHGR	HAVEWNADM[15.9949]IVMGTHGR	R	H	269	285	17	3	9M(15.9949)	tr|B4EIR0|B4EIR0_BURCJ	B4EIR0	B4EIR0_BURCJ	BCAM0319	Putative universal stress protein			0	1	0	0	0	0	0	0	0	0	0	0	0	0	0	0	0	0	0	0	0	0	0	0	0	0	0	0	0	0	0	0	0	0
HDVSALDDMK	HDVSALDDM[15.9949]K	K	Q	104	113	10	2	9M(15.9949)	tr|B4E9X9|B4E9X9_BURCJ	B4E9X9	B4E9X9_BURCJ	BCAL1798	Putative exported protein			0	0	0	0	1	0	0	0	0	0	0	2	0	0	0	0	0	0	0	0	3033793	0	0	0	0	0	0	74930968	0	0	0	74182160	0	0
HTADFGITMGR	HTADFGITM[15.9949]GR	K	Y	129	139	11	2	9M(15.9949)	tr|B4E627|B4E627_BURCJ	B4E627	B4E627_BURCJ	BCAL0304	VacJ-like lipoprotein			0	0	0	0	0	0	0	0	1	0	0	0	0	0	0	0	0	0	0	0	0	0	0	0	0	0	0	0	0	0	0	0	0	0
HTELTHTLMK	HTELTHTLM[15.9949]K	R	V	301	310	10	2,3	9M(15.9949)	tr|B4EBL4|B4EBL4_BURCJ	B4EBL4	B4EBL4_BURCJ	purL	Phosphoribosylformylglycinamidine synthase			1	0	1	0	2	0	1	0	0	0	0	2	2	1	0	2	89105728	0	67147320	0	108886352	1.34804e+06	9027369	0	6345798	0	0	89402832	32059014	18392376	17066744	79337296	54608640	0
HVAAGMNPMDLK	HVAAGMNPM[15.9949]DLK	K	R	106	117	12	2,3	9M(15.9949)	tr|B4EP31|B4EP31_BURCJ	B4EP31	B4EP31_BURCJ	groL	60 kDa chaperonin			1	3	2	2	1	1	1	2	3	1	2	1	1	2	2	1	602457470	1456656770	746678910	1278625920	399900256	1159627390	720745280	507949568	1240868480	1237587330	540822020	533325472	658346500	849910780	966282500	667178300	544921790	1255102590
IAFIGGGNMAAALIGGLIK	IAFIGGGNM[15.9949]AAALIGGLIK	K	R	3	21	19	2	9M(15.9949)	tr|B4EE14|B4EE14_BURCJ	B4EE14	B4EE14_BURCJ	proC	Pyrroline-5-carboxylate reductase			0	0	1	0	1	0	1	0	0	1	0	1	1	0	0	1	0	0	56926576	0	29177136	0	21914510	0	14382309	24878130	0	16684246	6065106	0	0	40263040	0	0
IAPAWSGGMSLLYQDTAAAK	IAPAWSGGM[15.9949]SLLYQDTAAAK	K	V	231	250	20	2	9M(15.9949)	tr|B4E873|B4E873_BURCJ	B4E873	B4E873_BURCJ	BCAL1577	Hypothetical phage protein			1	0	2	0	2	3	2	2	0	0	0	0	0	0	0	0	58827352	0	128024752	0	611172610	1270160900	1207924350	818714240	0	0	0	0	0	0	0	0	58827352	0
IEMPQAFFMR	IEMPQAFFM[15.9949]R	R	V	321	330	10	2	9M(15.9949)	tr|B4E5V9|B4E5V9_BURCJ	B4E5V9	B4E5V9_BURCJ	BCAL3429	Ribonucleoside-diphosphate reductase			0	0	1	0	1	0	1	0	1	1	1	1	1	1	0	1	0	0	252347744	0	84426704	0	23486388	0	0	42090928	29126014	0	177686864	171161808	249822496	284514432	0	0
IGVDADTLMSVNK	IGVDADTLM[15.9949]SVNK	K	I	350	362	13	2	9M(15.9949)	tr|B4EEJ5|B4EEJ5_BURCJ	B4EEJ5	B4EEJ5_BURCJ	BCAL1258	Putative exported transglycosylase protein			2	1	1	1	3	1	1	2	0	0	0	1	0	0	0	0	35151292	41120080	0	75667680	0	0	75246120	107649016	0	0	0	0	0	0	0	0	35151292	41120080
IKPGQPVVMR	IKPGQPVVM[15.9949]R	R	F	231	240	10	2,3	9M(15.9949)	tr|B4E7L8|B4E7L8_BURCJ	B4E7L8	B4E7L8_BURCJ	typA	GTP-binding protein			3	2	3	4	3	4	4	4	2	4	3	3	2	1	1	2	148438688	78534832	139796608	202951184	137038752	240574048	216959648	320875680	110575328	312044160	121986032	114066976	100727664	85294512	31238004	149530432	82986584	44033344
ILAALPAGMTFEPLMTLYLTDNTPPDEIR	ILAALPAGM[15.9949]TFEPLMTLYLTDNTPPDEIR	R	R	77	105	29	2	9M(15.9949)	tr|B4EEU0|B4EEU0_BURCJ	B4EEU0	B4EEU0_BURCJ	pyrC	Dihydroorotase			1	0	0	0	0	0	0	0	0	0	1	0	0	0	0	0	0	0	0	0	0	0	0	0	0	0	17697900	0	0	0	0	0	0	0
ILVTLLHEMVK	ILVTLLHEM[15.9949]VK	R	R	358	368	11	3	9M(15.9949)	tr|B4EAG1|B4EAG1_BURCJ	B4EAG1	B4EAG1_BURCJ	phbA	Acetyl-CoA acetyltransferase	phaA	tr|B4EAU3|B4EAU3_BURCJ	2	1	1	1	1	1	1	0	1	1	1	1	3	3	2	2	84170856	34364192	0	32335266	0	38342908	32412406	0	154499616	82315664	56632140	106691552	83826176	529079776	395622016	446554784	84170856	34364192
IPAADAALMLAR	IPAADAALM[15.9949]LAR	R	H	200	211	12	2	9M(15.9949)	tr|B4EIA6|B4EIA6_BURCJ	B4EIA6	B4EIA6_BURCJ	BCAM0294	Putative universal stress protein			0	2	0	2	0	0	0	0	2	2	2	1	1	1	1	2	0	320244288	0	47392908	0	186706080	182677136	0	630236160	33377290	676801600	675711620	3368664830	3876572420	0	3800900860	0	320244288
ITPLGQNEMR	ITPLGQNEM[15.9949]R	R	V	213	222	10	2	9M(15.9949)	tr|B4EHC8|B4EHC8_BURCJ	B4EHC8	B4EHC8_BURCJ	BCAM1248	Putative oxygenase			0	0	1	0	0	0	0	0	0	0	0	0	0	0	0	0	0	0	0	0	0	0	0	0	0	0	0	0	0	0	0	0	0	0
IVDAVSAAMR	IVDAVSAAM[15.9949]R	R	N	47	56	10	2	9M(15.9949)	tr|B4EEQ8|B4EEQ8_BURCJ	B4EEQ8	B4EEQ8_BURCJ	BCAL2320	Putative aminotransferase			0	0	0	0	0	0	0	0	1	0	0	0	0	0	0	0	0	0	0	0	0	0	0	0	0	0	0	0	0	0	0	0	0	0
KAETGPSPMMK	KAETGPSPM[15.9949]MK	K	E	94	104	11	2	9M(15.9949)	sp|B4EBH3|RS6_BURCJ	B4EBH3	RS6_BURCJ	rpsF	30S ribosomal protein S6			0	0	1	0	0	0	0	0	0	0	0	0	0	0	2	0	0	0	4.78573e+06	0	0	0	0	0	0	0	0	0	0	0	32507920	0	0	0
KFDAINSDMTITDQR	KFDAINSDM[15.9949]TITDQR	R	K	89	103	15	2,3	9M(15.9949)	tr|B4ED01|B4ED01_BURCJ	B4ED01	B4ED01_BURCJ	BCAL1065	Periplasmic solute-binding protein			1	0	1	0	2	0	0	2	1	0	0	0	2	2	2	2	82074720	14390464	182514640	64684272	58672836	47912876	0	80329936	243242896	104901192	28935306	0	106835712	531233856	558321090	471787008	62739564	14390464
KFMDNADFMEVETPMLHPIPGGAAAK	KFMDNADFM[15.9949]EVETPMLHPIPGGAAAK	R	P	195	220	26	4	9M(15.9949)	sp|B4EDB2|SYK_BURCJ	B4EDB2	SYK_BURCJ	lysS	Lysine--tRNA ligase			1	0	0	0	0	0	0	0	0	0	0	0	0	0	0	0	0	0	0	0	0	0	0	0	0	0	0	0	0	0	0	0	0	0
KIDDALVAMSQGLGGK	KIDDALVAM[15.9949]SQGLGGK	R	T	130	145	16	3	9M(15.9949)	tr|B4EE52|B4EE52_BURCJ	B4EE52	B4EE52_BURCJ	BCAL3331	Putative glutathione S-transferase			0	1	0	0	0	0	0	0	0	0	0	0	0	0	1	1	0	0	0	0	0	0	0	0	0	0	0	0	0	0	0	0	0	0
KISVDSATMMNK	KISVDSATM[15.9949]MNK	R	G	210	221	12	2	9M(15.9949)	sp|B4ECM5|DXR_BURCJ	B4ECM5	DXR_BURCJ	dxr	1-deoxy-D-xylulose 5-phosphate reductoisomerase			0	0	0	0	0	1	0	0	0	0	0	0	0	0	0	0	0	0	0	0	0	22340846	0	0	0	0	0	0	0	0	0	0	0	0
KLTTGLAGMAK	KLTTGLAGM[15.9949]AK	K	A	213	223	11	2	9M(15.9949)	tr|B4EDT6|B4EDT6_BURCJ	B4EDT6	B4EDT6_BURCJ	BCAL2207	Dihydrolipoyl dehydrogenase			1	1	1	2	1	0	1	1	0	2	1	0	1	1	1	1	11844296	174220208	82221376	143119920	94490344	136004560	1.54352e+06	2.92801e+06	70706544	201109648	93088528	68085704	8938345	22482656	29478710	49286816	11844296	174220208
KVEVPEGSMVIQAAHK	KVEVPEGSM[15.9949]VIQAAHK	K	A	10	25	16	3	9M(15.9949)	tr|B4E5L6|B4E5L6_BURCJ	B4E5L6	B4E5L6_BURCJ	BCAL2338	NADH-quinone oxidoreductase			0	0	0	1	0	0	0	0	0	1	0	0	1	1	1	1	26755136	0	653191100	56432384	29446256	0	33510134	28153764	96070096	91683448	37508988	0	0	537173380	523265536	0	26755136	0
LAGQLSNLMQVANVEFSLSPEAQR	LAGQLSNLM[15.9949]QVANVEFSLSPEAQR	K	A	137	160	24	2	9M(15.9949)	tr|B4E8G2|B4E8G2_BURCJ	B4E8G2	B4E8G2_BURCJ	BCAL2669	Putative exported protein			2	2	1	2	2	1	1	2	2	2	2	2	1	2	2	3	226635856	334744320	291131776	359266944	227160128	395776736	367788480	265161328	368266336	497438592	581873790	613282880	323291104	602975680	304705376	535697408	226635856	334744320
LAVVNEASMPWADWMAALER	LAVVNEASM[15.9949]PWADWMAALER	R	G	128	147	20	2	9M(15.9949)	tr|B4EIA7|B4EIA7_BURCJ	B4EIA7	B4EIA7_BURCJ	BCAM0295	Uncharacterized protein			0	0	0	1	0	0	0	0	1	0	0	1	0	2	0	0	0	0	0	45128868	0	0	0	0	85953688	70299072	0	0	47246520	43467308	31510648	78960368	0	0
LDDAALDAMR	LDDAALDAM[15.9949]R	R	S	206	215	10	2	9M(15.9949)	tr|B4EEN0|B4EEN0_BURCJ	B4EEN0	B4EEN0_BURCJ	BCAL2291	TonB family protein			1	0	1	0	1	0	0	0	0	0	0	0	0	0	0	0	0	0	0	0	0	0	0	0	0	0	0	0	0	0	0	0	0	0
LDGPVALVMGAEGEGMR	LDGPVALVM[15.9949]GAEGEGMR	K	R	188	204	17	2	9M(15.9949)	tr|B4E850|B4E850_BURCJ	B4E850	B4E850_BURCJ	rlmB	23S rRNA (guanosine-2'-O-)-methyltransferase RlmB			2	0	1	0	2	0	0	2	0	0	0	0	0	0	1	0	35973776	0	18373590	0	56200172	0	0	55735732	0	0	0	0	0	0	9236199	0	35973776	0
LDIDEGADMVMVKPGMPYLDIVR	LDIDEGADM[15.9949]VMVKPGMPYLDIVR	R	R	242	264	23	2,3	9M(15.9949)	tr|B4E5Y8|B4E5Y8_BURCJ	B4E5Y8	B4E5Y8_BURCJ	hemB	Delta-aminolevulinic acid dehydratase			1	0	3	1	1	0	0	0	1	0	1	1	1	0	0	1	457192576	267187632	548759420	436555712	177232320	87245184	289953440	100520224	735633090	452832192	31229144	271386304	486452160	366916800	263574560	261936192	457192576	267187632
LEETEFVGMSDVDNPLTGAHGATAVFGPQK	LEETEFVGM[15.9949]SDVDNPLTGAHGATAVFGPQK	R	G	188	217	30	3	9M(15.9949)	tr|B4EBM5|B4EBM5_BURCJ	B4EBM5	B4EBM5_BURCJ	BCAL1998	Putative kinase			0	0	0	0	0	0	0	0	0	0	0	0	0	0	1	0	0	0	0	0	0	0	0	0	0	0	0	0	0	0	0	0	0	0
LLVFGMDEMK	LLVFGMDEM[15.9949]K	R	T	683	692	10	2	9M(15.9949)	tr|B4E6I0|B4E6I0_BURCJ	B4E6I0	B4E6I0_BURCJ	parC	DNA topoisomerase 4 subunit A			0	0	0	0	0	0	0	1	0	0	0	0	0	0	0	0	0	0	0	0	0	0	0	0	0	0	0	0	0	0	0	0	0	0
LMSISDTLMWR	LMSISDTLM[15.9949]WR	K	Y	265	275	11	2	9M(15.9949)	tr|B4EET2|B4EET2_BURCJ	B4EET2	B4EET2_BURCJ	tyrZ	Tyrosine--tRNA ligase			0	0	0	0	0	0	0	0	0	0	0	0	0	0	0	1	0	0	15541699	0	0	0	0	0	0	0	0	0	0	0	0	18812786	0	0
LPAEMTDTMK	LPAEMTDTM[15.9949]K	R	K	599	608	10	2	9M(15.9949)	tr|B4EK44|B4EK44_BURCJ	B4EK44	B4EK44_BURCJ	pckG	Phosphoenolpyruvate carboxykinase [GTP]			1	1	1	1	0	0	1	0	1	1	1	1	1	1	1	1	54605164	29141678	0	16154956	0	39868952	52831772	0	217457664	73329536	19741668	116537568	105532216	0	0	99006072	54605164	29141678
LTEANTQEMLR	LTEANTQEM[15.9949]LR	R	E	22	32	11	2	9M(15.9949)	tr|B4E5W3|B4E5W3_BURCJ	B4E5W3	B4E5W3_BURCJ	ffh	Signal recognition particle protein			0	0	0	0	0	0	0	0	1	0	0	0	0	0	0	0	0	0	0	0	0	0	0	0	0	0	0	0	0	0	0	0	0	0
LTPIETLPMTAPGFK	LTPIETLPM[15.9949]TAPGFK	K	G	268	282	15	2	9M(15.9949)	tr|B4E6E4|B4E6E4_BURCJ	B4E6E4	B4E6E4_BURCJ	BCAL2418	Putative exported protein			0	0	0	0	0	0	0	0	0	0	0	0	0	0	1	2	0	0	0	0	0	0	0	0	0	0	0	0	0	0	0	203824224	0	0
LVADLVAEMGTAYPELK	LVADLVAEM[15.9949]GTAYPELK	K	E	330	346	17	2	9M(15.9949)	tr|B4E6Y2|B4E6Y2_BURCJ	B4E6Y2	B4E6Y2_BURCJ	alaS	Alanine--tRNA ligase			0	0	0	0	1	0	0	1	0	0	0	0	0	0	0	2	0	0	0	0	119954872	0	0	131215792	0	0	0	0	0	0	0	43970684	0	0
LVDTVSTPMLLK	LVDTVSTPM[15.9949]LLK	R	T	290	301	12	2	9M(15.9949)	tr|B4EIB1|B4EIB1_BURCJ	B4EIB1	B4EIB1_BURCJ	BCAM0299	Putative zinc-binding alcoholdehydrogenase			0	1	0	1	0	0	0	0	1	2	1	2	1	0	0	1	0	105520392	0	78686832	0	0	0	0	156443840	97351152	0	0	60158592	0	0	110173368	0	105520392
LVIANGGGMAIQEGVAR	LVIANGGGM[15.9949]AIQEGVAR	K	R	329	345	17	2	9M(15.9949)	tr|B4E6K4|B4E6K4_BURCJ	B4E6K4	B4E6K4_BURCJ	fadD	Long-chain-fatty-acid--CoA ligase			1	0	0	0	0	0	0	0	0	0	0	0	0	0	0	0	0	0	0	0	0	0	0	0	0	0	0	0	0	0	0	0	0	0
LVITATQMMESMIHAPVPTR	LVITATQMM[15.9949]ESMIHAPVPTR	K	A	275	294	20	3	9M(15.9949)	tr|B4EA24|B4EA24_BURCJ	B4EA24	B4EA24_BURCJ	pykA	Pyruvate kinase			0	0	0	0	0	0	1	0	0	0	0	0	0	1	0	0	0	0	0	0	0	0	0	0	0	0	0	0	0	70350864	0	0	0	0
MHAGENVGMGK	MHAGENVGM[15.9949]GK	R	D	45	55	11	2	9M(15.9949)	sp|B4E5X1|RL27_BURCJ	B4E5X1	RL27_BURCJ	rpmA	50S ribosomal protein L27			1	1	1	1	0	1	1	1	1	1	1	0	0	0	4	0	0	1.60975e+06	39405328	1.54258e+06	0	1.42256e+06	1721530	2.0882e+06	418706	2.67859e+06	1.10182e+06	0	0	0	174362432	7954693	0	1.60975e+06
MLSTANITMQFGPK	MLSTANITM[15.9949]QFGPK	-	P	1	14	14	2	9M(15.9949)	tr|B4EAE2|B4EAE2_BURCJ	B4EAE2	B4EAE2_BURCJ	BCAL1843	ABC transporter ATP-binding protein			0	0	0	0	0	1	0	0	0	0	0	1	0	0	0	0	0	0	0	25288304	0	0	0	0	0	0	0	26420236	0	0	0	0	0	0
MMAMAAAPMDSAK	MMAMAAAPM[15.9949]DSAK	R	M	209	221	13	2	9M(15.9949)	tr|B4E8G2|B4E8G2_BURCJ	B4E8G2	B4E8G2_BURCJ	BCAL2669	Putative exported protein			1	1	1	2	1	1	1	1	1	2	1	1	1	0	1	1	56124004	2.93527e+06	66974520	103356760	46702296	70846904	70714408	70158872	11943680	98659136	107264712	76236320	67334056	0	0	7138880	56124004	2.93527e+06
MQESLLSLMQMAK	MQESLLSLM[15.9949]QMAK	R	T	171	183	13	2	9M(15.9949)	sp|B4EFK3|ACCD_BURCJ	B4EFK3	ACCD_BURCJ	accD	Acetyl-coenzyme A carboxylase carboxyl transferase subunit beta			1	0	1	0	1	0	0	1	1	0	0	0	1	1	1	1	50220408	0	82115296	15084988	93369320	0	0	34148868	26266336	0	0	0	46476756	69208368	88816616	54829064	50220408	0
MVDFGGWDMPVNYGSQIEEHAAVR	MVDFGGWDM[15.9949]PVNYGSQIEEHAAVR	R	T	20	43	24	3	9M(15.9949)	sp|B4EF28|GCST_BURCJ	B4EF28	GCST_BURCJ	gcvT	Aminomethyltransferase			1	0	1	1	2	1	3	1	0	0	1	1	2	1	1	1	388468640	338516928	386552192	307919104	91698760	266183648	217212656	137816608	0	352874016	217103312	361412256	465397984	522716832	525368384	433301632	388468640	338516928
NDKQTIEQMLK	NDKQTIEQM[15.9949]LK	K	A	244	254	11	2	9M(15.9949)	sp|B4ECN0|EFTS_BURCJ	B4ECN0	EFTS_BURCJ	tsf	Elongation factor Ts			0	0	3	0	1	0	1	0	1	0	0	1	0	0	0	1	151602864	0	229774736	32455224	10015663	0	6531892	0	126488640	0	0	0	76693200	0	60051904	5.05705e+06	151602864	0
NIGFGDITMK	NIGFGDITM[15.9949]K	R	Y	14	23	10	2	9M(15.9949)	tr|B4EFB2|B4EFB2_BURCJ	B4EFB2	B4EFB2_BURCJ	BCAM0967	Putative succinate dehydrogenase cytochrome b556 subunit			0	1	1	1	1	1	0	1	0	1	1	1	0	0	0	1	176769936	182070160	466643328	320990624	165641744	213699840	137967664	181611792	536228480	451643840	183717616	218362064	206595840	257225248	300984640	389480000	176769936	182070160
NTTQGSPEMHWR	NTTQGSPEM[15.9949]HWR	R	V	87	98	12	2,3	9M(15.9949)	tr|B4E5W4|B4E5W4_BURCJ	B4E5W4	B4E5W4_BURCJ	BCAL3434	Putative hypoxanthine phosphoribosyltransferase			2	0	2	0	3	4	5	0	4	3	0	3	1	1	3	1	47734248	0	27400124	0	38488600	15808020	83320976	0	80150016	15964414	0	88543904	22610604	22211008	0	38521676	27734072	0
PSQAMLAAMTAAETGDDVWGDDPTVLR	PSQAMLAAM[15.9949]TAAETGDDVWGDDPTVLR	R	L	12	38	27	2	9M(15.9949)	tr|B4EKF6|B4EKF6_BURCJ	B4EKF6	B4EKF6_BURCJ	ltaE	Putative low-specificity L-threonine aldolase			0	1	0	0	0	0	0	0	0	0	1	0	0	0	0	0	0	0	0	0	0	0	0	0	0	0	0	0	0	0	0	0	0	0
QALADPDEMVEVPGLGER	QALADPDEM[15.9949]VEVPGLGER	K	G	265	282	18	2	9M(15.9949)	tr|B4E6I8|B4E6I8_BURCJ	B4E6I8	B4E6I8_BURCJ	ftsA	Cell division protein FtsA			2	0	3	0	1	0	1	1	0	1	1	2	1	2	1	1	68741304	0	113473120	0	0	0	48501000	21562510	0	0	22846768	68864624	190518560	220279056	268307264	51006272	68741304	0
QAVALANGMDLTR	QAVALANGM[15.9949]DLTR	K	D	183	195	13	2	9M(15.9949)	sp|B4E8G9|AMPA_BURCJ	B4E8G9	AMPA_BURCJ	pepA	Probable cytosol aminopeptidase			0	0	0	0	0	0	0	0	0	0	0	0	0	0	0	1	0	0	0	0	0	0	0	0	0	0	0	0	0	0	0	0	0	0
QESFNSIYMMADSGAR	QESFNSIYM[15.9949]MADSGAR	R	G	721	736	16	2	9M(15.9949)	sp|B4E5B3|RPOC_BURCJ	B4E5B3	RPOC_BURCJ	rpoC	DNA-directed RNA polymerase subunit beta'			1	1	2	1	2	1	2	2	2	1	1	1	1	0	0	0	170625056	86975152	23604504	20197110	184807600	207793216	180131184	189625584	46190976	56066792	38163464	70000856	50157404	0	83953520	47961460	170625056	86975152
QGFDALLSMMK	QGFDALLSM[15.9949]MK	R	G	181	191	11	2	9M(15.9949)	tr|B4E5A2|B4E5A2_BURCJ	B4E5A2	B4E5A2_BURCJ	paaA	Phenylacetic acid degradation protein PaaA			0	0	0	0	0	0	0	0	0	1	0	0	0	0	0	0	0	0	0	0	0	0	0	0	0	0	0	0	0	0	0	0	0	0
QGYVQHGDMVVLTVGEPMGQAGGTNTLK	QGYVQHGDM[15.9949]VVLTVGEPMGQAGGTNTLK	K	I	443	470	28	3	9M(15.9949)	tr|B4EA24|B4EA24_BURCJ	B4EA24	B4EA24_BURCJ	pykA	Pyruvate kinase			0	0	0	0	0	0	0	0	0	0	0	0	0	0	1	0	0	0	0	0	0	0	0	0	0	0	0	0	0	0	0	0	0	0
QKDALDLNMK	QKDALDLNM[15.9949]K	R	L	138	147	10	3	9M(15.9949)	tr|B4EFA6|B4EFA6_BURCJ	B4EFA6	B4EFA6_BURCJ	citB	Aconitate hydratase			0	0	0	0	0	0	0	0	0	1	0	0	0	0	0	0	0	0	0	0	0	0	0	0	2985567	8934066	0	0	0	0	0	0	0	0
QPVPHLTTMHGR	QPVPHLTTM[15.9949]HGR	R	L	106	117	12	2,3	9M(15.9949)	tr|B4ECK2|B4ECK2_BURCJ	B4ECK2	B4ECK2_BURCJ	BCAL1040	Glycosyl transferases group 1 protein			0	2	0	1	2	2	2	4	1	3	0	0	0	0	0	0	55817940	4991183	0	1.55515e+06	2.45935e+06	22482254	1.36685e+06	46252972	1.4909e+06	1.88437e+06	0	0	0	0	0	0	37545848	3.34221e+06
QTAALLQPMPAPAEPAAPVVAR	QTAALLQPM[15.9949]PAPAEPAAPVVAR	K	H	33	54	22	2	9M(15.9949)	tr|B4EB23|B4EB23_BURCJ	B4EB23	B4EB23_BURCJ	BCAL1937	Putative phosphorous metabolism-related protein			0	0	1	0	1	0	0	0	0	0	0	0	0	0	1	0	0	0	29168888	0	0	0	0	0	0	0	0	0	0	0	6.88573e+06	0	0	0
SAFAQALGMVR	SAFAQALGM[15.9949]VR	R	R	246	256	11	2	9M(15.9949)	tr|B4EK33|B4EK33_BURCJ	B4EK33	B4EK33_BURCJ	adhA	Alcohol dehydrogenase			1	1	1	2	0	1	1	0	2	2	3	2	2	2	2	3	208250656	296391808	320415872	346764672	0	0	0	0	808924610	1004218300	497620640	777208130	1151016190	1489824640	1690902270	1809197310	208250656	296391808
SGEIVPLEMKLDTLLIDTEEMR	SGEIVPLEM[15.9949]KLDTLLIDTEEMR	K	V	360	381	22	3	9M(15.9949)	tr|B4E5I0|B4E5I0_BURCJ	B4E5I0	B4E5I0_BURCJ	BCAL1295	Uncharacterized protein			1	0	0	0	0	0	0	1	0	0	0	0	0	0	0	0	0	0	0	0	0	0	0	0	0	0	0	0	0	0	0	0	0	0
SGSTIIGGMLFGLDR	SGSTIIGGM[15.9949]LFGLDR	R	R	171	185	15	2	9M(15.9949)	tr|B4ECB2|B4ECB2_BURCJ	B4ECB2	B4ECB2_BURCJ	uppP	Undecaprenyl-diphosphatase			0	0	0	0	1	0	0	1	0	0	0	0	0	1	1	0	0	0	0	0	23729182	42768848	39245300	0	0	0	0	23543648	0	24517208	30138070	31106172	0	0
SLFGSTLGMFSQIFSK	SLFGSTLGM[15.9949]FSQIFSK	R	F	108	123	16	2	9M(15.9949)	tr|B4EFK8|B4EFK8_BURCJ	B4EFK8	B4EFK8_BURCJ	metZ	O-succinylhomoserine sulfhydrylase			1	0	1	0	0	0	0	0	0	0	0	0	0	0	1	0	74731536	0	102485976	0	0	0	0	0	0	0	0	0	0	0	40059172	0	74731536	0
SLHEDFAGMTGIDLNR	SLHEDFAGM[15.9949]TGIDLNR	K	A	140	155	16	3	9M(15.9949)	sp|B4E7X7|GATB_BURCJ	B4E7X7	GATB_BURCJ	gatB	Aspartyl/glutamyl-tRNA(Asn/Gln) amidotransferase subunit B			0	0	1	0	0	0	0	0	0	0	0	0	0	1	1	0	0	0	0	0	0	0	0	0	0	0	0	0	0	52491072	107580552	0	0	0
SMSDPIADMLTR	SMSDPIADM[15.9949]LTR	M	I	2	13	12	2	9M(15.9949)	sp|B4E5D4|RS8_BURCJ	B4E5D4	RS8_BURCJ	rpsH	30S ribosomal protein S8			0	0	1	0	2	0	2	1	0	1	0	0	0	0	0	0	387859264	186807696	969252350	328070176	0	194711600	3.86091e+06	308803264	0	367208288	279324800	0	0	0	0	761448320	387859264	186807696
SNSEFFDLMR	SNSEFFDLM[15.9949]R	K	R	408	417	10	2	9M(15.9949)	tr|B4EAY7|B4EAY7_BURCJ	B4EAY7	B4EAY7_BURCJ	rho	Transcription termination factor Rho			0	0	1	0	0	0	0	0	1	1	1	1	0	0	1	2	0	0	0	0	0	0	0	0	64530284	82330688	0	144497904	0	0	22734384	107686288	0	0
SPVTNPDAMHSLLATALTTR	SPVTNPDAM[15.9949]HSLLATALTTR	R	G	78	97	20	3	9M(15.9949)	tr|B4E569|B4E569_BURCJ	B4E569	B4E569_BURCJ	BCAL0012	Putative adenylate cyclase			2	2	1	3	0	1	1	0	4	3	3	3	1	1	1	3	111425736	287573312	136599712	67854120	0	58437772	0	20186714	555020610	492836448	539013180	634067460	522581088	695253630	671900220	723643650	111425736	287573312
TDAPSTGIMATDWAENR	TDAPSTGIM[15.9949]ATDWAENR	K	A	138	154	17	2	9M(15.9949)	tr|B4ED88|B4ED88_BURCJ	B4ED88	B4ED88_BURCJ	BCAL2166	Putative lipoprotein			1	0	4	0	2	0	1	0	0	0	0	0	0	1	1	0	80591736	0	124635896	0	55848988	0	36771568	0	0	0	0	0	0	0	56763776	0	80591736	0
TFGYKTEVMGASFR	TFGYKTEVM[15.9949]GASFR	K	T	213	226	14	3	9M(15.9949)	sp|B4E6F9|TAL_BURCJ	B4E6F9	TAL_BURCJ	tal	Transaldolase			0	0	1	0	0	0	1	0	0	0	0	1	0	0	0	1	0	0	714062140	0	0	0	0	0	0	0	0	302697280	0	0	0	0	0	0
TFIQSVPYMDR	TFIQSVPYM[15.9949]DR	K	L	55	65	11	2	9M(15.9949)	sp|B4E5L9|NUOD_BURCJ	B4E5L9	NUOD_BURCJ	nuoD	NADH-quinone oxidoreductase subunit D			1	1	0	0	1	0	0	1	0	0	0	0	0	0	0	0	201010944	301608128	157541872	193006848	137408448	185973344	169600672	180171776	0	0	0	0	0	0	0	0	201010944	301608128
TGAEILDAMAR	TGAEILDAM[15.9949]AR	R	I	216	226	11	2	9M(15.9949)	tr|B4EB29|B4EB29_BURCJ	B4EB29	B4EB29_BURCJ	BCAL2939	Putative exported monoglyceride lipase			0	0	0	0	0	1	0	0	0	0	0	0	0	0	0	0	0	0	0	0	0	0	0	0	0	0	0	0	0	0	0	0	0	0
TGDEMHTAMEAGPMIR	TGDEMHTAM[15.9949]EAGPMIR	R	K	455	470	16	3	9M(15.9949)	tr|B4ELZ9|B4ELZ9_BURCJ	B4ELZ9	B4ELZ9_BURCJ	glcB	Malate synthase G			1	0	1	0	0	0	0	0	0	0	0	0	0	1	1	0	0	0	224451648	0	84479376	0	0	0	0	0	0	144725280	0	193755136	209956608	157922400	0	0
TLNVDPSAMQAAALFVLTPHLSDPER	TLNVDPSAM[15.9949]QAAALFVLTPHLSDPER	R	E	33	58	26	3	9M(15.9949)	tr|B4E7I5|B4E7I5_BURCJ	B4E7I5	B4E7I5_BURCJ	relA	GTP pyrophosphokinase			0	0	0	0	1	0	0	0	0	0	0	0	0	0	0	0	0	0	0	0	0	0	0	0	0	0	0	0	0	0	0	0	0	0
TLYVVPFSMGPLGSPIAHVGVELSDSPYVAVNMR	TLYVVPFSM[15.9949]GPLGSPIAHVGVELSDSPYVAVNMR	R	I	126	159	34	3	9M(15.9949)	tr|B4EK44|B4EK44_BURCJ	B4EK44	B4EK44_BURCJ	pckG	Phosphoenolpyruvate carboxykinase [GTP]			1	0	0	0	0	0	0	0	0	0	0	0	0	0	0	0	0	0	0	0	0	0	0	0	0	0	0	0	0	0	0	0	0	0
TNLDGIFNMTK	TNLDGIFNM[15.9949]TK	R	P	112	122	11	2	9M(15.9949)	tr|B4EIA8|B4EIA8_BURCJ	B4EIA8	B4EIA8_BURCJ	phbB	Acetoacetyl-CoA reductase			0	0	0	0	0	0	0	0	1	0	1	1	1	2	1	1	0	0	0	0	0	0	0	0	0	0	0	18935188	0	26968648	18618898	0	0	0
TNLDGIFNMTKPFVPGMIEGGFGR	TNLDGIFNM[15.9949]TKPFVPGMIEGGFGR	R	I	112	135	24	3	9M(15.9949)	tr|B4EIA8|B4EIA8_BURCJ	B4EIA8	B4EIA8_BURCJ	phbB	Acetoacetyl-CoA reductase			2	2	1	1	0	2	1	0	4	2	2	2	3	2	2	3	18340988	115512112	24888084	27917914	0	38863036	0	0	85113392	81129760	118416672	105139912	86555256	202943424	168051632	222469952	18340988	115512112
TPSEDLPEMMELPR	TPSEDLPEM[15.9949]MELPR	R	S	495	508	14	2	9M(15.9949)	sp|B4EDA3|PYRG_BURCJ	B4EDA3	PYRG_BURCJ	pyrG	CTP synthase			0	0	1	0	0	0	0	0	1	1	1	1	0	2	2	2	0	0	56705732	0	0	22786506	13838354	0	26308334	66434020	245360208	253600240	214875280	266215536	289434560	237161136	0	0
TSAGMAVGMQAATPAAHQVR	TSAGMAVGM[15.9949]QAATPAAHQVR	R	D	24	43	20	2,3	9M(15.9949)	tr|B4E5V8|B4E5V8_BURCJ	B4E5V8	B4E5V8_BURCJ	nrdB	Ribonucleoside-diphosphate reductase subunit beta			0	1	1	2	0	1	0	3	2	3	0	0	0	1	0	1	7777866	23778018	273130912	48746000	92428352	36045332	25556364	68734768	37659952	58394264	27756710	0	196080480	245018160	0	235666256	7777866	23778018
TTPSIIAYMDDNEVLVGAPAK	TTPSIIAYM[15.9949]DDNEVLVGAPAK	R	R	35	55	21	2	9M(15.9949)	sp|B4EDZ2|DNAK_BURCJ	B4EDZ2	DNAK_BURCJ	dnaK	Chaperone protein DnaK			4	4	5	4	6	4	5	5	3	5	4	5	4	5	2	4	646758400	654782720	1692392580	789049600	1631086080	1222922240	1635922180	1545686660	781303230	1162751360	539749180	1141130750	1129913090	1142415740	1376106240	1393208450	646758400	654782720
VDGQELLVMR	VDGQELLVM[15.9949]R	K	E	77	86	10	2	9M(15.9949)	tr|B4ECT8|B4ECT8_BURCJ	B4ECT8	B4ECT8_BURCJ	groS	10 kDa chaperonin			3	3	3	3	2	4	4	2	3	7	3	2	1	3	4	3	2469353730	453955872	3876791810	3603304190	2280019460	3083658750	2322856700	470305760	4566671400	5535690800	2406073090	2693477630	2094730370	2683509500	3142258690	4371656200	2469353730	453955872
VDGQELLVMREEDIMAVVNAK	VDGQELLVM[15.9949]REEDIMAVVNAK	K	-	77	97	21	3	9M(15.9949)	tr|B4ECT8|B4ECT8_BURCJ	B4ECT8	B4ECT8_BURCJ	groS	10 kDa chaperonin			2	1	5	1	1	0	0	2	2	0	1	1	1	2	2	2	790100290	84580288	1381378180	35054736	663305790	0	0	424548032	531291872	63038460	296075200	133808520	309298016	480507232	786951040	754371260	790100290	84580288
VGAATEVEMK	VGAATEVEM[15.9949]K	K	E	381	390	10	2	9M(15.9949)	tr|B4ECT7|B4ECT7_BURCJ	B4ECT7	B4ECT7_BURCJ	groL	60 kDa chaperonin			5	2	4	2	4	3	3	2	3	2	2	6	4	5	4	7	2403661060	42654828	3946526210	33216408	777050500	40245624	51678760	29038468	62333152	146023904	35548516	1484621950	3844004860	4833152500	4193182210	6841878000	2403661060	42654828
VGAVTEVEMK	VGAVTEVEM[15.9949]K	K	E	381	390	10	2	9M(15.9949)	tr|B4EP31|B4EP31_BURCJ	B4EP31	B4EP31_BURCJ	groL	60 kDa chaperonin			2	4	2	3	2	2	3	2	2	2	2	2	2	2	2	2	582356220	1045443200	788745980	693138110	439188736	635104900	518562560	337302720	483771744	831609790	559821120	659341060	777364350	1094842620	1020389760	1131738370	582356220	1045443200
VGLSYPLEMTR	VGLSYPLEM[15.9949]TR	K	L	324	334	11	2	9M(15.9949)	tr|B4E972|B4E972_BURCJ	B4E972	B4E972_BURCJ	BCAL0650	Putative pyruvate-flavodoxin oxidoreductase			0	0	0	0	0	0	0	0	0	0	0	0	0	1	0	0	0	0	0	0	0	0	0	0	0	0	0	0	0	0	0	0	0	0
VGNTMSVAMRPDDAK	VGNTMSVAM[15.9949]RPDDAK	K	N	91	105	15	2	9M(15.9949)	tr|B4E6Q2|B4E6Q2_BURCJ	B4E6Q2	B4E6Q2_BURCJ	petC	Cytochrome c1			0	0	0	0	1	0	0	0	0	0	0	0	0	0	0	0	0	0	0	0	0	0	0	0	0	0	0	0	0	0	0	0	0	0
VIVPLQPSMFDILATQQFLER	VIVPLQPSM[15.9949]FDILATQQFLER	K	L	101	121	21	2	9M(15.9949)	tr|B4E8E7|B4E8E7_BURCJ	B4E8E7	B4E8E7_BURCJ	BCAL2653	ParA family ATPase			1	1	0	0	2	1	1	0	1	1	1	1	0	1	2	2	18737102	0	27126710	0	29460274	26362662	26488908	0	0	40371540	34189404	0	30668696	49193716	44416324	21995758	18737102	0
VLALEPQIMAWSELLAR	VLALEPQIM[15.9949]AWSELLAR	K	R	448	464	17	2	9M(15.9949)	tr|B4EJY0|B4EJY0_BURCJ	B4EJY0	B4EJY0_BURCJ	glmS2	Glutamine--fructose-6-phosphate aminotransferase [isomerizing]			1	0	0	1	0	1	0	0	0	0	0	1	0	0	0	0	0	0	0	0	0	0	0	0	0	0	0	733268030	0	0	0	0	0	0
VLDLIPPGMPTLLIANK	VLDLIPPGM[15.9949]PTLLIANK	K	I	111	127	17	2	9M(15.9949)	tr|B4EA47|B4EA47_BURCJ	B4EA47	B4EA47_BURCJ	era1	GTPase Era			0	0	0	0	0	0	0	0	0	0	0	0	0	0	1	0	0	0	33328748	0	0	0	0	0	0	0	0	0	0	0	34978036	0	0	0
VNGEELLVMREEDVMGVLEPESPAAR	VNGEELLVM[15.9949]REEDVMGVLEPESPAAR	K	K	77	102	26	3	9M(15.9949)	tr|B4EP32|B4EP32_BURCJ	B4EP32	B4EP32_BURCJ	groS	10 kDa chaperonin			2	0	4	0	0	0	0	1	0	0	0	0	0	0	0	0	0	0	0	0	0	0	0	0	0	0	0	0	0	0	0	0	0	0
VPVFLDSPMATDVTEIYR	VPVFLDSPM[15.9949]ATDVTEIYR	R	H	266	283	18	2	9M(15.9949)	tr|B4EIB2|B4EIB2_BURCJ	B4EIB2	B4EIB2_BURCJ	BCAM0300	Metallo-beta-lactamase superfamily protein			1	2	0	2	0	3	0	0	2	3	2	3	3	1	3	2	0	165822480	0	65239704	0	27686808	0	0	266315008	238636608	26880638	216019296	206500384	290161056	294858944	268665824	0	165822480
VSWMGQDGMAFSAETGSGHLVTMDGAPEGGGHNLAPR	VSWMGQDGM[15.9949]AFSAETGSGHLVTMDGAPEGGGHNLAPR	K	P	19	55	37	4	9M(15.9949)	tr|B4EET8|B4EET8_BURCJ	B4EET8	B4EET8_BURCJ	BCAL3349	Putative OsmC-like protein			0	0	0	0	0	0	0	0	0	0	0	0	0	0	0	1	0	0	0	0	0	0	0	0	0	0	0	0	0	0	0	0	0	0
VTFEEMLEMASLGSK	VTFEEMLEM[15.9949]ASLGSK	R	V	195	209	15	2	9M(15.9949)	tr|B4ED69|B4ED69_BURCJ	B4ED69	B4ED69_BURCJ	ask	Aspartokinase			0	0	1	0	1	0	1	1	0	0	0	0	0	0	0	0	0	0	39806760	0	83894136	0	46704452	50738696	0	0	0	0	0	0	0	0	0	0
VTNENLYEMTDFAGYK	VTNENLYEM[15.9949]TDFAGYK	K	T	351	366	16	2	9M(15.9949)	sp|B4EKD5|FABV_BURCJ	B4EKD5	FABV_BURCJ	fabV	Enoyl-[acyl-carrier-protein] reductase [NADH]			0	0	1	0	0	0	0	1	0	0	0	0	1	1	0	0	0	0	105395088	29348140	0	0	0	9990034	0	0	0	0	0	20096906	15545020	0	0	0
VVFQGVHQMMGSDLAAK	VVFQGVHQM[15.9949]MGSDLAAK	K	W	311	327	17	2	9M(15.9949)	tr|B4E7Z4|B4E7Z4_BURCJ	B4E7Z4	B4E7Z4_BURCJ	BCAL0503	Putative cobalamin synthesis protein			0	0	0	0	0	0	0	0	0	0	0	0	0	0	0	1	0	0	0	0	0	0	0	0	0	0	0	0	0	0	0	40366984	0	0
VVGELAEGMR	VVGELAEGM[15.9949]R	R	Q	321	330	10	2	9M(15.9949)	tr|B4E7K8|B4E7K8_BURCJ	B4E7K8	B4E7K8_BURCJ	BCAL1504	Pseudouridine synthase			1	0	1	0	0	1	0	1	1	0	0	0	0	0	0	0	178585584	89763760	0	113379008	245882624	103443432	152840736	182296912	0	0	0	0	0	0	0	0	178585584	89763760
VYSGLMDMMNDDELR	VYSGLMDMM[15.9949]NDDELR	R	G	115	129	15	2	9M(15.9949)	tr|B4EAW0|B4EAW0_BURCJ	B4EAW0	B4EAW0_BURCJ	BCAL0849	Metallo peptidase, subfamily M48B			0	0	1	0	1	0	1	1	0	0	0	0	0	0	0	0	0	0	176679472	0	0	529523520	549940930	556496450	0	0	0	0	0	0	0	0	0	0
WSMPVDALMSNDYALR	WSMPVDALM[15.9949]SNDYALR	R	E	16	31	16	2	9M(15.9949)	tr|B4EPX9|B4EPX9_BURCJ	B4EPX9	B4EPX9_BURCJ	BCAS0213	Uncharacterized protein			1	2	2	2	0	2	1	2	1	1	1	1	1	1	1	1	35087436	59804804	1271349890	159114944	0	167167968	41636288	0	205909584	163916704	51555896	40775896	0	216620192	225028960	314197664	35087436	59804804
WTYDNIDYMK	WTYDNIDYM[15.9949]K	K	G	100	109	10	2	9M(15.9949)	sp|B4EEW1|SYL_BURCJ	B4EEW1	SYL_BURCJ	leuS	Leucine--tRNA ligase			1	0	1	0	1	1	1	1	1	0	0	0	0	1	1	1	66558992	0	149268848	0	102571088	29219182	57633564	0	86915088	0	0	0	0	54625984	61841304	57481212	66558992	0
YELPHPPVMFEIDADALIAR	YELPHPPVM[15.9949]FEIDADALIAR	K	A	679	698	20	3	9M(15.9949)	tr|B4E7J0|B4E7J0_BURCJ	B4E7J0	B4E7J0_BURCJ	pheT	Phenylalanine--tRNA ligase beta subunit			1	0	1	0	0	0	0	1	0	0	0	0	0	0	0	1	13377798	0	0	0	0	0	31126966	0	0	0	0	0	0	0	0	0	13377798	0
YEPDEENPMLGFR	YEPDEENPM[15.9949]LGFR	R	G	602	614	13	2	9M(15.9949)	tr|B4EC81|B4EC81_BURCJ	B4EC81	B4EC81_BURCJ	ppsA	Phosphoenolpyruvate synthase			3	2	1	2	1	3	3	2	1	2	2	2	2	2	2	1	168390288	188288528	71257120	171861456	39664412	32218082	168766688	100812568	69706416	143721792	161115632	231873664	211526080	13575222	349765952	230254864	168390288	188288528
YLPTKPGPMK	YLPTKPGPM[15.9949]K	R	T	210	219	10	2	9M(15.9949)	sp|B4EE50|MNMA_BURCJ	B4EE50	MNMA_BURCJ	mnmA	tRNA-specific 2-thiouridylase MnmA			0	0	0	0	0	1	0	1	0	1	1	0	0	0	0	0	0	0	0	34805616	0	31666512	0	45051360	29641302	44315288	36219288	0	0	0	0	0	0	0
YTAPDAETMVDAR	YTAPDAETM[15.9949]VDAR	R	T	509	521	13	2	9M(15.9949)	sp|B4EEW1|SYL_BURCJ	B4EEW1	SYL_BURCJ	leuS	Leucine--tRNA ligase			1	1	1	1	1	1	1	1	1	1	1	1	1	1	1	1	104283912	0	0	107020832	175032400	112910752	147701376	147644672	104981080	60701284	122986360	118495472	32285032	38838500	94747880	96737504	104283912	0
YVASGMNPMDLK	YVASGMNPM[15.9949]DLK	K	R	106	117	12	2	9M(15.9949)	tr|B4ECT7|B4ECT7_BURCJ	B4ECT7	B4ECT7_BURCJ	groL	60 kDa chaperonin			5	1	6	3	4	3	6	4	4	4	4	6	5	7	7	8	23430172	25034156	9144887	0	18194426	20329056	32926956	16626485	38177376	0	65710828	124463152	133157152	9335881700	10159138800	9831779300	23430172	25034156
AAGAAPLVCGLPR	AAGAAPLVC[57.0215]GLPR	R	P	47	59	13	2	9C(57.0215)	tr|B4EMD3|B4EMD3_BURCJ	B4EMD3	B4EMD3_BURCJ	BCAM1871	Uncharacterized protein			0	0	0	0	0	0	0	0	0	0	0	0	1	0	0	1	0	0	0	0	0	0	0	0	224889744	233916384	149987568	202359072	224391184	173583392	175528528	0	0	0
AALQLEFACPVITVGGTNGK	AALQLEFAC[57.0215]PVITVGGTNGK	K	G	34	53	20	2	9C(57.0215)	tr|B4EFK4|B4EFK4_BURCJ	B4EFK4	B4EFK4_BURCJ	folC	Putative folC bifunctional protein [includes: folylpolyglutamate synthase dihydrofolate synthase]			1	0	1	1	2	1	2	2	2	1	0	3	2	2	2	1	0	0	0	0	0	0	0	0	0	0	0	0	0	0	0	0	0	0
AAPNSVTLCALGPLTNIATALVEAPQIR	AAPNSVTLC[57.0215]ALGPLTNIATALVEAPQIR	R	A	153	180	28	2	9C(57.0215)	tr|B4EIM7|B4EIM7_BURCJ	B4EIM7	B4EIM7_BURCJ	BCAM2461	Putative inosine-uridine preferring nucleoside hydrolase			3	0	0	0	0	0	1	0	1	1	0	0	1	0	0	0	25630388	0	0	57630512	0	0	19952356	0	0	0	0	0	11954633	0	0	0	25630388	0
AASQALVHCSGASAVALLDPAK	AASQALVHC[57.0215]SGASAVALLDPAK	R	Q	92	113	22	3	9C(57.0215)	tr|B4EBU5|B4EBU5_BURCJ	B4EBU5	B4EBU5_BURCJ	BCAL3060	Uncharacterized protein			1	1	1	1	0	0	0	0	1	1	2	1	1	1	0	0	43199912	79341320	120151344	77885712	0	139722336	0	44649096	296637888	316241472	0	240144880	196254608	328603488	237369792	0	43199912	79341320
ADAYIDEVCDR	ADAYIDEVC[57.0215]DR	R	M	183	193	11	2	9C(57.0215)	sp|B4EDX1|HUTI_BURCJ	B4EDX1	HUTI_BURCJ	hutI	Imidazolonepropionase			0	0	1	0	1	1	0	0	1	0	1	0	0	0	0	0	139511248	146465312	159098960	218197424	189485248	299009056	200899264	0	228683024	167068512	221645072	188771440	215783296	0	294084512	0	139511248	146465312
ADTYIPHFCYHK	ADTYIPHFC[57.0215]YHK	K	K	26	37	12	2,3	9C(57.0215)	tr|B4E5L6|B4E5L6_BURCJ	B4E5L6	B4E5L6_BURCJ	BCAL2338	NADH-quinone oxidoreductase			3	2	2	2	2	2	2	2	2	2	3	2	2	2	2	2	2076340350	2598396670	2310373630	1406310020	1442629890	1575680770	1268895620	1085250180	2820684290	3271917310	2966018300	2733051390	3512016380	2389455870	2926057470	2543649020	1756884100	3509541380
AEEFDVLHCHIDYYPFSLFSR	AEEFDVLHC[57.0215]HIDYYPFSLFSR	R	Q	85	105	21	3,4	9C(57.0215)	tr|B4ECK2|B4ECK2_BURCJ	B4ECK2	B4ECK2_BURCJ	BCAL1040	Glycosyl transferases group 1 protein			1	0	3	0	1	0	0	0	0	0	0	0	0	0	0	0	34552932	0	89449600	0	36806360	0	0	24904130	0	0	0	0	0	0	0	0	34552932	0
AFTDLFDFCER	AFTDLFDFC[57.0215]ER	K	I	858	868	11	2	9C(57.0215)	tr|B4E6D5|B4E6D5_BURCJ	B4E6D5	B4E6D5_BURCJ	dnaE	DNA-directed DNA polymerase			1	1	1	1	1	1	1	1	2	2	1	1	1	1	1	1	178154400	132245544	353670464	144283232	306355936	250143936	256231920	242030688	249950560	281644512	231946224	193979040	316452608	258866864	262884576	0	178154400	132245544
AGETAVFTCSSLK	AGETAVFTC[57.0215]SSLK	R	R	71	83	13	2	9C(57.0215)	tr|B4EEV2|B4EEV2_BURCJ	B4EEV2	B4EEV2_BURCJ	BCAL3364	Gluconokinase			1	0	1	1	2	1	1	1	1	0	2	2	1	1	2	1	905784190	841235460	1145691520	797548160	897720830	925455170	961163580	681854980	1133072640	1351853440	1154190340	1330467840	1291858560	1166701180	1245957630	1167685120	905784190	841235460
AGGSELLDCTPLLDAFLR	AGGSELLDC[57.0215]TPLLDAFLR	R	A	372	389	18	2	9C(57.0215)	tr|B4EB84|B4EB84_BURCJ	B4EB84	B4EB84_BURCJ	BCAL2984	Cysteine peptidase, family C26			1	1	1	0	1	1	1	1	1	1	1	1	1	1	1	0	734337090	1233334780	678491460	962989440	539026300	1191841790	830866690	513359232	1111206400	1141864580	977813440	1048535040	1004568380	933226880	643277120	800708160	734337090	1233334780
AGLALPYACK	AGLALPYAC[57.0215]K	R	G	300	309	10	2	9C(57.0215)	tr|B4E598|B4E598_BURCJ	B4E598	B4E598_BURCJ	paaE	Putative phenylacetic acid degradation NADH oxidoreductase PaaE			2	0	1	1	0	0	0	0	2	1	1	1	0	0	0	0	538891650	1481366140	0	1704832900	0	364850688	222563616	403581888	3276798210	4780899800	3961530880	3463022080	0	0	0	0	538891650	1481366140
AIELTDTYCR	AIELTDTYC[57.0215]R	R	N	227	236	10	2	9C(57.0215)	tr|B4E9E3|B4E9E3_BURCJ	B4E9E3	B4E9E3_BURCJ	BCAL2744	GntR family regulatory protein			0	0	0	0	0	0	0	1	0	0	0	0	0	0	0	0	151085296	0	0	0	0	0	0	102180200	0	0	0	0	0	0	0	0	151085296	0
AIQLHPLVCAAFNADFDGDQMAVHVPLSLEAQMEAR	AIQLHPLVC[57.0215]AAFNADFDGDQMAVHVPLSLEAQMEAR	K	T	446	481	36	3,4	9C(57.0215)	sp|B4E5B3|RPOC_BURCJ	B4E5B3	RPOC_BURCJ	rpoC	DNA-directed RNA polymerase subunit beta'			7	5	9	7	3	9	4	5	5	8	3	5	4	1	1	1	6.83219e+06	79453704	107393736	267045312	0	370158848	71862256	59803364	14010293	146748272	19012454	47622292	0	0	7.11647e+06	13308698	6.83219e+06	79453704
AKEDWLFWCGLSAR	AKEDWLFWC[57.0215]GLSAR	R	G	197	210	14	2,3	9C(57.0215)	tr|B4ECE5|B4ECE5_BURCJ	B4ECE5	B4ECE5_BURCJ	wbxD	Glycosyltransferase			2	1	1	0	0	2	0	0	1	1	1	2	2	0	3	1	25399210	28305880	87494112	0	17318718	85813888	44078028	0	16213122	53609148	61803888	107031248	93669056	0	63339480	0	25399210	28305880
AKLEIAAACHAHGK	AKLEIAAAC[57.0215]HAHGK	R	T	202	215	14	2,3	9C(57.0215)	tr|B4EFA9|B4EFA9_BURCJ	B4EFA9	B4EFA9_BURCJ	BCAM0964	Putative lyase			2	0	2	0	0	0	0	0	0	0	0	0	2	3	1	2	21787636	0	22629418	0	0	0	0	0	0	0	0	0	35432880	15390366	12256813	24341124	18634880	0
AKPLHPDFCGFSVPDR	AKPLHPDFC[57.0215]GFSVPDR	K	Y	151	166	16	3,4	9C(57.0215)	tr|B4E5W4|B4E5W4_BURCJ	B4E5W4	B4E5W4_BURCJ	BCAL3434	Putative hypoxanthine phosphoribosyltransferase			2	3	1	3	2	3	1	2	2	2	3	2	2	2	2	1	605385090	724912260	1200907520	684296190	495320928	804726720	580781380	617469820	962919550	1141922050	937416450	977021700	733685630	562012100	902761860	881669570	605385090	510198688
ALDFVIAYCTQR	ALDFVIAYC[57.0215]TQR	K	S	61	72	12	2	9C(57.0215)	tr|B4EQI9|B4EQI9_BURCJ	B4EQI9	B4EQI9_BURCJ	pBCA050	Uncharacterized protein			0	0	0	0	0	0	0	0	0	0	0	0	0	0	1	0	0	0	0	0	0	0	0	0	0	0	0	0	0	0	0	0	0	0
ALDYVAGYCVVNDVSER	ALDYVAGYC[57.0215]VVNDVSER	R	E	143	159	17	2	9C(57.0215)	sp|B4EKX6|UGL_BURCJ	B4EKX6	UGL_BURCJ	BceJ2315_61450	Ureidoglycolate lyase			2	2	2	2	2	1	1	1	1	1	1	1	1	2	1	2	237946368	113823448	297216608	103268064	170743344	114678688	112767264	31750206	293743744	258139840	247850416	338592448	222513696	249249600	344912960	229739808	237946368	113823448
ALFDPSEHCVLEAPHPSPLSAHR	ALFDPSEHC[57.0215]VLEAPHPSPLSAHR	R	G	229	251	23	4,5	9C(57.0215)	tr|B4E6W7|B4E6W7_BURCJ	B4E6W7	B4E6W7_BURCJ	ung	Uracil-DNA glycosylase			2	4	0	2	2	4	3	4	1	1	2	1	0	0	0	0	1252349180	761631740	1031466620	780184510	939858240	521129056	899282050	998516740	378947296	1210304380	1083920640	877319360	585620740	889893310	918354820	749879550	1135168380	714708290
ALPLEELACK	ALPLEELAC[57.0215]K	R	L	249	258	10	2	9C(57.0215)	tr|B4EI10|B4EI10_BURCJ	B4EI10	B4EI10_BURCJ	BCAM2393	AraC family regulatory protein			0	0	1	0	1	0	0	0	0	0	0	0	0	0	0	0	0	0	0	0	25838024	28345328	0	0	0	0	0	0	0	0	0	0	0	0
ANDHHAFDCEYQNDPTNSENAPFQK	ANDHHAFDC[57.0215]EYQNDPTNSENAPFQK	R	L	327	351	25	3,4	9C(57.0215)	tr|B4E8A0|B4E8A0_BURCJ	B4E8A0	B4E8A0_BURCJ	BCAL1603	Hypothetical phage protein			0	0	0	0	2	3	2	4	0	0	0	0	0	0	0	0	0	0	0	0	58130508	222974000	107752424	76551960	0	0	0	0	0	0	0	0	0	0
APFAASFSCER	APFAASFSC[57.0215]ER	R	E	260	270	11	2	9C(57.0215)	tr|B4ELB5|B4ELB5_BURCJ	B4ELB5	B4ELB5_BURCJ	BCAM1737	Putative exported glycoprotein			0	1	0	0	1	1	1	1	0	0	0	0	0	0	1	0	111461544	119732352	152079264	140566192	422944640	695431620	524757760	392060960	0	0	0	0	148300816	0	163501024	112798392	111461544	119732352
APVLSDSSCK	APVLSDSSC[57.0215]K	K	S	148	157	10	2	9C(57.0215)	sp|P00761|TRYP_PIG	P00761	TRYP_PIG		Trypsin			0	0	0	0	0	0	0	0	0	0	0	0	0	0	1	0	0	0	0	0	0	0	0	0	0	0	0	0	0	0	46530904	0	0	0
AQDMAPLTCTYR	AQDMAPLTC[57.0215]TYR	R	G	253	264	12	2	9C(57.0215)	tr|B4EMT7|B4EMT7_BURCJ	B4EMT7	B4EMT7_BURCJ	ggt1	Gamma-glutamyltransferase 1			1	1	1	1	1	1	1	1	1	1	1	1	1	1	1	1	203177424	128853672	262241568	163223456	328605344	184243472	190587536	225036272	215712352	323899264	304070208	258965536	361975520	297396704	271349312	268885312	203177424	128853672
ASEFIHFACTSEDINNTSHGMMLAGAR	ASEFIHFAC[57.0215]TSEDINNTSHGMMLAGAR	K	E	118	144	27	3,4	9C(57.0215)	tr|B4EEU9|B4EEU9_BURCJ	B4EEU9	B4EEU9_BURCJ	purB	Adenylosuccinate lyase			2	4	5	3	5	2	2	1	2	3	2	4	5	4	5	3	2334442240	2086134780	2292056060	1616569730	1499487490	2063994880	1312474370	1394006400	2523060990	2891539970	2572089340	2593122050	2592202750	2165374720	2519021820	2161170940	1968823300	2040589820
ATLGIEEMCADHWR	ATLGIEEMC[57.0215]ADHWR	R	W	317	330	14	2,3	9C(57.0215)	tr|B4ECD8|B4ECD8_BURCJ	B4ECD8	B4ECD8_BURCJ	galE	UDP-glucose epimerase			2	2	3	4	2	3	3	3	3	3	3	2	3	1	2	2	920285700	917706240	1446937470	950298820	44929184	976206400	772371970	687182980	1191793660	1220544260	1127878660	1020524800	1594050430	1489938180	1745336960	1355759230	608643580	1240373760
ATSLGGQQCNAIWR	ATSLGGQQC[57.0215]NAIWR	R	L	395	408	14	2	9C(57.0215)	tr|B4ELS2|B4ELS2_BURCJ	B4ELS2	B4ELS2_BURCJ	BCAM1763	Uncharacterized protein			1	1	1	0	1	0	1	0	0	1	0	0	1	1	0	0	14205058	5700705	40313880	8705965	10074305	6.17132e+06	9449563	0	0	0	0	0	7421881	6696054	0	0	14205058	5700705
AVEATGHLCPGTTAPLAR	AVEATGHLC[57.0215]PGTTAPLAR	R	S	200	217	18	3	9C(57.0215)	tr|B4EN72|B4EN72_BURCJ	B4EN72	B4EN72_BURCJ	BCAM2027	Putative exported protein			1	0	1	1	0	1	0	0	0	0	1	0	0	0	1	1	45548872	44385196	57420628	50987996	0	11627397	11968026	0	10089386	5464763	24258006	0	0	0	36398444	19198704	45548872	44385196
AVNEATNYCTQR	AVNEATNYC[57.0215]TQR	K	G	65	76	12	2	9C(57.0215)	tr|B4EGQ4|B4EGQ4_BURCJ	B4EGQ4	B4EGQ4_BURCJ	BCAM1149	Putative lipoprotein			0	0	1	0	0	0	0	0	0	0	0	0	0	0	0	0	0	0	0	0	0	0	0	0	0	0	0	0	0	0	0	0	0	0
DAHFVALNCGGLPEQVFESELFGHEAGAFTGAIK	DAHFVALNC[57.0215]GGLPEQVFESELFGHEAGAFTGAIK	R	K	195	228	34	4	9C(57.0215)	tr|B4EJ87|B4EJ87_BURCJ	B4EJ87	B4EJ87_BURCJ	BCAM2534	Two-component regulatory system, Fis/response regulator protein			0	1	0	1	0	0	0	0	3	1	0	0	0	0	1	1	0	0	0	46754736	0	76721544	0	0	44883940	42726772	0	0	4.31491e+06	0	0	0	0	0
DEDTAPYECDGLSAYR	DEDTAPYEC[57.0215]DGLSAYR	R	R	36	51	16	2	9C(57.0215)	tr|B4EE10|B4EE10_BURCJ	B4EE10	B4EE10_BURCJ	glcD	Putative glycolate oxidase subunit GlcD			0	0	0	0	0	0	0	0	0	0	0	0	0	1	0	0	0	0	0	0	0	0	0	0	0	0	0	0	0	0	0	0	0	0
DFVGSGIDCAIQVGEPTDPGVVAIR	DFVGSGIDC[57.0215]AIQVGEPTDPGVVAIR	R	L	158	182	25	2	9C(57.0215)	tr|B4EKE9|B4EKE9_BURCJ	B4EKE9	B4EKE9_BURCJ	BCAM2664	LysR family regulatory protein			0	0	0	0	0	0	1	0	0	0	0	0	0	0	0	0	0	0	0	0	0	0	11279264	0	0	0	0	0	0	0	0	0	0	0
DGALVTVSCAEGDEGK	DGALVTVSC[57.0215]AEGDEGK	K	I	452	467	16	2	9C(57.0215)	tr|B4EC81|B4EC81_BURCJ	B4EC81	B4EC81_BURCJ	ppsA	Phosphoenolpyruvate synthase			1	2	2	1	1	2	2	1	2	1	3	2	1	2	2	1	3151063550	3055290880	3618771710	3193538560	2338094080	2588091650	2584564740	2097837440	3351070460	2235829500	3334831100	3077222400	4191471100	3961842430	4202550780	2442834180	3151063550	3055290880
DKPFIAVNCGALPEPMFESEMFGYEPGAFTGAAK	DKPFIAVNC[57.0215]GALPEPMFESEMFGYEPGAFTGAAK	R	R	195	228	34	3	9C(57.0215)	tr|B4EA50|B4EA50_BURCJ	B4EA50	B4EA50_BURCJ	dctD	C4-dicarboxylate transport transcriptional regulatory protein			2	1	2	0	2	1	1	2	0	0	1	0	1	2	1	0	0	0	65582972	0	0	32481926	0	0	0	0	0	31344696	0	17691890	0	0	0	0
DLVYNVINCSK	DLVYNVINC[57.0215]SK	R	P	101	111	11	2	9C(57.0215)	tr|B4E9N7|B4E9N7_BURCJ	B4E9N7	B4E9N7_BURCJ	BCAL0687	Enoyl-CoA hydratase/isomerase family protein			0	0	0	0	1	0	1	0	1	1	1	1	1	0	0	1	0	0	21735782	0	24412392	0	0	0	56686144	68848832	54635064	0	41727512	0	0	20823926	0	0
DPFAMLPFCGYNVSDYFAHWLK	DPFAMLPFC[57.0215]GYNVSDYFAHWLK	R	L	469	490	22	2,3	9C(57.0215)	tr|B4EK44|B4EK44_BURCJ	B4EK44	B4EK44_BURCJ	pckG	Phosphoenolpyruvate carboxykinase [GTP]			1	0	1	1	0	0	0	0	2	2	3	2	2	2	2	2	171715600	393189984	216255920	461661056	0	448055584	0	0	441450880	284228768	445773824	314223840	475397664	439639616	255441936	333154144	171715600	393189984
DPFGIRPLCIGK	DPFGIRPLC[57.0215]IGK	R	L	185	196	12	2,3	9C(57.0215)	tr|B4EFK7|B4EFK7_BURCJ	B4EFK7	B4EFK7_BURCJ	purF	Amidophosphoribosyltransferase			1	1	2	1	1	1	2	1	2	1	1	1	1	1	1	1	381338272	354342208	445814208	365355296	391383872	359289280	310383552	280045344	190903216	334507328	219383456	310716160	220820096	85743904	214956016	104515296	381338272	354342208
DTYIGSLDCLAPLGYFVSFGNASGPLPPIDSK	DTYIGSLDC[57.0215]LAPLGYFVSFGNASGPLPPIDSK	K	E	219	250	32	2	9C(57.0215)	tr|B4E5R2|B4E5R2_BURCJ	B4E5R2	B4E5R2_BURCJ	qor	Quinone oxidoreductase			2	1	2	1	1	1	1	1	1	2	1	2	1	2	3	2	25142334	0	0	31791534	22835702	60390780	27220608	0	82610112	75617640	77227016	62511064	62737276	76211568	50551832	36704308	25142334	0
DVFVLQSTCAPTNDNLMELMIMVDALK	DVFVLQSTC[57.0215]APTNDNLMELMIMVDALK	K	R	48	74	27	2	9C(57.0215)	tr|B4EAR3|B4EAR3_BURCJ	B4EAR3	B4EAR3_BURCJ	prs	Ribose-phosphate pyrophosphokinase			1	2	1	0	1	1	1	1	1	1	1	1	2	0	0	1	32819742	61657148	67355904	128156904	26082196	98679712	32385844	29986698	37024356	75318616	68166136	69276248	31791574	0	0	25125320	32819742	61657148
DWLYVGDHCSAIR	DWLYVGDHC[57.0215]SAIR	R	E	223	235	13	2,3	9C(57.0215)	tr|B4ECS6|B4ECS6_BURCJ	B4ECS6	B4ECS6_BURCJ	rmlB	dTDP-glucose 4,6-dehydratase			2	1	2	1	1	2	2	1	2	2	2	2	3	1	2	1	143669344	188464160	204154128	48259512	51420792	207493536	110885168	87952208	226944912	335826432	238400640	361489920	33633200	158698912	158601696	164911888	114925232	182950496
DYAIKPMNCPGHVQVFK	DYAIKPMNC[57.0215]PGHVQVFK	R	H	325	341	17	2,3,4	9C(57.0215)	sp|B4E7I6|SYT_BURCJ	B4E7I6	SYT_BURCJ	thrS	Threonine--tRNA ligase			1	2	1	1	1	2	2	2	1	0	2	0	0	1	1	1	1691104000	1373476220	2013897220	1260017540	1570103170	1303348990	1219993470	1324013820	1461787520	1633935100	1510305790	1437526270	1504705790	1501036420	1479136770	1317035140	1412121340	1098620030
EALPHEIGCLTNVVPGAIVVGLDR	EALPHEIGC[57.0215]LTNVVPGAIVVGLDR	R	C	307	330	24	3	9C(57.0215)	tr|B4ELV7|B4ELV7_BURCJ	B4ELV7	B4ELV7_BURCJ	BCAM1797	Putative ion channel protein			1	2	0	2	1	1	2	1	2	1	2	2	1	0	0	1	267542512	236558032	269226944	280989024	221663904	340391776	244690720	257763104	267432480	353833120	208013152	308265344	178217280	187687344	137821312	159316880	267542512	236558032
EATTGDTLCDPAK	EATTGDTLC[57.0215]DPAK	K	P	391	403	13	3	9C(57.0215)	tr|B4E912|B4E912_BURCJ	B4E912	B4E912_BURCJ	fusA	Elongation factor G			0	0	0	0	0	0	0	0	0	1	0	0	0	0	0	0	0	0	0	0	0	0	0	0	0	0	0	0	0	0	0	0	0	0
EATTGDTLCDPAKPIILEK	EATTGDTLC[57.0215]DPAKPIILEK	K	M	391	409	19	2,3	9C(57.0215)	tr|B4E912|B4E912_BURCJ	B4E912	B4E912_BURCJ	fusA	Elongation factor G			4	2	2	2	3	3	3	4	3	2	4	3	3	3	3	3	2404261120	3995090180	2372752380	3550033660	1877869820	3247435010	2310068220	1546578180	5249833500	5316706300	5101803500	4726824400	5257914400	4693005300	4832198100	3788672510	1082496130	4267140350
EATTGDTLCDPANPIVLER	EATTGDTLC[57.0215]DPANPIVLER	K	M	388	406	19	2	9C(57.0215)	tr|B4E5B7|B4E5B7_BURCJ	B4E5B7	B4E5B7_BURCJ	fusA	Elongation factor G			3	3	4	4	8	3	4	5	4	3	3	2	3	3	2	2	35464561000	20787154900	43168178000	21155805200	12403169300	32804677600	107761960	12138684400	26148835300	26755035100	25523679200	28290996200	29966127100	29134557200	29686075400	23002931200	35464561000	20787154900
ELAAAIAFCR	ELAAAIAFC[57.0215]R	R	A	72	81	10	2	9C(57.0215)	tr|B4EN44|B4EN44_BURCJ	B4EN44	B4EN44_BURCJ	BCAM2000	Uncharacterized protein			0	0	0	0	0	0	0	0	1	0	0	0	0	0	0	0	0	0	0	0	0	0	0	0	0	0	0	0	0	0	0	0	0	0
ELGDFDVLCLQEVTR	ELGDFDVLC[57.0215]LQEVTR	R	G	29	43	15	2	9C(57.0215)	tr|B4EAX5|B4EAX5_BURCJ	B4EAX5	B4EAX5_BURCJ	BCAL1890	Endonuclease/exonuclease/phosphatase family protein			0	0	0	0	0	0	0	0	0	0	0	0	0	0	0	1	0	0	0	0	0	0	0	0	0	0	0	0	0	0	0	0	0	0
ELSAAVDVCK	ELSAAVDVC[57.0215]K	K	R	149	158	10	2	9C(57.0215)	tr|B4ECA2|B4ECA2_BURCJ	B4ECA2	B4ECA2_BURCJ	BCAL3081	Uncharacterized protein			1	1	1	1	1	1	1	1	1	1	1	1	1	2	1	1	0	137219488	214678592	145543648	201637904	158283952	155593712	0	132569680	148635344	94246632	101828648	149645360	158029744	76444896	99458040	0	137219488
EQHGTLLWCTAR	EQHGTLLWC[57.0215]TAR	R	E	105	116	12	3	9C(57.0215)	tr|B4EQ25|B4EQ25_BURCJ	B4EQ25	B4EQ25_BURCJ	BCAS0257	Putative acetyltransferase			0	0	0	0	0	0	0	0	0	0	0	0	0	1	2	1	0	0	0	0	0	0	0	0	0	0	0	0	0	163984704	0	0	0	0
EQINTLGFCVGGTMLATALAVLAAR	EQINTLGFC[57.0215]VGGTMLATALAVLAAR	R	G	342	366	25	2	9C(57.0215)	tr|B4EAG2|B4EAG2_BURCJ	B4EAG2	B4EAG2_BURCJ	phbC	Poly-beta-hydroxybutyrate polymerase			1	0	0	0	0	0	0	0	0	0	0	0	2	1	0	1	0	0	0	0	0	0	0	0	0	0	0	0	0	0	0	0	0	0
ETQPGMAWCEGEITVTRPPVK	ETQPGMAWC[57.0215]EGEITVTRPPVK	R	D	140	160	21	3	9C(57.0215)	tr|B4EG31|B4EG31_BURCJ	B4EG31	B4EG31_BURCJ	BCAM0045	Putative lipoprotein			1	0	1	1	2	0	1	1	0	0	0	0	0	1	0	1	191819536	166200288	335908384	185579248	166141504	273149408	168852560	0	0	185001024	0	201055120	211935920	240145520	204115840	140438048	191819536	166200288
EVSAEYSACVFDAK	EVSAEYSAC[57.0215]VFDAK	K	G	55	68	14	2	9C(57.0215)	tr|B4EN22|B4EN22_BURCJ	B4EN22	B4EN22_BURCJ	polA	DNA polymerase I			2	2	3	1	2	2	2	1	2	3	2	2	2	4	2	2	193164416	24071034	433790016	70973360	231957136	8545722	0	28180774	56441604	0	28113282	33532998	260934496	263716400	358730976	177212288	193164416	24071034
EYQASGAVCGVQLPAGLQNAQK	EYQASGAVC[57.0215]GVQLPAGLQNAQK	K	L	123	144	22	2	9C(57.0215)	tr|B4EA22|B4EA22_BURCJ	B4EA22	B4EA22_BURCJ	purC	Phosphoribosylaminoimidazole-succinocarboxamide synthase			2	3	3	3	1	4	1	3	3	3	3	1	2	3	2	2	2559607040	1759711620	3160321280	1932724350	2543894780	2360317700	2243448320	2120371710	2262777090	2632654080	2069561090	2307599620	2220344320	2131882880	2231727620	1955311100	2559607040	1759711620
FDELAEALCIEAGKPINDSK	FDELAEALC[57.0215]IEAGKPINDSK	R	G	80	99	20	2,3	9C(57.0215)	tr|B4EMM0|B4EMM0_BURCJ	B4EMM0	B4EMM0_BURCJ	BCAM0818	Putative aldehyde dehydrogenase			1	3	1	2	0	2	1	0	1	3	2	1	2	3	2	3	89675128	965648640	101994352	0	0	247384336	67288896	0	2867802110	2446309890	2374935810	2409509120	2368317950	2304321790	1835093120	1290963970	89675128	965648640
FSAYELNICYPVAWGK	FSAYELNIC[57.0215]YPVAWGK	K	E	641	656	16	2	9C(57.0215)	tr|B4E612|B4E612_BURCJ	B4E612	B4E612_BURCJ	glt1	Glutamate synthase large subunit			1	1	1	1	1	1	1	2	1	1	1	1	1	1	1	1	790012290	683012350	778162880	750081340	573298560	918553340	822007040	669871550	607196540	778107200	618307970	631348610	731679940	594530050	582335100	521289472	790012290	683012350
GASGAAIQCMNLNIGAAEDAGLK	GASGAAIQC[57.0215]MNLNIGAAEDAGLK	K	R	293	315	23	2	9C(57.0215)	tr|B4EEC7|B4EEC7_BURCJ	B4EEC7	B4EEC7_BURCJ	argC	N-acetyl-gamma-glutamyl-phosphate reductase			0	2	2	1	0	0	0	0	0	3	0	2	2	2	2	1	0	59024732	0	92071968	0	0	0	0	504651872	632056060	362951936	513196512	55013616	462468832	491634496	405591936	0	59024732
GASGAAIQCMNLNIGAAEDAGLKR	GASGAAIQC[57.0215]MNLNIGAAEDAGLKR	K	-	293	316	24	3	9C(57.0215)	tr|B4EEC7|B4EEC7_BURCJ	B4EEC7	B4EEC7_BURCJ	argC	N-acetyl-gamma-glutamyl-phosphate reductase			1	2	3	2	2	2	2	1	2	2	1	2	2	2	2	2	1407660800	1111849340	1646921860	1047651520	1127313280	977921730	955191100	816363070	2044725760	1944182660	1600011520	1279346050	1519622660	1249181570	1299449730	1014862850	1407660800	1111849340
GEYIAFVDCDDALVPGALAR	GEYIAFVDC[57.0215]DDALVPGALAR	R	V	408	427	20	2	9C(57.0215)	tr|B4ECE5|B4ECE5_BURCJ	B4ECE5	B4ECE5_BURCJ	wbxD	Glycosyltransferase			4	2	3	3	3	3	2	3	2	3	2	2	3	3	3	3	1316866430	1340461440	1435182340	1554107140	1070126980	1656821120	1323540610	1011134850	1190949120	1272886910	26407988	1090594300	1232181250	0	1310808580	0	1316866430	1340461440
GFFVLGFPCNQFGK	GFFVLGFPC[57.0215]NQFGK	R	Q	56	69	14	2	9C(57.0215)	tr|B4ECP6|B4ECP6_BURCJ	B4ECP6	B4ECP6_BURCJ	gpo	Glutathione peroxidase			1	1	0	1	1	1	1	1	1	1	1	1	1	0	0	1	1649560320	1187976320	0	1016622400	772307970	1650238980	1001390980	416138816	1802057220	1911255300	1958717950	2171594240	1889007870	2912098820	0	1553840000	1649560320	1187976320
GFIDVDDHCR	GFIDVDDHC[57.0215]R	R	T	303	312	10	2,3	9C(57.0215)	tr|B4E7M1|B4E7M1_BURCJ	B4E7M1	B4E7M1_BURCJ	odhL	Dihydrolipoyl dehydrogenase			2	2	2	2	2	1	2	2	2	2	2	2	2	2	2	2	3449163260	4076603390	4484530700	3431403010	3047723260	3419972100	2927639300	2524345090	3288601600	2731900420	3004121600	2531734530	3398741760	3723697660	3818665980	2113804290	2053696260	2445216510
GGANFMGLCPFHNEK	GGANFMGLC[57.0215]PFHNEK	K	S	29	43	15	3	9C(57.0215)	tr|B4EN35|B4EN35_BURCJ	B4EN35	B4EN35_BURCJ	dnaG	DNA primase			0	0	0	0	0	0	0	0	0	0	0	0	0	1	0	1	0	0	0	0	0	0	0	0	0	0	0	0	33101970	23853256	25883274	19544216	0	0
GIAQTIDACGQDVSDVLAR	GIAQTIDAC[57.0215]GQDVSDVLAR	R	A	84	102	19	2	9C(57.0215)	tr|B4EIA2|B4EIA2_BURCJ	B4EIA2	B4EIA2_BURCJ	BCAM0290	Putative universal stress protein			0	0	0	0	0	0	0	0	1	0	0	0	0	0	0	0	0	0	0	0	0	0	0	0	282680864	0	35550936	0	0	0	0	0	0	0
GIDIIEFACGVPQLLK	GIDIIEFAC[57.0215]GVPQLLK	R	G	114	129	16	2	9C(57.0215)	tr|B4E705|B4E705_BURCJ	B4E705	B4E705_BURCJ	msdA	Methylmalonic acid semialdehyde dehydrogenase			1	1	1	1	1	1	1	1	1	1	1	1	2	1	1	1	52400288	85036272	46403828	70431864	85855648	158197248	128682896	43249720	196016848	210101920	136955184	197205120	160267712	119356728	105095800	119290736	52400288	85036272
GLDVLDATCPLVTK	GLDVLDATC[57.0215]PLVTK	R	V	88	101	14	2	9C(57.0215)	tr|B4ELD6|B4ELD6_BURCJ	B4ELD6	B4ELD6_BURCJ	ispH	4-hydroxy-3-methylbut-2-enyl diphosphate reductase			1	1	1	1	1	1	1	0	1	1	2	1	1	1	1	1	1361176700	1143238660	1366298110	1322835970	1326643200	1213313920	1160420990	1140236030	750068420	862418690	668660030	860489660	635020860	554403070	570358850	477740096	1361176700	1143238660
GLEVVEHACSIGTLQLGEFAENVAGGVDTYTLR	GLEVVEHAC[57.0215]SIGTLQLGEFAENVAGGVDTYTLR	R	Q	117	149	33	3	9C(57.0215)	tr|B4EGC6|B4EGC6_BURCJ	B4EGC6	B4EGC6_BURCJ	mmsA	Methylmalonate-semialdehyde dehydrogenase			0	0	0	0	0	0	0	0	0	0	0	0	0	1	0	0	0	0	0	0	0	0	0	0	0	0	0	0	0	22053852	0	0	0	0
GPASTLMACPGQTPQQR	GPASTLMAC[57.0215]PGQTPQQR	K	F	91	107	17	2	9C(57.0215)	tr|B4E732|B4E732_BURCJ	B4E732	B4E732_BURCJ	eco	Ecotin			1	1	1	1	1	2	2	1	2	1	1	2	1	1	1	1	3114539520	2250841340	3472962560	2176789250	2754653700	2189409540	2274021120	2165960450	2651853060	2622253060	2553584900	3006129660	3623597820	3449308420	3534523650	2950729470	3114539520	2250841340
GQNNVQGSCDMGSFPHELPGYR	GQNNVQGSC[57.0215]DMGSFPHELPGYR	R	H	602	623	22	3	9C(57.0215)	tr|B4EB77|B4EB77_BURCJ	B4EB77	B4EB77_BURCJ	fdsA	NAD-dependent formate dehydrogenase alpha subunit			1	0	2	0	1	1	0	0	0	0	2	2	2	2	2	2	50983004	0	136258208	0	26330504	24268980	24131326	0	0	65208140	40839800	0	157291520	226050048	278625824	0	50983004	0
GVESQGMLCSAR	GVESQGMLC[57.0215]SAR	R	E	118	129	12	2	9C(57.0215)	tr|B4E7J0|B4E7J0_BURCJ	B4E7J0	B4E7J0_BURCJ	pheT	Phenylalanine--tRNA ligase beta subunit			1	1	1	1	1	1	1	1	1	1	0	1	1	1	1	1	480184160	565235070	667325570	683944000	720751550	727921150	619967620	710778940	399831040	455469792	426978016	342453952	353766816	401130208	394263744	289084992	480184160	565235070
GVVMELDDCAFPLLAGVVITDDPK	GVVMELDDC[57.0215]AFPLLAGVVITDDPK	K	V	53	76	24	2	9C(57.0215)	sp|B4EFB0|MDH_BURCJ	B4EFB0	MDH_BURCJ	mdh	Malate dehydrogenase			3	2	2	3	1	2	1	1	3	3	4	2	1	2	2	1	4552787500	6898097200	5618060300	6872089600	1794544510	6155479000	4632912400	3274414590	6035256300	6787576300	6591674900	6843743200	8075065900	7094566400	1963331330	5058886700	4552787500	6898097200
GVVTPSLLCDAEK	GVVTPSLLC[57.0215]DAEK	K	I	107	119	13	2	9C(57.0215)	sp|B4EBC4|UBIE_BURCJ	B4EBC4	UBIE_BURCJ	ubiE	Ubiquinone/menaquinone biosynthesis C-methyltransferase UbiE			1	2	0	1	2	1	1	1	2	1	1	2	0	0	0	0	0	1182727040	0	642323460	343646688	43867408	0	539873340	856553920	86928632	1676398210	26921990	0	0	0	0	0	1182727040
HGEFVPVNCGAIPDGLFESLFFGHAK	HGEFVPVNC[57.0215]GAIPDGLFESLFFGHAK	R	G	186	211	26	3,4	9C(57.0215)	tr|B4E832|B4E832_BURCJ	B4E832	B4E832_BURCJ	BCAL1536	Putative sigma-54 related transcriptional regulatory protein			4	2	5	4	3	4	2	3	4	2	3	3	3	3	3	2	108269192	193600352	161286432	273309408	99184664	524756352	125146168	118908232	76309848	127350976	152181472	136292816	118214704	91385112	255255552	136627840	87969784	174959680
HGINVNAICPGYIDTEINHYLWETEQGQK	HGINVNAIC[57.0215]PGYIDTEINHYLWETEQGQK	R	L	187	215	29	3,4	9C(57.0215)	tr|B4E7H4|B4E7H4_BURCJ	B4E7H4	B4E7H4_BURCJ	BCAL1469	Putative short chain dehydrogenase			3	3	2	2	1	4	2	4	5	4	4	4	4	3	3	3	97715472	303622688	306374656	533137216	0	389858176	107540120	0	397958816	871521920	922263230	1020345920	1081922050	709628290	934163330	454717728	90775320	303622688
HMVMAISACPTTIADILAMAER	HMVMAISAC[57.0215]PTTIADILAMAER	R	V	127	148	22	2,3	9C(57.0215)	tr|B4EN36|B4EN36_BURCJ	B4EN36	B4EN36_BURCJ	rpoD	RNA polymerase sigma factor RpoD			3	2	3	4	2	5	3	4	3	2	4	3	3	3	3	1	916459520	365864160	912621700	704384510	433436032	85418248	545465090	71997312	349895040	0	424199136	531749824	456431488	83003904	122741264	249415248	774216450	286011328
IAATPGVDCLFVGPADLAASLGHLGDIR	IAATPGVDC[57.0215]LFVGPADLAASLGHLGDIR	R	H	169	196	28	3	9C(57.0215)	tr|B4E7W8|B4E7W8_BURCJ	B4E7W8	B4E7W8_BURCJ	BCAL0476	HpcH/HpaI aldolase/citrate lyase family protein			0	0	0	0	0	0	0	0	0	0	0	0	1	0	1	0	0	0	0	0	0	0	0	0	0	0	0	0	0	0	0	0	0	0
IDEVFIGSCMTNIGHFR	IDEVFIGSC[57.0215]MTNIGHFR	K	A	703	719	17	2,3	9C(57.0215)	tr|B4EM96|B4EM96_BURCJ	B4EM96	B4EM96_BURCJ	acnB	Aconitate hydratase B			2	2	2	2	2	2	2	1	1	2	2	1	2	1	2	2	1085669120	660635780	1155614850	614273660	104162648	718868420	0	327089536	1152643070	1242223870	958734210	1213872770	1329157890	925274240	1075778300	963829570	1085669120	660635780
IDSGDYGWCEETGEPIGIPR	IDSGDYGWC[57.0215]EETGEPIGIPR	R	L	93	112	20	2	9C(57.0215)	tr|B4E7Z3|B4E7Z3_BURCJ	B4E7Z3	B4E7Z3_BURCJ	dksA	RNA polymerase-binding transcription factor DksA			3	2	2	1	1	1	2	2	1	1	2	2	2	3	2	1	4688733700	3309933060	4337246200	4592494100	2709029630	3101900540	2808718590	2041594240	3511784700	2908836100	3021460480	5180024800	2052756740	3191024130	2357239550	1749601280	4688733700	3309933060
IENVDLQPCGGTHVR	IENVDLQPC[57.0215]GGTHVR	R	N	201	215	15	3	9C(57.0215)	tr|B4E5Q0|B4E5Q0_BURCJ	B4E5Q0	B4E5Q0_BURCJ	BCAL2372	Putative alanyl-tRNA synthetase			0	0	0	0	0	0	0	0	1	1	0	0	0	0	0	0	14862867	45287928	0	0	0	0	0	0	28459904	15094191	18344046	21138602	0	74093808	0	0	14862867	45287928
IGFAAQDLCFVEPGSLPR	IGFAAQDLC[57.0215]FVEPGSLPR	R	T	533	550	18	2	9C(57.0215)	tr|B4EPY8|B4EPY8_BURCJ	B4EPY8	B4EPY8_BURCJ	afcA	Putative AMP-dependent synthetase			1	1	2	2	0	1	1	1	1	1	1	1	2	2	2	2	2298115840	3505580290	2304258050	3698174720	1875939200	3786323200	2666781440	1909355390	3825277440	5219123700	3305663740	3917765630	2508615170	2556862210	2563161340	2915855620	2298115840	3505580290
IGYAGDVPCGGR	IGYAGDVPC[57.0215]GGR	R	K	183	194	12	2	9C(57.0215)	tr|B4EPC3|B4EPC3_BURCJ	B4EPC3	B4EPC3_BURCJ	BCAS0735	Metallo peptidase, family M20 unassigned			0	0	0	0	0	0	0	0	0	0	0	0	1	1	1	1	0	0	0	0	0	0	0	0	0	0	0	0	67795248	78260704	89364376	52045772	0	0
ILDGSDWWCQGYSEPGSGSDLASLR	ILDGSDWWC[57.0215]QGYSEPGSGSDLASLR	R	T	117	141	25	2	9C(57.0215)	tr|B4EER5|B4EER5_BURCJ	B4EER5	B4EER5_BURCJ	BCAL2327	Putative acyl-CoA dehydrogenase family protein			0	1	2	0	1	1	0	0	2	2	0	1	2	2	2	2	0	0	0	0	0	13526694	0	0	16331084	0	0	41851768	88288064	42599328	66154312	25891848	0	0
ILDGTDWWCQGYSEPGAGSDLASVK	ILDGTDWWC[57.0215]QGYSEPGAGSDLASVK	R	T	117	141	25	2	9C(57.0215)	tr|B4E9R7|B4E9R7_BURCJ	B4E9R7	B4E9R7_BURCJ	BCAL0717	Putative acyl-CoA dehydrogenase			0	0	1	0	0	0	0	0	0	0	0	0	2	0	1	1	0	0	0	0	0	0	0	0	0	0	0	0	0	0	12844353	0	0	0
INLSSTYSCK	INLSSTYSC[57.0215]K	K	S	432	441	10	2	9C(57.0215)	tr|B4E831|B4E831_BURCJ	B4E831	B4E831_BURCJ	BCAL1535	Putative membrane protein			0	0	0	0	0	0	0	1	0	0	0	0	0	0	0	0	0	0	0	0	0	0	0	0	0	0	0	0	0	0	0	0	0	0
IRVEVDHGCVTLDGEVDHAFQSR	IRVEVDHGC[57.0215]VTLDGEVDHAFQSR	R	A	100	122	23	4	9C(57.0215)	tr|B4EIB9|B4EIB9_BURCJ	B4EIB9	B4EIB9_BURCJ	BCAM0307	Uncharacterized protein			0	0	0	0	0	0	0	0	2	0	0	0	1	1	1	2	0	0	0	0	0	0	0	0	71069048	0	38331332	64561480	60616180	69547616	111374592	9383548	0	0
ITHVNPAFCR	ITHVNPAFC[57.0215]R	R	M	342	351	10	2,3	9C(57.0215)	tr|B4EDT9|B4EDT9_BURCJ	B4EDT9	B4EDT9_BURCJ	BCAL2210	Two-component regulatory system, sensor kinase protein			0	2	0	1	0	0	0	0	0	2	0	0	0	0	0	0	0	53631760	0	40004320	0	0	0	0	9567336	47106568	0	18639212	12967716	0	0	0	0	31593644
ITVGTDAECDALVAALR	ITVGTDAEC[57.0215]DALVAALR	R	E	335	351	17	2	9C(57.0215)	tr|B4EAR0|B4EAR0_BURCJ	B4EAR0	B4EAR0_BURCJ	hisC	Histidinol-phosphate aminotransferase			2	1	1	1	1	1	1	2	2	1	1	2	1	2	2	1	574064770	500371200	454752896	470363552	582436540	706813250	606845570	360970304	721997180	816037950	571380480	577455680	764881340	672456700	859271230	533729856	574064770	500371200
IVDAAHQTCPYSK	IVDAAHQTC[57.0215]PYSK	R	A	114	126	13	2,3	9C(57.0215)	tr|B4E9U7|B4E9U7_BURCJ	B4E9U7	B4E9U7_BURCJ	BCAL1766	OsmC-like protein			3	0	2	0	1	0	0	0	0	0	0	1	4	2	3	2	45054136	0	31777008	0	35345684	0	0	0	0	0	0	4.56232e+06	27888020	23701940	12537032	29991170	22201754	0
IVLETALICAQEPLK	IVLETALIC[57.0215]AQEPLK	K	L	8	22	15	2	9C(57.0215)	tr|B4E7K7|B4E7K7_BURCJ	B4E7K7	B4E7K7_BURCJ	BCAL1503	Segregation and condensation protein B			1	1	1	1	1	1	1	1	1	1	1	1	1	1	1	1	545233090	238179952	687044740	320119488	814071620	666732990	687418180	689911300	102923320	195473184	116415296	193446080	129844496	141245696	108127848	121718176	545233090	238179952
KESLLEFPCDFPIK	KESLLEFPC[57.0215]DFPIK	R	I	18	31	14	2,3	9C(57.0215)	tr|B4E9Q6|B4E9Q6_BURCJ	B4E9Q6	B4E9Q6_BURCJ	BCAL0706	UPF0250 protein BCAL0706			0	3	2	2	2	3	3	2	2	2	2	2	2	3	2	2	2439216130	3226084860	2253188860	2523600900	1827233280	2705517820	2206438660	1373884540	4908033000	5112057300	4280261630	4765746700	4583010800	3507443710	3725547780	2937051650	2076747780	2817228800
KGEADGMICGTISTTHR	KGEADGMIC[57.0215]GTISTTHR	K	H	573	589	17	2,3	9C(57.0215)	tr|B4EEY3|B4EEY3_BURCJ	B4EEY3	B4EEY3_BURCJ	maeB	NADP-dependent malic enzyme			4	7	4	4	3	6	5	2	5	8	6	5	4	3	3	3	835963140	1457047420	921024450	632646140	592188220	1015904770	464153888	545295100	1062212540	1514677890	1599936510	1106785540	1206430080	1023988860	1134024320	838571710	688600060	1582575230
KGPFVSFDCR	KGPFVSFDC[57.0215]R	R	M	193	202	10	2,3	9C(57.0215)	tr|B4EA42|B4EA42_BURCJ	B4EA42	B4EA42_BURCJ	BCAL1011	Sigma-54 interacting response regulator protein			1	0	1	0	1	0	1	0	0	0	0	0	0	1	1	1	134780448	84804136	127581496	84748976	87895856	84848352	63913968	49897652	93356256	98551408	65078488	96063208	126722160	90532568	90455256	63019916	134780448	84804136
KHENQIPVCADIGR	KHENQIPVC[57.0215]ADIGR	K	Q	275	288	14	2,3,4	9C(57.0215)	tr|B4EE04|B4EE04_BURCJ	B4EE04	B4EE04_BURCJ	aroG	Phospho-2-dehydro-3-deoxyheptonate aldolase			3	5	2	4	4	4	5	4	4	5	5	3	4	3	3	1	1694454400	3620775680	1740721020	1212217980	1249010050	1728633860	1166966530	1545171580	1881910530	2520977920	2664549120	1874018690	1869694210	1321081600	1674724610	1128283260	1156866430	2530169600
KLVTVDTSCDLAPHLESIEASLK	KLVTVDTSC[57.0215]DLAPHLESIEASLK	R	T	244	266	23	4	9C(57.0215)	tr|B4EN22|B4EN22_BURCJ	B4EN22	B4EN22_BURCJ	polA	DNA polymerase I			0	1	1	0	1	0	1	0	1	1	2	0	0	0	1	1	0	80067328	250983264	0	84929264	0	107961496	97452384	285873024	54878976	58123312	107851672	0	225716704	484188480	28173844	0	80067328
KSIHEAVVCETDAER	KSIHEAVVC[57.0215]ETDAER	R	A	885	899	15	2	9C(57.0215)	tr|B4E6M3|B4E6M3_BURCJ	B4E6M3	B4E6M3_BURCJ	BCAL3493	Type III restriction system endonuclease			0	0	0	0	0	0	0	0	0	0	1	0	0	0	0	0	0	0	0	0	0	0	0	0	0	0	2.60638e+06	0	0	0	0	0	0	0
KTAVVSGVCDGFIGNR	KTAVVSGVC[57.0215]DGFIGNR	R	M	472	487	16	3	9C(57.0215)	tr|B4EBK6|B4EBK6_BURCJ	B4EBK6	B4EBK6_BURCJ	BCAL1979	Putative fatty acid degradation protein			0	0	1	0	0	0	0	0	0	0	0	0	0	0	1	0	0	0	58826224	0	0	0	0	0	0	0	0	0	0	0	40634476	99576704	0	0
KTLGVILPCALNFGTDAPELMEVQAGK	KTLGVILPC[57.0215]ALNFGTDAPELMEVQAGK	R	C	37	63	27	3	9C(57.0215)	sp|B4ELA5|PPNP_BURCJ	B4ELA5	PPNP_BURCJ	ppnP	Pyrimidine/purine nucleoside phosphorylase			2	1	2	2	3	1	2	2	3	2	3	1	2	2	2	1	206224608	33939376	269779008	92429016	213915152	119760952	108230016	224521808	153666688	81437136	101578720	62300400	63726808	78994176	38987512	0	206224608	33939376
KTLLLGPNCPGTITPDELK	KTLLLGPNC[57.0215]PGTITPDELK	R	I	121	139	19	2,3	9C(57.0215)	tr|B4EBY7|B4EBY7_BURCJ	B4EBY7	B4EBY7_BURCJ	sucD	Succinate--CoA ligase [ADP-forming] subunit alpha			2	3	2	3	3	2	2	4	3	4	3	3	3	4	3	3	8462914000	6015361500	8635545600	4978783200	7565000700	6845163000	6305203200	6164745200	9246966800	8801740800	6230567400	7757640700	8392333800	7008667600	7703063000	7134060500	9779523600	6773208600
KVMDEPLTCTPETDVNEVR	KVMDEPLTC[57.0215]TPETDVNEVR	R	R	73	91	19	2,3	9C(57.0215)	tr|B4E7H0|B4E7H0_BURCJ	B4E7H0	B4E7H0_BURCJ	BCAL1465	Uncharacterized protein			3	1	4	3	2	4	4	4	0	0	3	3	3	2	4	2	2311634690	1923544580	1754172290	1837109250	1704441980	2002055170	1886277500	1554720640	1626388860	1763878270	1797690620	1560456960	1119578880	1470802300	1470131200	1165030400	2311634690	1923544580
LAANALNWCVGEMEK	LAANALNWC[57.0215]VGEMEK	K	R	1245	1259	15	2	9C(57.0215)	tr|B4E6E3|B4E6E3_BURCJ	B4E6E3	B4E6E3_BURCJ	BCAL2417	Putative DNA translocase			0	1	1	0	0	1	2	0	0	0	0	0	0	0	0	0	150051104	0	215485744	13002738	143169440	70790768	72647984	60061420	0	0	0	0	15218625	0	0	0	150051104	0
LASGEWIGCFGLTEPNHGSDPGSMVTR	LASGEWIGC[57.0215]FGLTEPNHGSDPGSMVTR	K	A	127	153	27	2,3	9C(57.0215)	tr|B4ECY2|B4ECY2_BURCJ	B4ECY2	B4ECY2_BURCJ	BCAL3191	Putative glutaryl-CoA dehydrogenase			4	6	4	6	3	6	4	2	1	1	2	2	7	4	4	4	2539530750	3095488000	2684075010	3435918080	951141310	4163452670	2449191680	516146656	1479374720	1568594820	1114478590	1356511360	5033198100	5474591700	5172732900	4002634500	2539530750	3148452350
LDADVFAACPNVSIDYAVMEK	LDADVFAAC[57.0215]PNVSIDYAVMEK	R	T	238	258	21	2	9C(57.0215)	tr|B4EDG4|B4EDG4_BURCJ	B4EDG4	B4EDG4_BURCJ	manC	Putative GDP-mannose pyrophosphorylase			2	1	1	1	1	2	2	2	2	2	2	1	1	2	2	1	1054905790	802383170	1106697220	1171771140	1124757250	1186905090	1273965440	900973440	1148470400	1227195520	1047189700	1111234180	1151246210	1187878910	680681090	839917180	1054905790	802383170
LEIGTLDICAPAQLAALR	LEIGTLDIC[57.0215]APAQLAALR	R	E	62	79	18	2	9C(57.0215)	tr|B4EG82|B4EG82_BURCJ	B4EG82	B4EG82_BURCJ	BCAM1101	Putative exported short chain dehydrogenase			1	1	1	2	0	3	2	0	1	2	0	1	1	1	1	1	39790972	76590424	0	56049796	0	58069096	53250000	0	46566492	69613680	0	21293326	30198714	25969776	23050780	44276780	39790972	76590424
LELVSSHACHGGEQR	LELVSSHAC[57.0215]HGGEQR	M	F	2	16	15	2	9C(57.0215)	tr|B4EA00|B4EA00_BURCJ	B4EA00	B4EA00_BURCJ	BCAL2816	S-formylglutathione hydrolase			1	0	0	0	0	0	0	0	0	0	0	0	0	0	0	0	0	0	0	0	0	0	0	0	0	0	0	0	0	0	0	0	0	0
LEQISQSTCK	LEQISQSTC[57.0215]K	K	E	93	102	10	2	9C(57.0215)	tr|B4EEM7|B4EEM7_BURCJ	B4EEM7	B4EEM7_BURCJ	bfr	Bacterioferritin			0	0	1	0	0	0	0	0	0	0	0	0	0	1	2	0	3.08667e+06	0	47116228	0	0	0	0	0	0	0	0	0	0	0	1158415740	0	3.08667e+06	0
LFHAQAEQCEPQPDDLALLGGFLAEASPR	LFHAQAEQC[57.0215]EPQPDDLALLGGFLAEASPR	R	V	102	130	29	3	9C(57.0215)	tr|B4EKX4|B4EKX4_BURCJ	B4EKX4	B4EKX4_BURCJ	BCAM2705	Uncharacterized protein			1	3	2	0	0	2	2	1	0	0	0	1	0	1	2	0	0	232598016	149783600	0	0	0	255731664	75754752	0	0	0	0	0	0	158160112	0	0	232598016
LFTEMTQACTGLR	LFTEMTQAC[57.0215]TGLR	R	R	170	182	13	2	9C(57.0215)	tr|B4ED80|B4ED80_BURCJ	B4ED80	B4ED80_BURCJ	suhB	Inositol-1-monophosphatase			2	1	1	1	1	1	1	1	3	1	1	1	2	1	1	1	657210370	464253120	1398272260	684645760	1095419900	994777470	1165888900	876841660	396636576	853453630	565483970	951106560	875286660	931778300	1200173950	907026560	657210370	464253120
LFTFHADICTLPDTEK	LFTFHADIC[57.0215]TLPDTEK	K	Q	529	544	16	3	9C(57.0215)	sp|P02769|ALBU_BOVIN	P02769	ALBU_BOVIN	ALB	Albumin			0	0	0	0	0	1	0	0	0	0	0	0	0	0	0	0	19019744	0	0	0	0	979600060	0	0	0	0	0	0	0	0	0	0	19019744	0
LFVFADVDCGLVPSEGIEVIR	LFVFADVDC[57.0215]GLVPSEGIEVIR	R	L	544	564	21	2	9C(57.0215)	tr|B4EJY0|B4EJY0_BURCJ	B4EJY0	B4EJY0_BURCJ	glmS2	Glutamine--fructose-6-phosphate aminotransferase [isomerizing]			1	1	1	0	0	0	0	0	0	0	0	0	0	0	0	0	0	0	0	0	0	0	0	0	0	0	0	0	0	0	0	0	0	0
LGDVGSVLCASPAYLK	LGDVGSVLC[57.0215]ASPAYLK	R	A	160	175	16	2	9C(57.0215)	tr|B4EPF8|B4EPF8_BURCJ	B4EPF8	B4EPF8_BURCJ	BCAS0770	LysR family regulatory protein			0	0	0	0	0	1	0	0	0	1	0	0	0	0	0	0	0	0	0	0	0	0	0	0	0	99272272	43789788	0	0	0	60959216	31465138	0	0
LKPDPNTLCDEFK	LKPDPNTLC[57.0215]DEFK	K	A	139	151	13	3	9C(57.0215)	sp|P02769|ALBU_BOVIN	P02769	ALBU_BOVIN	ALB	Albumin			0	0	0	1	0	1	0	0	0	0	0	0	0	0	0	0	0	0	0	0	0	645703100	0	0	0	0	0	0	0	0	0	0	0	0
LLDAADAACFR	LLDAADAAC[57.0215]FR	R	A	27	37	11	2	9C(57.0215)	tr|B4ELI0|B4ELI0_BURCJ	B4ELI0	B4ELI0_BURCJ	BCAM2782	Putative acetyltransferase protein			0	0	1	0	0	0	0	0	0	0	0	0	0	0	1	1	0	0	63956356	0	0	0	0	0	0	0	93856696	0	0	0	0	22358804	0	0
LLDVPIDACVGR	LLDVPIDAC[57.0215]VGR	R	G	191	202	12	2	9C(57.0215)	tr|B4E8F6|B4E8F6_BURCJ	B4E8F6	B4E8F6_BURCJ	cobT	Nicotinate-nucleotide--dimethylbenzimidazole phosphoribosyltransferase			0	0	0	1	1	1	1	1	0	2	0	2	0	0	0	1	0	0	0	43337000	0	0	245862096	839802050	0	0	0	0	0	0	0	0	0	0
LLETMLAECSAIAEYNGHRPDPAASER	LLETMLAEC[57.0215]SAIAEYNGHRPDPAASER	R	M	219	245	27	4	9C(57.0215)	tr|B4EN65|B4EN65_BURCJ	B4EN65	B4EN65_BURCJ	BCAM2020	2-dehydropantoate 2-reductase			0	0	0	0	0	0	0	0	0	0	0	0	1	0	0	0	0	0	0	0	0	0	0	0	0	0	0	0	0	0	0	0	0	0
LLPEAFAVCR	LLPEAFAVC[57.0215]R	K	E	63	72	10	2	9C(57.0215)	sp|B4E5Y3|SECA_BURCJ	B4E5Y3	SECA_BURCJ	secA	Protein translocase subunit SecA			0	0	0	1	0	2	1	1	0	1	0	1	0	0	0	0	375210208	349512896	0	255092896	0	457639904	413554336	334904224	391378144	478761536	388927744	348294560	0	0	0	0	375210208	349512896
LMGTFAEDCAQAYQFTR	LMGTFAEDC[57.0215]AQAYQFTR	R	E	160	176	17	2	9C(57.0215)	tr|B4EPC5|B4EPC5_BURCJ	B4EPC5	B4EPC5_BURCJ	BCAS0737	Putative acetyl-CoA acetyltransferase			1	1	0	1	0	0	1	0	2	2	1	1	1	2	1	2	21501180	36699824	42315420	45925272	0	56129824	65794856	0	327406368	318980832	162898160	300290400	586391040	426738944	527811520	379871232	21501180	36699824
LNLAQALMCR	LNLAQALMC[57.0215]R	R	S	158	167	10	2	9C(57.0215)	tr|B4ECP7|B4ECP7_BURCJ	B4ECP7	B4ECP7_BURCJ	BCAL2107	ABC transporter ATP-binding protein			1	1	1	1	1	1	1	1	1	1	1	1	1	1	1	0	0	197022368	286268768	191629120	355632800	297594208	256605088	223548288	144676016	208506416	129474608	180708000	121653408	123093808	153774528	143450560	0	197022368
LPGDETGDCQLFTTR	LPGDETGDC[57.0215]QLFTTR	R	L	192	206	15	2	9C(57.0215)	sp|B4EAP1|DADA_BURCJ	B4EAP1	DADA_BURCJ	dadA	D-amino acid dehydrogenase			1	1	2	1	2	2	2	1	2	2	3	2	3	4	1	1	3313774850	5413132800	4207692290	4387327000	2411926530	3991774720	3135847170	1824145410	6402660400	6132625400	6809166800	6894182900	7654023700	7115750400	7471300600	5992501200	3313774850	5413132800
LQLLLTPICK	LQLLLTPIC[57.0215]K	K	A	394	403	10	2	9C(57.0215)	tr|B4EPX4|B4EPX4_BURCJ	B4EPX4	B4EPX4_BURCJ	BCAS0208	Putative acyl-CoA dehydrogenase			1	1	1	1	1	1	1	1	1	1	1	1	2	1	1	1	1845429630	2898327810	1739268220	2516103940	1784433920	3079219710	2001425660	572591490	4134610690	4582456300	3582543870	3974287360	4468962800	3889328640	3258190590	3553457410	1845429630	2898327810
LSAALATGCSFLVK	LSAALATGC[57.0215]SFLVK	K	A	165	178	14	2	9C(57.0215)	tr|B4EJN2|B4EJN2_BURCJ	B4EJN2	B4EJN2_BURCJ	BCAM1542	Putative aldehyde dehydrogenase			0	3	2	3	0	1	0	0	0	3	1	3	1	2	1	3	0	37638136	30587618	183265808	0	0	0	0	0	263181744	0	0	14975173	23784770	0	11790404	0	37638136
LSANWMAACGTAGEDAALFDTVK	LSANWMAAC[57.0215]GTAGEDAALFDTVK	K	A	771	793	23	2	9C(57.0215)	tr|B4EBL4|B4EBL4_BURCJ	B4EBL4	B4EBL4_BURCJ	purL	Phosphoribosylformylglycinamidine synthase			3	2	3	2	2	3	2	2	3	2	2	3	4	2	2	2	817080320	138371664	78173856	418036512	857691140	759170500	552045380	602762750	248576960	245129296	51849080	117181632	185389568	498458624	415842816	293378208	817080320	138371664
LVADLAETCNLTALHDTEVVYLDR	LVADLAETC[57.0215]NLTALHDTEVVYLDR	R	V	94	117	24	3	9C(57.0215)	tr|B4EGT2|B4EGT2_BURCJ	B4EGT2	B4EGT2_BURCJ	BCAM1177	IclR family regulatory protein			0	0	1	0	0	0	1	0	0	0	0	0	1	1	2	2	0	0	0	0	0	0	0	0	0	0	0	0	0	0	18075416	0	0	0
LVVDALDLCYTK	LVVDALDLC[57.0215]YTK	R	S	90	101	12	2	9C(57.0215)	tr|B4ED08|B4ED08_BURCJ	B4ED08	B4ED08_BURCJ	BCAL1072	Uncharacterized protein			1	1	1	1	1	0	1	0	1	1	1	1	1	1	2	0	597598660	517850496	733482240	415725664	559342910	612296060	571852030	0	1017149120	1389429760	966472380	1114964860	1119943940	862463490	642936580	841748670	597598660	517850496
LYTPDLSSCLDGITR	LYTPDLSSC[57.0215]LDGITR	K	D	209	223	15	2	9C(57.0215)	tr|B4EA28|B4EA28_BURCJ	B4EA28	B4EA28_BURCJ	ilvE	Putative branched-chain amino acid aminotransferase IlvE			1	2	1	2	0	4	1	1	2	2	2	1	1	2	1	2	3366720260	3740553220	3292407300	3462419200	0	3703218690	2657790210	2814771970	5216566800	5503262700	5070750200	5064692700	4541548000	4274869760	4174799620	3848389890	3366720260	3740553220
MGIHGNSTCVMNLDGAK	MGIHGNSTC[57.0215]VMNLDGAK	K	G	259	275	17	2,3	9C(57.0215)	tr|B4EBD5|B4EBD5_BURCJ	B4EBD5	B4EBD5_BURCJ	BCAL0884	Putative acyl-CoA dehydrogenase oxidoreductase protein			1	2	0	0	0	2	1	1	0	4	1	1	1	1	2	1	239137664	274853856	332922048	238357968	329569248	325532576	297043040	195169056	518632800	625069760	518187904	679782340	838141700	730501700	723318140	587115460	239137664	310816864
MHSSEHAVCVAINDNNR	MHSSEHAVC[57.0215]VAINDNNR	-	A	1	17	17	2,3	9C(57.0215)	tr|B4ELS2|B4ELS2_BURCJ	B4ELS2	B4ELS2_BURCJ	BCAM1763	Uncharacterized protein			0	2	0	1	0	1	0	0	0	1	1	0	0	0	0	0	0	37930920	0	0	0	8190657	0	0	0	7911117	12943274	0	0	0	0	0	0	30349834
MISIGPLDCK	MISIGPLDC[57.0215]K	R	E	139	148	10	2	9C(57.0215)	tr|B4E739|B4E739_BURCJ	B4E739	B4E739_BURCJ	BCAL2473	Putative lipoprotein			0	0	1	0	0	0	0	0	0	0	0	0	0	0	0	0	0	0	0	0	0	0	0	0	0	0	0	0	0	0	0	0	0	0
MMDSTQAECVPFAPPFLK	MMDSTQAEC[57.0215]VPFAPPFLK	R	A	48	65	18	2	9C(57.0215)	tr|B4EFC4|B4EFC4_BURCJ	B4EFC4	B4EFC4_BURCJ	BCAM0979	Putative glutathione-S-transferase			1	1	2	2	0	1	2	0	1	1	1	2	1	2	2	2	0	0	43426336	75098848	0	0	0	0	167210048	1029865860	0	376609184	618196030	844065600	1010317700	394007456	0	0
MNIYPVILCGGSGTR	MNIYPVILC[57.0215]GGSGTR	-	L	1	15	15	2	9C(57.0215)	tr|B4EDG4|B4EDG4_BURCJ	B4EDG4	B4EDG4_BURCJ	manC	Putative GDP-mannose pyrophosphorylase			1	1	1	1	1	2	1	2	2	1	1	1	2	1	2	2	0	1237522820	1510723970	1230023680	0	1441484030	1134774270	974108610	1094325120	1508308860	1093070210	1222697090	1194727940	1062687870	879739330	866641220	0	1237522820
MQGLLDDLCDFNR	MQGLLDDLC[57.0215]DFNR	R	T	200	212	13	2	9C(57.0215)	tr|B4EQ33|B4EQ33_BURCJ	B4EQ33	B4EQ33_BURCJ	BCAS0266	Two-component regulatory system, sensor kinase protein			0	0	0	1	0	0	0	0	0	0	0	0	0	0	1	0	0	0	0	0	0	0	0	0	0	0	0	0	0	0	0	0	0	0
MVLIEGESCAPDTLASVR	MVLIEGESC[57.0215]APDTLASVR	R	T	109	126	18	2	9C(57.0215)	tr|B4EAD6|B4EAD6_BURCJ	B4EAD6	B4EAD6_BURCJ	BCAL1837	Uncharacterized protein			0	1	0	1	0	1	0	0	1	2	0	1	0	0	0	2	0	28011442	0	68728800	0	22473480	0	0	76213888	84624304	0	48550104	0	0	0	47109284	0	28011442
MVLYSGTTCPFSQR	MVLYSGTTC[57.0215]PFSQR	M	C	2	15	14	2	9C(57.0215)	tr|B4E6Q3|B4E6Q3_BURCJ	B4E6Q3	B4E6Q3_BURCJ	BCAL0331	Putative stringent starvation protein A			0	0	0	0	1	1	1	0	0	0	0	0	0	0	0	0	0	0	0	0	91085352	98061408	114373088	0	0	0	0	0	0	0	86043848	12349796	0	0
MWITNGPDCDTLVVYAK	MWITNGPDC[57.0215]DTLVVYAK	K	T	161	177	17	2	9C(57.0215)	tr|B4EIJ9|B4EIJ9_BURCJ	B4EIJ9	B4EIJ9_BURCJ	BCAM2433	Putative acyl-CoA dehydrogenase			0	0	0	0	0	0	0	0	1	0	0	3	1	0	0	0	0	0	0	0	0	0	0	0	0	0	0	4402650	133978344	0	0	0	0	0
NDVYLLAMCTGHNK	NDVYLLAMC[57.0215]TGHNK	K	R	131	144	14	2	9C(57.0215)	sp|B4ED83|MUTS_BURCJ	B4ED83	MUTS_BURCJ	mutS	DNA mismatch repair protein MutS			0	0	0	0	0	0	0	0	0	0	0	0	1	0	0	0	0	0	0	0	0	0	0	0	0	0	0	0	47789016	0	0	0	0	0
NHTGFHEQCVER	NHTGFHEQC[57.0215]VER	R	I	217	228	12	2,3	9C(57.0215)	sp|B4EBB9|QUEF_BURCJ	B4EBB9	QUEF_BURCJ	queF	NADPH-dependent 7-cyano-7-deazaguanine reductase			1	0	3	0	0	0	0	0	0	0	0	1	2	3	4	4	1.28418e+06	0	6.89957e+06	0	0	0	0	0	230411	0	0	418234	0	191004128	298650944	15380954	1.28418e+06	0
NLEVVHTLCDLLDR	NLEVVHTLC[57.0215]DLLDR	K	A	257	270	14	3	9C(57.0215)	tr|B4ECS6|B4ECS6_BURCJ	B4ECS6	B4ECS6_BURCJ	rmlB	dTDP-glucose 4,6-dehydratase			0	1	0	0	0	1	0	0	1	0	0	0	1	0	0	0	146665200	14914741	0	0	0	105502248	50209256	19159566	97329672	89222912	0	32971748	49088812	100502792	41026080	64825724	146665200	14914741
NPGFLQDACTAFSGSIIVGLDAK	NPGFLQDAC[57.0215]TAFSGSIIVGLDAK	K	D	111	133	23	2	9C(57.0215)	sp|B4E640|HIS4_BURCJ	B4E640	HIS4_BURCJ	hisA	1-(5-phosphoribosyl)-5-[(5-phosphoribosylamino)methylideneamino] imidazole-4-carboxamide isomerase			2	0	1	0	0	0	0	0	1	1	0	0	2	1	1	1	0	0	0	0	0	0	0	0	0	0	0	0	0	0	0	0	0	0
NPPHLLVDCNGVGYEIDVPMSTFYNLPQTGER	NPPHLLVDC[57.0215]NGVGYEIDVPMSTFYNLPQTGER	K	V	13	44	32	3	9C(57.0215)	sp|B4EES6|RUVA_BURCJ	B4EES6	RUVA_BURCJ	ruvA	Holliday junction ATP-dependent DNA helicase RuvA			2	1	0	1	0	2	0	1	0	0	0	0	0	1	0	0	0	0	0	0	0	0	0	0	0	0	0	0	0	0	0	0	0	0
NSSLAEAVCAPGTLK	NSSLAEAVC[57.0215]APGTLK	R	M	344	358	15	2	9C(57.0215)	tr|B4E8T6|B4E8T6_BURCJ	B4E8T6	B4E8T6_BURCJ	BCAL1663	PrkA family serine protein kinase			1	1	1	1	0	0	2	0	1	1	1	1	1	1	1	1	1455171330	3134945280	1526047740	2639214850	288115104	2876674300	1529963520	113020576	5362340900	6706714100	5257382400	5590616100	7317308900	6525731800	7049498100	5994209800	1455171330	3134945280
NYEPTLAGCFHVETPWIYR	NYEPTLAGC[57.0215]FHVETPWIYR	R	N	162	180	19	2,3	9C(57.0215)	tr|B4EHM2|B4EHM2_BURCJ	B4EHM2	B4EHM2_BURCJ	BCAM0190	Putative aminotransferase-class III			0	0	0	0	1	2	1	0	0	1	0	0	1	1	2	1	0	0	0	19797070	122105712	792937920	457559360	180817216	78363776	106141304	33525446	38780508	267892272	182062912	155217200	163120192	0	0
PADPAFAQCTLLPVDLLDAEAMR	PADPAFAQC[57.0215]TLLPVDLLDAEAMR	R	A	48	70	23	2	9C(57.0215)	tr|B4EFL1|B4EFL1_BURCJ	B4EFL1	B4EFL1_BURCJ	BCAM1003	Putative epimerase			0	0	0	0	1	0	0	0	0	0	0	1	0	0	0	0	0	0	0	0	0	0	0	0	0	0	0	0	0	0	0	0	0	0
PAGAVTAACFLSR	PAGAVTAAC[57.0215]FLSR	R	F	448	460	13	2	9C(57.0215)	sp|B4E8G9|AMPA_BURCJ	B4E8G9	AMPA_BURCJ	pepA	Probable cytosol aminopeptidase			2	2	2	2	1	2	1	1	1	1	1	1	1	1	1	1	2309057280	61043020	2962006020	2675019010	2315478020	2464091390	2384107260	2130747390	2953045760	3539940610	2622753020	2980877820	2809622270	2797958140	3181932290	2712827140	2309057280	61043020
PDGALLVKCFHGSGYSQIVEK	PDGALLVKC[57.0215]FHGSGYSQIVEK	K	F	166	186	21	4	9C(57.0215)	sp|B4E5F3|RLME_BURCJ	B4E5F3	RLME_BURCJ	rlmE	Ribosomal RNA large subunit methyltransferase E			0	0	0	0	0	0	0	0	0	0	0	0	0	0	0	1	0	0	0	0	0	0	0	0	0	0	0	0	0	0	0	0	0	0
PLTGAYFWCPPMK	PLTGAYFWC[57.0215]PPMK	R	D	270	282	13	2	9C(57.0215)	tr|B4EMN4|B4EMN4_BURCJ	B4EMN4	B4EMN4_BURCJ	BCAM0832	Putative Dyd-type peroxidase family protein			1	2	1	1	1	1	2	1	0	1	1	2	1	2	2	2	125297432	386039520	235382432	216466816	187551424	0	29064522	63295564	41485232	78076584	20381996	135845536	0	0	135455504	54194984	125297432	386039520
QADAVMDTCPR	QADAVMDTC[57.0215]PR	R	A	223	233	11	2	9C(57.0215)	tr|B4EM11|B4EM11_BURCJ	B4EM11	B4EM11_BURCJ	BCAM2833	Squalene/phytoene synthase			1	0	1	0	0	0	0	0	0	0	0	0	0	0	0	0	67805808	0	81854248	0	0	0	0	0	0	0	0	0	19646366	24462760	0	0	67805808	0
QADEYATACEAAGER	QADEYATAC[57.0215]EAAGER	R	I	226	240	15	2	9C(57.0215)	tr|B4E9T3|B4E9T3_BURCJ	B4E9T3	B4E9T3_BURCJ	BCAL1752	Uncharacterized protein			1	0	1	1	1	2	1	1	0	0	0	0	1	1	1	1	80639408	0	84111544	113912512	223293232	496460608	326242080	177856416	9668305	0	0	0	70891736	0	94196568	49965740	80639408	0
QGLLLGYACVAHEGIRPAFDTLADTIEQHLPRDITR	QGLLLGYAC[57.0215]VAHEGIRPAFDTLADTIEQHLPRDITR	R	A	470	505	36	3	9C(57.0215)	tr|B4EF96|B4EF96_BURCJ	B4EF96	B4EF96_BURCJ	BCAM0951	GntR family regulatory protein			0	0	1	0	0	0	0	0	0	0	0	0	0	0	0	0	0	0	0	0	0	0	0	0	0	0	0	0	0	0	0	0	0	0
QNVHLPYGCK	QNVHLPYGC[57.0215]K	R	N	29	38	10	2,3	9C(57.0215)	tr|B4E8X3|B4E8X3_BURCJ	B4E8X3	B4E8X3_BURCJ	BCAL2700	Putative oxidoreductase			2	0	1	2	2	2	2	2	2	2	2	1	2	2	2	1	430554880	0	384069888	122432576	547343680	467853088	469851392	504393664	385021184	417363200	330963264	277693760	275732672	199744896	179617280	185102912	247664176	0
QPEFTQIDCETSFLGEQEIR	QPEFTQIDC[57.0215]ETSFLGEQEIR	R	D	229	248	20	2	9C(57.0215)	sp|B4EBD1|SYDND_BURCJ	B4EBD1	SYDND_BURCJ	aspS	Aspartate--tRNA(Asp/Asn) ligase			2	2	2	2	2	1	2	2	1	1	1	1	3	2	2	1	2455124220	1613179780	2674707460	1370215420	2412830980	2271942140	1903504380	1617448700	1963815940	2026638850	1714526340	2107988480	2710654980	2503205630	2768897540	1858981120	2455124220	1613179780
QSGILAAACLYALDHNVER	QSGILAAAC[57.0215]LYALDHNVER	R	L	230	248	19	3	9C(57.0215)	tr|B4EKF6|B4EKF6_BURCJ	B4EKF6	B4EKF6_BURCJ	ltaE	Putative low-specificity L-threonine aldolase			2	0	2	0	0	0	0	0	1	2	1	1	1	1	1	0	0	0	38526172	0	0	27356950	0	0	144095552	98461520	0	156182656	121789120	93865040	92725536	81509232	0	0
QWNVDPATCR	QWNVDPATC[57.0215]R	K	A	165	174	10	2	9C(57.0215)	tr|B4EJN0|B4EJN0_BURCJ	B4EJN0	B4EJN0_BURCJ	BCAM1540	Putative dehydrogenase, molybdopterin binding subunit			0	0	0	0	0	0	0	0	0	0	0	0	0	0	1	0	0	0	77111848	0	0	0	0	0	0	0	0	0	0	0	31131296	0	0	0
RADGELFWCHVTGR	RADGELFWC[57.0215]HVTGR	K	A	83	96	14	3	9C(57.0215)	tr|B4E7H6|B4E7H6_BURCJ	B4E7H6	B4E7H6_BURCJ	BCAL1471	LuxR superfamily regulatory protein			0	0	0	0	0	0	0	0	0	0	0	0	0	0	1	0	0	0	0	0	0	0	0	0	0	0	0	0	0	0	18630268	0	0	0
RAQEVINGCWQLGAENPILSIHDVGAGGLSNAFPEIVDGAGK	RAQEVINGC[57.0215]WQLGAENPILSIHDVGAGGLSNAFPEIVDGAGK	R	G	512	553	42	4	9C(57.0215)	tr|B4EBL4|B4EBL4_BURCJ	B4EBL4	B4EBL4_BURCJ	purL	Phosphoribosylformylglycinamidine synthase			1	1	1	1	2	2	0	2	0	0	0	0	0	1	0	0	0	0	0	0	0	0	0	0	0	0	0	0	0	0	0	0	0	0
RDVITQLMCNLELPFSHVEAAHGIR	RDVITQLMC[57.0215]NLELPFSHVEAAHGIR	R	F	378	402	25	4	9C(57.0215)	tr|B4ECB5|B4ECB5_BURCJ	B4ECB5	B4ECB5_BURCJ	hemN	Coproporphyrinogen-III oxidase			0	0	1	0	0	0	0	0	1	1	2	2	2	1	1	0	0	0	9228992	21468454	0	0	0	0	63063164	116007104	101689096	172538032	212969056	77722136	233067808	155277120	0	0
RFDLPDVWCR	RFDLPDVWC[57.0215]R	R	E	507	516	10	2	9C(57.0215)	tr|B4EIC8|B4EIC8_BURCJ	B4EIC8	B4EIC8_BURCJ	BCAM1352	Putative phosphoesterase			0	1	0	0	0	0	0	0	1	2	2	1	1	0	0	1	0	66411512	0	0	0	0	0	0	62914592	109983288	145178544	104457112	192772800	167513552	181932128	174581264	0	66411512
RGEMVVDFCAGAGGK	RGEMVVDFC[57.0215]AGAGGK	R	T	223	237	15	3	9C(57.0215)	tr|B4E8Z4|B4E8Z4_BURCJ	B4E8Z4	B4E8Z4_BURCJ	BCAL2721	NOL1/NOP2/Sun family protein			0	0	0	0	0	0	0	0	0	0	0	0	0	1	1	0	0	0	0	0	0	0	0	0	0	0	0	0	0	0	46404224	12841167	0	0
RHDGHAVTCDDFR	RHDGHAVTC[57.0215]DDFR	K	H	422	434	13	2,3,4	9C(57.0215)	tr|B4EB93|B4EB93_BURCJ	B4EB93	B4EB93_BURCJ	BCAL2993	Aminopeptidase N			0	0	1	0	0	0	0	0	0	0	0	0	0	3	2	4	0	0	8489791	0	0	0	0	0	0	0	0	0	0	133251728	105115936	89350448	0	0
RIIDTINVCGEVNTFIPALAYTFAQNPTEIEVAHEER	RIIDTINVC[57.0215]GEVNTFIPALAYTFAQNPTEIEVAHEER	R	F	182	218	37	4	9C(57.0215)	tr|B4EB18|B4EB18_BURCJ	B4EB18	B4EB18_BURCJ	BCAL1932	Putative undecaprenyl-phosphate 4-deoxy-4-formamido-l-arabinose transferase			0	1	0	0	0	0	0	0	0	0	0	0	0	0	0	0	0	0	0	0	0	0	0	0	0	0	0	0	0	0	0	0	0	0
RPADALAICK	RPADALAIC[57.0215]K	R	L	458	467	10	2,3	9C(57.0215)	tr|B4EPR9|B4EPR9_BURCJ	B4EPR9	B4EPR9_BURCJ	BCAS0153	Uncharacterized protein			0	0	0	0	1	2	1	1	0	0	0	0	0	0	0	0	43742680	0	0	0	528175744	585455620	537822460	290622528	0	0	0	0	0	0	0	0	43742680	0
SGAHTLAHCFVER	SGAHTLAHC[57.0215]FVER	R	Q	29	41	13	2,3	9C(57.0215)	tr|B4E997|B4E997_BURCJ	B4E997	B4E997_BURCJ	pvdA	Putative L-ornithine 5-monooxygenase			0	0	0	0	1	1	1	2	0	0	0	0	0	0	0	0	0	0	0	0	7.07834e+06	3975412	1.57493e+06	31289700	0	0	0	0	0	0	0	0	0	0
SHSGDLVSCSAIHQGGQWR	SHSGDLVSC[57.0215]SAIHQGGQWR	R	N	94	112	19	3	9C(57.0215)	tr|B4E862|B4E862_BURCJ	B4E862	B4E862_BURCJ	BCAL1566	Putative phage tail protein			0	0	0	0	1	2	2	1	0	0	0	0	0	0	0	0	0	0	0	0	19920844	84975304	28188512	0	0	0	0	0	0	0	0	0	0	0
SIKPSHVDCFYVR	SIKPSHVDC[57.0215]FYVR	R	Q	92	104	13	2,3	9C(57.0215)	tr|B4E713|B4E713_BURCJ	B4E713	B4E713_BURCJ	galU	UTP--glucose-1-phosphate uridylyltransferase			1	3	2	2	1	1	1	1	2	3	2	2	2	3	3	2	1497541120	2662716930	1472504190	1428185730	803048320	1296188670	854206340	664656900	2427366660	3010651650	2345675260	2186126080	2537707260	1952212480	2440283900	2070837760	1474294400	2400455420
SKFDNLYGCR	SKFDNLYGC[57.0215]R	K	E	229	238	10	2,3	9C(57.0215)	tr|B4EE70|B4EE70_BURCJ	B4EE70	B4EE70_BURCJ	ahcY	Adenosylhomocysteinase			1	2	2	1	1	3	2	1	2	3	2	2	2	2	1	2	1352314880	2591526660	1526681090	1979999620	818369600	1604896130	975119230	687619710	2532873470	2844268030	2608387580	2006849280	2154925310	1945092610	2143059580	1744369150	1289803650	2518518780
SKSPALQDCPQR	SKSPALQDC[57.0215]PQR	K	R	19	30	12	2,3	9C(57.0215)	sp|B4E5B5|RS12_BURCJ	B4E5B5	RS12_BURCJ	rpsL	30S ribosomal protein S12			2	1	2	1	1	2	2	2	2	2	2	1	0	2	2	2	8980597	848900	67138056	910525	692820	2.18494e+06	2613872	2646828	1.93092e+06	1.53165e+06	1.17022e+06	1.33146e+06	0	34192644	1168559360	13129753	6.98864e+06	848900
SLDAVVEDCVNAVGVDANTASAPLLAR	SLDAVVEDC[57.0215]VNAVGVDANTASAPLLAR	R	V	487	513	27	2,3	9C(57.0215)	tr|B4EAG9|B4EAG9_BURCJ	B4EAG9	B4EAG9_BURCJ	tex	Putative transcription accessory protein			5	1	6	4	6	5	4	6	2	4	3	2	3	2	2	3	1845234430	1416624130	1839687550	1758164740	2008467580	2016598140	1898976770	2509701120	797694530	772943420	755898240	717061310	645532100	590219900	578036220	575360960	1827588740	1416624130
SLGIAGDMCIYTNHNR	SLGIAGDMC[57.0215]IYTNHNR	K	I	157	172	16	2,3	9C(57.0215)	sp|B4E7Z2|HSLV_BURCJ	B4E7Z2	HSLV_BURCJ	hslV	ATP-dependent protease subunit HslV			3	2	4	2	2	2	2	2	3	3	3	2	2	3	2	5	1814160510	1152819460	1898500990	1377928830	2271694590	3073168130	1995474820	1760597380	2201707010	2327569410	2039416700	2256397570	2253244160	2081377280	1852700160	1768239360	1858774910	740833600
SPNIVLPDCPDLDR	SPNIVLPDC[57.0215]PDLDR	K	A	271	284	14	2	9C(57.0215)	tr|B4E926|B4E926_BURCJ	B4E926	B4E926_BURCJ	puuC	Gamma-glutamyl-gamma-aminobutyraldehyde dehydrogenase			1	1	2	0	0	0	1	1	1	2	0	1	1	1	1	1	489802720	328976640	632433730	461588096	696810880	744909380	838966140	602974910	534912736	537498940	511951584	431732736	696357950	631495940	710710910	392730176	489802720	328976640
SQQQEPLLCPSYQSYFK	SQQQEPLLC[57.0215]PSYQSYFK	R	T	134	150	17	2	9C(57.0215)	sp|O76011|KRT34_HUMAN	O76011	KRT34_HUMAN	KRT34	Keratin, type I cuticular Ha4	KRT31, KRT33B	sp|Q14525|KT33B_HUMAN, sp|Q15323|K1H1_HUMAN	0	0	0	0	0	0	0	1	0	0	0	0	0	0	0	0	0	0	0	0	0	0	0	248417072	0	0	0	0	0	0	0	0	0	0
SSPAGQIQCMGEAQQQWQTVMDGAYQR	SSPAGQIQC[57.0215]MGEAQQQWQTVMDGAYQR	R	L	57	83	27	2	9C(57.0215)	tr|B4E8D4|B4E8D4_BURCJ	B4E8D4	B4E8D4_BURCJ	BCAL2640	Putative exported protein			1	0	2	0	0	0	0	0	0	0	0	0	0	0	0	0	0	0	17927914	0	0	0	0	0	0	0	0	0	0	0	0	0	0	0
SVVIEESSCSDTR	SVVIEESSC[57.0215]SDTR	K	L	264	276	13	2	9C(57.0215)	tr|B4EDG2|B4EDG2_BURCJ	B4EDG2	B4EDG2_BURCJ	BCAL3244	Glycosyltransferase			1	0	1	0	1	1	1	1	1	0	0	2	1	1	1	1	59447976	0	74149648	2.06768e+06	175922128	69538832	146433200	35456436	37708432	0	0	32743766	30073860	22034664	26131710	24395892	59447976	0
SYAAHGAACLSVLTDEQFFQGGVR	SYAAHGAAC[57.0215]LSVLTDEQFFQGGVR	R	Y	81	104	24	3	9C(57.0215)	tr|B4E7A7|B4E7A7_BURCJ	B4E7A7	B4E7A7_BURCJ	trpC	Indole-3-glycerol phosphate synthase			0	0	2	0	1	0	0	0	0	0	0	0	1	0	2	0	0	0	0	0	0	0	0	0	0	0	0	0	0	43943284	59503816	63135000	0	0
SYLTVAIGCTGGQHR	SYLTVAIGC[57.0215]TGGQHR	R	S	246	260	15	2,3	9C(57.0215)	sp|B4EAS0|Y800_BURCJ	B4EAS0	Y800_BURCJ	BceJ2315_08000	Nucleotide-binding protein BceJ2315_08000			0	1	1	0	0	1	0	0	2	2	1	2	2	1	1	1	273798016	733312900	706496900	249304096	0	469391936	182115808	53114024	1040040060	1499896450	1132041730	1244806020	1245376260	1157659650	1079268480	1060270340	298110816	373411072
TAAAPVVPCPASPTSGGDAGATGK	TAAAPVVPC[57.0215]PASPTSGGDAGATGK	K	S	215	238	24	2	9C(57.0215)	tr|B4EE37|B4EE37_BURCJ	B4EE37	B4EE37_BURCJ	BCAL3316	Putative lipoprotein			1	1	2	1	1	2	1	2	2	2	1	2	1	1	1	1	885520320	891800000	837307840	933353660	595785020	856333060	786221500	708258050	1060329980	1057553980	11793997	1019937730	678792190	972287040	989060930	919910140	885520320	891800000
TAEASPSECVDAILR	TAEASPSEC[57.0215]VDAILR	R	K	167	181	15	2	9C(57.0215)	tr|B4EDD5|B4EDD5_BURCJ	B4EDD5	B4EDD5_BURCJ	cysC	Adenylyl-sulfate kinase			0	0	2	1	1	0	0	0	2	1	0	0	1	0	0	0	0	0	0	0	0	0	0	0	0	0	0	0	0	0	0	0	0	0
TAGATVNHCFVLFHYNIFK	TAGATVNHC[57.0215]FVLFHYNIFK	R	E	148	166	19	3,4	9C(57.0215)	tr|B4E589|B4E589_BURCJ	B4E589	B4E589_BURCJ	pyrE	Orotate phosphoribosyltransferase			4	3	2	4	4	3	2	2	4	3	2	2	3	2	2	3	1164898050	129895488	919746940	806881540	463937152	159393216	416327680	29836328	288484096	543893380	364610816	1007007870	909478910	524307200	1090183940	924635140	686383550	122613648
TAMQVLAACEASGPGAQDGVAVLR	TAMQVLAAC[57.0215]EASGPGAQDGVAVLR	K	L	247	270	24	2	9C(57.0215)	tr|B4EC15|B4EC15_BURCJ	B4EC15	B4EC15_BURCJ	BCAL2008	Putative exported protein			0	0	0	0	0	0	0	0	1	0	0	1	2	1	1	2	0	0	0	0	0	0	0	0	9807441	0	0	8143880	0	0	0	0	0	0
TDLTGVPACVEHPAAEGDLTEVHLSAK	TDLTGVPAC[57.0215]VEHPAAEGDLTEVHLSAK	K	R	343	369	27	3,4	9C(57.0215)	tr|B4E7D7|B4E7D7_BURCJ	B4E7D7	B4E7D7_BURCJ	mnmE	tRNA modification GTPase MnmE			2	3	3	3	2	2	2	1	5	4	4	3	3	2	3	2	307793312	348778624	256885856	283971520	207147232	379891296	142210176	210107984	414992128	403027840	335991744	69292736	218383552	245860352	337437440	35997832	307793312	348778624
TDPGDPDKCPVWQLHQVYTDEATHEWVQK	TDPGDPDKC[57.0215]PVWQLHQVYTDEATHEWVQK	R	G	300	328	29	4,5	9C(57.0215)	tr|B4ED91|B4ED91_BURCJ	B4ED91	B4ED91_BURCJ	trpS	Tryptophan--tRNA ligase			2	2	2	2	2	0	0	0	0	0	1	1	4	3	3	1	373498176	355819872	571371970	320962816	74863104	478411328	272291616	207673680	563635520	203476800	485485984	550440960	753003140	699330620	975523840	346617472	232159296	171052576
TEPEAWAACR	TEPEAWAAC[57.0215]R	K	R	67	76	10	2	9C(57.0215)	tr|B4EE82|B4EE82_BURCJ	B4EE82	B4EE82_BURCJ	BCAL0157	Uncharacterized protein			0	0	0	1	0	0	0	0	0	0	0	0	0	0	0	0	0	0	41608128	42203296	0	0	0	0	0	18427204	0	0	0	0	0	0	0	0
TFVDAATGCVAELPLGAADNR	TFVDAATGC[57.0215]VAELPLGAADNR	R	F	211	231	21	2	9C(57.0215)	tr|B4EKV7|B4EKV7_BURCJ	B4EKV7	B4EKV7_BURCJ	BCAM2688	Putative isomerase			3	2	1	1	0	0	0	0	1	2	2	2	2	2	2	3	525281888	446146976	521510464	462901600	0	0	0	0	419621440	774711740	542122430	479949984	429654816	415401184	503099552	327066720	525281888	446146976
TGDGLSVGCWGLLLGDSVVLIDPDGR	TGDGLSVGC[57.0215]WGLLLGDSVVLIDPDGR	R	Q	28	53	26	2	9C(57.0215)	tr|B4EB66|B4EB66_BURCJ	B4EB66	B4EB66_BURCJ	BCAL2969a	Uncharacterized protein			0	0	0	1	0	1	1	0	0	1	0	0	0	1	1	1	20545466	0	0	105795488	0	19910832	0	0	0	0	0	0	0	46670492	40935352	0	20545466	0
TGIMAGSPCPIETMK	TGIMAGSPC[57.0215]PIETMK	R	R	335	349	15	2	9C(57.0215)	tr|B4EEZ1|B4EEZ1_BURCJ	B4EEZ1	B4EEZ1_BURCJ	BCAL0038	Putative long-chain-fatty-acid--CoA ligase			0	0	0	0	0	0	0	0	0	0	0	0	1	0	1	0	0	0	0	0	0	0	0	0	0	0	0	0	20583014	36687728	20246998	0	0	0
TLHLLPAACAFDPDLFADEMR	TLHLLPAAC[57.0215]AFDPDLFADEMR	R	R	1287	1307	21	3	9C(57.0215)	tr|B4E994|B4E994_BURCJ	B4E994	B4E994_BURCJ	orbI	Ornibactin biosynthesis non-ribosomal peptide synthase			1	0	2	0	1	0	0	1	0	0	0	0	0	0	0	0	11061065	0	22266044	0	53991368	0	29653510	78292864	0	0	0	0	0	0	0	0	11061065	0
TLSTLDETCIGAPR	TLSTLDETC[57.0215]IGAPR	M	I	2	15	14	2	9C(57.0215)	tr|B4EPX5|B4EPX5_BURCJ	B4EPX5	B4EPX5_BURCJ	BCAS0209	Uncharacterized protein			1	1	2	1	1	1	1	0	1	1	2	2	1	1	1	2	2482167550	1939101700	2437294080	2256037120	2372381180	2956550910	2255284220	1700018940	2013345020	1956524800	1873085440	2167219970	2651674110	3066318590	3097137410	2676256000	2482167550	1939101700
TTHVIVASCALNEGIGDSVVGR	TTHVIVASC[57.0215]ALNEGIGDSVVGR	R	M	116	137	22	2,3	9C(57.0215)	tr|B4EPX5|B4EPX5_BURCJ	B4EPX5	B4EPX5_BURCJ	BCAS0209	Uncharacterized protein			4	4	5	2	6	4	4	1	3	6	3	3	4	4	6	6	5010373600	6025755600	5714185200	5330884100	4026533630	7281544700	4031115010	2801985790	6168959000	8810224600	5983357400	6804350500	6875990000	6547226100	6593239000	7327031300	5148891600	7546060300
TVFGWQKPCYLVGEGYVK	TVFGWQKPC[57.0215]YLVGEGYVK	R	T	264	281	18	2,3	9C(57.0215)	tr|B4ELD7|B4ELD7_BURCJ	B4ELD7	B4ELD7_BURCJ	BCAM2739	MoaA/NifB/PqqE family protein			4	4	3	3	3	3	3	4	1	2	3	3	2	1	1	1	2237785860	1268032260	2261161730	1480359810	1571340290	1707191300	1486807680	1350812160	1245091580	1345214080	1046716610	920041920	1297790210	789113660	1107069570	1244296450	2170851580	1311698300
TVPPVSAVCEATAPDIPADGPPYAELR	TVPPVSAVC[57.0215]EATAPDIPADGPPYAELR	R	D	38	64	27	2	9C(57.0215)	tr|B4E7G7|B4E7G7_BURCJ	B4E7G7	B4E7G7_BURCJ	BCAL1462	Putative Trp repressor binding protein			1	2	0	1	0	0	1	2	1	1	2	2	0	0	0	0	0	47425092	0	21986660	0	0	16907694	16935012	0	0	29774676	0	0	0	0	0	0	47425092
VAAEAELMCTVK	VAAEAELMC[57.0215]TVK	K	T	143	154	12	2	9C(57.0215)	tr|B4ECM0|B4ECM0_BURCJ	B4ECM0	B4ECM0_BURCJ	fabZ	3-hydroxyacyl-[acyl-carrier-protein] dehydratase FabZ			1	1	1	1	0	1	1	1	0	1	0	0	0	0	0	0	1736178430	1059052160	1193450110	1054406530	0	1454107260	1489658500	1475223550	0	842830980	0	0	0	0	0	0	1736178430	1059052160
VAAHGDVACNVAMQLAK	VAAHGDVAC[57.0215]NVAMQLAK	K	P	43	59	17	3	9C(57.0215)	sp|B4E9M9|SYR_BURCJ	B4E9M9	SYR_BURCJ	argS	Arginine--tRNA ligase			1	0	1	1	1	1	1	1	1	1	1	1	1	1	1	1	1153589630	953940860	942997120	847218690	967703620	890450620	722797950	711922940	905430270	988428930	781480770	898150910	926606080	789207940	883112700	649308160	1153589630	953940860
VAALLFATCASIAPAAHAAK	VAALLFATC[57.0215]ASIAPAAHAAK	R	P	13	32	20	3	9C(57.0215)	tr|B4EJF1|B4EJF1_BURCJ	B4EJF1	B4EJF1_BURCJ	BCAM0428	Putative exported protein			0	0	0	0	0	0	0	0	0	0	0	0	0	1	0	0	0	0	0	0	0	0	0	0	0	0	0	0	0	0	0	0	0	0
VAPALAAGCPFVLK	VAPALAAGC[57.0215]PFVLK	K	P	164	177	14	2	9C(57.0215)	tr|B4EMM0|B4EMM0_BURCJ	B4EMM0	B4EMM0_BURCJ	BCAM0818	Putative aldehyde dehydrogenase			0	0	0	1	0	0	1	0	1	1	1	1	0	0	0	0	0	0	0	0	0	0	0	0	0	0	0	0	0	0	0	0	0	0
VAPALAAGCPFVLKPASR	VAPALAAGC[57.0215]PFVLKPASR	K	T	164	181	18	2,3	9C(57.0215)	tr|B4EMM0|B4EMM0_BURCJ	B4EMM0	B4EMM0_BURCJ	BCAM0818	Putative aldehyde dehydrogenase			1	1	1	1	1	1	1	0	1	1	1	1	1	2	1	1	1481722110	2332803330	1453868420	1767722240	710185730	1829575550	1152483710	343259136	4280104700	3949825280	3616089340	3606616320	3203249660	2938750460	3096700160	3056836100	1481722110	2332803330
VAVGQEPACVK	VAVGQEPAC[57.0215]VK	R	T	167	177	11	2	9C(57.0215)	tr|B4EFM6|B4EFM6_BURCJ	B4EFM6	B4EFM6_BURCJ	fdnH	Formate dehydrogenase, iron-sulfur subunit			0	0	0	0	0	0	1	0	0	1	0	0	0	0	0	0	0	0	0	0	0	16691254	39329640	0	100618776	24881572	0	87791336	0	0	0	0	0	0
VDGVPVMECGYGIFNGQYALR	VDGVPVMEC[57.0215]GYGIFNGQYALR	K	V	295	315	21	2	9C(57.0215)	tr|B4E6N6|B4E6N6_BURCJ	B4E6N6	B4E6N6_BURCJ	fliM	Flagellar motor switch protein FliM			0	0	0	0	0	0	0	0	0	0	1	0	0	0	0	0	0	0	0	0	0	0	0	0	0	0	0	0	0	0	0	0	0	0
VEQVSGIACHTGR	VEQVSGIAC[57.0215]HTGR	K	H	94	106	13	2,3	9C(57.0215)	sp|B4E642|HIS3_BURCJ	B4E642	HIS3_BURCJ	hisI	Phosphoribosyl-AMP cyclohydrolase			3	0	2	0	2	2	2	1	2	0	0	2	2	2	2	2	603248260	0	450348992	0	621253890	107686528	496769856	11313620	582808960	0	0	563772800	609303810	533197536	398760704	390713216	330703936	0
VGIGPGSICTTR	VGIGPGSIC[57.0215]TTR	K	I	295	306	12	2	9C(57.0215)	tr|B4EC70|B4EC70_BURCJ	B4EC70	B4EC70_BURCJ	guaB	Inosine-5'-monophosphate dehydrogenase			1	2	0	1	0	1	1	1	1	0	2	1	2	1	1	1	3863893250	3427995650	4287456770	3692430590	3565172480	4255568640	3834276610	2978623490	2900874500	3227813380	2642504190	3094724350	3420719870	3048815620	3114680320	2909594620	3863893250	3427995650
VGPALAAGCPIVVK	VGPALAAGC[57.0215]PIVVK	K	P	174	187	14	2	9C(57.0215)	tr|B4EJR1|B4EJR1_BURCJ	B4EJR1	B4EJR1_BURCJ	gabD	Putative succinate-semialdehyde dehydrogenase [NADP+]			0	0	0	0	0	0	0	0	0	0	0	0	1	0	0	0	0	0	0	0	0	0	0	0	0	0	0	0	0	0	0	0	0	0
VGPALAAGCPIVVKPAEATPFSALAMAVLAER	VGPALAAGC[57.0215]PIVVKPAEATPFSALAMAVLAER	K	A	174	205	32	3	9C(57.0215)	tr|B4EJR1|B4EJR1_BURCJ	B4EJR1	B4EJR1_BURCJ	gabD	Putative succinate-semialdehyde dehydrogenase [NADP+]			2	1	0	0	1	1	0	0	1	2	0	1	1	1	1	1	311784544	0	0	330733408	282776192	325794496	337613984	0	627500030	906077570	0	817561150	492845824	535437536	447389056	626080700	311784544	0
VGSEVLVMCLDGNPDRPVVSGTTYNAER	VGSEVLVMC[57.0215]LDGNPDRPVVSGTTYNAER	R	M	462	489	28	3	9C(57.0215)	tr|B4EG29|B4EG29_BURCJ	B4EG29	B4EG29_BURCJ	BCAM0043	Uncharacterized protein			0	0	2	0	0	0	1	0	0	0	0	0	0	0	0	0	0	0	0	0	0	0	0	0	0	0	0	0	0	0	0	0	0	0
VHFTPANLCSK	VHFTPANLC[57.0215]SK	R	L	125	135	11	2,3	9C(57.0215)	sp|B4ECZ9|ASTB_BURCJ	B4ECZ9	ASTB_BURCJ	astB	N-succinylarginine dihydrolase			2	3	2	2	2	2	2	2	2	2	2	2	2	2	1	2	339290720	377020640	376860800	375000704	826853630	569588220	564747520	546667710	742807100	924879490	442991008	737058430	862940740	890850050	723074820	679173120	299454208	281751968
VIEDAIIGCAIPEAEQGLNVAR	VIEDAIIGC[57.0215]AIPEAEQGLNVAR	K	M	53	74	22	2	9C(57.0215)	tr|B4EBD7|B4EBD7_BURCJ	B4EBD7	B4EBD7_BURCJ	BCAL0886	Putative 3-ketoacyl-CoA thiolase			1	1	1	0	1	1	1	1	1	1	1	1	2	2	2	2	1213035520	1588987010	1320810110	1307723900	1191859840	1747305090	1387851650	777994430	2836470780	3208606210	2378106110	2616033280	2591755010	2172242430	1804471170	1901759740	1213035520	1588987010
VKEPQPAECAMLR	VKEPQPAEC[57.0215]AMLR	K	R	74	86	13	3	9C(57.0215)	tr|B4EIC9|B4EIC9_BURCJ	B4EIC9	B4EIC9_BURCJ	ald	Alanine dehydrogenase			0	0	0	0	0	0	0	0	0	0	0	0	1	0	0	0	0	0	0	0	0	0	0	0	0	0	0	0	0	0	0	0	0	0
VLGVMQSNCGAYAAATLHPVGR	VLGVMQSNC[57.0215]GAYAAATLHPVGR	R	H	303	324	22	2,3	9C(57.0215)	tr|B4EPX8|B4EPX8_BURCJ	B4EPX8	B4EPX8_BURCJ	BCAS0212	Uncharacterized protein			2	2	2	2	2	2	3	2	2	5	2	2	3	3	1	2	206760176	1269093760	1861963900	1289288450	1119929730	2304681980	1719887100	970893700	1754393980	2106270850	1565044220	1955293700	2704633600	2169330690	2125066240	2050302850	206760176	1269093760
VPAETITHCAPGELFVHR	VPAETITHC[57.0215]APGELFVHR	R	N	47	64	18	4	9C(57.0215)	tr|B4E5N0|B4E5N0_BURCJ	B4E5N0	B4E5N0_BURCJ	BCAL2352	Carbonic anhydrase			1	1	1	1	1	2	1	1	0	1	0	0	0	0	0	0	1528798210	480846848	1096282880	860336580	1169806460	1104405120	1323913730	1282724100	107499088	142323760	32406820	73390000	0	47318968	97545504	83129368	1528798210	480846848
VPVPNQADCYLK	VPVPNQADC[57.0215]YLK	R	A	45	56	12	2	9C(57.0215)	tr|B4EPN3|B4EPN3_BURCJ	B4EPN3	B4EPN3_BURCJ	BCAS0116	Putative Osa protein			0	0	0	0	1	2	1	1	0	0	0	0	0	0	0	0	0	0	0	0	197130064	248400032	219295024	210554528	0	0	0	0	0	0	0	0	0	0
VSSEGNDPCYLALSPDGK	VSSEGNDPC[57.0215]YLALSPDGK	R	Y	115	132	18	2	9C(57.0215)	tr|B4E6E4|B4E6E4_BURCJ	B4E6E4	B4E6E4_BURCJ	BCAL2418	Putative exported protein			1	1	1	1	1	1	1	1	1	1	1	1	1	1	1	1	963597700	1379569150	1066139520	1197535360	497636608	1051473980	776574140	570406850	2552098050	2816338180	2305904900	2535506430	2579569150	2476621060	2556326910	2013297920	963597700	1379569150
VTDIEPGLCGGTEFSNVR	VTDIEPGLC[57.0215]GGTEFSNVR	R	Y	172	189	18	2	9C(57.0215)	tr|B4ECZ0|B4ECZ0_BURCJ	B4ECZ0	B4ECZ0_BURCJ	BCAL3198	Putative short-chain dehydrogenase			2	1	1	1	3	1	2	1	1	2	2	2	1	2	1	2	5232129000	6036826100	5185669100	5338960900	4129774340	5476612600	4788422700	3442061310	8083016200	8133844000	7662935600	7995162600	8127010800	6987542500	7202729000	7075602400	5232129000	6036826100
VTMFEPNICMVK	VTMFEPNIC[57.0215]MVK	R	T	206	217	12	2	9C(57.0215)	tr|B4EI40|B4EI40_BURCJ	B4EI40	B4EI40_BURCJ	BCAM2421	Uncharacterized protein			0	1	0	0	0	1	0	0	0	2	1	1	0	0	0	0	0	111543168	0	106664992	0	65913572	0	0	44525048	74931256	92703312	44518180	0	0	0	0	0	111543168
VVDAVNQICEQYGK	VVDAVNQIC[57.0215]EQYGK	R	-	370	383	14	2	9C(57.0215)	tr|B4EB17|B4EB17_BURCJ	B4EB17	B4EB17_BURCJ	arnB	Putative UDP-4-amino-4-deoxy-l-arabinose--oxoglutarate aminotransferas			1	1	1	0	1	0	1	2	1	0	1	1	1	0	0	0	0	17833264	0	0	0	0	31085942	19209230	32817864	0	0	13788035	0	0	0	0	0	17833264
WGSLVSALCDFK	WGSLVSALC[57.0215]DFK	K	R	590	601	12	2	9C(57.0215)	tr|B4EG92|B4EG92_BURCJ	B4EG92	B4EG92_BURCJ	adiA	Biodegradative arginine decarboxylase			1	1	1	1	1	1	1	1	1	1	1	1	1	1	1	1	553438660	1282151550	367889024	1047674110	367338368	1478944770	1084737790	179995392	877175490	770181180	684963390	809890240	1263054850	1209819260	897304700	731281340	553438660	1282151550
WMMVGDDFCYGAK	WMMVGDDFC[57.0215]YGAK	R	R	118	130	13	2	9C(57.0215)	tr|B4E8Z6|B4E8Z6_BURCJ	B4E8Z6	B4E8Z6_BURCJ	BCAL2723	Riboflavin biosynthesis protein			0	0	1	0	0	0	0	0	0	0	0	1	0	0	0	0	29686520	0	81242704	0	0	0	100278408	96310912	78162872	0	0	56785316	91239352	0	65494592	0	29686520	0
YGLIGANGCGK	YGLIGANGC[57.0215]GK	R	S	30	40	11	2	9C(57.0215)	tr|B4EAE2|B4EAE2_BURCJ	B4EAE2	B4EAE2_BURCJ	BCAL1843	ABC transporter ATP-binding protein			2	1	2	1	2	1	2	1	1	1	1	2	1	1	1	1	0	0	0	0	0	0	0	0	0	0	0	0	0	0	0	0	0	0
YHFQADQQCDPAR	YHFQADQQC[57.0215]DPAR	R	V	95	107	13	2	9C(57.0215)	tr|B4E8K3|B4E8K3_BURCJ	B4E8K3	B4E8K3_BURCJ	BCAL0560	Subfamily M24B unassigned peptidase			0	1	0	0	0	0	0	0	0	0	0	0	0	0	0	0	0	0	0	0	0	0	0	0	0	0	0	0	0	0	0	0	0	0
YPDIVTFPCYSWHHTVVVPK	YPDIVTFPC[57.0215]YSWHHTVVVPK	R	G	155	174	20	4	9C(57.0215)	tr|B4E8S9|B4E8S9_BURCJ	B4E8S9	B4E8S9_BURCJ	ssuR	Aliphatic sulfonate utilization regulatory protein SsuR			0	0	0	0	0	1	0	0	0	1	0	1	2	0	0	0	0	0	0	54346436	0	33668296	0	0	42450412	38940224	0	43776072	30003062	0	0	0	0	0
YPSSVPVGCGNAAR	YPSSVPVGC[57.0215]GNAAR	R	V	59	72	14	2	9C(57.0215)	tr|B4E8I1|B4E8I1_BURCJ	B4E8I1	B4E8I1_BURCJ	BCAL0538	Putative exported protein			0	1	0	1	0	1	1	0	1	1	1	1	1	0	1	1	25798956	118392288	84293672	0	0	73023808	252047744	0	120602752	113054688	104974488	140208224	76085064	175350192	206923376	81301200	25798956	118392288
YTLSQLDGCEAAPIDGR	YTLSQLDGC[57.0215]EAAPIDGR	R	W	116	132	17	2	9C(57.0215)	tr|B4EG06|B4EG06_BURCJ	B4EG06	B4EG06_BURCJ	BCAM0020	Putative membrane protein			0	1	2	0	1	2	1	2	0	0	0	1	0	0	1	0	0	19159742	22563608	0	0	89604152	0	7.56962e+06	0	0	0	13321030	0	0	0	0	0	19159742
QQAAKLESMLEQMGEGEVQNLPLIIK	QQAAKLES[668.2276]M[15.9949]LEQMGEGEVQNLPLIIK	K	A	751	776	26	3	8S(668.2276),9M(15.9949)	sp|B4E7L1|IF2_BURCJ	B4E7L1	IF2_BURCJ	infB	Translation initiation factor IF-2			0	0	0	0	0	0	0	1	0	0	0	0	0	0	0	0	0	0	0	0	0	0	0	0	0	0	0	0	0	0	0	0	0	0
AAPPAAASQAAAR	AAPPAAAS[668.2276]QAAAR	K	Q	397	409	13	2	8S(668.2276)	tr|B4E8U6|B4E8U6_BURCJ	B4E8U6	B4E8U6_BURCJ	amrA	Multidrug efflux system AmrA protein			1	0	1	1	0	0	1	1	0	0	0	0	0	0	0	0	14003967	0	8.20052e+06	24355626	0	0	0	9640374	0	0	0	0	0	0	0	0	14003967	0
LAVWGNHSPTMYPDFR	LAVWGNHS[668.2276]PTMYPDFR	K	F	182	197	16	3	8S(668.2276)	sp|B4EFB0|MDH_BURCJ	B4EFB0	MDH_BURCJ	mdh	Malate dehydrogenase			0	0	0	0	1	0	0	0	0	0	0	0	1	0	0	0	0	0	0	0	14381197	0	0	0	0	0	0	0	39807404	0	0	0	0	0
QGLDPVQSSLRIGIFGAEPWTNDMR	QGLDPVQS[668.2276]SLRIGIFGAEPWTNDMR	R	V	198	222	25	3	8S(668.2276)	tr|B4E7B5|B4E7B5_BURCJ	B4E7B5	B4E7B5_BURCJ	paaK	Phenylacetate-coenzyme A ligase			0	0	0	0	0	1	0	0	0	0	0	0	0	0	0	0	0	0	0	0	0	1169404670	0	0	0	38893816	0	66922080	0	0	0	0	0	0
AAAAPAASAPAQP	AAAAPAAS[568.2115]APAQP	K	-	175	187	13	2	8S(568.2115)	tr|B4E9X9|B4E9X9_BURCJ	B4E9X9	B4E9X9_BURCJ	BCAL1798	Putative exported protein			0	2	0	2	2	2	2	1	0	0	0	0	0	0	0	0	139043712	459279424	151330096	353947648	68799152	126089824	87804896	101579680	0	0	0	0	0	0	0	0	139043712	459279424
AAAPAPASATATNG	AAAPAPAS[568.2115]ATATNG	K	-	494	507	14	2	8S(568.2115)	tr|B4EA04|B4EA04_BURCJ	B4EA04	B4EA04_BURCJ	oprM	Efflux system outer membrane protein			3	0	2	0	0	0	0	0	0	0	0	0	0	0	0	0	88944648	0	145201408	0	0	0	0	0	0	0	0	0	0	0	0	0	88944648	0
AAIAAAASELLPALTQPAAPPATDAQR	AAIAAAAS[568.2115]ELLPALTQPAAPPATDAQR	R	V	551	577	27	2	8S(568.2115)	tr|B4EM06|B4EM06_BURCJ	B4EM06	B4EM06_BURCJ	BCAM2828	Putative membrane protein			4	2	2	4	0	0	0	0	0	0	0	0	0	0	0	0	0	0	0	102992968	0	0	0	0	0	0	0	0	0	0	0	0	0	0
AAPADAASSVAAGEPR	AAPADAAS[568.2115]SVAAGEPR	K	W	519	534	16	2	8S(568.2115)	tr|B4E8C3|B4E8C3_BURCJ	B4E8C3	B4E8C3_BURCJ	BCAL2629	Putative bifunctional protein (Uroporphyrin-III C-methyltransferase and uroporphyrinogen-III synthase transmembrane protein)			2	4	2	2	2	2	2	4	0	0	0	0	0	0	0	0	347295072	573191740	408665056	539819330	215539248	300230944	228631616	213258592	0	0	0	0	0	0	0	0	347295072	573191740
AAPPAAASQAAAR	AAPPAAAS[568.2115]QAAAR	K	Q	397	409	13	2	8S(568.2115)	tr|B4E8U6|B4E8U6_BURCJ	B4E8U6	B4E8U6_BURCJ	amrA	Multidrug efflux system AmrA protein			1	0	1	1	0	0	0	0	0	0	0	0	0	0	0	0	9765690	835750	21040396	1.97316e+06	0	0	0	0	0	0	0	0	0	0	0	0	9765690	835750
AEVLYYGSSPAAQYR	AEVLYYGS[568.2115]SPAAQYR	R	D	464	478	15	2	8S(568.2115)	tr|B4EBZ0|B4EBZ0_BURCJ	B4EBZ0	B4EBZ0_BURCJ	BCAL0960	O-antigen polymerase family protein			3	0	4	4	0	0	0	0	0	0	0	0	0	0	0	0	447990400	257041024	314937696	521250176	0	0	0	0	0	0	0	0	0	0	0	0	447990400	257041024
AMGVRPASAEEMK	AMGVRPAS[568.2115]AEEMK	R	S	99	111	13	2,3	8S(568.2115)	tr|B4EB72|B4EB72_BURCJ	B4EB72	B4EB72_BURCJ	BCAL2973	Putative exported protein			1	1	0	3	0	0	0	0	0	0	0	0	0	0	0	0	27010152	8346465	3758974	88135904	0	0	0	0	0	0	0	0	0	0	0	0	13115693	9326840
AVPAAPASGAAVAK	AVPAAPAS[568.2115]GAAVAK	R	-	222	235	14	2	8S(568.2115)	tr|B4EB92|B4EB92_BURCJ	B4EB92	B4EB92_BURCJ	BCAL2992	Putative lipoprotein			0	2	2	2	2	2	2	2	0	0	0	0	0	0	0	0	303946912	411090336	248445984	576494590	52410688	165716384	100633352	106879336	0	0	0	0	0	0	0	0	303946912	411090336
DLLGVPASHRILFLQGGGIAENAIVPMNLLGAR	DLLGVPAS[568.2115]HRILFLQGGGIAENAIVPMNLLGAR	R	N	58	90	33	6	8S(568.2115)	sp|B4EB45|SERC_BURCJ	B4EB45	SERC_BURCJ	serC	Phosphoserine aminotransferase			0	0	0	1	0	0	0	0	0	0	0	0	0	0	0	0	0	0	0	0	0	0	0	0	0	0	0	0	0	0	0	0	0	0
ENAAHSASSADAQYQQAIAALDAAK	ENAAHSAS[568.2115]SADAQYQQAIAALDAAK	R	L	123	147	25	3	8S(568.2115)	tr|B4E719|B4E719_BURCJ	B4E719	B4E719_BURCJ	BCAL1453	Putative fusaric acid resistance transport protein			2	0	2	1	0	0	0	0	0	0	0	0	0	0	0	0	0	4310922800	0	1530294910	0	0	0	0	0	0	0	0	0	0	0	0	0	4310922800
IVLITGISGSGK	IVLITGIS[568.2115]GSGK	R	S	3	14	12	3	8S(568.2115)	sp|B4EAS0|Y800_BURCJ	B4EAS0	Y800_BURCJ	BceJ2315_08000	Nucleotide-binding protein BceJ2315_08000			0	1	0	1	0	1	0	0	1	0	1	0	0	1	0	0	0	0	0	0	0	0	0	0	0	0	0	0	0	0	0	0	0	0
PGQWLAISGIGGLGHVAVQYAR	PGQWLAIS[568.2115]GIGGLGHVAVQYAR	R	A	168	189	22	4	8S(568.2115)	tr|B4EK33|B4EK33_BURCJ	B4EK33	B4EK33_BURCJ	adhA	Alcohol dehydrogenase			0	0	0	0	0	0	0	0	0	0	0	0	0	0	1	0	0	0	0	0	0	0	0	0	0	0	0	0	0	0	0	0	0	0
THEEFVNSPVPFDAK	THEEFVNS[568.2115]PVPFDAK	K	R	310	324	15	4	8S(568.2115)	tr|B4EF25|B4EF25_BURCJ	B4EF25	B4EF25_BURCJ	BCAL0072	Putative membrane protein			1	0	0	1	0	0	0	0	0	0	0	0	0	0	0	0	0	0	0	0	0	0	0	0	0	0	0	0	0	0	0	0	0	0
KLAVLDSMMGTR	KLAVLDSM[15.9949]M[15.9949]GTR	R	R	407	418	12	2	8M(15.9949),9M(15.9949)	tr|B4EH50|B4EH50_BURCJ	B4EH50	B4EH50_BURCJ	BCAM0150	Putative lipoprotein	BCAM0152	tr|B4EH52|B4EH52_BURCJ	0	0	0	0	0	1	0	0	0	0	0	0	0	0	0	0	0	0	0	0	0	0	0	0	0	0	0	0	0	0	0	0	0	0
VPPGHYFMMGDNR	VPPGHYFM[15.9949]M[15.9949]GDNR	K	D	247	259	13	2	8M(15.9949),9M(15.9949)	tr|B4EA49|B4EA49_BURCJ	B4EA49	B4EA49_BURCJ	lepB1	Signal peptidase I			0	0	0	0	0	0	0	1	0	0	0	0	0	0	0	0	0	0	0	0	0	0	0	0	0	0	0	0	0	0	0	0	0	0
ATLGIEEMCADHWR	ATLGIEEM[15.9949]C[57.0215]ADHWR	R	W	317	330	14	3	8M(15.9949),9C(57.0215)	tr|B4ECD8|B4ECD8_BURCJ	B4ECD8	B4ECD8_BURCJ	galE	UDP-glucose epimerase			0	0	0	0	0	0	0	0	0	0	0	0	0	0	1	0	0	0	0	0	0	0	0	0	0	0	0	0	0	0	0	0	0	0
SLGIAGDMCIYTNHNR	SLGIAGDM[15.9949]C[57.0215]IYTNHNR	K	I	157	172	16	3	8M(15.9949),9C(57.0215)	sp|B4E7Z2|HSLV_BURCJ	B4E7Z2	HSLV_BURCJ	hslV	ATP-dependent protease subunit HslV			0	0	0	0	0	1	1	1	0	0	0	0	2	0	0	0	0	0	29265346	0	0	59933676	32513444	30428978	0	0	0	0	7.17381e+06	0	0	0	0	0
VAAEAELMCTVK	VAAEAELM[15.9949]C[57.0215]TVK	K	T	143	154	12	2	8M(15.9949),9C(57.0215)	tr|B4ECM0|B4ECM0_BURCJ	B4ECM0	B4ECM0_BURCJ	fabZ	3-hydroxyacyl-[acyl-carrier-protein] dehydratase FabZ			0	0	1	0	1	0	0	0	0	0	0	0	0	0	0	0	0	0	0	0	0	0	0	0	0	0	0	0	0	0	0	0	0	0
AAQGSAQMTIDVASFDLGDK	AAQGSAQM[15.9949]TIDVASFDLGDK	K	M	64	83	20	2	8M(15.9949)	tr|B4EE32|B4EE32_BURCJ	B4EE32	B4EE32_BURCJ	BCAL3311	Putative exported protein			0	0	1	0	1	0	1	0	0	0	0	0	0	0	0	0	0	0	0	0	0	0	0	0	0	0	0	0	0	0	0	0	0	0
AAQLQAGMTR	AAQLQAGM[15.9949]TR	K	E	49	58	10	2	8M(15.9949)	tr|B4EEW5|B4EEW5_BURCJ	B4EEW5	B4EEW5_BURCJ	omlA	Outer membrane protein assembly factor BamE			0	0	0	0	0	0	0	0	0	0	0	0	0	1	0	2	21509132	0	20990774	0	0	0	0	0	0	0	0	10853037	0	72351912	0	92455816	21509132	0
AATHPEGMTGLLSELLVNGLAQR	AATHPEGM[15.9949]TGLLSELLVNGLAQR	R	D	69	91	23	3	8M(15.9949)	tr|B4EGD6|B4EGD6_BURCJ	B4EGD6	B4EGD6_BURCJ	BCAM2204	Uncharacterized protein			0	0	0	0	0	0	0	1	0	0	0	0	1	0	0	0	0	0	0	0	0	0	0	0	0	0	0	0	0	0	0	0	0	0
ADTIAQLMTQEQGK	ADTIAQLM[15.9949]TQEQGK	R	P	85	98	14	2	8M(15.9949)	tr|B4EJN2|B4EJN2_BURCJ	B4EJN2	B4EJN2_BURCJ	BCAM1542	Putative aldehyde dehydrogenase			0	0	0	0	0	0	1	0	0	0	0	0	0	0	0	0	0	0	0	0	0	0	0	0	0	0	0	0	0	0	0	0	0	0
ADTIAQLMTQEQGKPLTEAR	ADTIAQLM[15.9949]TQEQGKPLTEAR	R	V	85	104	20	2,3	8M(15.9949)	tr|B4EJN2|B4EJN2_BURCJ	B4EJN2	B4EJN2_BURCJ	BCAM1542	Putative aldehyde dehydrogenase			2	1	2	2	2	2	2	2	1	3	1	1	1	1	1	2	40257224	464186656	363019808	396452160	40747264	280108736	242480304	127168760	666041220	676286080	714203840	751977150	430583776	539675330	503738528	579957570	40257224	464186656
AEGDLMGMVASDGPHYGDNVK	AEGDLMGM[15.9949]VASDGPHYGDNVK	K	L	105	125	21	3	8M(15.9949)	tr|B4EEP0|B4EEP0_BURCJ	B4EEP0	B4EEP0_BURCJ	BCAL2301	Putative exported protein			0	0	1	0	0	0	1	0	0	0	0	0	0	1	0	1	0	156063232	224556912	0	0	0	118147072	0	0	0	0	0	0	124633920	0	0	0	156063232
AEGEASLMTQAYPVANLQK	AEGEASLM[15.9949]TQAYPVANLQK	K	L	777	795	19	2	8M(15.9949)	tr|B4E714|B4E714_BURCJ	B4E714	B4E714_BURCJ	valS	Valine--tRNA ligase			1	0	1	0	1	0	0	1	0	1	0	1	0	1	1	1	0	0	74079384	0	64752300	0	0	42354708	0	14795454	0	0	0	16232305	0	32840304	0	0
AELAEVTMKPQNEVEFTGDDAAK	AELAEVTM[15.9949]KPQNEVEFTGDDAAK	K	M	194	216	23	3	8M(15.9949)	sp|B4E5R6|Y2348_BURCJ	B4E5R6	Y2348_BURCJ	BceJ2315_23480	Probable transcriptional regulatory protein BceJ2315_23480			0	0	3	1	0	3	1	2	0	0	0	0	1	2	3	1	0	107987992	98553512	122113280	0	89254888	84293000	139112592	0	48483348	6595192	29093746	0	0	131013880	41796788	0	107987992
AETGPSPMMK	AETGPSPM[15.9949]MK	K	E	95	104	10	2	8M(15.9949)	sp|B4EBH3|RS6_BURCJ	B4EBH3	RS6_BURCJ	rpsF	30S ribosomal protein S6			0	0	0	0	0	0	0	0	0	0	0	0	0	0	1	1	0	0	0	0	0	0	0	0	0	0	0	0	0	0	24425784	69864280	0	0
AEVPLAEMFGYSTSLR	AEVPLAEM[15.9949]FGYSTSLR	R	S	655	670	16	2	8M(15.9949)	tr|B4E912|B4E912_BURCJ	B4E912	B4E912_BURCJ	fusA	Elongation factor G			1	1	0	0	2	0	0	0	0	1	1	2	0	2	2	1	42821064	73128352	0	0	25458756	0	11101084	0	0	0	0	86587960	56111572	151643776	104127600	0	42821064	73128352
AEVPLSEMFGYSTSLR	AEVPLSEM[15.9949]FGYSTSLR	R	S	652	667	16	2	8M(15.9949)	tr|B4E5B7|B4E5B7_BURCJ	B4E5B7	B4E5B7_BURCJ	fusA	Elongation factor G			2	1	3	1	2	1	2	2	1	1	1	2	1	1	2	3	385602848	338262656	2076488450	132726960	616677500	189198704	685018300	905650050	446227744	531858272	470283744	608020800	105584344	257581808	1005954110	575814850	385602848	338262656
AGAIELLMPAVQPAELWQESGR	AGAIELLM[15.9949]PAVQPAELWQESGR	R	W	64	85	22	2	8M(15.9949)	sp|B4E5W6|SYP_BURCJ	B4E5W6	SYP_BURCJ	proS	Proline--tRNA ligase			2	2	2	2	3	3	2	1	2	2	3	2	0	1	1	2	0	32979950	164179200	120822832	127200216	80646544	78637680	143673904	51088704	0	47594796	46852544	0	22200646	0	46319372	0	32979950
AGIHGFTMSLAQEVATK	AGIHGFTM[15.9949]SLAQEVATK	K	G	158	174	17	3	8M(15.9949)	tr|B4EAG0|B4EAG0_BURCJ	B4EAG0	B4EAG0_BURCJ	phbB	Acetoacetyl-CoA reductase			0	1	0	1	0	1	0	0	2	2	1	2	1	0	0	1	10466203	0	0	0	0	0	7.61019e+06	0	161541840	120407632	24784860	95278112	66923148	0	70035848	169762208	10466203	0
AGMTWIEMK	AGMTWIEM[15.9949]K	R	A	64	72	9	2	8M(15.9949)	tr|B4EJ34|B4EJ34_BURCJ	B4EJ34	B4EJ34_BURCJ	BCAM1481	Uncharacterized protein			0	0	0	1	0	0	0	0	1	1	0	1	1	0	1	2	0	0	0	201329584	0	0	0	0	255031104	73834040	0	369221216	372675360	460714336	154027312	503910816	0	0
AGSLAAPMDIIEER	AGSLAAPM[15.9949]DIIEER	R	T	421	434	14	2	8M(15.9949)	tr|B4EE27|B4EE27_BURCJ	B4EE27	B4EE27_BURCJ	secD	Protein translocase subunit SecD			0	0	1	0	0	0	0	0	0	0	0	0	0	0	1	0	0	0	254822256	0	0	0	0	0	0	0	0	0	0	0	156182288	0	0	0
AGTFIQGMR	AGTFIQGM[15.9949]R	K	V	86	94	9	2	8M(15.9949)	sp|B4E7Y8|ARGB_BURCJ	B4E7Y8	ARGB_BURCJ	argB	Acetylglutamate kinase			0	0	0	0	0	0	0	0	0	0	0	0	0	0	0	1	0	0	0	0	0	0	0	0	0	0	0	0	0	0	0	9436607	0	0
AHVAGIAMGLILEGNK	AHVAGIAM[15.9949]GLILEGNK	K	F	464	479	16	3	8M(15.9949)	sp|B4E5M6|PNP_BURCJ	B4E5M6	PNP_BURCJ	pnp	Polyribonucleotide nucleotidyltransferase			1	0	1	0	0	0	0	0	0	0	0	1	1	0	1	1	77071808	0	0	0	0	0	0	0	0	0	0	0	147977744	0	63573344	228925360	77071808	0
AKDDVIQMQGEVIENLPNATFR	AKDDVIQM[15.9949]QGEVIENLPNATFR	M	V	2	23	22	3	8M(15.9949)	tr|B4E5E1|B4E5E1_BURCJ	B4E5E1	B4E5E1_BURCJ	infA	Translation initiation factor IF-1			0	0	1	0	0	0	0	0	0	0	0	0	0	0	0	0	0	0	0	0	0	0	0	0	0	0	0	0	0	0	0	0	0	0
ALNVVGLMNVQFAIQQVPQADGSK	ALNVVGLM[15.9949]NVQFAIQQVPQADGSK	K	Q	820	843	24	2	8M(15.9949)	tr|B4EEJ9|B4EEJ9_BURCJ	B4EEJ9	B4EEJ9_BURCJ	carB	Carbamoyl-phosphate synthase large chain			0	0	0	0	0	0	0	0	0	0	0	0	0	1	0	0	0	0	0	0	0	0	0	0	0	0	0	0	0	0	0	0	0	0
ALQDPLSMIDWINLYAIAVNEENAAGGR	ALQDPLSM[15.9949]IDWINLYAIAVNEENAAGGR	R	V	261	288	28	2	8M(15.9949)	tr|B4EF24|B4EF24_BURCJ	B4EF24	B4EF24_BURCJ	sdaA	L-serine dehydratase I			1	0	0	0	0	0	0	0	0	0	0	0	0	0	0	0	0	0	0	0	0	0	0	0	0	0	0	0	0	0	0	0	0	0
AMDDVLDMQTEK	AMDDVLDM[15.9949]QTEK	R	L	383	394	12	2	8M(15.9949)	tr|B4EDI0|B4EDI0_BURCJ	B4EDI0	B4EDI0_BURCJ	pcnB	Poly(A) polymerase I			1	0	1	0	2	0	0	0	1	0	0	0	2	0	2	2	0	0	0	0	0	0	0	0	0	0	0	0	0	0	0	0	0	0
ANNSLVYMSPK	ANNSLVYM[15.9949]SPK	R	F	162	172	11	2	8M(15.9949)	tr|B4EIH4|B4EIH4_BURCJ	B4EIH4	B4EIH4_BURCJ	BCAM1398	Putative porin			0	0	0	0	1	0	0	0	0	0	0	0	0	0	0	0	0	0	0	0	3.1123e+06	0	0	0	0	0	0	0	0	0	0	0	0	0
ATADYMGMLATMMNALALQDAMR	ATADYMGM[15.9949]LATMMNALALQDAMR	R	H	70	92	23	2	8M(15.9949)	tr|B4ECM9|B4ECM9_BURCJ	B4ECM9	B4ECM9_BURCJ	pyrH	Uridylate kinase			0	1	0	0	0	0	0	0	1	0	0	1	0	0	0	0	0	24481430	0	0	0	0	0	0	39442908	0	0	30763088	0	0	0	0	0	24481430
ATPIAESMLALVLIDHALR	ATPIAESM[15.9949]LALVLIDHALR	R	H	328	346	19	3	8M(15.9949)	sp|B4E7H2|AROC_BURCJ	B4E7H2	AROC_BURCJ	aroC	Chorismate synthase			0	0	0	0	0	0	0	0	0	0	1	0	0	0	1	0	0	0	0	0	0	0	0	0	0	0	0	0	0	0	34421508	0	0	0
AVDGAFLMPVEDVFSISGR	AVDGAFLM[15.9949]PVEDVFSISGR	R	G	208	226	19	2	8M(15.9949)	tr|B4E5A5|B4E5A5_BURCJ	B4E5A5	B4E5A5_BURCJ	tufA1	Elongation factor Tu			9	7	13	9	11	8	7	9	7	9	11	9	8	6	9	12	6363888600	3589508860	8629619700	4433403900	7655523300	4140396540	5101895200	5221856300	3622891010	5603500000	3868122110	4748074000	4810491900	7366140400	10009283600	8276080600	6363888600	3589508860
AVHWLAEMK	AVHWLAEM[15.9949]K	K	K	75	83	9	2,3	8M(15.9949)	tr|B4E5I4|B4E5I4_BURCJ	B4E5I4	B4E5I4_BURCJ	BCAL1299	Uncharacterized protein			0	0	0	0	2	0	1	0	1	0	0	1	0	0	0	0	0	0	0	0	0	0	16094394	4841599	9344588	0	0	3.98634e+06	0	0	0	0	0	0
AVQTTDFMTAHWAHLPYALLGR	AVQTTDFM[15.9949]TAHWAHLPYALLGR	R	A	488	509	22	4	8M(15.9949)	sp|B4EC68|GUAA_BURCJ	B4EC68	GUAA_BURCJ	guaA	GMP synthase [glutamine-hydrolyzing]			1	1	0	1	1	1	2	0	0	1	0	0	1	1	0	0	52765152	28883636	0	37775740	49500136	0	46771600	0	15506567	51683840	0	0	0	45110184	18275754	0	52765152	28883636
AVTQLDEMVQQNAALVEQSTAAATALQSQANALATTVGQFK	AVTQLDEM[15.9949]VQQNAALVEQSTAAATALQSQANALATTVGQFK	R	V	557	597	41	3	8M(15.9949)	tr|B4EJJ3|B4EJJ3_BURCJ	B4EJJ3	B4EJJ3_BURCJ	BCAM1503	Putative methyl-accepting chemotaxis protein			0	0	0	0	0	0	0	0	0	0	0	0	0	0	1	0	0	0	0	0	0	0	0	0	0	0	0	0	0	0	0	0	0	0
DAGDEEAMFFDADYIR	DAGDEEAM[15.9949]FFDADYIR	K	A	451	466	16	2	8M(15.9949)	sp|B4EDB2|SYK_BURCJ	B4EDB2	SYK_BURCJ	lysS	Lysine--tRNA ligase			0	0	1	0	0	0	0	0	0	0	0	0	0	0	1	0	0	0	0	0	0	0	0	0	0	0	0	0	0	0	34889392	0	0	0
DALMSDPMIASLK	DALMSDPM[15.9949]IASLK	R	K	116	128	13	2	8M(15.9949)	tr|B4EBM0|B4EBM0_BURCJ	B4EBM0	B4EBM0_BURCJ	BCAL1993	Peptidylprolyl isomerase			0	0	0	0	0	0	1	0	0	0	0	0	0	0	0	1	0	0	0	0	0	0	11686182	0	0	0	0	0	0	0	0	0	0	0
DAPIPAEMFAEQAER	DAPIPAEM[15.9949]FAEQAER	K	R	343	357	15	2	8M(15.9949)	sp|B4EBM4|TIG_BURCJ	B4EBM4	TIG_BURCJ	tig	Trigger factor			3	1	2	1	2	2	2	2	1	2	1	1	1	2	3	2	142038528	481282592	986833020	460413024	1140050430	832473860	817002180	881763650	48321276	192910816	178731408	351512736	604242240	823344380	926982140	492696288	142038528	481282592
DIIAILGMDELSPEDK	DIIAILGM[15.9949]DELSPEDK	R	L	376	391	16	2	8M(15.9949)	sp|B4EEY9|ATPB_BURCJ	B4EEY9	ATPB_BURCJ	atpD	ATP synthase subunit beta			2	1	2	1	2	1	2	2	1	1	1	2	2	1	0	2	613583940	531239648	790273980	621816060	815350140	456770432	559437700	406765728	388160576	284722432	538518660	275712448	425157920	589931580	818856700	431464768	613583940	531239648
DIIAILGMDELSPEDKLSVAR	DIIAILGM[15.9949]DELSPEDKLSVAR	R	A	376	396	21	2,3	8M(15.9949)	sp|B4EEY9|ATPB_BURCJ	B4EEY9	ATPB_BURCJ	atpD	ATP synthase subunit beta			0	0	4	0	2	0	0	2	0	0	0	0	0	0	0	0	18523476	0	147593152	0	89456720	0	0	64746444	0	0	0	0	0	0	0	0	18523476	0
DQEFSADMAAGDAVESAAR	DQEFSADM[15.9949]AAGDAVESAAR	R	A	331	349	19	2	8M(15.9949)	tr|B4EB93|B4EB93_BURCJ	B4EB93	B4EB93_BURCJ	BCAL2993	Aminopeptidase N			0	0	0	0	0	0	0	0	0	0	0	0	0	0	2	0	0	0	0	0	0	0	0	0	0	0	0	0	0	0	32744060	0	0	0
DTDRDNFMSSEDAK	DTDRDNFM[15.9949]SSEDAK	R	A	191	204	14	2,3	8M(15.9949)	tr|B4EBM3|B4EBM3_BURCJ	B4EBM3	B4EBM3_BURCJ	clpP	ATP-dependent Clp protease proteolytic subunit			2	0	1	0	1	0	0	0	0	3	0	1	2	2	1	2	161237168	0	159785424	0	22249516	0	0	0	0	15265416	0	0	218733984	210329984	183352000	109379184	94712048	0
DTSTPVAMVDTLQR	DTSTPVAM[15.9949]VDTLQR	R	L	186	199	14	2	8M(15.9949)	tr|B4ELT9|B4ELT9_BURCJ	B4ELT9	B4ELT9_BURCJ	BCAM1779	Beta-lactamase			0	0	1	0	0	0	0	0	0	0	0	0	0	0	0	0	0	0	0	0	0	0	0	0	0	0	0	0	0	0	0	0	0	0
DVPVDHAMPISPTVK	DVPVDHAM[15.9949]PISPTVK	R	A	175	189	15	3	8M(15.9949)	tr|B4E612|B4E612_BURCJ	B4E612	B4E612_BURCJ	glt1	Glutamate synthase large subunit			0	0	0	0	0	0	0	0	0	0	0	0	1	1	1	0	0	0	0	0	0	0	0	0	0	0	0	0	0	11009708	24765376	0	0	0
DVVVFPHMVIPLFVGR	DVVVFPHM[15.9949]VIPLFVGR	R	P	21	36	16	3	8M(15.9949)	tr|B4EBM1|B4EBM1_BURCJ	B4EBM1	B4EBM1_BURCJ	lon	Lon protease			1	1	1	1	1	2	1	1	1	2	1	1	1	1	1	2	42897556	33289280	30544434	79123664	55634312	73525152	73374624	83356032	39667916	43305416	65600628	51632532	59063908	52360964	87480704	57176760	42897556	33289280
DVVVFPHMVIPLFVGRPK	DVVVFPHM[15.9949]VIPLFVGRPK	R	S	21	38	18	3	8M(15.9949)	tr|B4EBM1|B4EBM1_BURCJ	B4EBM1	B4EBM1_BURCJ	lon	Lon protease			0	0	1	0	0	0	0	0	0	0	0	0	0	0	0	0	0	0	16147168	0	0	0	0	0	0	0	0	0	0	0	0	0	0	0
DWVEGVYMAATMGSETTAAAVGQQGIVR	DWVEGVYM[15.9949]AATMGSETTAAAVGQQGIVR	R	R	440	467	28	2	8M(15.9949)	tr|B4EK44|B4EK44_BURCJ	B4EK44	B4EK44_BURCJ	pckG	Phosphoenolpyruvate carboxykinase [GTP]			0	0	0	0	0	0	0	0	0	0	0	0	1	0	0	0	0	0	0	0	0	0	0	0	0	0	0	0	0	0	0	0	0	0
EGAQLATMLLSNVTEMEAIVAR	EGAQLATM[15.9949]LLSNVTEMEAIVAR	R	I	155	176	22	2	8M(15.9949)	tr|B4EBP7|B4EBP7_BURCJ	B4EBP7	B4EBP7_BURCJ	BCAL3013	Uncharacterized protein			0	0	0	0	0	0	0	0	0	0	1	0	0	0	1	0	0	0	0	0	0	0	0	0	0	0	0	0	0	0	0	0	0	0
EGDKVNAMVINIDR	EGDKVNAM[15.9949]VINIDR	K	K	506	519	14	2,3	8M(15.9949)	tr|B4EB40|B4EB40_BURCJ	B4EB40	B4EB40_BURCJ	rpsA	30S ribosomal protein S1			2	1	2	3	1	1	0	2	1	2	1	2	2	2	1	2	337497856	186462000	129768864	198467424	241997104	215280176	131925264	258697216	31739564	26471792	54709804	0	12635054	31576908	0	18691524	193503712	138022064
ELLPFVDMAYQGFGAGLDADAFAVR	ELLPFVDM[15.9949]AYQGFGAGLDADAFAVR	R	E	205	229	25	2	8M(15.9949)	tr|B4EJ31|B4EJ31_BURCJ	B4EJ31	B4EJ31_BURCJ	tyrB	Aminotransferase			1	0	2	1	0	1	0	0	0	0	1	0	0	1	0	1	0	0	54038076	0	0	0	0	0	0	56905796	0	0	0	18673182	0	65550596	0	0
ELSPLWDMHLEGVDLDTIEWAAH	ELSPLWDM[15.9949]HLEGVDLDTIEWAAH	R	-	381	403	23	3	8M(15.9949)	tr|B4EM34|B4EM34_BURCJ	B4EM34	B4EM34_BURCJ	iscS	Cysteine desulfurase IscS			0	0	0	0	0	0	0	1	1	0	0	0	0	0	0	0	0	0	0	0	0	0	0	20070890	0	0	0	0	0	0	0	0	0	0
ELSPLWEMHQEGIDLSTIEWAAH	ELSPLWEM[15.9949]HQEGIDLSTIEWAAH	R	-	385	407	23	3	8M(15.9949)	tr|B4EDS7|B4EDS7_BURCJ	B4EDS7	B4EDS7_BURCJ	iscS	Cysteine desulfurase IscS			1	1	3	1	1	1	2	1	1	0	1	0	2	1	1	2	220154416	131188032	179537008	121758720	178705024	131892504	211650464	223141984	18294378	0	42889700	0	49879756	83789176	114401608	37905336	220154416	131188032
EQLSPLSMAVSLEVVER	EQLSPLSM[15.9949]AVSLEVVER	R	A	275	291	17	2	8M(15.9949)	tr|B4E8P0|B4E8P0_BURCJ	B4E8P0	B4E8P0_BURCJ	BCAL1617	Putative hydratase			0	0	0	0	0	0	0	0	0	0	0	0	1	1	1	0	0	0	0	0	0	0	0	0	0	0	0	0	0	0	11793138	0	0	0
ESLGVVAMPDGAGNEAEAMDEEE	ESLGVVAM[15.9949]PDGAGNEAEAMDEEE	R	-	325	347	23	2	8M(15.9949)	sp|B4EBY3|RECA_BURCJ	B4EBY3	RECA_BURCJ	recA	Protein RecA			0	0	1	0	0	0	0	0	0	0	0	0	0	0	1	0	0	0	0	0	0	0	0	0	0	0	0	0	0	0	0	0	0	0
EVDSASVMVNASTR	EVDSASVM[15.9949]VNASTR	R	F	376	389	14	2	8M(15.9949)	tr|B4EEV8|B4EEV8_BURCJ	B4EEV8	B4EEV8_BURCJ	proA	Gamma-glutamyl phosphate reductase			0	0	0	0	0	0	0	0	0	0	0	0	0	1	1	1	0	0	0	0	0	0	0	0	0	0	0	0	0	5.46403e+06	0	0	0	0
EVVPIDEMVDR	EVVPIDEM[15.9949]VDR	K	V	160	170	11	2	8M(15.9949)	tr|B4EKX2|B4EKX2_BURCJ	B4EKX2	B4EKX2_BURCJ	prpB	2-methylisocitrate lyase			0	0	1	0	0	0	0	0	0	0	0	1	1	1	1	1	0	0	7953543	0	0	6.03904e+06	0	0	12498287	0	0	12207583	0	0	0	21561444	0	0
FDAINSDMTITDQR	FDAINSDM[15.9949]TITDQR	K	K	90	103	14	2	8M(15.9949)	tr|B4ED01|B4ED01_BURCJ	B4ED01	B4ED01_BURCJ	BCAL1065	Periplasmic solute-binding protein			0	0	0	0	0	0	0	1	0	0	0	0	0	0	0	0	0	0	0	0	0	0	0	0	0	0	0	0	0	0	0	0	0	0
FHALHQLMNR	FHALHQLM[15.9949]NR	R	L	266	275	10	2	8M(15.9949)	tr|B4E721|B4E721_BURCJ	B4E721	B4E721_BURCJ	BCAL1455	Putative fusaric acid resistance transporter protein			0	2	0	0	0	0	0	0	0	0	0	0	0	0	0	0	0	6.20151e+06	0	0	0	0	0	0	0	0	0	0	0	0	0	0	0	0
FNNGEFTMVGLEVDGKPLAR	FNNGEFTM[15.9949]VGLEVDGKPLAR	R	A	32	51	20	3	8M(15.9949)	tr|B4E8H9|B4E8H9_BURCJ	B4E8H9	B4E8H9_BURCJ	fpr	Ferredoxin--NADP reductase			0	0	1	0	0	0	0	1	0	0	0	0	0	0	1	0	0	0	0	0	0	0	0	0	0	0	0	0	0	0	0	0	0	0
FQLNDEAMATEK	FQLNDEAM[15.9949]ATEK	R	L	283	294	12	2	8M(15.9949)	sp|B4E6F9|TAL_BURCJ	B4E6F9	TAL_BURCJ	tal	Transaldolase			1	0	1	0	1	0	0	0	1	2	1	2	1	1	1	2	20444190	34882384	104979440	62159196	35421832	35085992	14049411	0	204876048	140576384	67305360	76618560	249967584	403260416	203172656	125971864	20444190	34882384
FYTELLGMK	FYTELLGM[15.9949]K	K	L	19	27	9	2	8M(15.9949)	tr|B4EBF0|B4EBF0_BURCJ	B4EBF0	B4EBF0_BURCJ	gloA	Lactoylglutathione lyase			0	0	1	1	0	1	0	0	2	1	1	2	1	1	2	2	0	62287972	171469520	11238106	0	0	0	0	440704736	305136384	258946352	259338672	189022160	190349408	203421648	270096224	0	62287972
GAEHFAAMNLLMLPGR	GAEHFAAM[15.9949]NLLMLPGR	K	N	575	590	16	3	8M(15.9949)	tr|B4E590|B4E590_BURCJ	B4E590	B4E590_BURCJ	BCAL0205	NADP-dependent malic enzyme			0	0	1	0	1	1	1	1	0	0	0	1	1	1	1	1	0	0	84480704	0	0	19814234	39314724	0	12002333	0	33771836	0	0	36136524	66387964	32006092	0	0
GEDTSAVMAEVSGIGDDMK	GEDTSAVM[15.9949]AEVSGIGDDMK	K	A	65	83	19	2	8M(15.9949)	sp|B4EBR4|SYS_BURCJ	B4EBR4	SYS_BURCJ	serS	Serine--tRNA ligase			0	0	0	0	0	0	1	0	0	0	0	0	1	0	2	0	0	0	0	0	0	0	18778840	0	0	0	0	0	0	0	18658900	0	0	0
GGIEWLEMLPK	GGIEWLEM[15.9949]LPK	K	A	157	167	11	2	8M(15.9949)	tr|B4EBR7|B4EBR7_BURCJ	B4EBR7	B4EBR7_BURCJ	lolA	Outer-membrane lipoprotein carrier protein			1	1	0	2	1	1	1	1	1	1	1	1	1	1	1	1	68833272	66868604	0	74516592	0	95127720	106843560	86625232	78321264	87053096	0	121990440	133911432	111076816	186511952	90904096	68833272	66868604
GGVDLGVMPVEAFVER	GGVDLGVM[15.9949]PVEAFVER	R	L	611	626	16	2	8M(15.9949)	sp|B4E7I6|SYT_BURCJ	B4E7I6	SYT_BURCJ	thrS	Threonine--tRNA ligase			1	1	2	1	1	1	1	1	2	1	2	1	1	1	1	1	217357440	211031024	248959088	237964512	236318368	187790256	222918064	321544032	127868592	199407152	192752160	195903616	74567360	183503712	130253312	152412912	217357440	211031024
GLDGVLGMAAASK	GLDGVLGM[15.9949]AAASK	K	G	113	125	13	2	8M(15.9949)	tr|B4EG32|B4EG32_BURCJ	B4EG32	B4EG32_BURCJ	BCAM0046	Uncharacterized protein			0	0	0	0	0	0	0	1	0	0	0	0	0	0	0	0	0	0	0	0	0	0	0	0	0	0	0	0	0	0	0	0	0	0
GLGAFPAMDGSPIVNGPIAAHVER	GLGAFPAM[15.9949]DGSPIVNGPIAAHVER	K	V	311	334	24	3	8M(15.9949)	tr|B4EA74|B4EA74_BURCJ	B4EA74	B4EA74_BURCJ	BCAL0749	Cytochrome c oxidase subunit 2			3	3	4	2	4	4	4	5	2	3	2	4	2	2	2	4	0	0	0	0	0	0	0	0	0	0	0	0	0	0	0	0	0	0
GMIAVNVMK	GMIAVNVM[15.9949]K	R	A	95	103	9	2	8M(15.9949)	tr|B4EAC9|B4EAC9_BURCJ	B4EAC9	B4EAC9_BURCJ	BCAL1830	Putative 2-nitropropane dioxygenase			0	0	0	0	0	0	0	1	0	0	0	0	0	0	0	0	0	0	0	0	20775918	0	0	58290488	0	0	0	0	0	0	0	0	0	0
GNAVAAAMLNEYPNLK	GNAVAAAM[15.9949]LNEYPNLK	K	A	210	225	16	2	8M(15.9949)	tr|B4E8T0|B4E8T0_BURCJ	B4E8T0	B4E8T0_BURCJ	BCAL1657	Putative ribose transport system, substrate-binding protein			0	0	0	0	0	0	1	0	1	1	0	2	1	2	2	1	0	0	0	0	0	0	0	0	36902452	0	14140669	27129868	65119856	9909121	74421792	239323472	0	0
GTGLGTAMLR	GTGLGTAM[15.9949]LR	R	H	96	105	10	2	8M(15.9949)	tr|B4EAK1|B4EAK1_BURCJ	B4EAK1	B4EAK1_BURCJ	BCAL0977	Acetyltransferase (GNAT) family protein			0	0	0	0	1	0	0	0	0	0	0	0	0	0	0	1	0	0	0	0	0	0	0	0	0	0	0	0	0	0	0	0	0	0
GVAEPYRMFTSR	GVAEPYRM[15.9949]FTSR	R	A	422	433	12	2	8M(15.9949)	sp|B4E581|MNMG_BURCJ	B4E581	MNMG_BURCJ	mnmG	tRNA uridine 5-carboxymethylaminomethyl modification enzyme MnmG			0	0	0	0	0	0	0	0	0	1	0	0	0	0	0	0	0	0	0	0	0	0	0	0	0	0	0	0	0	0	0	0	0	0
GVDVILDMVAGSYVPR	GVDVILDM[15.9949]VAGSYVPR	R	E	218	233	16	2	8M(15.9949)	tr|B4E5M5|B4E5M5_BURCJ	B4E5M5	B4E5M5_BURCJ	BCAL2347	Putative oxidoreductase			0	0	0	0	0	0	0	0	0	0	0	0	0	0	1	1	0	0	0	0	0	0	0	0	0	0	0	0	0	0	0	0	0	0
GVEVLASMR	GVEVLASM[15.9949]R	R	K	201	209	9	2	8M(15.9949)	tr|B4EER1|B4EER1_BURCJ	B4EER1	B4EER1_BURCJ	BCAL2323	Putative glutathione S-transferase			0	0	1	0	0	0	0	0	1	1	1	1	0	1	0	0	0	0	0	0	0	0	24340918	0	18739550	0	24568430	0	0	0	0	20255090	0	0
GVPAAEEMIR	GVPAAEEM[15.9949]IR	K	Q	102	111	10	2	8M(15.9949)	tr|B4EE19|B4EE19_BURCJ	B4EE19	B4EE19_BURCJ	BCAL3297	Putative ferritin DPS-family DNA binding protein			0	0	0	0	0	0	0	0	2	2	0	1	0	1	0	0	15571385	0	0	0	0	0	0	0	34931896	5.78659e+06	0	47465200	0	36174292	0	39832664	15571385	0
GVQGPELMAR	GVQGPELM[15.9949]AR	K	F	59	68	10	2	8M(15.9949)	tr|B4EBR9|B4EBR9_BURCJ	B4EBR9	B4EBR9_BURCJ	trxB	Thioredoxin reductase			1	1	3	1	3	1	1	1	0	0	0	1	0	0	0	1	30872448	0	116923944	0	23168760	0	0	4.84146e+06	0	0	0	0	0	0	0	0	30872448	0
HEAAAANMAEAVGK	HEAAAANM[15.9949]AEAVGK	R	L	59	72	14	2	8M(15.9949)	tr|B4EF21|B4EF21_BURCJ	B4EF21	B4EF21_BURCJ	ilvG	Acetolactate synthase, large subunit			0	0	0	0	0	0	0	0	1	1	0	1	0	0	0	1	0	0	0	0	0	0	0	0	881994	6461406	1.01031e+06	582775	0	0	0	736702	0	0
HEQAAGFMAATYGR	HEQAAGFM[15.9949]AATYGR	R	L	46	59	14	2	8M(15.9949)	tr|B4EML9|B4EML9_BURCJ	B4EML9	B4EML9_BURCJ	BCAM0817	Putative acetolactate synthase			0	0	0	1	0	1	0	0	1	1	1	0	0	0	0	0	0	0	0	0	0	0	0	0	13379674	23261954	0	0	0	0	0	0	0	0
HFVEDVVMGGGR	HFVEDVVM[15.9949]GGGR	R	P	126	137	12	2	8M(15.9949)	tr|B4EIA3|B4EIA3_BURCJ	B4EIA3	B4EIA3_BURCJ	BCAM0291	Putative universal stress protein			0	0	0	0	0	0	0	0	1	1	1	1	1	0	0	1	0	0	0	0	0	0	0	0	14946827	30183374	38683036	0	21710314	0	0	51489052	0	0
HSALSDPMDPDFDYAEAFK	HSALSDPM[15.9949]DPDFDYAEAFK	R	K	35	53	19	2,3	8M(15.9949)	sp|B4EE21|KATG1_BURCJ	B4EE21	KATG1_BURCJ	katG1	Catalase-peroxidase 1			0	0	0	0	0	0	0	0	3	0	0	0	0	1	2	0	0	0	99757176	0	0	0	0	0	0	0	0	568504700	493923104	613403460	582195710	289294528	0	0
HTMVHEQMHFFFR	HTMVHEQM[15.9949]HFFFR	K	G	115	127	13	3	8M(15.9949)	tr|B4EFB7|B4EFB7_BURCJ	B4EFB7	B4EFB7_BURCJ	gltA	Citrate synthase			0	0	0	0	0	0	0	0	0	1	0	0	0	0	0	0	0	0	0	0	0	0	0	0	0	38268428	0	0	0	0	0	0	0	0
IAEGLGAMFAPFTEVVVHDLR	IAEGLGAM[15.9949]FAPFTEVVVHDLR	R	T	22	42	21	2	8M(15.9949)	tr|B4EK53|B4EK53_BURCJ	B4EK53	B4EK53_BURCJ	BCAM1590	Putative DNA-binding protein			0	0	0	0	0	0	1	0	0	0	0	0	0	0	1	0	0	0	0	0	0	0	0	0	0	0	0	0	0	0	0	0	0	0
IDGAIAAMR	IDGAIAAM[15.9949]R	K	K	232	240	9	2	8M(15.9949)	tr|B4EKA4|B4EKA4_BURCJ	B4EKA4	B4EKA4_BURCJ	argT	Putative periplasmic lysine-arginine-ornithine-binding protein			0	1	1	0	0	0	0	1	0	0	0	0	1	1	2	1	0	74101456	0	0	0	0	0	0	33090080	0	0	0	0	0	199360400	135966080	0	74101456
IDMASPNMNMR	IDMASPNM[15.9949]NMR	K	D	185	195	11	2	8M(15.9949)	tr|B4E6X8|B4E6X8_BURCJ	B4E6X8	B4E6X8_BURCJ	glnS	Glutamine--tRNA ligase			0	0	0	0	0	0	0	1	1	1	0	0	0	0	0	0	0	0	0	0	0	0	0	0	0	0	0	0	0	0	0	0	0	0
IEASQGFMTAPK	IEASQGFM[15.9949]TAPK	K	Y	144	155	12	2	8M(15.9949)	tr|B4EBE5|B4EBE5_BURCJ	B4EBE5	B4EBE5_BURCJ	lptD	LPS-assembly protein LptD			1	0	0	0	0	0	0	0	0	0	0	0	0	1	0	1	9857560	0	0	0	0	0	0	0	0	0	0	0	0	5576655	0	5.52195e+06	9857560	0
IFNGPVLMSHGTSGDDR	IFNGPVLM[15.9949]SHGTSGDDR	K	S	44	60	17	3	8M(15.9949)	tr|B4EQM2|B4EQM2_BURCJ	B4EQM2	B4EQM2_BURCJ	pBCA087	NUDIX hydrolase family protein			0	0	0	0	0	0	0	0	0	0	0	1	0	1	2	1	0	0	0	0	0	0	0	0	0	0	0	8.15045e+06	0	28799534	47948944	21334304	0	0
IGDTVTLMTPAGPQPIDILDVR	IGDTVTLM[15.9949]TPAGPQPIDILDVR	K	Y	159	180	22	2	8M(15.9949)	tr|B4EBP3|B4EBP3_BURCJ	B4EBP3	B4EBP3_BURCJ	greB	Transcription elongation factor GreB			0	0	1	0	0	0	0	1	0	1	0	0	0	0	0	1	0	0	0	0	0	0	0	0	0	0	0	0	0	0	0	0	0	0
IGLETGLMTTIHAYTNDQVLTDVYHEDLR	IGLETGLM[15.9949]TTIHAYTNDQVLTDVYHEDLR	K	R	171	199	29	4	8M(15.9949)	tr|B4EEX6|B4EEX6_BURCJ	B4EEX6	B4EEX6_BURCJ	gapA	Glyceraldehyde-3-phosphate dehydrogenase			1	0	0	1	0	2	0	0	6	4	2	3	2	3	3	3	66770596	29125608	0	32420736	0	40574320	0	0	669851390	45405592	19505690	81259320	29518166	862737090	1000025860	96798912	66770596	29125608
IHALDLNMK	IHALDLNM[15.9949]K	R	L	40	48	9	2	8M(15.9949)	tr|B4EBX9|B4EBX9_BURCJ	B4EBX9	B4EBX9_BURCJ	BCAL0949	Putative phage-related integrase			1	0	1	0	1	0	1	0	0	1	0	1	1	0	1	1	404585408	0	346397408	0	337206848	0	361059712	0	0	189231344	0	337848160	287698336	0	258813504	292464896	404585408	0
IHATGGAMPSPAASDID	IHATGGAM[15.9949]PSPAASDID	R	-	262	278	17	2	8M(15.9949)	tr|B4EDW8|B4EDW8_BURCJ	B4EDW8	B4EDW8_BURCJ	BCAL2239	Putative gamma-glutamyl-gamma-aminobutyrate hydrolase			0	0	0	0	0	0	0	0	0	1	0	0	0	2	1	0	0	0	0	0	0	0	0	0	0	0	0	0	0	3.33117e+06	0	0	0	0
IHGLSDVMQGEMLEFPGNTFGLALNLER	IHGLSDVM[15.9949]QGEMLEFPGNTFGLALNLER	R	D	41	68	28	3	8M(15.9949)	sp|B4EEY7|ATPA_BURCJ	B4EEY7	ATPA_BURCJ	atpA	ATP synthase subunit alpha			1	1	2	1	2	3	1	1	1	2	3	3	2	2	1	1	338062272	360029952	420324640	513886368	237776576	452434816	324333216	328230144	300308320	428200480	420106496	306598464	334800864	415911584	272900096	475364384	338062272	360029952
ILNEQHGMK	ILNEQHGM[15.9949]K	R	I	23	31	9	2	8M(15.9949)	tr|B4E7Z4|B4E7Z4_BURCJ	B4E7Z4	B4E7Z4_BURCJ	BCAL0503	Putative cobalamin synthesis protein			0	0	0	0	0	0	0	0	0	0	0	0	0	1	1	0	0	0	0	0	0	0	0	0	0	0	0	0	0	0	19700242	0	0	0
INEGFDLMK	INEGFDLM[15.9949]K	R	A	349	357	9	2	8M(15.9949)	tr|B4EA01|B4EA01_BURCJ	B4EA01	B4EA01_BURCJ	flhA	S-(hydroxymethyl)glutathione dehydrogenase			0	0	0	0	0	0	0	0	0	0	1	0	0	0	1	0	0	0	0	0	0	0	0	0	0	0	0	0	0	0	21403690	0	0	0
IPNTHLVMHGSSSVPQELLAEIR	IPNTHLVM[15.9949]HGSSSVPQELLAEIR	R	E	224	246	23	3,4	8M(15.9949)	tr|B4EA23|B4EA23_BURCJ	B4EA23	B4EA23_BURCJ	cbbA	Fructose-bisphosphate aldolase			1	0	2	0	0	0	0	0	1	1	0	1	1	1	1	1	676444860	339232992	676338820	446928192	297086112	462203200	467180320	423714048	667668930	721044800	600167420	841742660	1027993790	1158809470	968170370	1144805380	676444860	339232992
IWDSILLMFSK	IWDSILLM[15.9949]FSK	R	K	424	434	11	2	8M(15.9949)	tr|B4E9Q4|B4E9Q4_BURCJ	B4E9Q4	B4E9Q4_BURCJ	BCAL0704	D-alanyl-D-alanine carboxypeptidase (Penicillin-binding protein)			0	0	0	0	0	0	0	0	1	1	0	1	0	0	0	1	0	0	0	0	0	0	0	0	13250978	14096567	20319476	17170550	7632585	0	0	20271252	0	0
KDGDDETMVR	KDGDDETM[15.9949]VR	R	G	409	418	10	2	8M(15.9949)	tr|B4EAE2|B4EAE2_BURCJ	B4EAE2	B4EAE2_BURCJ	BCAL1843	ABC transporter ATP-binding protein			0	0	0	0	0	0	0	0	0	1	0	0	0	0	0	1	0	0	0	0	0	0	0	0	0	936380	0	0	0	0	0	0	0	0
KHVKPNPMK	KHVKPNPM[15.9949]K	K	G	42	50	9	3	8M(15.9949)	sp|B4E5D1|RL24_BURCJ	B4E5D1	RL24_BURCJ	rplX	50S ribosomal protein L24			0	0	2	0	0	0	0	0	0	0	0	0	0	0	0	0	0	0	22660620	0	0	0	0	0	0	0	0	0	0	14766657	0	0	0	0
KIALSSTMGVGVR	KIALSSTM[15.9949]GVGVR	R	V	211	223	13	2,3	8M(15.9949)	sp|B4E5A9|RL1_BURCJ	B4E5A9	RL1_BURCJ	rplA	50S ribosomal protein L1			0	1	2	2	2	2	1	2	1	0	0	0	0	0	0	1	191361040	28397336	284122688	143447328	356505024	166167840	85230328	300440512	131636072	23199758	55196924	72677048	62784756	67973424	0	110914832	191361040	25018868
KLDLVDAMVIAADQSYSDADVAEVER	KLDLVDAM[15.9949]VIAADQSYSDADVAEVER	K	S	167	192	26	3	8M(15.9949)	tr|B4EHE1|B4EHE1_BURCJ	B4EHE1	B4EHE1_BURCJ	ilvD	Dihydroxy-acid dehydratase			1	0	2	0	0	0	0	0	1	1	1	2	2	1	1	2	12087606	0	54905312	0	0	0	0	0	83115760	42021184	72071144	20598800	86028104	68975176	160684256	84431920	12087606	0
KVSQLYDMIHPNANETLTVR	KVSQLYDM[15.9949]IHPNANETLTVR	R	S	103	122	20	3	8M(15.9949)	tr|B4ECY3|B4ECY3_BURCJ	B4ECY3	B4ECY3_BURCJ	BCAL3192	Putative oxidoreductase			0	0	0	0	0	0	0	0	2	0	0	0	1	1	0	1	0	0	0	0	0	0	0	0	0	0	0	0	0	0	0	20465750	0	0
LALLRDAMVR	LALLRDAM[15.9949]VR	R	E	15	24	10	3	8M(15.9949)	tr|B4E6V0|B4E6V0_BURCJ	B4E6V0	B4E6V0_BURCJ	BCAL0377	Metallo peptidase, subfamily M24B			0	0	0	1	0	0	0	0	0	0	0	0	0	0	0	0	0	0	0	6960950	0	0	0	0	0	0	0	0	0	0	0	0	0	0
LDYKPVQMK	LDYKPVQM[15.9949]K	R	P	569	577	9	2,3	8M(15.9949)	tr|B4EFB4|B4EFB4_BURCJ	B4EFB4	B4EFB4_BURCJ	sdhA	Succinate dehydrogenase flavoprotein subunit			0	1	0	1	0	0	0	0	1	2	2	0	0	1	2	0	0	7237402	0	9244495	0	0	0	0	7942872	35166592	5.35002e+06	2.83686e+06	0	0	9060096	21655020	0	4.03686e+06
LESMLEQMGEGEVQNLPLIIK	LESMLEQM[15.9949]GEGEVQNLPLIIK	K	A	756	776	21	2	8M(15.9949)	sp|B4E7L1|IF2_BURCJ	B4E7L1	IF2_BURCJ	infB	Translation initiation factor IF-2			1	1	2	1	1	0	1	2	2	1	0	0	0	0	0	1	42699500	0	72506400	331949344	112568864	0	24176520	0	0	36432992	0	0	0	0	0	0	42699500	0
LGPDSTSMGSPGIDSIR	LGPDSTSM[15.9949]GSPGIDSIR	K	W	72	88	17	2	8M(15.9949)	tr|B4EER3|B4EER3_BURCJ	B4EER3	B4EER3_BURCJ	BCAL2325	Uncharacterized protein			0	0	1	1	0	0	0	1	1	1	0	0	0	0	1	0	0	0	11674396	6714837	0	0	0	0	0	0	0	0	0	0	6085999	0	0	0
LIQQAQVMNEDLR	LIQQAQVM[15.9949]NEDLR	K	A	131	143	13	2	8M(15.9949)	tr|B4EFY8|B4EFY8_BURCJ	B4EFY8	B4EFY8_BURCJ	BCAM0003	Putative partition protein ParA			0	0	0	0	0	1	1	1	1	1	0	0	0	0	0	0	0	0	0	47614968	0	27953618	53750548	55821064	19147280	0	0	0	0	0	0	0	0	0
LNYRPNQMAR	LNYRPNQM[15.9949]AR	R	G	54	63	10	2,3	8M(15.9949)	tr|B4E9Y3|B4E9Y3_BURCJ	B4E9Y3	B4E9Y3_BURCJ	BCAL1802	LacI family regulatory protein			0	0	0	0	0	1	0	2	0	1	0	0	0	0	0	0	0	0	0	0	0	13031468	0	10408853	0	5765362	0	0	0	0	0	0	0	0
LQNMGAQMVK	LQNMGAQM[15.9949]VK	K	E	66	75	10	2	8M(15.9949)	tr|B4ECT7|B4ECT7_BURCJ	B4ECT7	B4ECT7_BURCJ	groL	60 kDa chaperonin			5	4	4	5	3	4	2	5	2	5	2	4	5	2	3	2	667898560	1193429380	973426240	1063347460	804898500	0	2.99764e+06	938655550	16145878	1737866880	17348588	0	927756100	7.37277e+06	1360955780	1446890500	667898560	1193429380
LSAFDVVMGEPIPNK	LSAFDVVM[15.9949]GEPIPNK	R	G	39	53	15	2	8M(15.9949)	tr|B4EA22|B4EA22_BURCJ	B4EA22	B4EA22_BURCJ	purC	Phosphoribosylaminoimidazole-succinocarboxamide synthase			1	1	2	1	2	0	1	1	1	2	1	1	1	1	2	2	349893600	81284032	374281248	43721064	323174880	0	183184512	0	127292048	18752664	141420160	214318864	195719776	312973056	276933280	297368352	349893600	81284032
LSDLMLGMPNVAHESVPVGKDEADNVEVR	LSDLMLGM[15.9949]PNVAHESVPVGKDEADNVEVR	R	R	96	124	29	4	8M(15.9949)	sp|B4EBR4|SYS_BURCJ	B4EBR4	SYS_BURCJ	serS	Serine--tRNA ligase			0	1	0	0	0	0	0	0	0	0	0	0	0	0	0	0	0	71555960	0	0	0	0	124648456	0	0	0	0	0	0	0	0	0	0	71555960
LVITATQMMESMIHAPVPTR	LVITATQM[15.9949]MESMIHAPVPTR	K	A	275	294	20	3	8M(15.9949)	tr|B4EA24|B4EA24_BURCJ	B4EA24	B4EA24_BURCJ	pykA	Pyruvate kinase			0	0	1	1	0	0	0	0	0	0	0	0	0	0	0	0	0	0	0	0	0	0	0	0	0	0	0	0	0	0	0	0	0	0
MDKFTETMLAQTGLISMVGK	MDKFTETM[15.9949]LAQTGLISMVGK	R	A	398	417	20	3	8M(15.9949)	tr|B4EEM6|B4EEM6_BURCJ	B4EEM6	B4EEM6_BURCJ	BCAL2287	Fumarate hydratase class I			2	0	2	0	1	0	1	0	0	0	0	0	2	0	0	1	133226816	62794036	147674464	0	145628784	0	41343140	0	81981936	0	0	0	45344564	0	0	53165364	133226816	62794036
MFEAVGLMVSR	MFEAVGLM[15.9949]VSR	R	L	376	386	11	2	8M(15.9949)	tr|B4E7K8|B4E7K8_BURCJ	B4E7K8	B4E7K8_BURCJ	BCAL1504	Pseudouridine synthase			0	0	0	0	0	0	0	1	0	0	0	0	0	0	0	0	0	0	0	0	0	0	0	55352096	0	0	0	0	0	0	0	0	0	0
MLSIVPLMAGGGMFETGAGGSAPK	MLSIVPLM[15.9949]AGGGMFETGAGGSAPK	K	H	569	592	24	2	8M(15.9949)	tr|B4E908|B4E908_BURCJ	B4E908	B4E908_BURCJ	BCAL2735	Isocitrate dehydrogenase [NADP]			3	1	2	1	0	0	0	0	0	0	0	1	0	1	2	1	753265790	0	739113150	0	0	0	0	0	0	133827648	0	79930920	0	0	72451408	0	753265790	0
NDAQTHAMPVEPDER	NDAQTHAM[15.9949]PVEPDER	R	A	402	416	15	2	8M(15.9949)	tr|B4EE00|B4EE00_BURCJ	B4EE00	B4EE00_BURCJ	glnE	Bifunctional glutamine synthetase adenylyltransferase/adenylyl-removing enzyme			0	0	0	0	0	0	0	0	0	1	0	0	0	0	0	0	0	0	0	0	0	0	0	0	0	2966801	0	0	0	0	0	0	0	0
NDNYTIAMAR	NDNYTIAM[15.9949]AR	K	T	78	87	10	2	8M(15.9949)	tr|B4ED76|B4ED76_BURCJ	B4ED76	B4ED76_BURCJ	ppiB	Peptidyl-prolyl cis-trans isomerase			1	2	1	1	1	1	1	1	1	1	1	1	1	1	1	1	83675264	0	79764960	52981436	31119216	48069904	69259320	0	68847528	113007904	68067424	92795952	0	97295392	94893864	109836608	83675264	0
NEHDIAEMR	NEHDIAEM[15.9949]R	K	V	7	15	9	3	8M(15.9949)	tr|B4ECN2|B4ECN2_BURCJ	B4ECN2	B4ECN2_BURCJ	map	Methionine aminopeptidase			0	0	0	0	0	0	0	0	0	0	0	0	0	0	1	0	0	0	0	0	0	0	0	0	0	0	0	0	0	0	11716853	0	0	0
NLTGTIAMAR	NLTGTIAM[15.9949]AR	K	T	106	115	10	2	8M(15.9949)	tr|B4ED75|B4ED75_BURCJ	B4ED75	B4ED75_BURCJ	ppiA	Peptidyl-prolyl cis-trans isomerase			0	1	1	1	0	1	0	0	1	1	1	1	1	1	0	1	0	92712696	150019408	52135624	0	106323752	0	0	112446048	157210992	109061400	146009952	200834448	224498912	243485456	259337040	0	92712696
NLVPFLDMAYQGFGENIDADAAAVR	NLVPFLDM[15.9949]AYQGFGENIDADAAAVR	R	L	207	231	25	2	8M(15.9949)	tr|B4EEP2|B4EEP2_BURCJ	B4EEP2	B4EEP2_BURCJ	tyrB	Aminotransferase			3	2	1	2	3	2	3	3	3	2	4	1	2	2	2	4	95164512	55407032	257094048	147076544	163492672	78032136	128778096	66566908	110691800	54132976	77733296	64608900	81670976	90473648	89244128	147385232	95164512	55407032
NLYDGVPMSQVYDSAILAAR	NLYDGVPM[15.9949]SQVYDSAILAAR	K	T	201	220	20	2	8M(15.9949)	tr|B4E5V9|B4E5V9_BURCJ	B4E5V9	B4E5V9_BURCJ	BCAL3429	Ribonucleoside-diphosphate reductase			3	2	2	2	3	3	2	3	4	1	3	4	2	4	3	3	258330640	146605920	283927104	177822352	206257824	177749584	194750384	192331904	237235664	124520656	317560928	290197504	461882336	530307936	265967360	635927100	258330640	146605920
NLYEPDAMAELGIDYYAIGR	NLYEPDAM[15.9949]AELGIDYYAIGR	R	P	436	455	20	2	8M(15.9949)	tr|B4EB36|B4EB36_BURCJ	B4EB36	B4EB36_BURCJ	udg	Putative UDP-glucose dehydrogenase			0	0	0	0	1	0	0	0	0	0	0	0	0	0	0	0	0	0	0	0	0	0	0	0	0	0	0	0	0	0	0	0	0	0
NSDAVIVMPGGFGTLDELSEVLTLIQTK	NSDAVIVM[15.9949]PGGFGTLDELSEVLTLIQTK	K	K	137	164	28	2	8M(15.9949)	tr|B4EN21|B4EN21_BURCJ	B4EN21	B4EN21_BURCJ	BCAM0903	Cytokinin riboside 5'-monophosphate phosphoribohydrolase			1	0	1	0	0	0	0	0	0	0	0	0	0	0	1	0	15034841	0	16831492	0	0	0	0	25001904	0	0	0	0	0	0	10852324	0	15034841	0
NVGLLQLMPLMNQAR	NVGLLQLM[15.9949]PLMNQAR	R	M	282	296	15	2	8M(15.9949)	tr|B4EPX4|B4EPX4_BURCJ	B4EPX4	B4EPX4_BURCJ	BCAS0208	Putative acyl-CoA dehydrogenase			0	2	1	2	0	1	1	0	1	1	1	0	1	2	2	3	492352704	953904830	551393860	62422340	526315840	0	0	0	0	245289296	1871300860	1777969280	1061949310	1170487420	1067946750	1387195140	492352704	953904830
NVGPLISMEEMSR	NVGPLISM[15.9949]EEMSR	K	C	134	146	13	2	8M(15.9949)	tr|B4E5L6|B4E5L6_BURCJ	B4E5L6	B4E5L6_BURCJ	BCAL2338	NADH-quinone oxidoreductase			0	0	1	1	2	0	0	0	0	0	0	0	1	2	1	1	4175027	0	74324504	0	43309752	0	0	0	0	0	0	0	0	0	0	0	4175027	0
NYTINDVMYR	NYTINDVM[15.9949]YR	R	Y	55	64	10	2	8M(15.9949)	sp|B4EEW1|SYL_BURCJ	B4EEW1	SYL_BURCJ	leuS	Leucine--tRNA ligase			0	0	0	0	0	0	0	0	0	0	0	0	0	0	0	1	0	0	0	0	0	0	0	0	0	0	0	0	0	0	0	12136284	0	0
QDGVDIVMIGHK	QDGVDIVM[15.9949]IGHK	R	G	126	137	12	3	8M(15.9949)	tr|B4E8Y4|B4E8Y4_BURCJ	B4E8Y4	B4E8Y4_BURCJ	ispH	4-hydroxy-3-methylbut-2-enyl diphosphate reductase			0	0	0	0	0	0	0	0	0	0	0	0	0	0	0	1	0	0	0	0	0	0	0	0	0	0	0	0	0	0	0	0	0	0
QFTGQLYMSGMLADR	QFTGQLYM[15.9949]SGMLADR	R	P	221	235	15	2	8M(15.9949)	tr|B4ELF7|B4ELF7_BURCJ	B4ELF7	B4ELF7_BURCJ	cblS	Two-component regulatory system, sensor kinase protein			1	1	2	2	1	1	1	0	1	1	1	2	1	0	3	2	0	0	0	0	0	0	0	0	0	0	0	0	0	0	0	0	0	0
QGQPVAEMGTDASGR	QGQPVAEM[15.9949]GTDASGR	R	S	205	219	15	2	8M(15.9949)	tr|B4EF89|B4EF89_BURCJ	B4EF89	B4EF89_BURCJ	BCAM0944	Putative lipoprotein			1	0	0	1	2	2	2	2	2	3	2	2	2	0	0	2	1.00939e+06	0	0	7.9965e+06	29768646	39901156	31845992	3218418	46654852	99833536	4174886	36004736	828104	0	27893124	2.22011e+06	1.00939e+06	0
QGYPIGAMVTLR	QGYPIGAM[15.9949]VTLR	R	G	81	92	12	2	8M(15.9949)	sp|B4E5D2|RL5_BURCJ	B4E5D2	RL5_BURCJ	rplE	50S ribosomal protein L5			1	1	1	1	1	1	0	1	1	1	1	0	0	0	0	0	595140860	414029952	1014493120	719044800	0	0	0	0	401200672	459649760	295160864	330892416	254437600	0	248286128	510674944	595140860	414029952
QVLDNLTMEK	QVLDNLTM[15.9949]EK	R	S	262	271	10	2	8M(15.9949)	sp|P35527|K1C9_HUMAN	P35527	K1C9_HUMAN	KRT9	Keratin, type I cytoskeletal 9			1	2	1	1	1	2	1	1	1	1	2	1	1	1	2	1	631670020	0	821839810	367633792	749185020	671448640	534023744	0	748160380	431188992	824699330	981933500	624431680	1139208960	841891840	1019032130	631670020	0
QYLGYGLMLK	QYLGYGLM[15.9949]LK	K	Q	351	360	10	2	8M(15.9949)	tr|B4EAP8|B4EAP8_BURCJ	B4EAP8	B4EAP8_BURCJ	cydA	Cytochrome d ubiquinol oxidase subunit I			0	1	1	1	0	1	1	0	1	1	1	1	1	0	1	1	175594336	117982680	347654656	278085408	0	285003904	178337776	31228208	514687072	331495840	216913360	184022256	67273512	0	136699840	127042368	175594336	117982680
RPDAAPVMTGSHADSQPTGGR	RPDAAPVM[15.9949]TGSHADSQPTGGR	R	Y	77	97	21	3	8M(15.9949)	tr|B4EHA1|B4EHA1_BURCJ	B4EHA1	B4EHA1_BURCJ	BCAM1221	Putative amidohydrolase/peptidase			0	0	0	0	1	0	0	0	0	0	0	0	0	0	0	0	0	0	0	0	920392	0	0	0	0	0	0	0	0	0	0	0	0	0
SAEHAMTMSGAIPTYLVPTR	SAEHAMTM[15.9949]SGAIPTYLVPTR	K	N	254	273	20	3	8M(15.9949)	tr|B4EG92|B4EG92_BURCJ	B4EG92	B4EG92_BURCJ	adiA	Biodegradative arginine decarboxylase			0	0	0	0	0	0	0	0	0	0	0	0	1	0	0	0	0	0	0	0	0	0	0	0	0	0	0	0	0	0	0	0	0	0
SAVPNEVMK	SAVPNEVM[15.9949]K	M	Y	2	10	9	2	8M(15.9949)	tr|B4EDT8|B4EDT8_BURCJ	B4EDT8	B4EDT8_BURCJ	BCAL2209	Pyruvate dehydrogenase E1 component			0	0	2	0	1	0	1	0	0	0	0	1	0	1	0	1	106694568	0	92586608	0	10012271	0	0	0	0	0	0	111992192	79874688	121870624	0	114127528	106694568	0
SFPGLAGMDLAK	SFPGLAGM[15.9949]DLAK	R	V	151	162	12	2	8M(15.9949)	tr|B4EEJ7|B4EEJ7_BURCJ	B4EEJ7	B4EEJ7_BURCJ	carA	Carbamoyl-phosphate synthase small chain			0	0	1	0	0	0	0	0	0	0	0	0	0	0	0	0	0	0	0	0	0	0	0	0	0	0	0	0	0	0	0	0	0	0
SGFTSVMMDGSLEADGK	SGFTSVMM[15.9949]DGSLEADGK	R	T	97	113	17	2	8M(15.9949)	tr|B4EA23|B4EA23_BURCJ	B4EA23	B4EA23_BURCJ	cbbA	Fructose-bisphosphate aldolase			0	1	2	1	0	2	1	1	2	1	2	0	0	1	2	2	0	19811532	171747008	0	0	81557096	44704096	74877384	70568800	48484852	37494044	25806356	0	31679952	233688016	65741064	0	19811532
SGIALQDMEFWQFHPTGVAGAGVLITEGVR	SGIALQDM[15.9949]EFWQFHPTGVAGAGVLITEGVR	R	G	234	263	30	3	8M(15.9949)	tr|B4EFB4|B4EFB4_BURCJ	B4EFB4	B4EFB4_BURCJ	sdhA	Succinate dehydrogenase flavoprotein subunit			0	0	1	0	0	0	0	0	0	1	0	0	1	1	2	3	0	0	0	0	0	0	0	0	0	0	0	0	0	0	285318912	310476032	0	0
SGIKPEWMILEVLPVLPPELRPLVPLDGGR	SGIKPEWM[15.9949]ILEVLPVLPPELRPLVPLDGGR	R	F	230	259	30	4	8M(15.9949)	sp|B4E5B3|RPOC_BURCJ	B4E5B3	RPOC_BURCJ	rpoC	DNA-directed RNA polymerase subunit beta'			1	1	1	0	1	0	1	0	1	1	1	0	1	0	1	2	59990948	67030320	118407648	77329096	37314000	0	0	0	52422992	27733304	20474084	0	56008080	0	14286354	80561088	59990948	67030320
SILHAITMTGAIPVFLTPTR	SILHAITM[15.9949]TGAIPVFLTPTR	K	N	274	293	20	3	8M(15.9949)	tr|B4E8D5|B4E8D5_BURCJ	B4E8D5	B4E8D5_BURCJ	BCAL2641	Putative ornithine decarboxylase			2	1	1	1	1	2	2	2	2	2	2	2	2	2	1	1	92472512	28934676	73943920	28654636	73980464	62677988	40485992	90939656	23000310	46028664	41257400	44326492	46391848	57325632	59290344	59793596	92472512	28934676
SLDEEIIMR	SLDEEIIM[15.9949]R	R	V	655	663	9	2	8M(15.9949)	tr|B4E903|B4E903_BURCJ	B4E903	B4E903_BURCJ	clpA	Putative ATP-dependent Clp protease ATP-binding subunit			1	0	1	0	0	0	0	0	0	0	0	0	1	2	1	1	35436736	37546112	61189216	0	0	5.39954e+06	0	0	18001094	0	0	42020540	0	23758632	50388996	52149404	35436736	37546112
SLNPSPYMYYYNFGDFHVVGASPEILVR	SLNPSPYM[15.9949]YYYNFGDFHVVGASPEILVR	R	Q	266	293	28	3	8M(15.9949)	tr|B4E7B0|B4E7B0_BURCJ	B4E7B0	B4E7B0_BURCJ	trpE	Anthranilate synthase component 1			0	0	2	0	0	0	0	0	0	0	0	0	0	1	1	2	0	0	0	0	0	0	0	0	0	0	0	0	0	0	6897047	13029119	0	0
SNGIAISMPWWDAR	SNGIAISM[15.9949]PWWDAR	K	A	192	205	14	2	8M(15.9949)	tr|B4EG02|B4EG02_BURCJ	B4EG02	B4EG02_BURCJ	BCAM0016	Tartrate dehydrogenase			0	0	0	0	0	0	0	0	0	0	0	0	1	1	1	0	0	0	0	0	0	0	0	0	0	0	0	0	0	0	0	0	0	0
TAGFQDAMK	TAGFQDAM[15.9949]K	R	A	183	191	9	2	8M(15.9949)	tr|B4E8T0|B4E8T0_BURCJ	B4E8T0	B4E8T0_BURCJ	BCAL1657	Putative ribose transport system, substrate-binding protein			0	0	0	0	0	0	0	0	0	0	0	0	2	2	1	2	24026452	0	151581072	0	0	0	0	0	0	0	0	0	27831412	22682470	320255488	601675460	24026452	0
TAQFTVTMK	TAQFTVTM[15.9949]K	K	K	241	249	9	2	8M(15.9949)	sp|B4EBM4|TIG_BURCJ	B4EBM4	TIG_BURCJ	tig	Trigger factor			0	1	1	1	0	0	0	1	1	1	1	0	1	1	1	1	0	54012304	116407200	36871524	0	0	0	0	0	41576848	13580356	0	48142256	48944280	0	189176768	0	54012304
TDPTIDVMFAFAEPEK	TDPTIDVM[15.9949]FAFAEPEK	R	T	211	226	16	2	8M(15.9949)	sp|B4E8Z7|SYI_BURCJ	B4E8Z7	SYI_BURCJ	ileS	Isoleucine--tRNA ligase			0	0	0	0	0	1	0	0	0	0	0	0	0	0	0	0	0	0	0	0	0	0	0	0	0	0	0	0	0	0	0	0	0	0
TGQFYAYMDTGVTPDILTTAK	TGQFYAYM[15.9949]DTGVTPDILTTAK	R	A	220	240	21	2	8M(15.9949)	tr|B4ECZ5|B4ECZ5_BURCJ	B4ECZ5	B4ECZ5_BURCJ	argM	Acetylornithine aminotransferase			0	0	2	1	3	1	1	3	3	3	0	2	2	3	3	4	0	0	28757500	9639767	67389232	0	39507976	0	0	52846072	0	16732112	22655784	53703804	62949672	91489784	0	0
TGSLGDVMK	TGSLGDVM[15.9949]K	R	E	629	637	9	2	8M(15.9949)	tr|B4EBM1|B4EBM1_BURCJ	B4EBM1	B4EBM1_BURCJ	lon	Lon protease			0	0	1	0	0	0	0	0	0	0	0	0	0	1	0	0	0	0	0	0	0	0	0	0	0	0	0	0	0	0	0	0	0	0
TLDAYADMK	TLDAYADM[15.9949]K	R	A	561	569	9	2	8M(15.9949)	tr|B4ED66|B4ED66_BURCJ	B4ED66	B4ED66_BURCJ	cyoB	Ubiquinol oxidase polypeptide I			0	0	0	0	0	0	0	0	0	0	1	0	0	0	0	0	0	0	0	0	0	0	0	0	0	0	0	0	0	0	0	0	0	0
TLFEVGEMVR	TLFEVGEM[15.9949]VR	K	V	130	139	10	2	8M(15.9949)	tr|B4E5A7|B4E5A7_BURCJ	B4E5A7	B4E5A7_BURCJ	nusG	Transcription termination/antitermination protein NusG			1	0	1	0	1	0	1	1	0	0	0	0	1	1	1	1	89587200	0	246322080	0	30043916	21296940	0	0	0	0	0	0	0	122751032	184757408	45653208	89587200	0
TNMDEFAMGSSNENSAFGAVK	TNMDEFAM[15.9949]GSSNENSAFGAVK	K	N	118	138	21	2	8M(15.9949)	sp|B4E7X6|GATA_BURCJ	B4E7X6	GATA_BURCJ	gatA	Glutamyl-tRNA(Gln) amidotransferase subunit A			0	0	0	0	0	1	1	0	2	0	0	0	0	0	1	0	0	0	0	0	0	10463055	17229548	0	45073548	0	0	0	0	0	0	0	0	0
TSEGLAQMLSDIIR	TSEGLAQM[15.9949]LSDIIR	K	E	238	251	14	2	8M(15.9949)	tr|B4EAI7|B4EAI7_BURCJ	B4EAI7	B4EAI7_BURCJ	plsX1	Phosphate acyltransferase			2	0	0	0	1	0	1	1	0	0	0	0	1	0	0	0	13271934	0	0	0	4.93468e+06	0	12792580	0	0	0	0	0	0	0	0	0	13271934	0
VAFVTGGMGGLGASIGR	VAFVTGGM[15.9949]GGLGASIGR	R	R	6	22	17	2	8M(15.9949)	tr|B4EIA8|B4EIA8_BURCJ	B4EIA8	B4EIA8_BURCJ	phbB	Acetoacetyl-CoA reductase			0	0	2	0	0	0	0	0	1	0	1	1	1	1	1	1	0	0	13217606	0	0	0	0	0	78233488	0	54739136	93922952	133512240	227138320	241361472	208446528	0	0
VALTGLTMAEHFR	VALTGLTM[15.9949]AEHFR	R	D	223	235	13	3	8M(15.9949)	sp|B4EEY9|ATPB_BURCJ	B4EEY9	ATPB_BURCJ	atpD	ATP synthase subunit beta			1	1	2	1	2	1	1	1	1	2	1	1	1	2	2	1	548912640	649231870	248512528	688810050	0	495457920	619494780	531397504	423577952	621740740	512965792	664858240	159458304	666598910	630441540	134553744	548912640	649231870
VALTGLTMAEHFRDEGLDVLFFVDNIYR	VALTGLTM[15.9949]AEHFRDEGLDVLFFVDNIYR	R	F	223	250	28	4	8M(15.9949)	sp|B4EEY9|ATPB_BURCJ	B4EEY9	ATPB_BURCJ	atpD	ATP synthase subunit beta			0	0	1	0	0	0	0	0	0	0	0	0	0	0	0	0	0	0	125519552	57869356	0	0	18063656	0	0	0	0	0	40442632	0	28991562	163965712	0	0
VALVYGQMNEPPGNR	VALVYGQM[15.9949]NEPPGNR	K	L	206	220	15	2	8M(15.9949)	sp|B4EEY9|ATPB_BURCJ	B4EEY9	ATPB_BURCJ	atpD	ATP synthase subunit beta			6	6	8	7	9	5	5	6	5	7	8	6	5	4	6	7	672559300	112631880	1863246590	1162239870	955835900	102217696	11080281	820068670	1242233600	705655620	109836240	432934752	111727336	150241344	130857104	166483232	672559300	112631880
VDAFIDEMVSR	VDAFIDEM[15.9949]VSR	K	N	78	88	11	2	8M(15.9949)	tr|B4EB31|B4EB31_BURCJ	B4EB31	B4EB31_BURCJ	BCAL2941	Putative exported transglycosylase			0	0	1	0	0	0	0	0	0	0	0	0	0	0	0	0	0	0	0	0	0	0	0	0	0	0	0	0	0	0	0	0	0	0
VEETIASMHHEPIGSLKIAAPVMFGMHVLAPAIDAFKMR	VEETIASM[15.9949]HHEPIGSLKIAAPVMFGMHVLAPAIDAFKMR	R	H	79	117	39	4	8M(15.9949)	tr|B4EBX1|B4EBX1_BURCJ	B4EBX1	B4EBX1_BURCJ	BCAL0941	LysR family regulatory protein			0	0	1	0	0	0	0	0	0	0	0	0	0	0	0	0	0	0	0	0	0	0	0	0	0	0	0	0	0	0	0	0	0	0
VGFEGGQMPLQR	VGFEGGQM[15.9949]PLQR	K	R	48	59	12	2	8M(15.9949)	sp|B4E5D9|RL15_BURCJ	B4E5D9	RL15_BURCJ	rplO	50S ribosomal protein L15			4	2	4	3	6	3	2	2	3	3	3	2	1	2	3	4	2560234240	1802757380	2817307140	2429280260	2492224000	2322065920	2183008000	3270989310	1557517570	1906738430	1713712260	1953310720	377178144	2339860740	2320389380	1839027330	2560234240	1802757380
VIQDPSEMER	VIQDPSEM[15.9949]ER	R	V	382	391	10	2	8M(15.9949)	tr|B4EC81|B4EC81_BURCJ	B4EC81	B4EC81_BURCJ	ppsA	Phosphoenolpyruvate synthase			0	0	0	2	0	3	2	1	2	2	3	2	0	0	0	1	26193960	0	0	81297992	61600468	88029184	81927568	91407224	103739568	238035200	107668592	99614088	54279860	75675016	0	94304600	26193960	0
VLTEAAIMGK	VLTEAAIM[15.9949]GK	R	R	1337	1346	10	2	8M(15.9949)	sp|B4E5B3|RPOC_BURCJ	B4E5B3	RPOC_BURCJ	rpoC	DNA-directed RNA polymerase subunit beta'			2	1	2	2	1	1	1	1	1	2	1	2	0	1	1	2	808867460	205396800	534687616	1104114050	502312256	334483072	421684832	455299232	131575584	225404000	0	232299296	207748656	265116320	298689888	320461408	808867460	205396800
VNDNDWPMIDANLALVDQTR	VNDNDWPM[15.9949]IDANLALVDQTR	R	E	697	716	20	2	8M(15.9949)	tr|B4E6S3|B4E6S3_BURCJ	B4E6S3	B4E6S3_BURCJ	BCAL0351	Putative type VI secretion system protein TssM			0	0	1	0	1	1	0	0	0	0	0	0	0	0	0	0	0	0	0	0	5849829	0	0	0	0	0	0	0	0	0	0	0	0	0
VSVVGVGMR	VSVVGVGM[15.9949]R	K	S	353	361	9	2	8M(15.9949)	tr|B4ED69|B4ED69_BURCJ	B4ED69	B4ED69_BURCJ	ask	Aspartokinase			0	0	1	0	1	1	0	0	1	1	0	0	0	0	1	0	0	0	535909984	0	842723970	133200056	0	0	277089568	121685784	0	0	0	0	891442370	0	0	0
VTHFVSAMGTTGTIMGTSR	VTHFVSAM[15.9949]GTTGTIMGTSR	R	Y	172	190	19	3	8M(15.9949)	tr|B4EB32|B4EB32_BURCJ	B4EB32	B4EB32_BURCJ	cysM	Cysteine synthase			0	0	1	0	1	0	0	0	0	0	0	0	0	1	0	0	0	0	27290302	0	0	0	0	0	0	0	0	0	0	82368248	0	0	0	0
VVGITPAMR	VVGITPAM[15.9949]R	R	E	334	342	9	2	8M(15.9949)	sp|B4EN29|DXS_BURCJ	B4EN29	DXS_BURCJ	dxs	1-deoxy-D-xylulose-5-phosphate synthase			1	0	1	0	1	0	1	1	0	0	0	1	1	1	1	1	101862184	0	118592440	0	118070936	81898672	92682008	93998128	0	0	54605020	89352584	76561072	89167464	84688264	103361784	101862184	0
VYSGLMDMMNDDELR	VYSGLMDM[15.9949]MNDDELR	R	G	115	129	15	2	8M(15.9949)	tr|B4EAW0|B4EAW0_BURCJ	B4EAW0	B4EAW0_BURCJ	BCAL0849	Metallo peptidase, subfamily M48B			1	1	1	1	2	2	1	1	0	1	1	1	1	1	2	1	81419968	87168160	107674792	127807808	0	595654590	530297280	550625540	107561136	78498424	125870472	109255024	111446336	0	141587312	88645936	81419968	87168160
WFDPQAIMLR	WFDPQAIM[15.9949]LR	R	E	336	345	10	2	8M(15.9949)	sp|B4EM48|ASSY_BURCJ	B4EM48	ASSY_BURCJ	argG	Argininosuccinate synthase			1	1	1	1	1	2	1	1	2	1	1	1	1	1	1	1	63178148	220538592	253255536	246119632	276950112	273840416	300134624	360323456	165712624	230903104	150340272	306743040	300505568	237753856	182639808	0	63178148	220538592
WHQAGHQMVVVPSAMSGETNR	WHQAGHQM[15.9949]VVVPSAMSGETNR	K	L	29	49	21	3	8M(15.9949)	tr|B4ED69|B4ED69_BURCJ	B4ED69	B4ED69_BURCJ	ask	Aspartokinase			0	0	2	0	0	0	0	1	0	2	0	1	0	1	1	0	0	0	0	0	0	0	0	4.31791e+06	5.2708e+06	26203682	0	0	0	3663195	0	0	0	0
YFPDPDLMPLVIGQDWIER	YFPDPDLM[15.9949]PLVIGQDWIER	R	V	281	299	19	2	8M(15.9949)	sp|B4E7X7|GATB_BURCJ	B4E7X7	GATB_BURCJ	gatB	Aspartyl/glutamyl-tRNA(Asn/Gln) amidotransferase subunit B			0	0	1	0	0	0	0	0	0	0	0	0	0	0	0	0	0	0	14764728	0	0	0	15851165	11971447	0	0	0	0	0	0	18679616	0	0	0
YVLDAIAMAAER	YVLDAIAM[15.9949]AAER	R	D	419	430	12	2	8M(15.9949)	tr|B4E6A6|B4E6A6_BURCJ	B4E6A6	B4E6A6_BURCJ	BCAL1386	Putative hydrolase			0	0	0	0	0	1	0	0	0	0	0	0	0	0	0	0	0	0	0	0	0	0	0	0	0	0	0	0	0	0	0	0	0	0
YVTLPNIMK	YVTLPNIM[15.9949]K	R	A	185	193	9	2	8M(15.9949)	tr|B4EAP3|B4EAP3_BURCJ	B4EAP3	B4EAP3_BURCJ	etfB	Electron transfer flavoprotein beta-subunit	BCAM1607	tr|B4EK70|B4EK70_BURCJ	1	2	3	1	1	1	1	1	1	1	2	1	2	2	2	2	130079608	152410080	525882752	227848704	69030144	116630160	0	60804768	740409600	836211520	311775616	422860544	687753660	779696190	864830590	889544190	130079608	152410080
GTGLVLGCCTFPTWNGYPGLFADLATGNTVIVKPHPGAILPLAITVR	GTGLVLGC[57.0215]C[57.0215]TFPTWNGYPGLFADLATGNTVIVKPHPGAILPLAITVR	R	I	198	244	47	4	8C(57.0215),9C(57.0215)	tr|B4E7B9|B4E7B9_BURCJ	B4E7B9	B4E7B9_BURCJ	paaZ	Putative phenylacetic acid degradation oxidoreductase			0	0	0	0	0	0	0	0	1	0	0	0	0	0	0	0	0	0	0	0	0	0	0	0	0	0	0	0	0	0	0	0	0	0
LPADSHLCCGSAGTYSLTQPSLSYR	LPADSHLC[57.0215]C[57.0215]GSAGTYSLTQPSLSYR	R	L	335	359	25	3	8C(57.0215),9C(57.0215)	tr|B4EE12|B4EE12_BURCJ	B4EE12	B4EE12_BURCJ	glcF	Putative glycolate oxidase iron-sulfur subunit			0	0	0	0	0	0	0	0	0	0	0	0	0	0	1	0	0	0	0	0	0	0	0	0	0	0	0	0	0	0	0	0	0	0
SIVLLHACCHNPTGVDLDEGQWEK	SIVLLHAC[57.0215]C[57.0215]HNPTGVDLDEGQWEK	R	L	173	196	24	3,4	8C(57.0215),9C(57.0215)	tr|B4EJ31|B4EJ31_BURCJ	B4EJ31	B4EJ31_BURCJ	tyrB	Aminotransferase			3	5	4	5	3	4	3	3	3	2	2	2	3	2	2	2	2021460100	1421549310	2338406910	1609585660	583986300	1546116350	959556740	332948320	1300834430	3587897600	2925272580	3099236860	3362083580	703975230	2582644480	1756334590	1100946820	1056861180
YNGVFQECCQAEDK	YNGVFQEC[57.0215]C[57.0215]QAEDK	K	G	184	197	14	2	8C(57.0215),9C(57.0215)	sp|P02769|ALBU_BOVIN	P02769	ALBU_BOVIN	ALB	Albumin			0	0	0	1	0	3	0	0	0	0	0	0	0	0	0	0	0	0	0	0	0	0	0	0	0	0	0	0	0	0	0	0	0	0
AAEDYLYCLER	AAEDYLYC[57.0215]LER	R	V	154	164	11	2	8C(57.0215)	sp|B4E8N4|PYRD_BURCJ	B4E8N4	PYRD_BURCJ	pyrD	Dihydroorotate dehydrogenase (quinone)			1	0	1	1	0	1	2	1	2	0	0	0	1	2	2	3	488417376	0	717292540	55896472	792108670	448148512	167424768	0	61700444	0	0	59343984	0	357141920	484262592	288840032	488417376	0
AALKPAGCDAMIETVR	AALKPAGC[57.0215]DAMIETVR	R	G	208	223	16	3	8C(57.0215)	tr|B4E5G2|B4E5G2_BURCJ	B4E5G2	B4E5G2_BURCJ	phoB	Phosphate regulon two-component regulatory system, response regulator protein			0	0	0	2	0	0	0	0	0	0	0	0	0	0	0	0	0	0	0	0	0	0	0	0	0	0	0	0	0	0	0	0	0	0
ADIVSLHCPLLPSTHHLINER	ADIVSLHC[57.0215]PLLPSTHHLINER	R	T	199	219	21	4	8C(57.0215)	tr|B4ECX0|B4ECX0_BURCJ	B4ECX0	B4ECX0_BURCJ	ldhA	Probable D-lactate dehydrogenase			1	1	0	3	0	2	1	0	1	1	2	0	2	2	1	1	21278074	141264704	0	83366840	0	198890784	0	14821500	205929600	255052496	0	0	231630720	93939304	282724224	139304128	21278074	141264704
ADWGSVDCTVLTIEPQR	ADWGSVDC[57.0215]TVLTIEPQR	R	V	55	71	17	2	8C(57.0215)	tr|B4EFA4|B4EFA4_BURCJ	B4EFA4	B4EFA4_BURCJ	BCAM0959	Uncharacterized protein			2	0	2	0	1	0	0	0	0	0	0	1	2	2	3	2	0	0	0	0	0	0	0	0	0	0	0	33120404	249981920	317539744	313540736	274918112	0	0
AEDFLAICR	AEDFLAIC[57.0215]R	K	A	240	248	9	2	8C(57.0215)	tr|B4E5M4|B4E5M4_BURCJ	B4E5M4	B4E5M4_BURCJ	tpiA	Triosephosphate isomerase			1	1	1	1	1	1	1	2	1	1	1	1	1	1	2	1	0	605988860	1163683840	628892540	959096260	621137920	837305730	727708740	812616320	934193470	622198400	1027420610	764030020	982935040	963571780	892113280	0	605988860
AEGLPVTCDVGVNHVHLIDVDIGYFDSQFR	AEGLPVTC[57.0215]DVGVNHVHLIDVDIGYFDSQFR	K	L	248	277	30	3,4	8C(57.0215)	tr|B4ECS9|B4ECS9_BURCJ	B4ECS9	B4ECS9_BURCJ	pyrX	Dihydroorotase-like protein			0	2	2	3	0	2	3	2	2	3	3	5	1	2	2	1	1048761920	594699070	523070240	710067010	330736544	487245376	194004672	434495584	532953984	479415136	444157760	447299008	611103300	635067580	723947650	441605120	730053950	594699070
AEGVASICDDEAQR	AEGVASIC[57.0215]DDEAQR	R	R	97	110	14	2	8C(57.0215)	tr|B4EKG9|B4EKG9_BURCJ	B4EKG9	B4EKG9_BURCJ	BCAM0526	Pyridoxamine 5'-phosphate oxidase family protein			0	1	1	0	0	0	0	0	0	0	0	0	0	0	0	0	0	24086022	20730412	0	0	0	0	0	0	0	0	0	0	0	0	0	0	24086022
AFVASDACAHLDAVEK	AFVASDAC[57.0215]AHLDAVEK	R	D	273	288	16	3	8C(57.0215)	tr|B4EPR9|B4EPR9_BURCJ	B4EPR9	B4EPR9_BURCJ	BCAS0153	Uncharacterized protein			0	0	1	0	1	1	1	1	0	0	0	0	0	0	0	0	0	14045679	0	34670548	459249792	617799620	534400704	331616128	8703117	35885024	0	0	0	0	0	11960644	0	14045679
AGLNFISCPTESIHLQGR	AGLNFISC[57.0215]PTESIHLQGR	R	F	264	281	18	3	8C(57.0215)	tr|B4EJ11|B4EJ11_BURCJ	B4EJ11	B4EJ11_BURCJ	codA	Cytosine deaminase			0	2	1	1	0	1	0	0	1	1	1	1	0	0	0	1	0	144373936	0	39242876	0	28177040	0	25101148	0	181989008	64113464	0	0	0	0	89581280	0	144373936
AGNLVIVCR	AGNLVIVC[57.0215]R	M	D	2	10	9	2	8C(57.0215)	tr|B4E7U3|B4E7U3_BURCJ	B4E7U3	B4E7U3_BURCJ	BCAL2604	Uncharacterized protein			0	1	0	1	0	0	0	0	1	1	0	1	1	1	0	1	0	0	0	0	0	0	0	0	0	0	0	773372990	1105660290	715780610	941565250	918762500	0	0
AGTVWVNCYDEGGDMNFPFGGYK	AGTVWVNC[57.0215]YDEGGDMNFPFGGYK	R	Q	447	469	23	2	8C(57.0215)	tr|B4E926|B4E926_BURCJ	B4E926	B4E926_BURCJ	puuC	Gamma-glutamyl-gamma-aminobutyraldehyde dehydrogenase			1	0	0	0	0	2	2	2	1	2	0	1	2	1	0	2	0	0	0	0	0	109962640	92206920	32268766	0	0	0	0	0	0	87940536	0	0	0
AHGLWITCGASLSPWGTHLSSEEYEPDATK	AHGLWITC[57.0215]GASLSPWGTHLSSEEYEPDATK	K	A	219	248	30	4	8C(57.0215)	tr|B4ED19|B4ED19_BURCJ	B4ED19	B4ED19_BURCJ	BCAL1083	Putative exported alkaline phosphatase			0	0	0	0	0	0	0	0	2	0	1	2	2	1	2	1	0	0	0	0	0	0	0	0	332630368	19928316	282005568	217983424	218954352	225335392	172791840	134514016	0	0
AIAELLLCDYAR	AIAELLLC[57.0215]DYAR	K	R	155	166	12	2	8C(57.0215)	tr|B4EI17|B4EI17_BURCJ	B4EI17	B4EI17_BURCJ	BCAM2400	NAD dependent epimerase/dehydratase family protein			1	0	1	1	1	1	1	1	0	1	1	1	0	0	0	0	454561632	213535056	522968896	329181504	451299072	388720416	380294464	357720480	387032736	352588672	332148096	379426880	438815136	351302624	299408736	313040928	454561632	213535056
AIGDQLTCVFVDHGLLR	AIGDQLTC[57.0215]VFVDHGLLR	R	L	245	261	17	2,3	8C(57.0215)	sp|B4EC68|GUAA_BURCJ	B4EC68	GUAA_BURCJ	guaA	GMP synthase [glutamine-hydrolyzing]			3	3	4	4	2	2	2	2	3	2	2	3	4	2	4	5	3827412740	3442729980	4235380480	3791950590	2925799940	4289900030	3781552640	3369935870	2843799810	3359930370	2387728380	2734743040	2604724480	2433989380	2329418240	2170587140	3991906300	3658889730
ALAGGPVCVAPLPVPAR	ALAGGPVC[57.0215]VAPLPVPAR	R	R	893	909	17	2	8C(57.0215)	tr|B4ED33|B4ED33_BURCJ	B4ED33	B4ED33_BURCJ	recB	RecBCD enzyme subunit RecB			0	1	0	1	0	1	1	1	1	1	1	1	1	1	0	0	163392096	208543712	0	173882464	136708800	238291520	207068976	99028888	293195392	324605312	273251936	292615584	279379136	151360592	0	214740640	163392096	208543712
ALVMVADCGSFTTASAR	ALVMVADC[57.0215]GSFTTASAR	R	L	13	29	17	2	8C(57.0215)	tr|B4ELH5|B4ELH5_BURCJ	B4ELH5	B4ELH5_BURCJ	BCAM2777	LysR family regulatory protein			1	0	2	0	0	0	1	0	0	1	1	1	0	0	1	1	0	0	0	0	0	0	0	0	0	0	0	0	0	0	0	0	0	0
APSDGEPCVAYMGPDGAGHYVK	APSDGEPC[57.0215]VAYMGPDGAGHYVK	K	M	163	184	22	2,3	8C(57.0215)	tr|B4EF86|B4EF86_BURCJ	B4EF86	B4EF86_BURCJ	gnd	6-phosphogluconate dehydrogenase, decarboxylating			4	4	2	2	4	4	4	4	3	4	3	4	4	1	2	1	9324799000	6809454600	9377959900	6515776500	5819008500	4791222800	4596383200	3922196740	10921385000	9586738200	9584174100	10965901300	10832668700	7273097200	10053228500	8736252900	7590668800	9326215200
APSGAGTCDTSALDK	APSGAGTC[57.0215]DTSALDK	R	N	187	201	15	2	8C(57.0215)	tr|B4E6W2|B4E6W2_BURCJ	B4E6W2	B4E6W2_BURCJ	dsbC	Thiol:disulfide interchange protein			1	0	2	1	1	2	1	1	1	1	2	1	1	2	1	2	1342540540	0	1335232900	13888208	107361008	36284420	72216304	22476384	46379816	29636786	26078300	167091312	2031934590	1998517890	1774230780	1714050300	1342540540	0
AQEVINGCWQLGAENPILSIHDVGAGGLSNAFPEIVDGAGK	AQEVINGC[57.0215]WQLGAENPILSIHDVGAGGLSNAFPEIVDGAGK	R	G	513	553	41	3	8C(57.0215)	tr|B4EBL4|B4EBL4_BURCJ	B4EBL4	B4EBL4_BURCJ	purL	Phosphoribosylformylglycinamidine synthase			1	1	1	2	2	1	1	1	0	1	0	1	0	1	1	1	0	0	0	0	0	0	0	0	0	0	0	0	0	0	0	0	0	0
ATDIAQHCGLTQVR	ATDIAQHC[57.0215]GLTQVR	K	R	95	108	14	2,3	8C(57.0215)	tr|B4EBL4|B4EBL4_BURCJ	B4EBL4	B4EBL4_BURCJ	purL	Phosphoribosylformylglycinamidine synthase			1	2	1	2	2	2	2	2	2	2	2	2	1	1	1	1	523685024	704852990	591150850	656424700	748980740	806758530	673053310	673460990	584849410	769112450	529468416	535315936	466772512	436383520	504224800	369588928	314328320	422831712
AVALQIACEIHPLNNLR	AVALQIAC[57.0215]EIHPLNNLR	R	V	96	112	17	3	8C(57.0215)	tr|B4EAQ5|B4EAQ5_BURCJ	B4EAQ5	B4EAQ5_BURCJ	BCAL0792	Putative maleylacetoacetate isomerase			2	2	1	0	2	2	0	1	2	1	2	1	2	1	0	2	177158816	0	269689952	43388760	95574128	138669296	33398966	28868444	294089760	436444896	221512256	60114684	312071616	275415488	220174640	143427824	177158816	0
AVFHEGACSDTMETDGR	AVFHEGAC[57.0215]SDTMETDGR	R	Y	71	87	17	2,3	8C(57.0215)	sp|B4EB34|HLDD_BURCJ	B4EB34	HLDD_BURCJ	hldD	ADP-L-glycero-D-manno-heptose-6-epimerase			3	2	3	2	3	2	2	2	2	2	3	3	2	3	4	2	1027567420	1648188800	1049552320	1388867330	1273212290	1379239680	1140118020	1220056320	1313232900	1309166850	1411737860	1118948860	1133294850	1044422020	1148643070	736785090	617287680	973941700
AVIPGGTCK	AVIPGGTC[57.0215]K	R	F	123	131	9	2	8C(57.0215)	sp|B4E5X9|ZAPD_BURCJ	B4E5X9	ZAPD_BURCJ	zapD	Cell division protein ZapD			0	0	0	0	0	0	0	0	0	0	0	0	0	0	2	0	0	0	0	0	0	0	0	0	0	0	0	0	0	0	286128000	0	0	0
DAIHAIGCDMFFDIHGDEDLPYVFVAGSEMLPSFTEQQGK	DAIHAIGC[57.0215]DMFFDIHGDEDLPYVFVAGSEMLPSFTEQQGK	R	E	254	293	40	4	8C(57.0215)	tr|B4EEQ5|B4EEQ5_BURCJ	B4EEQ5	B4EEQ5_BURCJ	BCAL2317	Family M14 unassigned peptidase			0	0	0	0	0	0	0	0	1	1	1	0	1	0	0	1	0	0	76983584	0	0	73458744	0	0	71965472	64873308	63142108	112972000	0	37735468	0	28958396	0	0
DALVQWSCDANQTIYAR	DALVQWSC[57.0215]DANQTIYAR	R	L	190	206	17	2	8C(57.0215)	tr|B4EDJ3|B4EDJ3_BURCJ	B4EDJ3	B4EDJ3_BURCJ	BCAL0119	BadF/BadG/BcrA/BcrD ATPase family protein			0	0	0	0	0	0	0	0	0	0	0	0	0	0	1	1	0	0	0	0	0	0	0	0	0	0	0	0	0	0	0	0	0	0
DAPDVSACIAK	DAPDVSAC[57.0215]IAK	K	T	56	66	11	2	8C(57.0215)	tr|B4ELA4|B4ELA4_BURCJ	B4ELA4	B4ELA4_BURCJ	BCAM1726	Putative exported protein			1	1	0	1	0	0	1	0	1	1	0	1	1	0	0	0	22320108	56406404	0	69752376	0	0	0	0	84169480	77953376	77646752	86849744	0	0	0	0	22320108	56406404
DEPVVLVCAPLSGHHSTLLR	DEPVVLVC[57.0215]APLSGHHSTLLR	K	D	107	126	20	3	8C(57.0215)	tr|B4E6E6|B4E6E6_BURCJ	B4E6E6	B4E6E6_BURCJ	BCAL2420	Putative depolymerase/histone-like protein			1	0	0	0	0	0	0	0	2	1	2	1	1	1	1	1	37338360	186179680	0	104480424	0	0	0	0	325669600	468844640	115590456	338256128	210183632	260290128	295986080	191598944	37338360	186179680
DFDDAVYCEPVK	DFDDAVYC[57.0215]EPVK	R	V	266	277	12	2	8C(57.0215)	tr|B4E849|B4E849_BURCJ	B4E849	B4E849_BURCJ	rnr	Ribonuclease R			1	0	0	0	0	0	1	0	0	0	0	0	1	1	1	0	180092144	0	0	0	97785952	552194620	510142944	351068928	153613904	0	0	134644080	35698856	24658364	0	0	180092144	0
DFITFEYCMLDGVNDTEAHAR	DFITFEYC[57.0215]MLDGVNDTEAHAR	R	E	268	288	21	3	8C(57.0215)	sp|B4EAX1|RLMN_BURCJ	B4EAX1	RLMN_BURCJ	rlmN	Dual-specificity RNA methyltransferase RlmN			2	1	2	0	1	1	0	0	3	1	1	2	2	1	1	2	101557368	26985006	142919040	34830028	64931244	67109800	35042096	40371964	19287064	48563884	79177104	122453224	150561488	93948624	134932640	58651784	101557368	26985006
DGSHSLYCAVIVK	DGSHSLYC[57.0215]AVIVK	K	K	244	256	13	2,3	8C(57.0215)	sp|B4ECP1|DAPD_BURCJ	B4ECP1	DAPD_BURCJ	dapD	2,3,4,5-tetrahydropyridine-2,6-dicarboxylate N-succinyltransferase			2	2	3	3	4	1	2	2	1	2	3	1	3	3	3	2	26765292	994953600	3051927550	1185746690	1350276860	1203161220	1096400900	685869570	1299175940	1572829440	1239170940	1516481790	2651750660	2242980860	2685339900	2332222720	26765292	994953600
DGSVDWLCWPR	DGSVDWLC[57.0215]WPR	K	F	23	33	11	2	8C(57.0215)	tr|B4E6E5|B4E6E5_BURCJ	B4E6E5	B4E6E5_BURCJ	BCAL2419	Glycosyl hydrolases family protein			0	0	0	0	0	1	1	0	0	0	0	0	0	0	0	0	0	0	0	37996964	0	61789740	54179136	0	0	90342544	0	0	0	0	0	39635976	0	0
DIGGKPVCADLAK	DIGGKPVC[57.0215]ADLAK	K	M	409	421	13	2,3	8C(57.0215)	tr|B4EBR8|B4EBR8_BURCJ	B4EBR8	B4EBR8_BURCJ	BCAL3034	DNA translocase FtsK			0	1	0	1	0	0	0	1	0	1	0	0	0	1	0	0	0	107214416	28854932	0	0	117932888	21945350	0	41800768	49486348	0	55066216	0	21237052	0	27352004	0	58280672
DKGAQNGCILTGSDDEAK	DKGAQNGC[57.0215]ILTGSDDEAK	R	A	127	144	18	2,3	8C(57.0215)	tr|B4EEJ7|B4EEJ7_BURCJ	B4EEJ7	B4EEJ7_BURCJ	carA	Carbamoyl-phosphate synthase small chain			3	0	3	3	2	3	2	3	3	2	2	2	3	1	2	1	0	0	0	0	0	0	0	0	0	0	0	0	0	0	0	0	0	0
DNAIVVDCSTAVPESTVR	DNAIVVDC[57.0215]STAVPESTVR	K	M	89	106	18	2	8C(57.0215)	tr|B4EQ47|B4EQ47_BURCJ	B4EQ47	B4EQ47_BURCJ	BCAS0281	Putative 2-hydroxy-3-oxopropionate reductase			1	1	1	1	1	2	1	1	1	2	1	1	1	1	1	2	309204384	218529872	251910208	276681472	174960640	230424544	234680240	153328928	112727024	135889648	0	105108904	131328904	104283400	87853808	70391416	309204384	218529872
DRPVVTVCR	DRPVVTVC[57.0215]R	R	A	306	314	9	2	8C(57.0215)	tr|B4EKF3|B4EKF3_BURCJ	B4EKF3	B4EKF3_BURCJ	BCAM2668	Metallo-beta-lactamase superfamily protein			0	0	0	0	0	0	0	0	0	0	0	0	0	1	1	0	0	0	37500644	0	0	0	0	0	0	0	0	0	116427176	104042648	63781080	63357308	0	0
DVAEFLGCYLSEPK	DVAEFLGC[57.0215]YLSEPK	R	S	294	307	14	2	8C(57.0215)	tr|B4ED86|B4ED86_BURCJ	B4ED86	B4ED86_BURCJ	BCAL2163	Cupin superfamily protein			1	1	1	1	1	1	1	1	1	1	1	1	1	1	1	1	425851712	417245664	416957472	456463008	490486304	455575168	297208672	413760416	352687904	351847456	380574496	399305184	329679552	319832032	236838336	202325680	425851712	417245664
DVITQLMCNLELPFSHVEAAHGIR	DVITQLMC[57.0215]NLELPFSHVEAAHGIR	R	F	379	402	24	3,4	8C(57.0215)	tr|B4ECB5|B4ECB5_BURCJ	B4ECB5	B4ECB5_BURCJ	hemN	Coproporphyrinogen-III oxidase			1	2	0	2	0	3	0	0	1	1	1	1	3	3	3	3	150027648	368601728	0	314409984	0	193060800	0	0	396391456	667612990	362196032	658337920	618225660	504211936	304072224	491077568	151004624	264761808
DVVIDIVCFR	DVVIDIVC[57.0215]FR	K	K	454	463	10	2	8C(57.0215)	tr|B4E7L9|B4E7L9_BURCJ	B4E7L9	B4E7L9_BURCJ	sucA	2-oxoglutarate dehydrogenase E1 component			2	1	1	1	1	1	2	1	1	1	2	1	1	2	2	1	1591070720	1352045310	2145178750	1146315650	912730430	1641343490	1060875580	661144510	1632078720	1906873470	1629228670	1905286910	2457744130	1557471490	1641344380	1610326530	1591070720	1352045310
EAQMALSCVFR	EAQMALSC[57.0215]VFR	R	A	416	426	11	2	8C(57.0215)	tr|B4E5B4|B4E5B4_BURCJ	B4E5B4	B4E5B4_BURCJ	recQ	ATP-dependent DNA helicase RecQ			1	0	1	1	1	1	1	0	0	0	0	1	1	1	1	1	92823096	0	163681216	41494500	103095816	51496664	68353432	23377784	0	0	0	39681552	36592732	12153702	48418820	18365450	92823096	0
EDAYLTQCEAIVQAVGDDGIR	EDAYLTQC[57.0215]EAIVQAVGDDGIR	R	L	9	29	21	2	8C(57.0215)	tr|B4E5Q0|B4E5Q0_BURCJ	B4E5Q0	B4E5Q0_BURCJ	BCAL2372	Putative alanyl-tRNA synthetase			0	0	1	0	0	0	0	0	0	0	0	0	0	0	0	0	0	0	0	0	0	0	0	0	0	0	0	0	0	0	0	0	0	0
EFDLPVLCHVR	EFDLPVLC[57.0215]HVR	R	K	124	134	11	3	8C(57.0215)	tr|B4EDA6|B4EDA6_BURCJ	B4EDA6	B4EDA6_BURCJ	BCAL2184	Putative TatD related DNase			0	0	0	0	1	0	0	0	1	1	1	0	0	1	1	0	0	0	0	0	12567035	0	0	0	0	12563103	11201103	10600557	0	24855404	18110924	0	0	0
EGLVQVVCDPDRAEMFATAEGVR	EGLVQVVC[57.0215]DPDRAEMFATAEGVR	R	N	44	66	23	2,3	8C(57.0215)	sp|B4EBD1|SYDND_BURCJ	B4EBD1	SYDND_BURCJ	aspS	Aspartate--tRNA(Asp/Asn) ligase			2	2	3	5	2	3	3	2	1	3	2	3	3	2	3	3	2370896380	2026120580	2861000700	2150494460	2713796350	2640701700	2272169470	1957015550	2949382910	2733713410	2289210110	2733666820	2698845700	2457995010	2431472380	1905729660	2397541120	2783850500
EIAATGTCELQQTLR	EIAATGTC[57.0215]ELQQTLR	R	H	72	86	15	2	8C(57.0215)	tr|B4EIC8|B4EIC8_BURCJ	B4EIC8	B4EIC8_BURCJ	BCAM1352	Putative phosphoesterase			0	0	0	1	0	0	0	0	0	0	2	1	1	1	1	1	0	15606278	0	52879416	0	0	0	0	311211136	369492320	361892864	349904160	437429600	357480928	497089216	393425920	0	15606278
EKGTHEGCIEQVYGLLK	EKGTHEGC[57.0215]IEQVYGLLK	K	D	297	313	17	3	8C(57.0215)	sp|B4EKD5|FABV_BURCJ	B4EKD5	FABV_BURCJ	fabV	Enoyl-[acyl-carrier-protein] reductase [NADH]			0	0	1	0	1	1	1	0	1	1	1	1	1	0	0	1	107790168	83587000	83393160	47693288	42885684	28731104	19122130	0	134296768	107362800	136913296	115693704	75681120	0	0	47038888	107790168	83587000
EKLPEMMCGVAK	EKLPEMMC[57.0215]GVAK	R	L	887	898	12	2	8C(57.0215)	tr|B4EN22|B4EN22_BURCJ	B4EN22	B4EN22_BURCJ	polA	DNA polymerase I			1	2	0	1	2	1	2	1	1	1	1	1	1	0	0	1	0	306160864	0	344522976	393054464	391912224	379407392	288830880	315627936	249268976	276719520	0	0	0	0	0	0	306160864
ELASGLSCPVGFK	ELASGLSC[57.0215]PVGFK	R	N	175	187	13	2	8C(57.0215)	tr|B4EE04|B4EE04_BURCJ	B4EE04	B4EE04_BURCJ	aroG	Phospho-2-dehydro-3-deoxyheptonate aldolase			1	1	0	1	0	1	2	1	1	1	1	1	0	1	1	0	3365337090	4073850110	3762316290	3123699200	3491710210	3809350140	3406163460	3145737980	3422953470	3566298110	3083599360	3619238140	2768064000	2637836030	2706931460	2434133250	3365337090	4073850110
ELASGLSCPVGFKNGTDGNVK	ELASGLSC[57.0215]PVGFKNGTDGNVK	R	I	175	195	21	2,3	8C(57.0215)	tr|B4EE04|B4EE04_BURCJ	B4EE04	B4EE04_BURCJ	aroG	Phospho-2-dehydro-3-deoxyheptonate aldolase			1	0	3	0	3	0	1	1	0	0	0	0	0	1	1	0	0	0	0	0	0	0	0	0	0	0	0	0	0	0	0	0	0	0
ENTAAIHCQVPVEVTAFLLNEK	ENTAAIHC[57.0215]QVPVEVTAFLLNEK	K	R	434	455	22	2,3	8C(57.0215)	tr|B4EAJ6|B4EAJ6_BURCJ	B4EAJ6	B4EAJ6_BURCJ	rne1	Ribonuclease E			3	3	3	3	4	2	3	4	2	3	4	3	4	2	3	3	3722259460	2264705540	3647692800	2917810180	3686128130	4040582910	3433049090	3203062780	2047882370	2465819650	1872877310	1988526590	2072312320	1707108740	1764310400	1624647550	2949480700	2264705540
EPGALTVCGESVDLSLIDVPTFIYGSR	EPGALTVC[57.0215]GESVDLSLIDVPTFIYGSR	R	E	483	509	27	2	8C(57.0215)	tr|B4EAG2|B4EAG2_BURCJ	B4EAG2	B4EAG2_BURCJ	phbC	Poly-beta-hydroxybutyrate polymerase			1	0	1	0	0	1	1	1	0	1	1	0	1	1	1	1	93859056	0	227464640	0	0	356059968	272766912	117496912	0	370484320	468976672	0	238894544	255754576	158072912	0	93859056	0
ESLLEFPCDFPIK	ESLLEFPC[57.0215]DFPIK	K	I	19	31	13	2	8C(57.0215)	tr|B4E9Q6|B4E9Q6_BURCJ	B4E9Q6	B4E9Q6_BURCJ	BCAL0706	UPF0250 protein BCAL0706			0	1	0	1	1	0	2	1	0	0	2	0	1	1	1	0	1639860990	2178872830	1519122820	1810715650	1562125570	2103302270	1693427070	1298011900	2570186500	2657909250	2659832580	2563067390	2116768770	1999595900	1922819580	1565654140	1639860990	2178872830
FAAIGADCAAAPGAQTIDLDGR	FAAIGADC[57.0215]AAAPGAQTIDLDGR	R	V	26	47	22	2	8C(57.0215)	tr|B4ELH8|B4ELH8_BURCJ	B4ELH8	B4ELH8_BURCJ	BCAM2780	Putative N-isopropylammelide isopropyl amidohydrolase			0	0	2	0	0	1	0	0	0	0	0	0	0	0	0	0	0	0	12098243	0	0	17906712	0	0	0	0	0	11547443	0	0	0	0	0	0
FAELLQACESDAR	FAELLQAC[57.0215]ESDAR	R	G	339	351	13	2	8C(57.0215)	sp|B4E8K1|CCA_BURCJ	B4E8K1	CCA_BURCJ	cca	Multifunctional CCA protein			1	0	1	1	1	1	1	1	1	1	1	2	2	1	1	1	70048456	0	29975270	9467382	104246440	148424416	47811392	0	44881984	0	0	90834576	41103948	72221984	91933064	90706560	70048456	0
FAVPVDACDTVTLR	FAVPVDAC[57.0215]DTVTLR	R	D	31	44	14	2	8C(57.0215)	tr|B4EAJ9|B4EAJ9_BURCJ	B4EAJ9	B4EAJ9_BURCJ	moeA1	Molybdopterin biosynthesis protein MoeA 1			0	0	1	0	0	0	1	2	0	0	0	0	0	0	0	1	0	0	0	0	0	0	0	0	0	0	0	0	0	0	0	0	0	0
FDASNLACHFAGEVK	FDASNLAC[57.0215]HFAGEVK	K	G	41	55	15	2,3	8C(57.0215)	tr|B4EAI2|B4EAI2_BURCJ	B4EAI2	B4EAI2_BURCJ	fabF1	3-oxoacyl-[acyl-carrier-protein] synthase 2			2	2	2	2	2	2	3	3	2	2	2	2	2	2	2	2	5179847700	4864294400	5727835600	4527789600	4676486700	5078303200	4636305900	4265514240	5688765400	6383923200	5366951900	5691396600	4624817700	5460796900	4915327000	4963351000	4430877700	4410221600
FEQLIDLCGVDYQTFGDGAYDGPR	FEQLIDLC[57.0215]GVDYQTFGDGAYDGPR	R	F	54	77	24	2	8C(57.0215)	sp|B4E5M0|NUOC_BURCJ	B4E5M0	NUOC_BURCJ	nuoC	NADH-quinone oxidoreductase subunit C			3	2	2	2	2	3	1	2	2	3	2	2	2	3	3	2	383931904	367894368	298972064	368572800	372027488	445348768	349923200	292797600	405480960	469421792	363406656	387503392	340380160	286834496	307746240	165589856	383931904	367894368
FGYTTGSCATATSLAAAR	FGYTTGSC[57.0215]ATATSLAAAR	R	L	14	31	18	2	8C(57.0215)	sp|B4E9C7|CBID_BURCJ	B4E9C7	CBID_BURCJ	cbiD	Cobalt-precorrin-5B C(1)-methyltransferase			0	0	0	0	0	0	0	0	0	0	0	0	1	0	0	0	0	0	0	0	0	0	0	0	0	0	0	0	9747963	0	0	0	0	0
FSPTQTLCGTK	FSPTQTLC[57.0215]GTK	K	I	267	277	11	2	8C(57.0215)	tr|B4EA61|B4EA61_BURCJ	B4EA61	B4EA61_BURCJ	BCAL0736	Phosphoenolpyruvate-protein phosphotransferase			1	0	2	0	1	1	1	1	1	1	1	1	1	1	1	1	207587040	197174176	209852560	154978080	0	192534112	135765984	102293400	318532960	338256896	219993760	341334464	331619200	432652704	434653376	275056352	207587040	197174176
FTAPAAQCPSIDDDWENPAGVPIDAFIFGGR	FTAPAAQC[57.0215]PSIDDDWENPAGVPIDAFIFGGR	R	R	397	427	31	2,3	8C(57.0215)	tr|B4EK44|B4EK44_BURCJ	B4EK44	B4EK44_BURCJ	pckG	Phosphoenolpyruvate carboxykinase [GTP]			2	2	3	1	2	1	2	2	3	2	2	2	2	2	3	2	4872524300	8418557400	3676052480	6559245300	608551940	4626030100	3349082370	873869570	7054942200	5976527900	6410950100	6277874200	6213781500	5890691600	2992170500	4136547330	4872524300	8418557400
FVPTGHECDGIVMFDNTAPSDADVDALLYR	FVPTGHEC[57.0215]DGIVMFDNTAPSDADVDALLYR	R	I	160	189	30	3	8C(57.0215)	tr|B4E9X6|B4E9X6_BURCJ	B4E9X6	B4E9X6_BURCJ	BCAL1795	Putative ATP-ase			2	2	1	2	1	2	2	3	2	2	2	2	3	3	2	2	68387104	84097992	0	68947448	52084224	114627424	87050920	52441556	216321824	296714496	217672608	232790272	235277472	187984768	233405312	181592368	68387104	84097992
GAANLLVCPNVDAGNIAYNLLK	GAANLLVC[57.0215]PNVDAGNIAYNLLK	K	T	696	717	22	2	8C(57.0215)	tr|B4EKG2|B4EKG2_BURCJ	B4EKG2	B4EKG2_BURCJ	maeB	NADP-dependent malic enzyme			1	0	1	0	1	0	1	1	1	1	2	1	1	1	1	1	168232496	206367760	187458400	225908640	254082016	250326112	242179648	304458624	152630992	180499760	215040544	229675184	92323944	109965928	92827280	151879680	168232496	206367760
GDDIVLDCFAGSGSTGHAVMQVNATDGGAR	GDDIVLDC[57.0215]FAGSGSTGHAVMQVNATDGGAR	R	R	438	467	30	3	8C(57.0215)	tr|B4E6M4|B4E6M4_BURCJ	B4E6M4	B4E6M4_BURCJ	BCAL3494	Type III restriction-modification system methylase			2	0	2	0	2	3	1	2	0	1	0	0	3	2	2	3	42737972	0	270717888	0	310514272	49323292	0	132877680	0	0	0	19148918	106488584	107690560	162758160	47100520	42737972	0
GEADGMICGTISTTHR	GEADGMIC[57.0215]GTISTTHR	K	H	574	589	16	2,3	8C(57.0215)	tr|B4EEY3|B4EEY3_BURCJ	B4EEY3	B4EEY3_BURCJ	maeB	NADP-dependent malic enzyme			0	0	0	1	0	0	1	0	1	0	0	0	0	0	1	0	0	0	0	0	0	0	3922539	0	0	0	0	0	0	0	8579010	0	0	0
GESHGLACAVASQPVDPATLGR	GESHGLAC[57.0215]AVASQPVDPATLGR	R	A	297	318	22	3	8C(57.0215)	tr|B4E9C2|B4E9C2_BURCJ	B4E9C2	B4E9C2_BURCJ	cobJ	Precorrin-3b C17-methyltransferase			0	0	0	0	1	0	0	0	0	0	0	0	0	0	0	0	0	0	74547368	0	51185624	9089682	0	0	0	0	0	0	0	0	0	0	0	0
GFAVPIHCALFR	GFAVPIHC[57.0215]ALFR	R	R	171	182	12	2,3	8C(57.0215)	tr|B4ECE5|B4ECE5_BURCJ	B4ECE5	B4ECE5_BURCJ	wbxD	Glycosyltransferase			1	3	1	2	2	2	1	1	1	1	1	1	2	1	1	1	539670980	608483650	697054080	546998460	425560192	511628672	38458332	315684128	29808168	571718590	373004160	391645536	381005280	261419552	47793440	338267104	539670980	502044224
GGVVVMPCFTVGR	GGVVVMPC[57.0215]FTVGR	R	A	234	246	13	2	8C(57.0215)	tr|B4EIB2|B4EIB2_BURCJ	B4EIB2	B4EIB2_BURCJ	BCAM0300	Metallo-beta-lactamase superfamily protein			1	2	0	1	0	1	0	0	1	1	1	1	1	1	1	1	144872976	1595782400	0	781318910	0	631304830	0	0	2625938690	2810520320	2223974660	2457406210	2393708800	1901377280	1971983230	127702496	144872976	1595782400
GHTQNIVCPLHR	GHTQNIVC[57.0215]PLHR	R	W	94	105	12	2,3,4	8C(57.0215)	tr|B4EN26|B4EN26_BURCJ	B4EN26	B4EN26_BURCJ	BCAM0908	Putative iron-sulfur protein			2	1	2	2	2	3	3	2	2	3	2	2	2	2	2	2	835425980	12776187	694036540	328210304	408487680	742715900	505050592	375197376	346758912	447515808	370556096	272800384	243778176	210463760	196930064	214078048	565517310	12776187
GILDVLGCGPQPPDVAAAIR	GILDVLGC[57.0215]GPQPPDVAAAIR	R	T	125	144	20	2	8C(57.0215)	tr|B4E9E4|B4E9E4_BURCJ	B4E9E4	B4E9E4_BURCJ	BCAL2745	Putative CoA transferase family protein			1	0	0	0	0	0	0	0	0	0	0	0	0	0	0	0	0	0	0	0	0	0	0	0	0	0	0	0	0	0	0	0	0	0
GLIGDDVCAR	GLIGDDVC[57.0215]AR	R	L	374	383	10	2	8C(57.0215)	tr|B4EE00|B4EE00_BURCJ	B4EE00	B4EE00_BURCJ	glnE	Bifunctional glutamine synthetase adenylyltransferase/adenylyl-removing enzyme			0	0	0	0	0	0	0	0	0	0	0	0	0	1	0	0	0	0	0	0	0	0	0	0	0	0	0	0	0	0	0	0	0	0
GLTEANYCAFVNELSTHYVAPDAAAR	GLTEANYC[57.0215]AFVNELSTHYVAPDAAAR	R	A	69	94	26	3	8C(57.0215)	tr|B4EBV7|B4EBV7_BURCJ	B4EBV7	B4EBV7_BURCJ	BCAL0927	Putative exported protein			0	0	0	0	1	0	0	0	0	0	0	0	0	0	0	0	299327104	0	270721760	0	288741664	350353600	277579328	78836904	0	0	0	0	0	0	0	0	299327104	0
GLVGEAQCAALR	GLVGEAQC[57.0215]AALR	R	Q	27	38	12	2	8C(57.0215)	tr|B4E802|B4E802_BURCJ	B4E802	B4E802_BURCJ	BCAL0511	Putative deoxygenases			1	1	1	1	1	1	1	0	1	1	1	1	1	1	1	1	854497280	980847620	898057860	954241730	420670976	971246340	643410560	283562752	1449107970	1645847680	1313787390	1573433340	1541715970	1382807680	1398222590	1264188930	854497280	980847620
GNAQFPMCGFSGR	GNAQFPMC[57.0215]GFSGR	K	A	22	34	13	2	8C(57.0215)	tr|B4E6U4|B4E6U4_BURCJ	B4E6U4	B4E6U4_BURCJ	BCAL0372	Glutaredoxin			2	0	2	1	1	1	2	1	1	1	1	1	1	0	0	1	1608188540	1315076740	1700709250	1041372670	1606101760	1604546940	1459147650	1268147200	1542348670	1552641790	1564270460	1284277380	1400364420	1226067070	1370174340	1261902850	1608188540	1315076740
GNASSHTCVYHQWSFDNQGNLLGVPFR	GNASSHTC[57.0215]VYHQWSFDNQGNLLGVPFR	R	R	108	134	27	3,4	8C(57.0215)	tr|B4EML2|B4EML2_BURCJ	B4EML2	B4EML2_BURCJ	BCAM0810	Putative aromatic oxygenase			1	0	2	2	3	3	5	3	0	0	0	1	2	1	3	3	421283296	56782228	0	104416536	808723900	4137452540	2099429890	875499520	0	224809264	120146360	80795816	1279443200	1021270720	1254342910	1220619010	421283296	56782228
GNNFSHWCYKPFDELVQK	GNNFSHWC[57.0215]YKPFDELVQK	K	G	463	480	18	3,4	8C(57.0215)	tr|B4E8I7|B4E8I7_BURCJ	B4E8I7	B4E8I7_BURCJ	dppA	Putative periplasmic dipeptide transport protein			2	3	3	2	0	1	0	0	3	4	4	3	3	3	3	1	428902528	848360770	577572220	677342530	0	399452992	23640294	0	852339970	1288888060	1103754620	679633470	1561508480	1194930820	1797795970	210367360	289618880	658328000
GPALVSECVK	GPALVSEC[57.0215]VK	R	A	328	337	10	2	8C(57.0215)	sp|B4E8N4|PYRD_BURCJ	B4E8N4	PYRD_BURCJ	pyrD	Dihydroorotate dehydrogenase (quinone)			0	1	1	1	1	1	0	1	0	1	0	0	0	1	0	0	75229616	29067988	102302736	101980880	128835880	139524160	124887088	113303528	0	75702080	0	58763048	0	59852272	47564460	0	75229616	29067988
GPFVAINCGAIPHHLLQSELFGYER	GPFVAINC[57.0215]GAIPHHLLQSELFGYER	K	G	196	220	25	4	8C(57.0215)	tr|B4EMZ0|B4EMZ0_BURCJ	B4EMZ0	B4EMZ0_BURCJ	BCAM0871	Putative transcriptional regulator			0	0	0	0	0	0	0	0	0	0	0	0	0	1	0	0	0	0	0	0	0	0	0	0	0	0	0	0	0	0	0	0	0	0
GTVDVIVCDGFVGNVALK	GTVDVIVC[57.0215]DGFVGNVALK	K	T	220	237	18	2	8C(57.0215)	tr|B4EAI7|B4EAI7_BURCJ	B4EAI7	B4EAI7_BURCJ	plsX1	Phosphate acyltransferase			0	0	0	0	1	0	0	0	0	0	0	0	0	0	0	0	0	0	0	0	15091408	0	0	0	0	0	0	0	0	0	0	0	0	0
GVPTFGICLGHQIMGLAVGAK	GVPTFGIC[57.0215]LGHQIMGLAVGAK	R	T	261	281	21	2,3	8C(57.0215)	tr|B4EEJ7|B4EEJ7_BURCJ	B4EEJ7	B4EEJ7_BURCJ	carA	Carbamoyl-phosphate synthase small chain			1	2	1	2	1	3	1	2	2	3	3	3	1	1	1	1	2315646210	2045361540	2227702530	2013801980	1651171330	1963052290	1565842940	1796009220	2846852610	3298455550	2224216320	2485643260	2130498940	2009251580	1311174780	1667438980	2606014720	2045361540
GYIAINGCSLTVSDVNR	GYIAINGC[57.0215]SLTVSDVNR	K	D	138	154	17	2	8C(57.0215)	tr|B4EMN1|B4EMN1_BURCJ	B4EMN1	B4EMN1_BURCJ	BCAM0829	Putative riboflavin synthase alpha chain			0	0	1	0	0	0	0	0	0	0	0	1	1	0	0	1	0	0	0	0	0	0	0	0	0	0	0	0	0	0	0	0	0	0
HDGHAVTCDDFR	HDGHAVTC[57.0215]DDFR	R	H	423	434	12	2,3	8C(57.0215)	tr|B4EB93|B4EB93_BURCJ	B4EB93	B4EB93_BURCJ	BCAL2993	Aminopeptidase N			0	0	0	0	0	0	0	0	0	0	0	0	0	4	3	2	0	0	0	0	0	0	0	0	0	0	0	0	0	102627008	85661176	34887088	0	0
HENQIPVCADIGR	HENQIPVC[57.0215]ADIGR	K	Q	276	288	13	2	8C(57.0215)	tr|B4EE04|B4EE04_BURCJ	B4EE04	B4EE04_BURCJ	aroG	Phospho-2-dehydro-3-deoxyheptonate aldolase			2	2	1	1	1	0	1	1	1	1	1	2	1	1	2	1	27215280	73790664	0	0	23128850	0	37641812	46837240	34728564	41079292	47746856	22234582	17896238	0	4.9443e+06	0	27215280	73790664
HFAELPSCIAPGDLLVFNDTK	HFAELPSC[57.0215]IAPGDLLVFNDTK	R	V	45	65	21	3	8C(57.0215)	sp|B4EE24|QUEA_BURCJ	B4EE24	QUEA_BURCJ	queA	S-adenosylmethionine:tRNA ribosyltransferase-isomerase			1	0	1	1	1	1	0	0	1	2	0	2	1	1	1	1	279204256	55483140	721435520	251913264	558871300	409720544	0	217515184	173859424	143247760	176160400	161847792	274306400	218811696	289182112	151116352	279204256	55483140
HRVDIDDCDHYGLFTGPR	HRVDIDDC[57.0215]DHYGLFTGPR	R	W	359	376	18	4	8C(57.0215)	tr|B4EEI6|B4EEI6_BURCJ	B4EEI6	B4EEI6_BURCJ	BCAL1249	Putative PHB depolymerase			0	0	0	0	0	0	0	0	0	0	1	0	0	0	0	0	0	43898016	0	0	0	0	0	0	112896904	15918037	388576480	244200784	441146080	122894360	450272384	0	0	43898016
IAEEEASCELWGLLK	IAEEEASC[57.0215]ELWGLLK	R	R	190	204	15	2	8C(57.0215)	tr|B4EN30|B4EN30_BURCJ	B4EN30	B4EN30_BURCJ	folE2	GTP cyclohydrolase FolE2			1	0	1	2	1	1	1	1	0	0	0	0	0	0	0	0	637898370	0	737580540	150650464	791662720	383565696	533279520	885950910	0	0	0	0	0	0	0	0	637898370	0
IAIYDEICDR	IAIYDEIC[57.0215]DR	R	L	63	72	10	2	8C(57.0215)	tr|B4E5F2|B4E5F2_BURCJ	B4E5F2	B4E5F2_BURCJ	BCAL1265	Uncharacterized protein			1	1	1	1	1	1	1	1	1	1	1	0	1	0	0	0	231465616	151147952	382221504	230804016	400052576	299960160	304960384	231951648	241345808	165616368	205990464	282644416	273844416	305295680	269036192	235750640	231465616	151147952
IDEIVFGCVLPAGQGQAPAR	IDEIVFGC[57.0215]VLPAGQGQAPAR	R	Q	51	70	20	2	8C(57.0215)	tr|B4EPC5|B4EPC5_BURCJ	B4EPC5	B4EPC5_BURCJ	BCAS0737	Putative acetyl-CoA acetyltransferase			0	0	0	0	0	0	0	0	2	1	2	1	2	2	1	2	0	0	0	0	0	0	0	0	34874608	0	0	0	451739040	316129280	730934270	31800182	0	0
IEPSLEACFVNYGEDR	IEPSLEAC[57.0215]FVNYGEDR	R	H	49	64	16	2	8C(57.0215)	tr|B4EAJ6|B4EAJ6_BURCJ	B4EAJ6	B4EAJ6_BURCJ	rne1	Ribonuclease E			1	2	1	1	1	1	1	1	1	1	1	1	2	1	1	1	2280244990	1276790270	2636626180	1886219390	2892070400	2195467010	2604550910	2366641660	1387970820	1456403070	969207230	1410224260	1474033150	1297156860	1210945790	1055500220	2280244990	1276790270
IIDTINVCGEVNTFIPALAYTFAQNPTEIEVAHEER	IIDTINVC[57.0215]GEVNTFIPALAYTFAQNPTEIEVAHEER	R	F	183	218	36	3	8C(57.0215)	tr|B4EB18|B4EB18_BURCJ	B4EB18	B4EB18_BURCJ	BCAL1932	Putative undecaprenyl-phosphate 4-deoxy-4-formamido-l-arabinose transferase			1	1	0	0	2	1	1	1	1	0	0	1	1	1	0	1	22894868	0	0	0	64884968	191525264	126202304	74071648	126298320	112318216	0	157418192	111426624	0	0	0	22894868	0
ILGAQVDCVPLDYGDAGWQLDVGR	ILGAQVDC[57.0215]VPLDYGDAGWQLDVGR	K	L	141	164	24	2	8C(57.0215)	tr|B4E7K6|B4E7K6_BURCJ	B4E7K6	B4E7K6_BURCJ	BCAL1502	Aminotransferase			0	0	0	0	0	0	0	0	2	2	2	2	0	0	0	0	0	0	0	0	0	0	0	0	34663900	0	0	27084664	0	0	0	0	0	0
ILNDMVTCR	ILNDMVTC[57.0215]R	R	L	51	59	9	2	8C(57.0215)	tr|B4EDT3|B4EDT3_BURCJ	B4EDT3	B4EDT3_BURCJ	BCAL2204	IclR family regulatory protein			1	1	1	0	0	0	1	1	0	1	2	1	0	1	2	1	0	131485800	0	274387488	0	371701984	313547840	208023424	0	369825024	571987840	0	0	162957920	208281728	0	0	131485800
ISITDDGCGIPPDELALALMR	ISITDDGC[57.0215]GIPPDELALALMR	R	H	74	94	21	2	8C(57.0215)	tr|B4EDH2|B4EDH2_BURCJ	B4EDH2	B4EDH2_BURCJ	mutL	DNA mismatch repair protein MutL			1	1	1	2	1	2	1	1	2	1	1	3	2	2	2	1	359988352	189005312	389421248	296708224	466038912	450319872	360895584	422975040	85382976	96281296	142832736	121022232	60707592	85918136	113615800	48415324	359988352	189005312
KGSTSGPCGAFPGK	KGSTSGPC[57.0215]GAFPGK	K	Q	75	88	14	2,3	8C(57.0215)	tr|B4E8I5|B4E8I5_BURCJ	B4E8I5	B4E8I5_BURCJ	BCAL0542	High-potential iron-sulfur protein			1	0	2	1	0	2	0	1	0	0	0	0	2	2	2	3	18006314	0	918734980	0	0	0	0	0	0	0	0	0	1150799870	1133426180	1206582140	1080260100	18006314	0
KLLEGEECR	KLLEGEEC[57.0215]R	R	M	482	490	9	2	8C(57.0215)	sp|P35908|K22E_HUMAN	P35908	K22E_HUMAN	KRT2	Keratin, type II cytoskeletal 2 epidermal			0	0	0	0	0	0	0	0	0	0	0	0	0	0	1	0	0	0	0	0	0	0	0	0	0	0	0	0	0	0	127369224	0	0	0
KLSVAANCR	KLSVAANC[57.0215]R	K	M	38	46	9	2	8C(57.0215)	tr|B4E5L6|B4E5L6_BURCJ	B4E5L6	B4E5L6_BURCJ	BCAL2338	NADH-quinone oxidoreductase			0	0	1	0	0	0	0	0	0	0	0	0	0	1	0	0	0	0	8945751	0	0	0	0	0	0	0	0	0	0	8271837	0	0	0	0
KMLMLGGCVQPSMLPNINIATAR	KMLMLGGC[57.0215]VQPSMLPNINIATAR	R	V	168	190	23	2	8C(57.0215)	tr|B4EE12|B4EE12_BURCJ	B4EE12	B4EE12_BURCJ	glcF	Putative glycolate oxidase iron-sulfur subunit			0	0	0	0	0	0	1	0	0	0	0	0	0	0	0	0	0	0	0	0	0	0	0	0	0	0	0	0	0	0	0	0	0	0
LAALGFECETIASHGVTNLWAVK	LAALGFEC[57.0215]ETIASHGVTNLWAVK	R	R	32	54	23	3	8C(57.0215)	sp|B4ECP3|DAPE_BURCJ	B4ECP3	DAPE_BURCJ	dapE	Succinyl-diaminopimelate desuccinylase			1	1	1	1	1	0	0	0	1	0	0	2	0	1	1	0	485341536	323060960	639206980	406696704	494645632	458752512	438044288	430020928	353793824	424777760	348816992	441799680	351952960	305218048	309143872	308576864	485341536	323060960
LALSGEHCEDPHVER	LALSGEHC[57.0215]EDPHVER	R	M	33	47	15	2,3,4	8C(57.0215)	tr|B4E6R7|B4E6R7_BURCJ	B4E6R7	B4E6R7_BURCJ	BCAL0345	Putative type VI secretion system protein TssF			1	3	0	4	1	2	1	3	1	4	2	2	2	1	1	1	72694952	120657720	20700712	112039312	70673552	107896232	82360464	66259168	96750344	116448048	82616248	77054968	81367264	31859644	39574944	44880292	32518010	54228168
LATQAEPCSVR	LATQAEPC[57.0215]SVR	R	R	181	191	11	2	8C(57.0215)	tr|B4EHW5|B4EHW5_BURCJ	B4EHW5	B4EHW5_BURCJ	BCAM1324	LysR family regulatory protein			1	0	1	0	1	0	1	0	0	0	0	0	0	0	0	0	17507066	0	16310507	0	9693517	0	21935412	0	61005284	0	0	0	0	0	0	34057476	17507066	0
LDIEEGFCVLR	LDIEEGFC[57.0215]VLR	R	V	626	636	11	2	8C(57.0215)	tr|B4EJI5|B4EJI5_BURCJ	B4EJI5	B4EJI5_BURCJ	BCAM1494	Two-component regulatory system, sensor kinase protein			0	0	0	0	0	0	0	0	0	0	0	1	0	0	0	0	0	0	0	0	0	0	0	0	0	0	0	0	0	0	0	0	0	0
LFTLPAACLLYPAHDYR	LFTLPAAC[57.0215]LLYPAHDYR	R	G	160	176	17	3	8C(57.0215)	tr|B4EKF3|B4EKF3_BURCJ	B4EKF3	B4EKF3_BURCJ	BCAM2668	Metallo-beta-lactamase superfamily protein			0	0	0	0	0	1	0	0	2	1	2	3	0	0	0	0	0	0	0	81246544	0	78320256	0	0	257090400	198803504	0	185748112	209569360	214118688	185580736	177015680	0	0
LGLGPDVCAR	LGLGPDVC[57.0215]AR	R	R	101	110	10	2	8C(57.0215)	tr|B4EKW0|B4EKW0_BURCJ	B4EKW0	B4EKW0_BURCJ	BCAM2691	Alpha-methylacyl-CoA racemase			1	0	0	0	0	0	1	0	0	0	0	1	0	0	0	0	0	0	0	0	0	0	0	0	0	0	0	0	0	0	0	0	0	0
LGVDTGHCIAFGDNMNDIDLLETAGHAFMMNNANPDLIAR	LGVDTGHC[57.0215]IAFGDNMNDIDLLETAGHAFMMNNANPDLIAR	R	L	203	242	40	4	8C(57.0215)	tr|B4EDJ4|B4EDJ4_BURCJ	B4EDJ4	B4EDJ4_BURCJ	BCAL0120	Haloacid dehalogenase-like hydrolase			0	0	1	0	0	1	0	1	0	1	0	0	1	0	0	1	0	0	49433136	0	0	0	0	0	0	0	0	0	0	0	0	51006960	0	0
LGVPTPYCDAVLGLLR	LGVPTPYC[57.0215]DAVLGLLR	K	Q	309	324	16	2	8C(57.0215)	tr|B4EBM7|B4EBM7_BURCJ	B4EBM7	B4EBM7_BURCJ	BCAL2000	Putative reductase			0	0	0	0	0	0	0	0	0	0	0	0	1	0	0	0	13607771	0	0	0	0	0	0	0	0	0	0	0	11505791	54161768	66400880	42858016	13607771	0
LGWDAFLCTR	LGWDAFLC[57.0215]TR	R	D	340	349	10	2	8C(57.0215)	tr|B4E6R8|B4E6R8_BURCJ	B4E6R8	B4E6R8_BURCJ	BCAL0346	Putative type VI secretion system protein TssG			0	0	1	0	0	0	1	0	0	0	0	0	0	1	1	0	0	0	49459948	0	0	87173496	41167828	21308068	0	0	0	0	10766046	42913592	35587512	26209794	0	0
LIVVIGPCSIHDTK	LIVVIGPC[57.0215]SIHDTK	R	A	55	68	14	2,3	8C(57.0215)	tr|B4EE04|B4EE04_BURCJ	B4EE04	B4EE04_BURCJ	aroG	Phospho-2-dehydro-3-deoxyheptonate aldolase			2	2	2	1	1	2	1	2	2	2	2	2	1	1	1	1	2499655170	3205606660	3026979330	2274521860	2045987970	3027759100	2096062340	2067900290	3086545150	3197933820	2670364670	2926316540	2858608900	2418907390	2431487740	2509556480	2499655170	3385600510
LKDTVTQCFR	LKDTVTQC[57.0215]FR	R	Q	259	268	10	2	8C(57.0215)	tr|B4EIT3|B4EIT3_BURCJ	B4EIT3	B4EIT3_BURCJ	BCAM0343	Putative redoxin			0	0	0	0	1	0	0	0	0	0	0	0	0	0	0	0	0	0	0	0	13080852	0	0	0	0	0	0	0	0	0	0	0	0	0
LLAFHDGCPYR	LLAFHDGC[57.0215]PYR	R	A	184	194	11	2	8C(57.0215)	tr|B4EQ53|B4EQ53_BURCJ	B4EQ53	B4EQ53_BURCJ	BCAS0287	LysR family regulatory protein			0	0	0	0	0	0	0	0	0	0	0	1	0	0	0	0	0	0	0	0	0	0	0	0	0	0	0	0	0	0	0	0	0	0
LLGIDNQCVIDR	LLGIDNQC[57.0215]VIDR	R	A	58	69	12	2	8C(57.0215)	tr|B4EL29|B4EL29_BURCJ	B4EL29	B4EL29_BURCJ	BCAM0608	FAD dependent oxidoreductase			0	0	0	0	0	0	0	0	0	0	0	0	0	0	1	0	0	0	0	0	0	0	0	0	0	0	0	0	0	0	0	0	0	0
LLLVVGPCSIHDHDQALDYAR	LLLVVGPC[57.0215]SIHDHDQALDYAR	R	R	74	94	21	3	8C(57.0215)	tr|B4ELG2|B4ELG2_BURCJ	B4ELG2	B4ELG2_BURCJ	aroG	Phospho-2-dehydro-3-deoxyheptonate aldolase			0	2	0	1	0	0	0	0	1	0	1	0	0	0	0	0	0	69433216	0	17955860	0	0	0	0	0	0	15922813	0	0	0	0	0	0	69433216
LLQIANACPVHK	LLQIANAC[57.0215]PVHK	R	I	106	117	12	2,3	8C(57.0215)	tr|B4E6B9|B4E6B9_BURCJ	B4E6B9	B4E6B9_BURCJ	BCAL1399	OsmC-like protein			0	1	0	0	0	2	2	2	0	0	0	0	0	0	0	0	0	0	0	144293232	0	428846432	58667384	37804224	0	0	0	0	0	0	0	0	0	0
LLVIPSLCEFHTR	LLVIPSLC[57.0215]EFHTR	R	Y	105	117	13	3	8C(57.0215)	tr|B4EJQ3|B4EJQ3_BURCJ	B4EJQ3	B4EJQ3_BURCJ	ceoR	LysR family regulatory protein			1	1	1	1	1	2	1	1	0	0	0	0	0	0	0	0	469601152	23425064	466199360	291188000	36807380	436869312	525103008	422785760	0	0	0	0	0	0	0	0	469601152	23425064
LLVLPLACGASLLPLVFGGVR	LLVLPLAC[57.0215]GASLLPLVFGGVR	R	V	110	130	21	2	8C(57.0215)	tr|B4E5W2|B4E5W2_BURCJ	B4E5W2	B4E5W2_BURCJ	BCAL3432	Cytochrome c assembly protein			0	0	0	1	0	0	1	1	0	0	0	0	0	0	1	0	0	0	0	0	0	25033596	11571782	15111795	0	0	0	0	0	0	7482610	0	0	0
LMLAWDQCASSYANSPVAATLER	LMLAWDQC[57.0215]ASSYANSPVAATLER	R	Q	91	113	23	2	8C(57.0215)	tr|B4EIU7|B4EIU7_BURCJ	B4EIU7	B4EIU7_BURCJ	BCAM0359	Putative pyridoxal-dependent decarboxylase			0	0	0	0	0	0	0	0	0	0	0	0	0	1	0	0	0	0	0	0	0	0	0	0	0	0	0	0	0	0	0	0	0	0
LNEDLDNCWEVLAEPVQTVMR	LNEDLDNC[57.0215]WEVLAEPVQTVMR	R	R	380	400	21	2	8C(57.0215)	tr|B4EEU9|B4EEU9_BURCJ	B4EEU9	B4EEU9_BURCJ	purB	Adenylosuccinate lyase			3	4	3	3	4	3	4	3	4	4	2	4	5	3	4	2	1456734850	1360371840	1650182910	1420811260	1531021060	1719316860	1550575620	18380694	1675709060	1584019330	2031124990	1891307140	1271228160	14697474	1394601090	1030484480	1456734850	1360371840
LSLSVTPCWR	LSLSVTPC[57.0215]WR	K	R	36	45	10	2	8C(57.0215)	tr|B4EH77|B4EH77_BURCJ	B4EH77	B4EH77_BURCJ	BCAM0176	AnsC family regulatory protein			0	1	1	0	1	0	0	0	1	0	1	1	0	0	0	0	31467576	11958123	11161937	0	22322464	17155270	0	15697850	54879120	35598460	36832344	35732724	0	0	0	0	31467576	11958123
LSTSPQYCLGK	LSTSPQYC[57.0215]LGK	K	T	170	180	11	2	8C(57.0215)	tr|B4E895|B4E895_BURCJ	B4E895	B4E895_BURCJ	BCAL1599	Putative phage transglycosylase			0	0	0	0	1	1	1	0	0	0	0	0	0	0	0	0	0	0	0	0	58547460	53580140	47234056	0	0	0	0	0	0	0	0	0	0	0
LSVATMNCQTLVLVR	LSVATMNC[57.0215]QTLVLVR	K	V	26	40	15	2	8C(57.0215)	tr|B4EMK7|B4EMK7_BURCJ	B4EMK7	B4EMK7_BURCJ	catB1	Muconate cycloisomerase I 1			0	0	0	0	1	0	0	0	0	0	0	0	0	0	0	0	0	0	0	0	103213448	0	57528980	0	0	0	0	0	0	0	0	0	0	0
LVEYNTSCAPGFVQAAAEVALR	LVEYNTSC[57.0215]APGFVQAAAEVALR	K	D	270	291	22	2	8C(57.0215)	tr|B4E7K6|B4E7K6_BURCJ	B4E7K6	B4E7K6_BURCJ	BCAL1502	Aminotransferase			0	0	1	0	0	0	0	0	1	3	0	2	1	1	1	1	0	0	0	0	0	0	0	0	0	30214158	0	9697512	10533247	32733316	10124252	29534216	0	0
LVQTTYECMWLGIDQVKPGAHLGDIGHAIQK	LVQTTYEC[57.0215]MWLGIDQVKPGAHLGDIGHAIQK	R	H	129	159	31	5	8C(57.0215)	tr|B4ECN2|B4ECN2_BURCJ	B4ECN2	B4ECN2_BURCJ	map	Methionine aminopeptidase			0	3	0	1	0	0	1	0	2	2	2	2	2	2	2	1	34709196	40038176	19007092	34381584	0	41541236	0	0	410494720	491197664	262502096	457530208	464551104	232301552	485912192	346478176	34709196	40038176
LVTVDTSCDLAPHLESIEASLK	LVTVDTSC[57.0215]DLAPHLESIEASLK	K	T	245	266	22	3	8C(57.0215)	tr|B4EN22|B4EN22_BURCJ	B4EN22	B4EN22_BURCJ	polA	DNA polymerase I			1	0	1	0	1	0	0	0	0	0	0	0	2	2	1	1	713160450	716027900	732639040	601313860	1051067650	1131621380	1031926210	177358944	694295420	951575870	79067496	578006910	905535810	772819840	446862976	469143552	713160450	716027900
LVVEPTGCLSFAAVR	LVVEPTGC[57.0215]LSFAAVR	K	R	277	291	15	2	8C(57.0215)	tr|B4EK54|B4EK54_BURCJ	B4EK54	B4EK54_BURCJ	BCAM1591	Putative pyridoxal-phosphate dependent enzyme			1	1	1	1	1	1	1	0	1	1	1	1	1	0	0	1	670124930	709593600	767444220	681258430	720735360	916727230	750713340	591700930	1058346940	1058631040	900317950	970059330	855462910	603041470	462994752	690399100	670124930	709593600
MGESVAICEQIGDPATSK	MGESVAIC[57.0215]EQIGDPATSK	K	G	88	105	18	2	8C(57.0215)	sp|B4ED83|MUTS_BURCJ	B4ED83	MUTS_BURCJ	mutS	DNA mismatch repair protein MutS			1	1	1	1	1	1	1	0	1	1	2	2	1	1	1	2	129702208	34542548	381929152	9647014	159008704	34999248	10326274	12252014	40728000	15545528	47959848	58134620	209752224	252816848	338423104	218030048	129702208	34542548
MLSIGMHCR	MLSIGMHC[57.0215]R	K	L	257	265	9	3	8C(57.0215)	tr|B4EC47|B4EC47_BURCJ	B4EC47	B4EC47_BURCJ	BCAL2040	Polysaccharide deacetylase			0	1	0	1	0	0	0	0	0	0	0	0	0	0	0	0	10182026	29093314	0	17176930	0	20811818	15791585	0	20125396	25523342	0	0	0	0	0	0	10182026	29093314
MNVAVMGCIVNGPGESK	MNVAVMGC[57.0215]IVNGPGESK	K	H	361	377	17	2	8C(57.0215)	sp|B4EAW9|ISPG_BURCJ	B4EAW9	ISPG_BURCJ	ispG	4-hydroxy-3-methylbut-2-en-1-yl diphosphate synthase (flavodoxin)			1	1	1	1	2	1	1	2	2	1	2	1	2	1	1	1	256927808	0	358463040	142623952	291857184	187579696	200494096	118091064	159739984	170359392	129405016	214642656	244106608	202380160	82371336	158799456	256927808	0
MSDIQTACAK	MSDIQTAC[57.0215]AK	K	H	114	123	10	2	8C(57.0215)	tr|B4EEH2|B4EEH2_BURCJ	B4EEH2	B4EEH2_BURCJ	BCAL1235	Putative 3-hydroxyacyl-CoA dehydrogenase			0	0	0	0	0	0	0	0	0	0	0	0	0	0	1	0	0	0	0	0	0	0	0	0	0	0	0	0	0	0	41364996	0	0	0
MTADSTVCELEGPAR	MTADSTVC[57.0215]ELEGPAR	R	A	93	107	15	2	8C(57.0215)	tr|B4E8Z0|B4E8Z0_BURCJ	B4E8Z0	B4E8Z0_BURCJ	nadC	Putative nicotinate-nucleotide pyrophosphorylase			3	1	1	1	1	1	1	1	1	2	2	1	1	1	1	1	558728900	292742944	583747330	471677472	602728580	507063552	555080130	527237760	434424512	506973952	514283264	553889860	386007040	421515840	442537376	374918464	558728900	292742944
NAALPILCAGLLTADPVDLDNVPNLK	NAALPILC[57.0215]AGLLTADPVDLDNVPNLK	K	D	52	77	26	2	8C(57.0215)	tr|B4E633|B4E633_BURCJ	B4E633	B4E633_BURCJ	murA	UDP-N-acetylglucosamine 1-carboxyvinyltransferase			1	0	1	0	1	1	1	2	0	0	0	0	0	0	0	0	166070208	0	225952832	0	143079008	98738504	123614152	242272912	0	0	0	0	0	0	0	0	166070208	0
NAVLPILCATLLTDQPLR	NAVLPILC[57.0215]ATLLTDQPLR	K	L	23	40	18	2	8C(57.0215)	tr|B4EJK9|B4EJK9_BURCJ	B4EJK9	B4EJK9_BURCJ	BCAM1519	Putative UDP-N-acetylglucosamine 1-carboxyvinyltransferase			2	2	2	1	2	2	2	1	1	1	1	1	1	2	2	2	420773536	408359584	495407712	669967100	457098112	699724480	564723070	373000384	420354144	499539232	491702688	583639170	255515216	255660896	377250272	303992640	420773536	408359584
NFAVIGTCTAEMLTDIVR	NFAVIGTC[57.0215]TAEMLTDIVR	R	N	96	113	18	2	8C(57.0215)	tr|B4EDE6|B4EDE6_BURCJ	B4EDE6	B4EDE6_BURCJ	BCAL3229	Uncharacterized protein			1	1	1	0	0	1	0	1	0	0	0	0	0	0	0	0	15813268	0	18787910	0	0	9695137	0	0	0	0	0	0	0	0	0	0	15813268	0
NLDLIMGCER	NLDLIMGC[57.0215]ER	R	R	40	49	10	2	8C(57.0215)	tr|B4EBR0|B4EBR0_BURCJ	B4EBR0	B4EBR0_BURCJ	minD	Site-determining protein			1	1	1	1	1	2	1	1	2	1	2	1	1	1	1	1	2172701180	994055170	2848039170	1534132740	2496618750	2380212740	2056979580	1638557060	2373286400	2427371520	2034068990	2439682050	2836886020	2779641090	2935465980	2461315070	2172701180	994055170
NLHVISVCQPTVPVLAAISLMASR	NLHVISVC[57.0215]QPTVPVLAAISLMASR	R	G	176	199	24	3	8C(57.0215)	tr|B4E6E6|B4E6E6_BURCJ	B4E6E6	B4E6E6_BURCJ	BCAL2420	Putative depolymerase/histone-like protein			1	0	0	0	0	0	0	0	1	1	0	1	1	1	1	1	0	0	0	0	0	0	0	0	0	0	0	0	340021696	547675070	485416960	0	0	0
NYDALYDCLTDLVAK	NYDALYDC[57.0215]LTDLVAK	K	A	120	134	15	2	8C(57.0215)	tr|B4EEY1|B4EEY1_BURCJ	B4EEY1	B4EEY1_BURCJ	BCAL3393	Uncharacterized protein			0	1	0	0	0	0	0	0	0	0	0	1	0	0	0	0	0	0	0	0	0	0	0	0	0	0	0	0	0	0	0	0	0	0
PAPGYPACPDHLVK	PAPGYPAC[57.0215]PDHLVK	R	R	819	832	14	2,3	8C(57.0215)	tr|B4E9N1|B4E9N1_BURCJ	B4E9N1	B4E9N1_BURCJ	metH1	Putative 5-methyltetrahydrofolate--homocysteine methyltransferase			1	0	1	0	1	1	0	0	1	1	1	1	2	1	1	0	41660700	0	26222734	0	53053432	33188878	70130976	0	78986144	106895032	21919146	107304960	133095576	125663088	126677104	56118204	39041904	0
PAYFDALCVESEPVALIER	PAYFDALC[57.0215]VESEPVALIER	R	L	157	175	19	2	8C(57.0215)	tr|B4E5P6|B4E5P6_BURCJ	B4E5P6	B4E5P6_BURCJ	BCAL2368	Cytokinin riboside 5'-monophosphate phosphoribohydrolase			0	1	0	0	0	1	0	0	0	1	0	1	1	0	0	0	0	308498464	90014296	139927584	140578080	338879328	115655816	106002960	0	363633216	0	167609520	147275760	0	0	99301128	0	308498464
PLLIVPPCINK	PLLIVPPC[57.0215]INK	R	F	270	280	11	2	8C(57.0215)	tr|B4EAG2|B4EAG2_BURCJ	B4EAG2	B4EAG2_BURCJ	phbC	Poly-beta-hydroxybutyrate polymerase			0	0	0	0	0	1	0	0	0	1	1	1	1	0	0	0	227103648	881296700	296613984	648152130	228467920	570221310	511199808	39616844	726332740	1140078210	629825150	869060740	947887230	717475390	684941820	775355260	227103648	881296700
PLTFGLNCALGAALMR	PLTFGLNC[57.0215]ALGAALMR	K	P	252	267	16	2	8C(57.0215)	tr|B4E9N2|B4E9N2_BURCJ	B4E9N2	B4E9N2_BURCJ	metH2	Putative 5-methyltetrahydrofolate--homocysteine methyltransferase			0	0	0	0	0	0	0	0	0	0	0	1	0	0	0	0	0	0	0	0	0	0	0	0	0	0	0	0	0	0	0	0	0	0
PNYLFLSCR	PNYLFLSC[57.0215]R	R	R	87	95	9	2	8C(57.0215)	tr|B4EDM6|B4EDM6_BURCJ	B4EDM6	B4EDM6_BURCJ	BCAL1146	AraC family regulatory protein			0	0	1	0	1	1	1	1	0	0	0	0	0	0	0	0	0	0	41456308	0	52446044	234805120	210591632	221925072	0	0	0	0	0	0	0	0	0	0
PVALIPNCAATR	PVALIPNC[57.0215]AATR	K	H	270	281	12	2	8C(57.0215)	tr|B4EEM6|B4EEM6_BURCJ	B4EEM6	B4EEM6_BURCJ	BCAL2287	Fumarate hydratase class I			0	0	1	0	0	0	0	0	0	0	0	0	0	0	0	0	0	0	0	0	0	0	0	0	0	0	0	0	0	0	0	0	0	0
PVSTIAFCNTK	PVSTIAFC[57.0215]NTK	R	Q	245	255	11	2	8C(57.0215)	tr|B4EH73|B4EH73_BURCJ	B4EH73	B4EH73_BURCJ	dbpA	ATP-independent RNA helicase			1	0	0	0	1	0	0	0	0	0	0	1	0	0	0	0	48931232	0	79937448	0	84495808	78772208	78584184	0	0	0	0	8927901	0	0	0	12744028	48931232	0
QELDLYVCLRPVQYFK	QELDLYVC[57.0215]LRPVQYFK	R	G	122	137	16	3	8C(57.0215)	tr|B4E909|B4E909_BURCJ	B4E909	B4E909_BURCJ	BCAL2736	Isocitrate dehydrogenase [NADP]			0	1	0	0	0	0	0	0	3	3	1	1	1	1	1	0	27964998	21870938	0	0	0	0	0	0	411027968	418198208	58897060	0	237268224	0	0	288377376	27964998	21870938
QLASGLSCPIGFK	QLASGLSC[57.0215]PIGFK	R	N	194	206	13	2	8C(57.0215)	tr|B4ELG2|B4ELG2_BURCJ	B4ELG2	B4ELG2_BURCJ	aroG	Phospho-2-dehydro-3-deoxyheptonate aldolase			0	0	0	0	0	0	0	0	1	1	1	1	0	0	0	1	0	177266384	0	91760224	0	0	0	0	113789120	172270688	153939440	42814164	0	0	0	0	0	177266384
QPVSAIQCDLETGR	QPVSAIQC[57.0215]DLETGR	R	T	235	248	14	2	8C(57.0215)	tr|B4EAG4|B4EAG4_BURCJ	B4EAG4	B4EAG4_BURCJ	BCAL1865	Pseudouridine synthase			0	0	1	0	1	0	1	0	0	0	1	0	0	1	1	0	229365280	0	255719792	42785052	261358048	0	129662072	231499760	0	74371040	36140736	86279112	105693192	111831784	130352128	74100896	229365280	0
QTDFIHACAR	QTDFIHAC[57.0215]AR	R	S	116	125	10	2	8C(57.0215)	sp|B4EDA2|KDSA_BURCJ	B4EDA2	KDSA_BURCJ	kdsA	2-dehydro-3-deoxyphosphooctonate aldolase			1	0	1	0	1	0	0	0	0	0	0	1	1	1	1	1	113747248	0	124163136	0	153443136	0	38880840	0	35833688	0	0	142821632	125149192	110690448	88170920	100093720	113747248	0
QTEHPDACKDEHGK	QTEHPDAC[57.0215]KDEHGK	K	L	202	215	14	4	8C(57.0215)	tr|B4EC70|B4EC70_BURCJ	B4EC70	B4EC70_BURCJ	guaB	Inosine-5'-monophosphate dehydrogenase			0	1	1	0	0	1	0	0	1	1	1	0	0	1	0	0	0	911301	4.12266e+06	0	0	521206	0	0	802109	1394718	869421	0	0	3.60795e+06	0	0	0	911301
QYGQEQQCILTMPLLEGLDGVEK	QYGQEQQC[57.0215]ILTMPLLEGLDGVEK	K	M	221	243	23	2	8C(57.0215)	tr|B4EET2|B4EET2_BURCJ	B4EET2	B4EET2_BURCJ	tyrZ	Tyrosine--tRNA ligase			3	4	6	4	2	3	4	4	2	5	3	4	3	3	4	4	1067175870	1174067580	1352268160	1288884350	1160347390	1414532740	1183063300	1318326140	1054211840	1105609340	1305287680	1297239550	1194078720	1227509500	731731580	934777540	1067175870	1174067580
RAFDVLGCTDWGR	RAFDVLGC[57.0215]TDWGR	R	A	248	260	13	3	8C(57.0215)	sp|B4E6J0|DDL_BURCJ	B4E6J0	DDL_BURCJ	ddl	D-alanine--D-alanine ligase			0	0	1	0	1	0	0	0	0	0	0	0	0	0	0	0	0	0	0	0	0	0	0	0	0	0	0	0	0	0	0	0	0	0
RFDAHAPCGAQANMAK	RFDAHAPC[57.0215]GAQANMAK	R	L	308	323	16	2,3	8C(57.0215)	tr|B4EQB8|B4EQB8_BURCJ	B4EQB8	B4EQB8_BURCJ	BCAS0020	Putative acyl-CoA dehydrogenase			0	1	0	0	0	0	0	0	0	0	3	0	0	0	0	0	0	52903276	0	22685052	0	15384357	0	0	13090314	18978754	25592010	0	0	0	0	0	0	43096172
RFIYVEGCADTSVDR	RFIYVEGC[57.0215]ADTSVDR	R	Q	120	134	15	3	8C(57.0215)	tr|B4EKY2|B4EKY2_BURCJ	B4EKY2	B4EKY2_BURCJ	BCAM2713	Putative exported protein			0	0	0	0	0	1	0	0	0	0	0	0	0	0	0	0	0	0	0	0	0	0	0	0	0	0	0	0	0	0	0	0	0	0
RGHAVYACEPR	RGHAVYAC[57.0215]EPR	R	H	30	40	11	2,3	8C(57.0215)	tr|B4EA58|B4EA58_BURCJ	B4EA58	B4EA58_BURCJ	gshB	Glutathione synthetase			0	0	0	0	0	0	0	0	0	0	0	0	0	0	2	0	0	0	0	0	0	0	0	0	0	0	0	0	0	0	79383128	0	0	0
RGVQPSGCIVGEPTSMRPIIAHK	RGVQPSGC[57.0215]IVGEPTSMRPIIAHK	K	G	171	193	23	4	8C(57.0215)	tr|B4EC25|B4EC25_BURCJ	B4EC25	B4EC25_BURCJ	BCAL2018	Acetylornithine deacetylase			0	0	0	0	0	0	0	0	0	1	0	0	0	0	0	0	0	0	0	36893260	0	0	0	0	0	237344400	0	42012628	0	0	0	0	0	0
RIDPIGTCVGIR	RIDPIGTC[57.0215]VGIR	K	G	246	257	12	2,3	8C(57.0215)	tr|B4E7L0|B4E7L0_BURCJ	B4E7L0	B4E7L0_BURCJ	nusA	Transcription termination/antitermination protein NusA			2	2	2	2	2	3	2	2	2	2	2	2	2	2	2	2	626437250	524050048	681896830	522381376	748275840	218659536	612249470	665880580	553162620	570508480	159337920	145912000	113701112	0	297618816	98820512	321611328	279309280
RNLSADMCVK	RNLSADMC[57.0215]VK	R	M	236	245	10	2	8C(57.0215)	tr|B4EBW1|B4EBW1_BURCJ	B4EBW1	B4EBW1_BURCJ	BCAL0931	Uncharacterized protein			1	0	1	0	1	0	1	0	0	0	0	0	1	0	1	1	79358320	0	0	0	50986768	0	43728036	0	35089808	0	0	117957328	115613400	0	0	0	79358320	0
RNPVTTGCNQK	RNPVTTGC[57.0215]NQK	K	N	179	189	11	2,3	8C(57.0215)	tr|B4EB48|B4EB48_BURCJ	B4EB48	B4EB48_BURCJ	ompA	Putative ompA family protein			0	1	2	1	0	1	1	1	1	1	1	1	0	2	2	0	1.82372e+06	2356809	200584736	2115314	0	2.14574e+06	1.918e+06	1.49217e+06	2.58057e+06	4.61019e+06	2.51117e+06	2.45525e+06	0	202996784	14438993	0	1.82372e+06	2356809
RPGDIAECYANPQAAADIIGWR	RPGDIAEC[57.0215]YANPQAAADIIGWR	R	A	295	316	22	2,3	8C(57.0215)	tr|B4ECD8|B4ECD8_BURCJ	B4ECD8	B4ECD8_BURCJ	galE	UDP-glucose epimerase			2	3	1	3	1	5	1	2	3	3	2	2	1	1	2	1	3216009980	3044247300	3393005310	2967963900	2631833600	3665521150	3017278980	2574695420	3694078460	3900675580	3251904000	3828144380	3931325700	3526418430	3789876740	3380704260	2393347580	3788770560
RQGLVVACPEEIAYR	RQGLVVAC[57.0215]PEEIAYR	K	R	245	259	15	3	8C(57.0215)	tr|B4ECS5|B4ECS5_BURCJ	B4ECS5	B4ECS5_BURCJ	rmlA	Glucose-1-phosphate thymidylyltransferase			0	1	0	0	0	0	0	0	0	0	0	0	0	0	0	0	0	0	0	0	0	0	0	0	0	0	0	0	0	0	0	0	0	0
SAFDQVYCTSTQFSQSDR	SAFDQVYC[57.0215]TSTQFSQSDR	R	D	31	48	18	2	8C(57.0215)	tr|B4EFF7|B4EFF7_BURCJ	B4EFF7	B4EFF7_BURCJ	BCAM2089	Putative exported protein			2	2	2	2	2	1	1	1	0	0	0	0	0	0	0	0	252498000	48517104	163814416	200707968	1101927550	978835260	973908160	1145918850	0	0	0	0	0	0	0	0	252498000	48517104
SAFDQVYCTSTQFSQSDRDLNDEYGR	SAFDQVYC[57.0215]TSTQFSQSDRDLNDEYGR	R	L	31	56	26	3	8C(57.0215)	tr|B4EFF7|B4EFF7_BURCJ	B4EFF7	B4EFF7_BURCJ	BCAM2089	Putative exported protein			0	0	1	0	3	3	1	3	0	0	0	0	0	0	0	0	0	0	232314096	0	638067520	575305340	150355136	535690368	0	0	0	0	0	0	0	0	0	0
SALANIWCEAAGIGNR	SALANIWC[57.0215]EAAGIGNR	R	I	175	190	16	2	8C(57.0215)	tr|B4ELB5|B4ELB5_BURCJ	B4ELB5	B4ELB5_BURCJ	BCAM1737	Putative exported glycoprotein			1	1	2	3	1	2	2	3	1	1	1	1	2	1	1	1	48201216	158828432	13854748	166429952	611090180	1024052930	767390530	516118400	22443388	54966720	0	42629752	145075424	124441728	125286688	87580224	48201216	158828432
SEMAVGYCTLYGDMAGGFAVIK	SEMAVGYC[57.0215]TLYGDMAGGFAVIK	K	D	424	445	22	2	8C(57.0215)	tr|B4E8B1|B4E8B1_BURCJ	B4E8B1	B4E8B1_BURCJ	BCAL2617	Glutamine-dependent NAD(+) synthetase			0	0	0	0	0	0	0	0	0	0	0	0	0	0	1	0	0	0	0	0	0	0	0	0	0	0	0	0	0	0	0	0	0	0
SGVTPGLCEAAGK	SGVTPGLC[57.0215]EAAGK	R	M	99	111	13	2	8C(57.0215)	tr|B4EQ26|B4EQ26_BURCJ	B4EQ26	B4EQ26_BURCJ	BCAS0258	GntR family regulatory protein			0	0	0	0	1	1	1	0	0	0	0	0	0	0	0	0	0	0	0	0	0	15538420	0	0	0	0	0	0	0	0	0	0	0	0
SIAHVEHCAER	SIAHVEHC[57.0215]AER	K	M	152	162	11	2	8C(57.0215)	tr|B4EME7|B4EME7_BURCJ	B4EME7	B4EME7_BURCJ	BCAM1883	Hypothetical phage protein			0	0	0	0	0	0	0	0	0	0	0	0	0	0	1	0	0	0	0	0	0	0	0	0	0	0	0	0	0	0	6575918	0	0	0
SLAADAVCTSSLDDVIR	SLAADAVC[57.0215]TSSLDDVIR	R	F	154	170	17	2	8C(57.0215)	tr|B4EPN7|B4EPN7_BURCJ	B4EPN7	B4EPN7_BURCJ	BCAS0120	Uncharacterized protein			1	0	1	1	1	1	0	0	0	0	0	0	0	0	0	0	185584608	0	214430416	0	232922848	72708480	58655812	27905860	0	0	0	0	0	0	57585732	0	185584608	0
SLLQPDLCHR	SLLQPDLC[57.0215]HR	R	E	18	27	10	2	8C(57.0215)	tr|B4EHC3|B4EHC3_BURCJ	B4EHC3	B4EHC3_BURCJ	phnW	2-aminoethylphosphonate--pyruvate transaminase			0	0	0	0	0	0	0	0	1	0	0	0	1	1	1	0	386431072	0	0	459675328	0	0	0	0	578168900	621888960	480205152	471528032	0	0	660667520	0	386431072	0
SMIPLGSCTMK	SMIPLGSC[57.0215]TMK	R	L	520	530	11	2	8C(57.0215)	sp|B4EF26|GCSP_BURCJ	B4EF26	GCSP_BURCJ	gcvP	Glycine dehydrogenase (decarboxylating)			2	1	2	1	3	2	1	1	2	2	1	2	1	1	1	2	1887917180	1718037630	1641723650	1960646660	899272380	1694318590	1231553020	823328130	1727040380	2298583300	1778323070	2049831420	1565865340	1448751870	1390489470	1291828610	1887917180	1718037630
SPPLLGDCVQVEK	SPPLLGDC[57.0215]VQVEK	K	K	109	121	13	2	8C(57.0215)	tr|B4E6D9|B4E6D9_BURCJ	B4E6D9	B4E6D9_BURCJ	BCAL2413	Putative exported protein			2	2	1	1	1	1	1	1	1	1	1	1	1	1	2	1	33858044	1765099140	1991850110	1799754750	1556993660	1900071420	1530533630	1346961790	2142156420	1836729220	2178903040	2180322820	1881094660	2290202620	2210792450	1993818750	33858044	1765099140
SRQEVTGCSVTLK	SRQEVTGC[57.0215]SVTLK	K	A	79	91	13	2	8C(57.0215)	tr|B4EET8|B4EET8_BURCJ	B4EET8	B4EET8_BURCJ	BCAL3349	Putative OsmC-like protein			1	0	1	0	1	0	1	0	1	1	1	1	1	1	1	1	59990300	0	71073896	0	75409544	46573072	42771068	0	136780976	59722908	56719160	72614888	65182596	44553364	45535548	53339884	59990300	0
STAINVLCNQK	STAINVLC[57.0215]NQK	K	R	39	49	11	2	8C(57.0215)	sp|B4E5Y9|ENGB_BURCJ	B4E5Y9	ENGB_BURCJ	engB	Probable GTP-binding protein EngB			1	0	1	1	1	1	1	1	1	1	1	2	1	1	1	1	391628800	351761408	577511300	325789248	486826752	405220256	379487584	309966080	263673808	323108096	236702400	253096224	278770432	305420032	313612224	240844704	391628800	351761408
STPVLLVCQNGQQSQK	STPVLLVC[57.0215]QNGQQSQK	K	A	88	103	16	2	8C(57.0215)	tr|B4EA65|B4EA65_BURCJ	B4EA65	B4EA65_BURCJ	BCAL0740	Putative exported protein			5	4	4	3	3	4	1	4	2	1	4	3	4	5	3	3	0	0	0	0	0	0	0	0	0	0	0	0	0	0	0	0	0	0
SVPAELFCAMQQTPEFLIR	SVPAELFC[57.0215]AMQQTPEFLIR	R	L	114	132	19	2	8C(57.0215)	tr|B4EN15|B4EN15_BURCJ	B4EN15	B4EN15_BURCJ	BCAM0897	MarR family regulatory protein			0	1	0	0	0	0	0	1	0	0	0	0	0	1	0	0	0	0	0	0	0	0	0	0	0	0	0	0	0	0	0	0	0	0
TAAFIVACK	TAAFIVAC[57.0215]K	R	R	407	415	9	2	8C(57.0215)	tr|B4EEU7|B4EEU7_BURCJ	B4EEU7	B4EEU7_BURCJ	BCAL3359	Glutamate dehydrogenase			0	0	0	0	0	0	0	0	0	1	0	0	0	0	0	0	0	0	0	0	0	0	0	0	0	947408000	0	0	0	0	0	0	0	0
TADLIPLCHPLALTR	TADLIPLC[57.0215]HPLALTR	R	V	69	83	15	3	8C(57.0215)	sp|B4EBZ2|MOAC_BURCJ	B4EBZ2	MOAC_BURCJ	moaC	Cyclic pyranopterin monophosphate synthase			1	0	1	1	0	1	1	1	2	1	1	2	0	0	1	1	0	0	150013024	165050464	338520512	237237584	259752896	0	319345376	414867392	231858144	370148192	376238368	305448448	344254400	234088640	0	0
TAGAAGGCMLVK	TAGAAGGC[57.0215]MLVK	R	R	216	227	12	2	8C(57.0215)	tr|B4EL05|B4EL05_BURCJ	B4EL05	B4EL05_BURCJ	BCAM2737	Putative glycosyl transferase			1	0	1	0	1	0	0	0	0	0	0	1	1	1	1	1	70642816	0	91892832	0	107697912	105489408	90898016	0	73268552	99352016	0	78844504	0	47678848	40223636	58071596	70642816	0
TAVVSGVCDGFIGNR	TAVVSGVC[57.0215]DGFIGNR	K	M	473	487	15	2	8C(57.0215)	tr|B4EBK6|B4EBK6_BURCJ	B4EBK6	B4EBK6_BURCJ	BCAL1979	Putative fatty acid degradation protein			0	0	0	1	0	1	1	1	1	1	1	1	0	1	1	1	0	0	0	236194736	0	0	0	0	0	192771680	0	0	0	236751296	222123792	175966944	0	0
TDAPMMECK	TDAPMMEC[57.0215]K	K	K	16	24	9	2	8C(57.0215)	sp|B4ECN0|EFTS_BURCJ	B4ECN0	EFTS_BURCJ	tsf	Elongation factor Ts			0	0	1	0	0	0	0	0	0	0	0	0	0	1	1	1	29595124	0	91957600	0	0	0	0	0	0	0	0	0	0	1626052220	2322316290	562511620	29595124	0
TEAGSPSCFYVPR	TEAGSPSC[57.0215]FYVPR	R	W	233	245	13	2	8C(57.0215)	tr|B4EEZ6|B4EEZ6_BURCJ	B4EEZ6	B4EEZ6_BURCJ	BCAL0047	Putative acyl-CoA dehydrogenase			0	0	0	0	0	0	0	0	1	1	1	1	1	1	1	1	0	0	0	0	0	5397397	0	0	21590982	0	30871382	53598024	136780912	145330256	120762032	104833888	0	0
TGAPVWVCPDR	TGAPVWVC[57.0215]PDR	R	V	129	139	11	2	8C(57.0215)	sp|B4E9F8|LPXK_BURCJ	B4E9F8	LPXK_BURCJ	lpxK	Tetraacyldisaccharide 4'-kinase			0	1	0	1	0	1	1	1	0	1	1	1	0	1	1	0	0	21622442	0	0	0	9449290	27317526	0	0	20821442	11636265	0	0	21856024	0	0	0	21622442
TGDIAGVCGIETQVGLEQPFYNYR	TGDIAGVC[57.0215]GIETQVGLEQPFYNYR	K	V	67	90	24	2	8C(57.0215)	tr|B4ECZ7|B4ECZ7_BURCJ	B4ECZ7	B4ECZ7_BURCJ	BCAL1061	Putative arginine N-succinyltransferase, beta chain			2	2	2	2	2	2	1	2	2	1	2	2	3	3	1	2	599178500	275437344	825592000	558445180	1468090370	984171580	1146049540	1373344000	843290300	1061363200	454913344	902187330	880063230	1100418430	1039672960	939334720	599178500	275437344
TGFDGMDCDVLGGK	TGFDGMDC[57.0215]DVLGGK	R	Y	219	232	14	2	8C(57.0215)	tr|B4EB17|B4EB17_BURCJ	B4EB17	B4EB17_BURCJ	arnB	Putative UDP-4-amino-4-deoxy-l-arabinose--oxoglutarate aminotransferas			1	1	2	1	1	1	1	1	1	1	1	0	1	1	1	1	457600352	453173984	581720900	581053700	494958432	783749120	624866300	366984672	643527300	570475580	538046340	664061820	826960260	700095940	880274180	423300288	457600352	453173984
TGLLTVFCR	TGLLTVFC[57.0215]R	R	H	35	43	9	2	8C(57.0215)	tr|B4EIW6|B4EIW6_BURCJ	B4EIW6	B4EIW6_BURCJ	BCAM0378	Uncharacterized protein			1	1	0	1	1	1	1	0	1	1	0	1	0	1	1	1	12180102	0	0	0	10279019	26426844	11874048	0	82692888	52817192	0	61722668	0	44744388	48152788	0	12180102	0
THVVTEGCIK	THVVTEGC[57.0215]IK	M	C	2	11	10	2	8C(57.0215)	tr|B4EAK7|B4EAK7_BURCJ	B4EAK7	B4EAK7_BURCJ	BCAL0971	4Fe-4S ferredoxin			0	0	1	0	0	0	0	0	0	0	0	0	0	1	0	1	0	0	30969966	0	0	0	0	0	0	0	0	0	0	102332320	0	81801472	0	0
TKPLLGVCVGEQMLFDWSAEGDTK	TKPLLGVC[57.0215]VGEQMLFDWSAEGDTK	R	G	76	99	24	3	8C(57.0215)	tr|B4E639|B4E639_BURCJ	B4E639	B4E639_BURCJ	hisH	Imidazole glycerol phosphate synthase subunit HisH			0	0	1	0	0	0	0	0	0	0	0	2	0	1	1	0	0	0	13989686	0	0	0	0	0	0	0	0	28101572	29831008	21322234	0	0	0	0
TLGFDGICANSLDAVSDR	TLGFDGIC[57.0215]ANSLDAVSDR	K	D	222	239	18	2	8C(57.0215)	sp|B4E8D2|ARLY_BURCJ	B4E8D2	ARLY_BURCJ	argH	Argininosuccinate lyase			0	0	1	0	0	0	0	0	0	0	0	0	0	0	0	0	0	0	0	0	0	0	0	0	0	0	0	0	0	0	0	0	0	0
TLGVILPCALNFGTDAPELMEVQAGK	TLGVILPC[57.0215]ALNFGTDAPELMEVQAGK	K	C	38	63	26	2	8C(57.0215)	sp|B4ELA5|PPNP_BURCJ	B4ELA5	PPNP_BURCJ	ppnP	Pyrimidine/purine nucleoside phosphorylase			2	0	2	0	2	2	0	3	1	1	0	0	1	1	1	2	314788640	0	362650848	58662424	580602690	207088128	69177080	403044192	0	0	91602672	0	0	133822624	41847460	43223236	314788640	0
TLLLGPNCPGTITPDELK	TLLLGPNC[57.0215]PGTITPDELK	K	I	122	139	18	2	8C(57.0215)	tr|B4EBY7|B4EBY7_BURCJ	B4EBY7	B4EBY7_BURCJ	sucD	Succinate--CoA ligase [ADP-forming] subunit alpha			4	4	5	4	5	2	4	5	4	5	5	5	5	3	4	4	19162239000	18233411600	19998603300	19489251300	21797535700	18776549400	19812513800	18639570900	19293564900	23595862000	20167307300	20971262000	21126649900	20181065700	21437734900	18913761300	19162239000	18233411600
TLPVYAGCPR	TLPVYAGC[57.0215]PR	K	P	98	107	10	2	8C(57.0215)	tr|B4EIM7|B4EIM7_BURCJ	B4EIM7	B4EIM7_BURCJ	BCAM2461	Putative inosine-uridine preferring nucleoside hydrolase			1	0	1	1	0	0	1	1	1	1	1	1	1	0	0	1	53292496	80425696	57534236	104440024	0	32976140	33237718	0	20809312	47991444	38798104	33265704	0	0	12777417	7.3028e+06	53292496	80425696
TPLTAIACHVLLQK	TPLTAIAC[57.0215]HVLLQK	K	A	179	192	14	2,3	8C(57.0215)	tr|B4EIN4|B4EIN4_BURCJ	B4EIN4	B4EIN4_BURCJ	BCAM2468	Putative aldehyde dehydrogenase family protein			3	4	2	3	1	2	4	2	1	2	1	2	3	3	2	3	2891845120	3797104130	3055110660	3608245250	35804612	4050680580	2693029380	12341859	0	644516420	0	172064976	1714189440	2654835460	2137614720	133448584	2112068480	3666376700
TPNPDVLCNAEIK	TPNPDVLC[57.0215]NAEIK	R	F	93	105	13	2	8C(57.0215)	sp|B4EE50|MNMA_BURCJ	B4EE50	MNMA_BURCJ	mnmA	tRNA-specific 2-thiouridylase MnmA			1	1	1	1	1	1	1	1	2	1	1	1	1	0	0	1	337379616	87481624	349905696	75749576	505863712	429699232	367387040	440915456	108190776	0	123848624	186081104	95798440	0	0	0	337379616	87481624
TSVNLAACIAAAAAR	TSVNLAAC[57.0215]IAAAAAR	R	V	429	443	15	2	8C(57.0215)	tr|B4ELZ9|B4ELZ9_BURCJ	B4ELZ9	B4ELZ9_BURCJ	glcB	Malate synthase G			0	0	1	0	1	0	0	0	1	0	1	0	1	1	0	1	0	0	0	0	0	0	0	0	0	0	0	0	0	0	0	0	0	0
TTHLAWFCER	TTHLAWFC[57.0215]ER	K	L	18	27	10	2,3	8C(57.0215)	sp|B4EBJ2|KTHY_BURCJ	B4EBJ2	KTHY_BURCJ	tmk	Thymidylate kinase			0	0	0	0	0	0	1	0	0	1	0	1	1	1	1	0	0	0	0	0	0	12193004	9203024	0	0	11729279	0	13181876	0	9744053	12077044	17838216	0	0
TTLIGSICGIVTPTEGR	TTLIGSIC[57.0215]GIVTPTEGR	K	V	45	61	17	2	8C(57.0215)	tr|B4EHJ9|B4EHJ9_BURCJ	B4EHJ9	B4EHJ9_BURCJ	BCAM2350	ABC transporter ATP-binding protein			1	1	1	2	2	1	2	2	1	1	1	2	2	1	1	1	250022736	145880272	325180064	184487568	281083040	337431008	268470368	94802368	0	181038048	97554816	293504832	151988960	178381360	126280640	0	250022736	145880272
TTLMMTVCGTPR	TTLMMTVC[57.0215]GTPR	K	A	41	52	12	2	8C(57.0215)	tr|B4EGH8|B4EGH8_BURCJ	B4EGH8	B4EGH8_BURCJ	BCAM2247	Putative amino acid ABC transporter ATP-binding protein			0	0	0	0	1	0	1	0	0	0	0	0	0	1	2	1	0	0	0	0	0	0	0	0	0	0	0	0	0	0	27365658	0	0	0
TVDEIVECHLASGGYDYLLK	TVDEIVEC[57.0215]HLASGGYDYLLK	R	F	99	118	20	2	8C(57.0215)	tr|B4END2|B4END2_BURCJ	B4END2	B4END2_BURCJ	BCAS0382	AnsC family regulatory protein			0	0	0	0	0	0	0	0	1	0	0	0	0	0	0	0	0	0	0	0	0	0	0	0	0	0	0	0	0	0	0	0	0	0
VAGEAGLCVPIDLGSDPAAGGLVGANAGGSR	VAGEAGLC[57.0215]VPIDLGSDPAAGGLVGANAGGSR	R	L	127	157	31	2	8C(57.0215)	tr|B4EPW7|B4EPW7_BURCJ	B4EPW7	B4EPW7_BURCJ	BCAS0201	Putative FAD dependent oxidoreductase			3	4	2	3	2	4	2	4	3	1	2	3	4	4	3	3	578631620	965138690	754109310	797108930	510177696	715719420	545347070	444543744	1011034820	1088489090	753152060	873273020	1116904700	1290745340	809472510	793531580	578631620	965138690
VEDVIMGCANPEGATGANIAR	VEDVIMGC[57.0215]ANPEGATGANIAR	R	Q	49	69	21	2	8C(57.0215)	tr|B4EBK4|B4EBK4_BURCJ	B4EBK4	B4EBK4_BURCJ	BCAL1977	Putative thiolase			1	2	0	1	2	1	1	2	1	1	1	1	2	1	1	1	158493472	100780680	0	126914424	182591952	204394192	172362976	91523176	223381328	252284224	36679172	262930176	342762688	341637408	340851712	307938880	158493472	100780680
VEELLDSCHALMNYGVDR	VEELLDSC[57.0215]HALMNYGVDR	R	Y	164	181	18	3	8C(57.0215)	tr|B4E8T8|B4E8T8_BURCJ	B4E8T8	B4E8T8_BURCJ	BCAL1665	SpoVR like protein			0	0	0	0	0	0	0	0	0	0	0	1	2	0	0	0	0	0	0	0	0	0	0	0	0	0	0	82830256	90478320	128817768	82189184	55237352	0	0
VFYQPEECEDVAPR	VFYQPEEC[57.0215]EDVAPR	R	H	1295	1308	14	2	8C(57.0215)	tr|B4E612|B4E612_BURCJ	B4E612	B4E612_BURCJ	glt1	Glutamate synthase large subunit			1	1	1	1	1	1	1	1	1	2	1	2	1	1	2	1	1509275260	1241451650	1513394690	1558489730	1545788540	1542287620	1566113920	1597289340	700173570	926499070	639133950	800088510	427171040	804904380	970049470	598222270	1509275260	1241451650
VGFVSLGCPK	VGFVSLGC[57.0215]PK	K	A	7	16	10	2	8C(57.0215)	sp|B4EAF5|RIMO_BURCJ	B4EAF5	RIMO_BURCJ	rimO	Ribosomal protein S12 methylthiotransferase RimO			0	1	0	0	0	0	0	1	0	0	0	0	0	0	0	0	0	0	0	0	0	0	0	0	0	0	0	0	0	0	0	0	0	0
VGGLSVVCEDAAAAER	VGGLSVVC[57.0215]EDAAAAER	R	V	255	270	16	2	8C(57.0215)	tr|B4EJ31|B4EJ31_BURCJ	B4EJ31	B4EJ31_BURCJ	tyrB	Aminotransferase			1	2	1	1	2	2	1	2	2	3	3	1	2	1	3	2	4194110980	3453721860	4588680200	4086615040	2968342020	4301294600	3940815360	3225965820	4407564800	5142791200	4289922560	5113309700	4853972000	4586189800	5255448600	4581143000	4194110980	3453721860
VLAANDACVATLTR	VLAANDAC[57.0215]VATLTR	R	H	110	123	14	2	8C(57.0215)	tr|B4ELD9|B4ELD9_BURCJ	B4ELD9	B4ELD9_BURCJ	BCAM2740	Uncharacterized protein			0	0	0	0	0	0	0	0	1	1	0	0	0	0	1	0	0	0	0	0	0	0	0	0	47086932	0	0	0	0	0	14123565	0	0	0
VLAEMPECDYLFTDRFDIDENGDEVR	VLAEMPEC[57.0215]DYLFTDRFDIDENGDEVR	R	R	431	456	26	3	8C(57.0215)	tr|B4ECE5|B4ECE5_BURCJ	B4ECE5	B4ECE5_BURCJ	wbxD	Glycosyltransferase			4	4	5	4	4	3	4	4	4	4	2	2	4	4	4	3	34337344	129069432	257971680	175008080	110875024	202232544	57241076	19671138	40801592	110713336	0	130294024	156449360	171056224	170292432	59873292	34337344	129069432
VLVQQGDCTTR	VLVQQGDC[57.0215]TTR	K	V	37	47	11	2	8C(57.0215)	tr|B4EJB4|B4EJB4_BURCJ	B4EJB4	B4EJB4_BURCJ	BCAM0393	Putative beta-lactamase, class D			0	0	0	0	0	0	0	0	0	0	0	0	1	1	1	1	0	0	0	0	0	0	0	0	0	0	0	0	28140870	26601142	24174640	0	0	0
VMDEPLTCTPETDVNEVR	VMDEPLTC[57.0215]TPETDVNEVR	K	R	74	91	18	2	8C(57.0215)	tr|B4E7H0|B4E7H0_BURCJ	B4E7H0	B4E7H0_BURCJ	BCAL1465	Uncharacterized protein			2	1	1	1	1	1	1	1	1	2	2	1	1	1	2	1	1417604610	1343023230	881247100	1347327870	994291710	1368130560	1360212350	1139933060	923970240	1296108160	1132977410	1233006980	895992320	801958910	889159940	790254780	1417604610	1343023230
VMDEPLTCTPETDVNEVRR	VMDEPLTC[57.0215]TPETDVNEVRR	K	M	74	92	19	3	8C(57.0215)	tr|B4E7H0|B4E7H0_BURCJ	B4E7H0	B4E7H0_BURCJ	BCAL1465	Uncharacterized protein			1	0	0	0	1	0	0	1	0	0	0	0	0	0	0	0	0	0	0	0	0	0	0	7217517	0	0	0	0	0	0	0	0	0	0
VNHVGEVCAQALYQAQK	VNHVGEVC[57.0215]AQALYQAQK	R	L	52	68	17	2,3	8C(57.0215)	sp|B4E6K2|COQ7_BURCJ	B4E6K2	COQ7_BURCJ	coq7	2-nonaprenyl-3-methyl-6-methoxy-1,4-benzoquinol hydroxylase			1	2	1	1	0	0	0	0	2	3	1	1	2	2	1	1	132767384	114326072	113335472	101551088	0	103237512	78785088	21213040	327030752	322669952	264206336	250465088	98795096	232075600	15852555	219437200	132767384	114326072
VNLSPSPCLR	VNLSPSPC[57.0215]LR	R	R	32	41	10	2	8C(57.0215)	tr|B4E594|B4E594_BURCJ	B4E594	B4E594_BURCJ	BCAL0208	AnsC family regulatory protein			0	1	0	1	1	1	1	1	0	0	1	0	1	0	1	0	0	47351364	0	72916624	129254264	151000992	159186832	90537848	0	0	0	32606410	39337476	0	51414524	5640011	0	47351364
VNVHGGACALGHPIGASGAR	VNVHGGAC[57.0215]ALGHPIGASGAR	K	V	340	359	20	2,3,4	8C(57.0215)	tr|B4EPC5|B4EPC5_BURCJ	B4EPC5	B4EPC5_BURCJ	BCAS0737	Putative acetyl-CoA acetyltransferase			0	3	0	4	0	1	1	1	3	3	3	3	3	2	1	3	20590932	125359216	5.31795e+06	40383676	0	107035648	10289684	4.61671e+06	389611584	434276640	327831200	268048016	560657860	313241760	329506816	346954560	19322722	58605008
VPAVLLNCYTTDSGLSSIVPAEVAGGHAATEYLLR	VPAVLLNC[57.0215]YTTDSGLSSIVPAEVAGGHAATEYLLR	R	A	140	174	35	3	8C(57.0215)	tr|B4EM66|B4EM66_BURCJ	B4EM66	B4EM66_BURCJ	BCAM0764	LacI family regulatory protein			1	1	1	1	0	1	1	0	2	0	1	1	2	0	0	0	0	0	110804504	0	99544344	39739092	84724680	0	5975569	0	0	0	10628024	0	0	0	0	0
VPFLAQGCEPDTER	VPFLAQGC[57.0215]EPDTER	K	V	8	21	14	2	8C(57.0215)	tr|B4EPP9|B4EPP9_BURCJ	B4EPP9	B4EPP9_BURCJ	BCAS0132	Putative amidinohydrolase			2	0	1	0	1	0	2	2	0	0	0	0	0	0	0	0	0	0	0	0	0	0	0	0	0	0	0	0	0	0	0	0	0	0
VPYGTLLCVSDKPLHGELK	VPYGTLLC[57.0215]VSDKPLHGELK	R	L	441	459	19	4	8C(57.0215)	tr|B4EN19|B4EN19_BURCJ	B4EN19	B4EN19_BURCJ	amn	AMP nucleosidase			1	1	1	1	1	1	2	1	2	0	1	1	1	1	1	1	788135740	934501060	711306880	618630720	465218624	805782850	584774590	404641024	1059531200	977676220	937953020	1019687360	939510400	804905020	777016130	739103490	788135740	934501060
WFFSAPMCDAHLVVAR	WFFSAPMC[57.0215]DAHLVVAR	K	T	217	232	16	3	8C(57.0215)	tr|B4EEZ6|B4EEZ6_BURCJ	B4EEZ6	B4EEZ6_BURCJ	BCAL0047	Putative acyl-CoA dehydrogenase			0	0	0	0	0	0	0	0	0	0	0	0	0	3	1	0	0	0	0	0	0	0	0	0	0	0	0	0	0	99930192	92453128	21199314	0	0
WHLNDVACQAWEPSGDEFLSPALMEAELMR	WHLNDVAC[57.0215]QAWEPSGDEFLSPALMEAELMR	R	R	206	235	30	3	8C(57.0215)	tr|B4EGS2|B4EGS2_BURCJ	B4EGS2	B4EGS2_BURCJ	BCAM1167	Uncharacterized protein			1	1	0	1	0	0	1	0	1	0	0	0	1	2	0	0	45492156	105407008	0	113272712	0	78832504	0	0	58013972	65567908	0	62122260	71371584	52804468	75095688	28990356	45492156	105407008
WVEQGVGCSK	WVEQGVGC[57.0215]SK	R	V	608	617	10	2	8C(57.0215)	tr|B4ELZ9|B4ELZ9_BURCJ	B4ELZ9	B4ELZ9_BURCJ	glcB	Malate synthase G			1	0	1	0	0	0	0	0	0	0	0	0	1	1	1	1	501377216	0	606787460	0	0	0	8524025	0	0	0	0	14981987	537174590	491353472	392762176	394291296	501377216	0
WVISMGSCANGGGYYHYSYSVVR	WVISMGSC[57.0215]ANGGGYYHYSYSVVR	R	G	95	117	23	3	8C(57.0215)	sp|B4E5M1|NUOB_BURCJ	B4E5M1	NUOB_BURCJ	nuoB	NADH-quinone oxidoreductase subunit B			1	1	2	2	1	0	1	1	1	1	2	3	2	1	1	0	0	0	0	0	0	0	0	0	0	0	0	0	0	0	0	0	0	0
YIGHQFGCLSLTLEMPFK	YIGHQFGC[57.0215]LSLTLEMPFK	K	D	331	348	18	3	8C(57.0215)	tr|B4EEQ5|B4EEQ5_BURCJ	B4EEQ5	B4EEQ5_BURCJ	BCAL2317	Family M14 unassigned peptidase			0	0	0	0	0	0	0	0	2	2	1	3	2	1	0	1	0	0	0	0	0	0	0	0	24304764	42048072	0	78068784	31711934	38437524	0	17049304	0	0
YQALLSPCVSWTWVR	YQALLSPC[57.0215]VSWTWVR	R	R	143	157	15	2	8C(57.0215)	tr|B4E683|B4E683_BURCJ	B4E683	B4E683_BURCJ	BCAL1363	Uncharacterized protein			0	0	0	0	1	0	1	1	0	0	0	0	0	0	0	0	0	0	0	0	0	83267192	54478804	0	0	0	0	0	0	0	0	0	0	0
YTHSYMHCWR	YTHSYMHC[57.0215]WR	K	H	412	421	10	2,3	8C(57.0215)	sp|B4E8Z7|SYI_BURCJ	B4E8Z7	SYI_BURCJ	ileS	Isoleucine--tRNA ligase			0	1	0	1	0	1	1	1	1	2	2	1	1	0	0	1	14418860	6.63857e+06	37008200	43668904	0	5355428	0	0	33302852	205681872	264746816	127852352	0	0	0	62898476	12458692	16914102
YTLFAEGCR	YTLFAEGC[57.0215]R	K	G	191	199	9	2	8C(57.0215)	tr|B4E7H3|B4E7H3_BURCJ	B4E7H3	B4E7H3_BURCJ	BCAL1468	Putative electron transport protein	BCAS0609	tr|B4EP03|B4EP03_BURCJ	1	1	1	1	1	1	1	1	1	1	1	1	2	1	3	1	685730370	732597950	886059520	761111100	725393730	840665980	643171520	525469696	861522690	935529920	866767620	1034233340	930249920	856481280	845255620	780913090	685730370	732597950
AGPLPVSVVFPTGR	AGPLPVS[668.2276]VVFPTGR	R	H	266	279	14	2	7S(668.2276)	tr|B4ELU7|B4ELU7_BURCJ	B4ELU7	B4ELU7_BURCJ	BCAM1786	LysR family regulatory protein			0	0	0	0	1	0	0	0	0	0	0	0	0	0	0	0	0	0	0	0	0	0	0	0	0	0	0	0	0	0	0	0	0	0
DVALHASALSAIEPAR	DVALHAS[668.2276]ALSAIEPAR	K	F	222	237	16	3	7S(668.2276)	tr|B4EF30|B4EF30_BURCJ	B4EF30	B4EF30_BURCJ	BCAL0077	Putative oxidoreductase			0	0	0	0	0	0	0	0	0	0	0	1	0	0	0	0	0	0	0	0	0	0	0	0	0	0	0	0	0	0	0	0	0	0
PAASPASLAER	PAASPAS[668.2276]LAER	R	A	12	22	11	2	7S(668.2276)	tr|B4EB85|B4EB85_BURCJ	B4EB85	B4EB85_BURCJ	BCAL2985	GntR family regulatory protein			1	0	0	0	0	0	0	0	0	0	0	0	0	0	0	0	0	0	0	0	0	0	0	0	0	0	0	0	0	0	0	0	0	0
PVVAIYSTFLQR	PVVAIYS[668.2276]TFLQR	K	A	382	393	12	2	7S(668.2276)	sp|B4EN29|DXS_BURCJ	B4EN29	DXS_BURCJ	dxs	1-deoxy-D-xylulose-5-phosphate synthase			0	0	0	0	0	0	0	1	0	0	0	0	0	0	0	0	0	0	0	0	0	0	0	0	0	0	0	0	0	0	0	0	0	0
RYPHMFSGGQR	RYPHMFS[668.2276]GGQR	K	Q	160	170	11	2	7S(668.2276)	tr|B4E8J1|B4E8J1_BURCJ	B4E8J1	B4E8J1_BURCJ	dppF	Putative dipeptide ABC transporter ATP-binding protein			0	0	0	0	0	0	1	0	0	0	0	0	0	0	0	0	0	0	0	0	0	0	0	0	0	0	0	0	0	0	0	0	0	0
TTANGVSIAYTDK	TTANGVS[668.2276]IAYTDK	K	D	253	265	13	3	7S(668.2276)	tr|B4E7M1|B4E7M1_BURCJ	B4E7M1	B4E7M1_BURCJ	odhL	Dihydrolipoyl dehydrogenase			0	1	0	0	0	0	0	0	0	0	1	0	1	0	0	0	0	0	0	0	0	0	0	0	0	0	0	0	0	0	0	0	0	0
VVAITQSHSPLAK	VVAITQS[668.2276]HSPLAK	K	L	203	215	13	3	7S(668.2276)	tr|B4EEV6|B4EEV6_BURCJ	B4EEV6	B4EEV6_BURCJ	BCAL3368	Putative regulatory protein			0	0	0	0	0	0	0	0	0	0	0	0	0	0	1	0	0	0	0	0	0	0	0	0	0	0	0	0	0	0	0	0	0	0
AAAAAASADAGASAPAAASSTK	AAAAAAS[568.2115]ADAGASAPAAASSTK	K	A	172	193	22	2	7S(568.2115)	tr|B4EB03|B4EB03_BURCJ	B4EB03	B4EB03_BURCJ	BCAL1917	Putative exported protein			0	0	0	0	2	2	2	2	0	0	0	0	0	0	0	0	0	0	0	0	46700028	151250816	117925048	89517144	0	0	0	0	0	0	0	0	0	0
ALDQVASTVNQQINAAK	ALDQVAS[568.2115]TVNQQINAAK	K	A	57	73	17	2	7S(568.2115)	tr|B4ED22|B4ED22_BURCJ	B4ED22	B4ED22_BURCJ	BCAL1086	Putative lipoprotein			2	0	2	0	0	0	0	0	0	0	0	0	0	0	0	0	0	0	23054828	0	0	0	0	0	0	0	0	0	0	0	0	0	0	0
GVVIAASGPDHSVR	GVVIAAS[568.2115]GPDHSVR	R	A	143	156	14	2,3	7S(568.2115)	tr|B4EF89|B4EF89_BURCJ	B4EF89	B4EF89_BURCJ	BCAM0944	Putative lipoprotein			0	4	0	4	0	0	0	0	0	0	0	0	0	0	0	0	0	25371960	0	20141536	0	0	0	0	0	0	0	0	0	0	0	0	0	16131372
PGTRPASAVPVAPALPPAVTPAPAVANLSAAEQRPLVDAVLAK	PGTRPAS[568.2115]AVPVAPALPPAVTPAPAVANLSAAEQRPLVDAVLAK	R	F	185	227	43	4	7S(568.2115)	tr|B4EM26|B4EM26_BURCJ	B4EM26	B4EM26_BURCJ	BCAM0724	Putative exported protein			1	0	4	0	0	0	0	0	0	0	0	0	0	0	0	0	0	0	0	0	0	0	0	0	0	0	0	0	0	0	0	0	0	0
TVGGVGSAAGTAVGGATQAVGSAAGATK	TVGGVGS[568.2115]AAGTAVGGATQAVGSAAGATK	K	D	80	107	28	2	7S(568.2115)	tr|B4EPD8|B4EPD8_BURCJ	B4EPD8	B4EPD8_BURCJ	BCAS0750	Putative exported protein			0	0	0	4	0	0	0	0	0	0	0	0	0	0	0	0	0	0	0	35172484	0	0	0	0	0	0	0	0	0	0	0	0	0	0
VGATGVSGLGTLLSGAYIGVDAGHGQDTLTDFTGLETPPAVTGDQK	VGATGVS[568.2115]GLGTLLSGAYIGVDAGHGQDTLTDFTGLETPPAVTGDQK	R	G	122	167	46	3	7S(568.2115)	tr|B4EE36|B4EE36_BURCJ	B4EE36	B4EE36_BURCJ	BCAL3315	Mammalian cell entry related membrane protein			1	0	0	1	0	0	0	0	0	0	0	0	0	0	0	0	0	0	0	0	0	0	0	0	0	0	0	0	0	0	0	0	0	0
YDLGPASSVTTTGSGPALK	YDLGPAS[568.2115]SVTTTGSGPALK	R	V	39	57	19	2	7S(568.2115)	tr|B4E9Q0|B4E9Q0_BURCJ	B4E9Q0	B4E9Q0_BURCJ	BCAL0700	Putative lipoprotein			2	4	2	4	0	0	0	0	0	0	0	0	0	0	0	0	486218720	216163712	347259008	447168576	0	0	0	0	0	0	0	0	0	0	0	0	486218720	216163712
GPASTLMACPGQTPQQR	GPASTLM[15.9949]AC[57.0215]PGQTPQQR	K	F	91	107	17	2	7M(15.9949),9C(57.0215)	tr|B4E732|B4E732_BURCJ	B4E732	B4E732_BURCJ	eco	Ecotin			3	3	3	3	3	2	2	3	3	3	2	1	2	1	3	3	63607600	113915872	119108056	96801808	61376844	38907172	46136024	45572808	53101508	127381328	83573136	75090968	119973128	83586408	19101922	144471072	63607600	113915872
GVESQGMLCSAR	GVESQGM[15.9949]LC[57.0215]SAR	R	E	118	129	12	2	7M(15.9949),9C(57.0215)	tr|B4E7J0|B4E7J0_BURCJ	B4E7J0	B4E7J0_BURCJ	pheT	Phenylalanine--tRNA ligase beta subunit			0	1	0	1	0	1	0	1	0	1	0	0	0	0	0	0	0	2.79209e+06	0	0	0	1944920	0	3653866	0	3.07963e+06	0	0	0	0	0	0	0	2.79209e+06
KGEADGMICGTISTTHR	KGEADGM[15.9949]IC[57.0215]GTISTTHR	K	H	573	589	17	2,3	7M(15.9949),9C(57.0215)	tr|B4EEY3|B4EEY3_BURCJ	B4EEY3	B4EEY3_BURCJ	maeB	NADP-dependent malic enzyme			1	1	0	0	1	3	2	2	3	6	4	3	1	1	1	1	11788502	19258870	12584819	19139946	19494854	40785260	12428551	20552978	46135784	135077424	45028872	23006638	7985324	0	0	5510520	11788502	19258870
HAAALGMMVDAAR	HAAALGM[15.9949]M[15.9949]VDAAR	R	H	100	112	13	2	7M(15.9949),8M(15.9949)	tr|B4EKY8|B4EKY8_BURCJ	B4EKY8	B4EKY8_BURCJ	BCAM2719	Acetyltransferase (GNAT) family protein			0	0	0	0	1	0	0	0	0	0	0	0	0	0	0	0	0	0	0	0	12823322	0	0	0	0	0	0	0	0	0	0	0	0	0
GNAQFPMCGFSGR	GNAQFPM[15.9949]C[57.0215]GFSGR	K	A	22	34	13	2	7M(15.9949),8C(57.0215)	tr|B4E6U4|B4E6U4_BURCJ	B4E6U4	B4E6U4_BURCJ	BCAL0372	Glutaredoxin			0	0	1	0	0	0	0	0	0	0	0	0	0	1	1	0	0	0	0	0	0	0	0	0	0	0	0	0	0	6288832	15880530	0	0	0
RNLSADMCVK	RNLSADM[15.9949]C[57.0215]VK	R	M	236	245	10	2	7M(15.9949),8C(57.0215)	tr|B4EBW1|B4EBW1_BURCJ	B4EBW1	B4EBW1_BURCJ	BCAL0931	Uncharacterized protein			0	0	0	0	0	0	0	0	0	0	0	1	0	0	0	0	0	0	0	0	0	0	0	0	0	0	0	0	0	0	0	0	0	0
AAINAPMQGTAADLIK	AAINAPM[15.9949]QGTAADLIK	R	L	831	846	16	2	7M(15.9949)	tr|B4EN22|B4EN22_BURCJ	B4EN22	B4EN22_BURCJ	polA	DNA polymerase I			1	1	1	2	1	1	2	1	1	1	1	1	1	1	0	2	31672630	26147042	0	49350216	20370958	70306120	59895384	76903968	27485848	23200132	11042639	31454096	0	9734857	34361204	28842012	31672630	26147042
AAITASMVAELR	AAITASM[15.9949]VAELR	M	A	2	13	12	2	7M(15.9949)	sp|B4ECN0|EFTS_BURCJ	B4ECN0	EFTS_BURCJ	tsf	Elongation factor Ts			4	0	3	2	3	2	4	2	3	1	2	2	2	2	2	4	55903820	0	190668288	25701468	294042080	14776789	44329612	81328352	13564763	63885468	19131916	66539360	0	21122644	21567902	207940576	55903820	0
AAQLASMIPNYPVPSYVEYFQIKPQLFDSTGR	AAQLASM[15.9949]IPNYPVPSYVEYFQIKPQLFDSTGR	K	A	58	89	32	3	7M(15.9949)	tr|B4E8J8|B4E8J8_BURCJ	B4E8J8	B4E8J8_BURCJ	BCAL0555	Putative transglycosylase			2	0	1	0	2	1	1	2	0	0	1	0	0	1	1	1	13788994	0	0	0	39783244	0	0	25110934	0	0	0	0	0	0	0	0	13788994	0
AAVIGEMADGPAR	AAVIGEM[15.9949]ADGPAR	R	V	338	350	13	2	7M(15.9949)	sp|B4EJQ7|SELD_BURCJ	B4EJQ7	SELD_BURCJ	selD	Selenide, water dikinase			0	0	0	0	0	0	1	0	0	1	0	0	0	0	1	0	0	0	0	0	0	5075963	4482210	0	12937659	19767760	0	9073873	0	9948038	12965783	0	0	0
ADAVAFMR	ADAVAFM[15.9949]R	R	I	281	288	8	2	7M(15.9949)	tr|B4EI98|B4EI98_BURCJ	B4EI98	B4EI98_BURCJ	BCAM0286	Putative alcohol dehydrogenase			0	0	0	0	0	0	0	0	0	0	0	1	1	1	1	1	0	0	0	0	0	0	0	0	20697160	26105850	0	6676756	25925770	0	30839334	0	0	0
ADLDVIMIAPK	ADLDVIM[15.9949]IAPK	R	A	120	130	11	2	7M(15.9949)	sp|B4E5N5|ILVC_BURCJ	B4E5N5	ILVC_BURCJ	ilvC	Ketol-acid reductoisomerase (NADP(+))			1	2	2	2	1	2	2	2	1	2	2	2	3	2	1	2	548527620	627936060	0	419261024	234099216	290830816	542499520	379507616	639546820	669954880	757924930	286639776	624482500	0	0	397151104	548527620	627936060
ADSNVDMPSQAGFNLGYLAYNVEHKPVDK	ADSNVDM[15.9949]PSQAGFNLGYLAYNVEHKPVDK	K	L	286	314	29	4	7M(15.9949)	tr|B4E8I7|B4E8I7_BURCJ	B4E8I7	B4E8I7_BURCJ	dppA	Putative periplasmic dipeptide transport protein			0	0	1	0	0	0	0	0	0	0	0	0	1	2	2	0	0	0	0	0	0	0	0	0	0	0	0	0	57313284	70105960	113380816	55075220	0	0
AEGVTIMVGDGVNDAPALAAADVGVAMGAR	AEGVTIM[15.9949]VGDGVNDAPALAAADVGVAMGAR	R	G	500	529	30	3	7M(15.9949)	tr|B4EIQ9|B4EIQ9_BURCJ	B4EIQ9	B4EIQ9_BURCJ	BCAM0318	Putative cation-transporting ATPase			0	0	0	0	0	1	0	0	0	0	0	0	0	0	0	0	0	0	0	0	0	0	0	0	0	0	0	0	0	0	0	0	0	0
AEIAQAMNMALFEGLLER	AEIAQAM[15.9949]NMALFEGLLER	R	S	43	60	18	2	7M(15.9949)	tr|B4EK05|B4EK05_BURCJ	B4EK05	B4EK05_BURCJ	BCAM0502	Uncharacterized protein			0	0	1	1	0	0	0	0	0	0	0	0	0	0	0	0	16616300	0	112369536	0	0	0	0	0	0	0	0	0	0	0	0	0	16616300	0
AEIEGEMGDSLPGLQAR	AEIEGEM[15.9949]GDSLPGLQAR	K	L	153	169	17	2	7M(15.9949)	sp|B4EBY3|RECA_BURCJ	B4EBY3	RECA_BURCJ	recA	Protein RecA			2	2	1	2	3	1	1	2	2	2	1	2	3	2	3	2	574285440	23165206	448367744	268961856	549238400	87902624	236971744	681441920	166497952	185806240	47331216	63456808	382484800	129766584	195634000	186086688	574285440	23165206
AEMSEFMNQAGFAYK	AEMSEFM[15.9949]NQAGFAYK	R	M	170	184	15	2	7M(15.9949)	sp|B4EM48|ASSY_BURCJ	B4EM48	ASSY_BURCJ	argG	Argininosuccinate synthase			1	0	2	1	1	1	1	0	1	1	1	0	1	1	1	1	0	0	29704134	39149272	0	43015332	43550432	39317592	74970680	79155208	27589620	0	0	0	20551056	0	0	0
AGDTITMTQSAIVLENLIGQFLYSK	AGDTITM[15.9949]TQSAIVLENLIGQFLYSK	K	A	126	150	25	2	7M(15.9949)	tr|B4E626|B4E626_BURCJ	B4E626	B4E626_BURCJ	BCAL0303	Putative membrane protein			1	0	1	1	0	1	0	0	1	1	0	1	0	1	0	1	9347913	0	25210154	38710424	0	0	0	0	27919600	22530120	0	27878876	0	9824146	0	30076784	9347913	0
AGENALMLASLNGDLGLVK	AGENALM[15.9949]LASLNGDLGLVK	K	L	100	118	19	2	7M(15.9949)	tr|B4EBI9|B4EBI9_BURCJ	B4EBI9	B4EBI9_BURCJ	BCAL1961	Putative exported protein			1	0	0	2	2	1	1	1	0	0	1	0	1	0	1	1	0	0	0	0	13480412	0	0	0	0	0	0	0	0	0	0	0	0	0
AIVFLFMTQQALDEFR	AIVFLFM[15.9949]TQQALDEFR	K	G	121	136	16	2	7M(15.9949)	tr|B4EBI4|B4EBI4_BURCJ	B4EBI4	B4EBI4_BURCJ	BCAL1956	Putative lipoprotein			1	1	1	0	1	1	1	0	2	1	1	1	2	1	1	2	22266186	12303759	112145728	11249910	19567652	95553792	60728980	0	15533944	40967256	34408492	157833744	110611056	118136744	160088496	468272544	22266186	12303759
ALMGSNMQR	ALMGSNM[15.9949]QR	R	Q	685	693	9	2	7M(15.9949)	sp|B4E5B2|RPOB_BURCJ	B4E5B2	RPOB_BURCJ	rpoB	DNA-directed RNA polymerase subunit beta			0	0	0	0	0	0	0	0	0	0	0	0	1	1	0	0	0	0	0	0	0	0	0	0	0	0	0	0	0	2.06797e+06	0	10575105	0	0
ALSLTEMYR	ALSLTEM[15.9949]YR	K	V	127	135	9	2	7M(15.9949)	tr|B4EPX2|B4EPX2_BURCJ	B4EPX2	B4EPX2_BURCJ	BCAS0206	Putative methyltransferase family protein			0	0	0	1	0	0	0	0	0	0	0	0	0	0	1	0	0	0	0	43516992	0	6993725	0	0	0	0	6847215	0	0	0	0	0	0	0
ALTGHPMVK	ALTGHPM[15.9949]VK	R	V	91	99	9	2	7M(15.9949)	tr|B4E9Q6|B4E9Q6_BURCJ	B4E9Q6	B4E9Q6_BURCJ	BCAL0706	UPF0250 protein BCAL0706			0	0	0	0	0	0	0	0	0	0	0	0	0	2	3	1	0	0	0	0	0	0	0	0	0	0	0	0	0	135244224	118063584	14446512	0	0
ANVAEVMNIIGEVEGR	ANVAEVM[15.9949]NIIGEVEGR	K	T	194	209	16	2	7M(15.9949)	tr|B4EAR3|B4EAR3_BURCJ	B4EAR3	B4EAR3_BURCJ	prs	Ribose-phosphate pyrophosphokinase			0	0	1	0	0	0	1	1	0	0	0	0	0	0	1	1	50437068	0	121320408	0	30960130	71153120	28217016	24455422	0	0	0	0	0	0	0	0	50437068	0
ASIEHNMLYDGPK	ASIEHNM[15.9949]LYDGPK	R	R	98	110	13	2,3	7M(15.9949)	sp|B4EAW8|SYH_BURCJ	B4EAW8	SYH_BURCJ	hisS	Histidine--tRNA ligase			0	2	1	2	1	3	1	2	3	2	1	0	1	1	1	1	6.58742e+06	46952868	102185680	77104232	16238095	49060692	25163194	64903540	47549848	55966800	21318770	4.68864e+06	49862556	66918072	81944688	76749936	6.37634e+06	33615168
ASLFPFMQK	ASLFPFM[15.9949]QK	K	V	135	143	9	2	7M(15.9949)	tr|B4EA47|B4EA47_BURCJ	B4EA47	B4EA47_BURCJ	era1	GTPase Era			0	0	0	0	1	0	0	0	0	0	0	0	0	0	0	1	33107854	0	0	0	66441480	0	22695402	0	0	0	0	0	0	10111764	0	23585292	33107854	0
AVVFLFMTQDALDSFR	AVVFLFM[15.9949]TQDALDSFR	K	K	120	135	16	2	7M(15.9949)	tr|B4EMP5|B4EMP5_BURCJ	B4EMP5	B4EMP5_BURCJ	BCAM0843	Putative lipoprotein			0	0	0	0	0	0	0	0	1	4	3	2	2	2	2	3	9416867	0	0	55316672	0	0	0	0	66919664	109919040	48513748	245548016	122156080	111371976	212140208	623995140	9416867	0
DALDLNMK	DALDLNM[15.9949]K	K	L	140	147	8	2	7M(15.9949)	tr|B4EFA6|B4EFA6_BURCJ	B4EFA6	B4EFA6_BURCJ	citB	Aconitate hydratase			0	1	1	1	0	0	1	1	0	0	0	1	1	1	1	1	262709664	253422688	293202496	249607248	161586992	182743584	227048592	166917312	312348320	348032256	331237696	350337888	346489280	402327968	382835136	392631968	262709664	253422688
DALPTYMNPLVVEPLPALPR	DALPTYM[15.9949]NPLVVEPLPALPR	R	N	479	498	20	2	7M(15.9949)	tr|B4EPX6|B4EPX6_BURCJ	B4EPX6	B4EPX6_BURCJ	BCAS0210	Putative AMP-binding enzyme			0	0	0	0	1	1	0	1	0	0	0	1	0	0	2	0	0	0	0	0	47238712	62900756	0	0	0	0	0	51792040	0	0	0	0	0	0
DEIVGPMTLQDDDILATIK	DEIVGPM[15.9949]TLQDDDILATIK	R	I	418	436	19	2	7M(15.9949)	sp|B4E5B2|RPOB_BURCJ	B4E5B2	RPOB_BURCJ	rpoB	DNA-directed RNA polymerase subunit beta			2	1	1	2	2	2	3	2	1	1	0	3	2	2	3	1	483844736	664501380	614348480	658604350	697883140	718440000	659266560	774737470	169915072	324488896	536359872	519732640	398315360	65100680	485422592	70981816	483844736	664501380
DEYQPLMQQHAQYLK	DEYQPLM[15.9949]QQHAQYLK	K	S	77	91	15	2,3	7M(15.9949)	tr|B4EDC1|B4EDC1_BURCJ	B4EDC1	B4EDC1_BURCJ	BCAL3204	Putative OmpA family lipoprotein			2	3	3	5	1	2	2	3	6	7	4	6	7	3	4	4	310048096	85340512	350521152	41571580	268909120	154429232	63560876	168790304	127696928	279029728	203596112	233740672	151054320	288077728	526298880	448406912	381023552	77905736
DGIGIGMLPLYSAIDALR	DGIGIGM[15.9949]LPLYSAIDALR	R	D	234	251	18	2	7M(15.9949)	tr|B4EJ08|B4EJ08_BURCJ	B4EJ08	B4EJ08_BURCJ	BCAM1453	LysR family regulatory protein			0	0	0	0	2	0	1	1	0	0	0	0	0	0	0	0	0	0	0	0	65267924	21194106	23314504	31672820	0	0	0	0	0	0	6815475	0	0	0
DLSELIMR	DLSELIM[15.9949]R	R	E	21	28	8	2	7M(15.9949)	sp|B4E7L2|RBFA_BURCJ	B4E7L2	RBFA_BURCJ	rbfA	Ribosome-binding factor A			0	0	1	0	1	0	1	1	0	0	0	0	0	1	1	1	7.1617e+06	0	64559568	0	15429140	0	21104612	0	0	0	0	0	0	17418358	18455620	10780448	7.1617e+06	0
DLTINAMAR	DLTINAM[15.9949]AR	R	E	92	100	9	2	7M(15.9949)	sp|B4E8K1|CCA_BURCJ	B4E8K1	CCA_BURCJ	cca	Multifunctional CCA protein			0	0	0	0	0	0	0	0	0	0	0	0	0	0	1	0	0	0	0	0	0	0	0	0	0	0	0	0	0	0	0	0	0	0
DRPALSMISK	DRPALSM[15.9949]ISK	K	A	48	57	10	2	7M(15.9949)	tr|B4EB32|B4EB32_BURCJ	B4EB32	B4EB32_BURCJ	cysM	Cysteine synthase			0	0	0	0	0	0	0	0	0	0	0	1	0	0	0	0	0	0	0	0	0	0	0	0	0	0	0	10961994	0	0	0	0	0	0
DRPDAQMLQPMLLR	DRPDAQM[15.9949]LQPMLLR	R	S	520	533	14	3	7M(15.9949)	tr|B4E849|B4E849_BURCJ	B4E849	B4E849_BURCJ	rnr	Ribonuclease R			0	0	0	0	0	0	0	1	0	0	0	0	0	0	0	0	0	0	0	0	0	0	0	36786404	0	0	0	0	0	0	0	0	0	0
DTQFAQMIEAAAK	DTQFAQM[15.9949]IEAAAK	R	Y	148	160	13	2	7M(15.9949)	sp|B4EAW9|ISPG_BURCJ	B4EAW9	ISPG_BURCJ	ispG	4-hydroxy-3-methylbut-2-en-1-yl diphosphate synthase (flavodoxin)			1	0	0	1	1	1	1	1	0	0	0	0	0	0	0	0	0	0	0	31759782	37802316	0	88480872	95160640	28410938	34132684	0	0	0	98645944	0	0	0	0
DVDAAFMNK	DVDAAFM[15.9949]NK	K	S	273	281	9	2	7M(15.9949)	sp|Q9NSB2|KRT84_HUMAN	Q9NSB2	KRT84_HUMAN	KRT84	Keratin, type II cuticular Hb4			0	0	0	0	0	0	0	0	0	0	0	0	0	1	1	0	0	0	0	0	0	0	0	0	0	0	0	0	0	42521196	61934888	0	0	0
DVDNAYMIK	DVDNAYM[15.9949]IK	K	V	288	296	9	2	7M(15.9949)	sp|P35908|K22E_HUMAN	P35908	K22E_HUMAN	KRT2	Keratin, type II cytoskeletal 2 epidermal			0	0	0	0	0	0	0	0	0	0	0	1	0	1	1	1	0	0	91008184	0	0	0	0	0	0	0	0	78303032	74405464	118555584	204658880	194113904	0	0
DVVNGLMQK	DVVNGLM[15.9949]QK	R	Y	167	175	9	2	7M(15.9949)	tr|B4EB46|B4EB46_BURCJ	B4EB46	B4EB46_BURCJ	BCAL2956	Putative exported protein			2	1	0	3	1	1	1	0	1	1	0	1	0	0	0	1	0	0	0	0	0	0	0	0	0	0	0	0	0	0	0	0	0	0
EAGETMMVTPDR	EAGETMM[15.9949]VTPDR	R	I	644	655	12	2	7M(15.9949)	sp|B4E5B2|RPOB_BURCJ	B4E5B2	RPOB_BURCJ	rpoB	DNA-directed RNA polymerase subunit beta			0	0	1	0	1	0	0	0	0	0	0	0	0	0	0	0	32512804	0	101447728	0	135305328	0	90251400	77255496	0	0	0	0	0	0	0	0	32512804	0
EFAVLEMLLLR	EFAVLEM[15.9949]LLLR	R	H	157	167	11	2	7M(15.9949)	tr|B4E564|B4E564_BURCJ	B4E564	B4E564_BURCJ	BCAL0008	Two-component regulatory system, response regulator protein			1	0	1	0	0	0	0	0	0	0	0	0	0	0	0	0	11404360	0	23208086	0	0	0	0	0	0	0	0	0	0	0	0	0	11404360	0
EFTTPEMFAEIK	EFTTPEM[15.9949]FAEIK	R	I	254	265	12	2	7M(15.9949)	tr|B4EBC5|B4EBC5_BURCJ	B4EBC5	B4EBC5_BURCJ	BCAL0874	Putative membrane protein			0	0	0	0	0	0	0	0	1	2	0	1	1	1	1	1	0	216461808	0	183078416	0	23644372	0	0	256878416	168743696	0	344638496	171464544	310669376	28335288	0	0	216461808
EGGADGMLFAALSPR	EGGADGM[15.9949]LFAALSPR	R	R	214	228	15	2	7M(15.9949)	tr|B4EJI5|B4EJI5_BURCJ	B4EJI5	B4EJI5_BURCJ	BCAM1494	Two-component regulatory system, sensor kinase protein			0	0	0	0	0	1	0	0	0	0	0	0	0	0	0	0	0	0	0	0	0	0	0	0	0	0	0	0	0	0	0	0	0	0
ETPGAAMQHPDAGQAHGAAPGTSTTGPQQ	ETPGAAM[15.9949]QHPDAGQAHGAAPGTSTTGPQQ	R	-	509	537	29	2,3	7M(15.9949)	tr|B4E8T1|B4E8T1_BURCJ	B4E8T1	B4E8T1_BURCJ	BCAL1658	Putative ribose ABC transporter ATP-binding protein			0	2	0	3	0	2	2	1	5	7	3	2	0	0	0	0	0	30402400	0	32042214	0	13969697	2460319	0	45202496	43111168	13181604	9168431	0	0	0	0	0	30402400
EVVFQDMSNGFK	EVVFQDM[15.9949]SNGFK	R	F	11	22	12	2	7M(15.9949)	sp|B4EAZ1|RL31B_BURCJ	B4EAZ1	RL31B_BURCJ	rpmE2	50S ribosomal protein L31 type B			3	0	4	3	4	2	2	4	2	1	0	3	1	3	1	1	118913128	0	245896704	60948284	100761992	98307096	209755248	222928896	50039648	0	24897064	53879440	0	55698516	124439328	91706016	118913128	0
FEIYTLMGALAR	FEIYTLM[15.9949]GALAR	K	E	443	454	12	2	7M(15.9949)	tr|B4E8T1|B4E8T1_BURCJ	B4E8T1	B4E8T1_BURCJ	BCAL1658	Putative ribose ABC transporter ATP-binding protein			0	0	0	0	0	0	0	0	0	0	0	0	0	0	1	0	0	0	0	0	0	0	0	0	0	0	0	0	0	0	16087190	0	0	0
FGLDEVMLSR	FGLDEVM[15.9949]LSR	R	I	16	25	10	2	7M(15.9949)	tr|B4EBC7|B4EBC7_BURCJ	B4EBC7	B4EBC7_BURCJ	ubiB	Probable protein kinase UbiB			0	0	0	0	0	0	0	1	0	0	0	0	0	0	0	0	0	0	0	0	0	0	0	1178848770	0	0	0	0	0	0	0	0	0	0
FMLHYNMPPFATGETGR	FMLHYNM[15.9949]PPFATGETGR	R	V	381	397	17	3	7M(15.9949)	sp|B4E5M6|PNP_BURCJ	B4E5M6	PNP_BURCJ	pnp	Polyribonucleotide nucleotidyltransferase			2	1	1	1	1	2	2	2	2	1	1	1	0	0	0	1	95049720	10812876	83184592	105355864	177807024	162632096	187159664	279688224	107418352	51802484	28163460	16104990	0	0	0	19093326	95049720	10812876
FPHPQLMPADPVQR	FPHPQLM[15.9949]PADPVQR	R	A	74	87	14	3	7M(15.9949)	tr|B4E6Q3|B4E6Q3_BURCJ	B4E6Q3	B4E6Q3_BURCJ	BCAL0331	Putative stringent starvation protein A			4	0	2	1	3	1	1	1	2	0	0	2	0	0	1	2	23743438	0	125064320	89948256	75358208	70845104	0	0	86094024	0	0	0	0	0	0	240528912	23743438	0
GADVVMMLLPDEQIADVYAK	GADVVMM[15.9949]LLPDEQIADVYAK	K	E	72	91	20	2	7M(15.9949)	sp|B4E5N5|ILVC_BURCJ	B4E5N5	ILVC_BURCJ	ilvC	Ketol-acid reductoisomerase (NADP(+))			1	2	1	1	0	2	0	2	2	0	1	2	2	2	1	1	360376960	515232768	455046112	519309216	0	804792450	0	437359488	554273340	0	438841504	753413950	531786720	476490976	305284864	512907744	360376960	515232768
GAGLFDMQDVLGLR	GAGLFDM[15.9949]QDVLGLR	R	-	252	265	14	2	7M(15.9949)	sp|B4EEW4|DAPB_BURCJ	B4EEW4	DAPB_BURCJ	dapB	4-hydroxy-tetrahydrodipicolinate reductase			1	1	2	1	1	1	1	1	0	2	1	1	1	1	1	1	114771400	97547248	127447392	114282328	141595712	139699584	121703920	174090000	0	84328448	145826176	0	90101792	126924488	142402000	136972576	114771400	97547248
GAGNLLMGVLGGPQAVTAFAR	GAGNLLM[15.9949]GVLGGPQAVTAFAR	K	E	140	160	21	2	7M(15.9949)	tr|B4ELT9|B4ELT9_BURCJ	B4ELT9	B4ELT9_BURCJ	BCAM1779	Beta-lactamase			2	1	2	1	2	2	1	1	2	1	1	1	1	1	2	1	14605909	0	22117476	0	28388380	41016524	0	0	0	8514257	0	17197316	17810136	45623204	31352848	66653388	14605909	0
GDAVFSMLGDDAAAR	GDAVFSM[15.9949]LGDDAAAR	R	A	56	70	15	2	7M(15.9949)	tr|B4EEC0|B4EEC0_BURCJ	B4EEC0	B4EEC0_BURCJ	BCAL0194	Putative oxidoreductase			0	0	0	0	0	0	0	0	0	0	0	0	0	0	1	0	0	0	0	0	0	0	0	0	0	0	0	0	0	0	0	0	0	0
GDLPSGMGEVGELR	GDLPSGM[15.9949]GEVGELR	R	Y	99	112	14	2	7M(15.9949)	tr|B4EE72|B4EE72_BURCJ	B4EE72	B4EE72_BURCJ	metF	Methylenetetrahydrofolate reductase			0	0	0	0	0	0	0	0	1	1	0	1	0	1	1	1	0	0	0	0	0	0	0	0	0	0	0	0	0	0	26517720	17522596	0	0
GDLSPVMAAAIITGLR	GDLSPVM[15.9949]AAAIITGLR	R	V	33	48	16	2	7M(15.9949)	sp|B4E7A8|TRPD_BURCJ	B4E7A8	TRPD_BURCJ	trpD	Anthranilate phosphoribosyltransferase			1	1	1	0	1	1	0	1	1	1	0	1	1	1	1	0	0	41720396	34603432	36517128	63351432	53145252	50301280	77446680	18031552	22472496	0	39146892	23253038	25634280	33732272	40348196	0	41720396
GERPGVMFADWELIGVPHR	GERPGVM[15.9949]FADWELIGVPHR	R	L	515	533	19	3	7M(15.9949)	sp|B4E5W6|SYP_BURCJ	B4E5W6	SYP_BURCJ	proS	Proline--tRNA ligase			0	0	0	0	0	0	0	0	0	0	0	0	2	0	0	0	0	0	0	0	0	0	0	0	0	16353139	0	0	42432412	0	0	0	0	0
GGGRPDMAQAGGTEPANLPGALAGVK	GGGRPDM[15.9949]AQAGGTEPANLPGALAGVK	K	G	842	867	26	3	7M(15.9949)	tr|B4E6Y2|B4E6Y2_BURCJ	B4E6Y2	B4E6Y2_BURCJ	alaS	Alanine--tRNA ligase			2	0	3	0	1	1	0	0	0	0	0	2	3	2	3	3	370813504	0	455686688	0	384528864	0	0	0	221334272	0	316663424	396652416	451513920	461312288	530319456	495367904	370813504	0
GGVVIYMGSVHSHEASPLK	GGVVIYM[15.9949]GSVHSHEASPLK	R	S	136	154	19	3	7M(15.9949)	tr|B4EEP3|B4EEP3_BURCJ	B4EEP3	B4EEP3_BURCJ	BCAL2304	Putative D-beta-hydroxybutyrate dehydrogenase	BCAM0022	tr|B4EG08|B4EG08_BURCJ	0	2	2	0	0	2	0	0	2	3	2	2	1	2	3	4	88064152	309817824	204549424	138608432	0	45537568	0	11754137	304878400	344259808	331774912	349155104	475033344	444808896	509167552	518345184	88064152	309817824
GLWDEVMVADLK	GLWDEVM[15.9949]VADLK	R	Y	827	838	12	2	7M(15.9949)	tr|B4E5V9|B4E5V9_BURCJ	B4E5V9	B4E5V9_BURCJ	BCAL3429	Ribonucleoside-diphosphate reductase			1	1	1	1	1	1	1	1	1	1	1	1	1	2	2	1	451554464	0	493536672	362937056	323188768	376315712	364822688	320471680	119078696	296568256	569942530	591110140	949507260	786383550	1007665410	678207230	451554464	0
GLYFVLMGR	GLYFVLM[15.9949]GR	R	L	102	110	9	2	7M(15.9949)	sp|B4EAY2|RECR_BURCJ	B4EAY2	RECR_BURCJ	recR	Recombination protein RecR			0	0	0	0	0	0	0	0	0	1	1	0	0	0	0	0	0	382746272	0	0	0	361072608	326626240	225334976	373329952	564059520	441583712	534955168	0	0	0	0	0	382746272
GNLAGLMK	GNLAGLM[15.9949]K	K	Q	4	11	8	2	7M(15.9949)	sp|B4EAY3|Y1861_BURCJ	B4EAY3	Y1861_BURCJ	BceJ2315_18610	Nucleoid-associated protein BceJ2315_18610			1	0	0	1	0	0	1	1	0	0	0	0	0	0	0	0	0	0	0	0	0	0	0	25106032	0	0	0	0	0	0	0	0	0	0
GPLGYAMIK	GPLGYAM[15.9949]IK	K	K	112	120	9	2	7M(15.9949)	sp|B4EET6|RL13_BURCJ	B4EET6	RL13_BURCJ	rplM	50S ribosomal protein L13			3	2	2	1	2	2	2	3	2	2	2	2	2	1	2	2	1411149310	1248626300	2089980930	1506377470	2003167870	1461414140	1622170620	1512592380	1451826690	1417184640	403521600	1269679870	330067136	440385120	491089664	567783040	1411149310	1248626300
GPNTGGMGAYSPAPIVTPQMHAR	GPNTGGM[15.9949]GAYSPAPIVTPQMHAR	R	V	222	244	23	3	7M(15.9949)	tr|B4E5R7|B4E5R7_BURCJ	B4E5R7	B4E5R7_BURCJ	purD	Phosphoribosylamine--glycine ligase			0	0	1	1	0	0	0	1	1	1	0	0	0	0	0	0	0	0	0	32519512	0	0	8.34613e+06	34687452	21659650	11140063	0	0	0	0	0	0	0	0
GQSLAQMALAWVLR	GQSLAQM[15.9949]ALAWVLR	R	N	276	289	14	2	7M(15.9949)	tr|B4E804|B4E804_BURCJ	B4E804	B4E804_BURCJ	BCAL0513	Aldo/keto reductase family protein			0	0	0	0	0	0	0	0	0	1	0	0	0	0	0	0	0	0	0	0	0	0	0	0	0	10254499	0	0	0	0	0	0	0	0
GQVLNQMVLER	GQVLNQM[15.9949]VLER	R	I	72	82	11	2	7M(15.9949)	tr|B4EBE6|B4EBE6_BURCJ	B4EBE6	B4EBE6_BURCJ	surA	Chaperone SurA			1	0	1	0	1	0	0	0	0	0	0	1	1	1	1	0	0	0	142898544	0	0	0	0	0	0	0	0	28881420	0	95706712	98843928	0	0	0
GRPIVNMFPLQEGEK	GRPIVNM[15.9949]FPLQEGEK	R	I	625	639	15	3	7M(15.9949)	tr|B4EB47|B4EB47_BURCJ	B4EB47	B4EB47_BURCJ	gyrA	DNA gyrase subunit A			2	0	1	0	1	0	1	0	2	0	1	1	0	0	0	1	48700756	14261829	74703632	23531842	79708176	39457148	22088060	28129648	42732408	39668236	16227600	0	0	81940792	95886248	71536592	48700756	14261829
GVATGNMGVGK	GVATGNM[15.9949]GVGK	K	D	163	173	11	2	7M(15.9949)	tr|B4E7H3|B4E7H3_BURCJ	B4E7H3	B4E7H3_BURCJ	BCAL1468	Putative electron transport protein	BCAS0609	tr|B4EP03|B4EP03_BURCJ	0	0	0	0	0	0	0	0	0	0	0	0	0	0	0	1	0	0	0	0	0	0	0	0	0	0	0	0	0	0	0	1.14221e+06	0	0
GVIGHEMGHVALGHSK	GVIGHEM[15.9949]GHVALGHSK	R	K	130	145	16	2,3,4	7M(15.9949)	tr|B4EAW0|B4EAW0_BURCJ	B4EAW0	B4EAW0_BURCJ	BCAL0849	Metallo peptidase, subfamily M48B			4	5	2	5	5	9	3	5	6	5	5	6	3	1	2	5	127349760	501407584	70133568	240892352	372441408	678140800	170077248	647452290	270942272	756996930	360759328	261888608	198506560	96904688	55758596	314941888	83453952	518043936
GVIGHEMGHVALGHSKK	GVIGHEM[15.9949]GHVALGHSKK	R	A	130	146	17	2	7M(15.9949)	tr|B4EAW0|B4EAW0_BURCJ	B4EAW0	B4EAW0_BURCJ	BCAL0849	Metallo peptidase, subfamily M48B			0	0	0	0	0	0	0	0	0	1	0	0	0	0	0	0	0	0	0	0	0	0	0	0	0	3.02148e+06	0	0	0	0	0	0	0	0
GYLLDEMNGSELLIPLFEGER	GYLLDEM[15.9949]NGSELLIPLFEGER	R	F	230	250	21	2	7M(15.9949)	tr|B4E6I1|B4E6I1_BURCJ	B4E6I1	B4E6I1_BURCJ	parE	DNA topoisomerase 4 subunit B			0	0	0	0	0	0	1	1	0	0	0	0	0	0	0	0	0	0	0	0	0	0	0	9708100	0	0	0	0	0	0	0	0	0	0
HGFDPLMGAR	HGFDPLM[15.9949]GAR	K	P	696	705	10	2	7M(15.9949)	tr|B4E903|B4E903_BURCJ	B4E903	B4E903_BURCJ	clpA	Putative ATP-dependent Clp protease ATP-binding subunit			0	0	1	0	0	0	0	0	1	0	0	0	0	0	0	0	0	0	29207920	0	0	0	0	0	0	0	0	0	0	2.99295e+06	0	18915362	0	0
HHVNVSMVR	HHVNVSM[15.9949]VR	R	A	151	159	9	2,3	7M(15.9949)	tr|B4EA28|B4EA28_BURCJ	B4EA28	B4EA28_BURCJ	ilvE	Putative branched-chain amino acid aminotransferase IlvE			1	0	1	0	0	0	0	0	0	0	2	0	4	3	3	4	11983770	0	114142160	0	0	0	0	0	0	0	475074	0	241304704	181746800	74748576	396723328	7991953	0
HVKPNPMK	HVKPNPM[15.9949]K	K	G	43	50	8	2	7M(15.9949)	sp|B4E5D1|RL24_BURCJ	B4E5D1	RL24_BURCJ	rplX	50S ribosomal protein L24			0	0	0	0	0	0	0	0	0	1	0	0	0	0	0	0	0	0	0	0	0	76057.6	0	0	0	277137	0	0	0	0	0	0	0	0
HVQVAEMVIEK	HVQVAEM[15.9949]VIEK	R	A	239	249	11	2	7M(15.9949)	tr|B4EAY7|B4EAY7_BURCJ	B4EAY7	B4EAY7_BURCJ	rho	Transcription termination factor Rho			0	1	0	0	0	0	0	1	1	1	0	0	0	0	0	0	0	16863984	0	15793597	0	0	6366498	0	11235577	51974976	16442563	14125584	0	0	0	6960535	0	16863984
HVQVAEMVIEKAKR	HVQVAEM[15.9949]VIEKAKR	R	L	239	252	14	4	7M(15.9949)	tr|B4EAY7|B4EAY7_BURCJ	B4EAY7	B4EAY7_BURCJ	rho	Transcription termination factor Rho			0	0	0	0	0	0	0	0	0	1	0	0	0	0	0	0	0	0	0	0	0	0	0	0	0	0	0	0	0	0	0	0	0	0
IAANWLMGDVSSQLNR	IAANWLM[15.9949]GDVSSQLNR	K	D	353	368	16	2	7M(15.9949)	sp|B4E7X7|GATB_BURCJ	B4E7X7	GATB_BURCJ	gatB	Aspartyl/glutamyl-tRNA(Asn/Gln) amidotransferase subunit B			0	0	0	0	0	0	0	0	0	0	1	0	1	1	0	0	0	0	0	0	0	0	0	0	0	0	19046514	0	32226844	21353290	0	0	0	0
IAIAGPMSGSVAQYGDMVK	IAIAGPM[15.9949]SGSVAQYGDMVK	K	A	30	48	19	2	7M(15.9949)	tr|B4EGW5|B4EGW5_BURCJ	B4EGW5	B4EGW5_BURCJ	BCAM2251	Putative amino acid solute binding component of ABC transporter			1	1	1	1	2	1	2	3	2	2	1	1	1	1	1	1	75473376	62927464	134218224	27009798	367431136	219403888	453653760	339126304	139466112	166739712	236405344	197187792	267378672	261592944	293188576	334939808	75473376	62927464
IALSSTMGVGVR	IALSSTM[15.9949]GVGVR	K	V	212	223	12	2	7M(15.9949)	sp|B4E5A9|RL1_BURCJ	B4E5A9	RL1_BURCJ	rplA	50S ribosomal protein L1			3	1	2	2	4	3	4	4	2	1	0	1	1	2	2	2	1248244740	0	1475525250	844596670	1162431360	443001184	387683808	1154977920	329057248	338779200	0	684818050	643021630	836142590	658782850	824630340	1248244740	0
IDMSEFMEK	IDMSEFM[15.9949]EK	R	H	638	646	9	2	7M(15.9949)	tr|B4EB05|B4EB05_BURCJ	B4EB05	B4EB05_BURCJ	clpB	Chaperone protein ClpB			1	1	0	2	1	2	1	1	2	2	1	1	2	1	1	1	74646096	216069600	82492544	191335536	91105352	197813216	0	78772760	132045248	311985536	334961408	313555712	309889728	82012264	153134368	245660208	74646096	216069600
IDQSIAMGALFTAYHLGAK	IDQSIAM[15.9949]GALFTAYHLGAK	R	A	357	375	19	3	7M(15.9949)	tr|B4EA24|B4EA24_BURCJ	B4EA24	B4EA24_BURCJ	pykA	Pyruvate kinase			0	0	2	0	0	0	1	0	0	0	1	0	2	2	2	2	0	0	34860556	0	0	26096148	12379552	0	0	0	0	0	27680884	0	72734648	51677664	0	0
IDSWIDMSIFEGALR	IDSWIDM[15.9949]SIFEGALR	K	D	332	346	15	2	7M(15.9949)	tr|B4E6X8|B4E6X8_BURCJ	B4E6X8	B4E6X8_BURCJ	glnS	Glutamine--tRNA ligase			0	0	0	0	0	0	0	0	0	0	0	1	0	0	0	0	0	0	0	0	0	0	0	0	0	0	0	0	0	0	0	0	0	0
IEPQDWMPDAYR	IEPQDWM[15.9949]PDAYR	K	K	37	48	12	2	7M(15.9949)	tr|B4E5A2|B4E5A2_BURCJ	B4E5A2	B4E5A2_BURCJ	paaA	Phenylacetic acid degradation protein PaaA			0	0	0	0	0	0	0	0	1	1	1	2	0	0	0	0	0	0	0	0	0	0	0	0	88674432	69308520	13614320	44893604	0	0	0	0	0	0
IGAPAEMR	IGAPAEM[15.9949]R	K	L	205	212	8	2	7M(15.9949)	tr|B4E719|B4E719_BURCJ	B4E719	B4E719_BURCJ	BCAL1453	Putative fusaric acid resistance transport protein			1	0	0	0	0	0	0	0	0	0	0	0	0	0	0	0	31241340	0	0	0	0	0	0	0	0	0	0	0	0	0	0	0	0	0
IGLHQEMAYMPAFPR	IGLHQEM[15.9949]AYMPAFPR	R	L	123	137	15	3	7M(15.9949)	tr|B4EPX1|B4EPX1_BURCJ	B4EPX1	B4EPX1_BURCJ	BCAS0205	TauD/TfdA taurine catabolism dioxygenase family protein			0	0	0	0	0	0	0	0	0	0	0	0	0	0	1	0	0	0	0	0	0	0	0	0	0	0	0	0	0	0	0	0	0	0
IGYAGPMTGAQAHYGK	IGYAGPM[15.9949]TGAQAHYGK	K	D	30	45	16	2,3	7M(15.9949)	tr|B4EF03|B4EF03_BURCJ	B4EF03	B4EF03_BURCJ	BCAL0043	Putative extracellular ligand-binding protein			0	3	0	1	0	0	1	1	1	1	2	1	0	0	0	0	0	97323248	0	76711792	0	32909506	46106440	59944740	49349264	148594976	94915368	19259088	0	0	0	0	0	61635304
IIQEEAMK	IIQEEAM[15.9949]K	R	E	426	433	8	2	7M(15.9949)	tr|B4EAJ6|B4EAJ6_BURCJ	B4EAJ6	B4EAJ6_BURCJ	rne1	Ribonuclease E			0	0	0	0	0	0	0	0	0	0	0	0	1	0	0	1	0	0	0	0	0	0	0	0	0	0	0	0	1.26146e+06	0	0	3466464	0	0
ITIATNMAGR	ITIATNM[15.9949]AGR	R	G	503	512	10	2	7M(15.9949)	sp|B4E5Y3|SECA_BURCJ	B4E5Y3	SECA_BURCJ	secA	Protein translocase subunit SecA			1	0	1	0	1	0	1	1	0	0	0	0	0	0	0	0	0	0	0	0	0	0	0	0	0	0	0	0	0	0	0	0	0	0
ITPGMLMAAMR	ITPGMLM[15.9949]AAMR	K	L	125	135	11	2	7M(15.9949)	tr|B4EHE1|B4EHE1_BURCJ	B4EHE1	B4EHE1_BURCJ	ilvD	Dihydroxy-acid dehydratase			1	0	0	0	0	0	0	0	1	0	1	0	0	0	0	0	0	74654280	0	100075544	0	65627116	91644216	0	48967500	56681492	104215984	119544232	0	0	0	51861032	0	74654280
IVINDIMPILQQR	IVINDIM[15.9949]PILQQR	K	C	315	327	13	2	7M(15.9949)	tr|B4EC38|B4EC38_BURCJ	B4EC38	B4EC38_BURCJ	BCAL2031	Putative membrane protein			1	1	2	1	2	2	1	1	1	1	1	1	2	1	1	1	54558336	35187232	148469120	125609280	54623896	73232632	58627064	30678052	93952448	139139008	84965296	119390640	54122464	40708916	101214832	148805968	54558336	35187232
IVPIEDMPYMADGRPADVVLNPLGVPSR	IVPIEDM[15.9949]PYMADGRPADVVLNPLGVPSR	K	M	1098	1125	28	3	7M(15.9949)	sp|B4E5B2|RPOB_BURCJ	B4E5B2	RPOB_BURCJ	rpoB	DNA-directed RNA polymerase subunit beta			1	1	0	3	3	2	1	1	0	1	3	2	2	3	1	1	13101880	0	546053060	397577920	647703940	473510816	0	761452610	0	101869240	302272480	242257200	304815968	319789024	86959632	401088640	13101880	0
KDDAGGMPGVVSVKPADAR	KDDAGGM[15.9949]PGVVSVKPADAR	K	-	186	204	19	3	7M(15.9949)	tr|B4E712|B4E712_BURCJ	B4E712	B4E712_BURCJ	BCAL1446	Putative lipoprotein			0	1	0	1	0	0	0	0	1	2	1	0	0	0	0	0	0	4186516	0	3621073	0	0	0	3.39211e+06	3.42527e+06	5282375	3.15724e+06	0	0	0	0	0	0	4186516
KGEMLDMASDGR	KGEMLDM[15.9949]ASDGR	R	G	424	435	12	2	7M(15.9949)	tr|B4E7L8|B4E7L8_BURCJ	B4E7L8	B4E7L8_BURCJ	typA	GTP-binding protein			0	0	0	0	0	0	1	1	0	0	0	0	0	0	0	0	0	0	0	0	0	0	0	2239345	0	0	0	0	0	0	0	0	0	0
KQQSAPMTLLR	KQQSAPM[15.9949]TLLR	K	T	320	330	11	2,3	7M(15.9949)	tr|B4E5Y7|B4E5Y7_BURCJ	B4E5Y7	B4E5Y7_BURCJ	ftsZ	Cell division protein FtsZ			1	1	1	1	1	0	0	1	0	2	0	2	1	1	1	2	30129492	10341999	80059376	8889168	56497476	27243992	40534768	74745304	12634288	28470248	0	37533660	18411370	56182744	57401784	72362800	30129492	10341999
KRPLSSMSPTIMTK	KRPLSSM[15.9949]SPTIMTK	K	D	449	462	14	2,3	7M(15.9949)	tr|B4EHU9|B4EHU9_BURCJ	B4EHU9	B4EHU9_BURCJ	ggt2	Gamma-glutamyltransferase 2			0	2	0	0	0	0	0	0	0	0	1	0	0	0	0	0	0	22878270	0	16719186	0	10757035	6.13813e+06	5258934	10962919	0	17436316	0	0	0	0	0	0	17088356
LAFVNKMDR	LAFVNKM[15.9949]DR	R	T	138	146	9	2	7M(15.9949)	tr|B4E5B7|B4E5B7_BURCJ	B4E5B7	B4E5B7_BURCJ	fusA	Elongation factor G		tr|B4E912|B4E912_BURCJ	0	0	0	0	0	0	0	0	0	0	1	0	1	0	0	0	0	0	0	0	0	0	0	0	0	0	0	0	0	0	0	0	0	0
LAISHSMLR	LAISHSM[15.9949]LR	R	D	299	307	9	2	7M(15.9949)	tr|B4EQJ3|B4EQJ3_BURCJ	B4EQJ3	B4EQJ3_BURCJ	pBCA054	LuxR family regulatory protein			0	1	0	3	1	0	1	0	1	1	1	1	0	0	0	0	1350820480	0	0	243812304	1514133380	0	0	0	237306528	213368592	30234510	156101104	0	0	0	0	1350820480	0
LAQANGMTLDQYR	LAQANGM[15.9949]TLDQYR	R	A	107	119	13	2	7M(15.9949)	tr|B4EBE6|B4EBE6_BURCJ	B4EBE6	B4EBE6_BURCJ	surA	Chaperone SurA			0	0	1	1	0	0	0	0	0	0	0	0	0	0	2	1	0	0	0	0	0	0	0	0	0	0	0	0	0	0	0	0	0	0
LDEAALMK	LDEAALM[15.9949]K	K	I	317	324	8	2	7M(15.9949)	sp|B4EBM2|CLPX_BURCJ	B4EBM2	CLPX_BURCJ	clpX	ATP-dependent Clp protease ATP-binding subunit ClpX			1	0	0	1	1	1	1	1	0	0	0	0	0	0	0	1	92097960	0	148504832	33843232	128509080	68740248	89104896	69001624	42440136	56621356	0	66772852	89105720	0	97150656	105151392	92097960	0
LEDNAPMPAGGYSQFYDK	LEDNAPM[15.9949]PAGGYSQFYDK	R	V	70	87	18	2	7M(15.9949)	sp|B4ECP1|DAPD_BURCJ	B4ECP1	DAPD_BURCJ	dapD	2,3,4,5-tetrahydropyridine-2,6-dicarboxylate N-succinyltransferase			3	2	4	2	2	3	2	3	1	2	3	2	3	2	3	3	19830588	30587708	124277104	22624544	59766624	95747824	76968200	97087072	44289344	33110346	44930308	36482564	66571628	92510600	115744240	83279440	19830588	30587708
LEDNAPMPAGGYSQFYDKVPSK	LEDNAPM[15.9949]PAGGYSQFYDKVPSK	R	F	70	91	22	3	7M(15.9949)	sp|B4ECP1|DAPD_BURCJ	B4ECP1	DAPD_BURCJ	dapD	2,3,4,5-tetrahydropyridine-2,6-dicarboxylate N-succinyltransferase			0	0	3	1	2	1	0	2	0	0	0	1	0	0	1	1	0	0	25047708	0	24453990	0	0	20367108	0	0	0	0	0	0	13027064	0	0	0
LEGGYGMQEAPK	LEGGYGM[15.9949]QEAPK	R	Y	179	190	12	2	7M(15.9949)	tr|B4EEJ7|B4EEJ7_BURCJ	B4EEJ7	B4EEJ7_BURCJ	carA	Carbamoyl-phosphate synthase small chain			1	1	1	2	1	1	1	3	1	1	2	1	1	1	1	1	47209188	20340610	74884296	91403552	21159576	7.44497e+06	11158330	14737792	4.12218e+06	29090366	4.86934e+06	11765956	28952582	27873986	26989804	47587052	47209188	20340610
LGADVVMHSATK	LGADVVM[15.9949]HSATK	K	F	196	207	12	2,3	7M(15.9949)	tr|B4EFK8|B4EFK8_BURCJ	B4EFK8	B4EFK8_BURCJ	metZ	O-succinylhomoserine sulfhydrylase			1	1	1	1	0	1	0	0	0	1	0	1	0	0	0	0	18703354	26125742	8833131	26748688	0	0	0	0	0	52521208	0	0	0	0	0	4.3747e+06	18703354	26125742
LGNNGGMFNR	LGNNGGM[15.9949]FNR	R	Q	86	95	10	2	7M(15.9949)	tr|B4EMR4|B4EMR4_BURCJ	B4EMR4	B4EMR4_BURCJ	BCAM1931	Putative porin			1	6	2	4	3	5	5	4	4	4	3	2	1	3	4	2	0	0	4.06368e+06	20869928	3253874	109616792	4608418	74095248	0	0	0	61847832	0	252898416	12074852	0	0	0
LGTHGAMHVGHSTGGGEVVR	LGTHGAM[15.9949]HVGHSTGGGEVVR	K	Y	86	105	20	2,3,4	7M(15.9949)	tr|B4EA96|B4EA96_BURCJ	B4EA96	B4EA96_BURCJ	cpo	Non-heme chloroperoxidase			3	5	0	5	2	4	4	6	4	5	3	3	2	0	1	1	14335808	89546792	0	40420840	3.82914e+06	38989016	6210836	28197824	14407142	18889544	8612981	8116551	5.52897e+06	0	2.21899e+06	0	6.11438e+06	55737920
LIAPIAMEEGLR	LIAPIAM[15.9949]EEGLR	K	F	365	376	12	2	7M(15.9949)	tr|B4E5A5|B4E5A5_BURCJ	B4E5A5	B4E5A5_BURCJ	tufA1	Elongation factor Tu			11	10	11	8	10	7	10	9	9	7	8	7	7	7	6	7	7854012900	6184167400	11274356700	6559199700	8351590900	6593989100	8282047500	7814521900	5726208000	5735011800	6136154100	7736282600	8095557600	9301264400	257277936	8745330700	7854012900	6184167400
LIPSGIMR	LIPSGIM[15.9949]R	R	E	64	71	8	2	7M(15.9949)	tr|B4EAH2|B4EAH2_BURCJ	B4EAH2	B4EAH2_BURCJ	purA	Adenylosuccinate synthetase			1	1	1	1	1	1	0	1	1	1	0	1	1	0	0	1	55390852	99899056	0	112815872	26088078	87495696	82669936	120618552	44807496	0	0	109461872	113453512	0	0	156304832	55390852	99899056
LLAAADMR	LLAAADM[15.9949]R	R	A	156	163	8	2	7M(15.9949)	tr|B4E8C2|B4E8C2_BURCJ	B4E8C2	B4E8C2_BURCJ	BCAL2628	Putative porphyrin biosynthesis related protein			0	0	1	0	0	0	0	0	0	0	0	0	0	1	0	0	0	0	0	0	0	0	0	0	0	0	0	0	0	18030954	16769072	0	0	0
LLHQLGMR	LLHQLGM[15.9949]R	K	I	305	312	8	2	7M(15.9949)	tr|B4E7B8|B4E7B8_BURCJ	B4E7B8	B4E7B8_BURCJ	pcaF	Beta-ketoadipyl CoA thiolase			0	1	0	1	0	0	0	0	0	0	0	0	0	0	0	0	16709486	7.96432e+06	0	6390046	0	0	0	0	10489761	27518708	0	0	0	0	0	0	16709486	7.96432e+06
LNATSEMLPVTWPEFGR	LNATSEM[15.9949]LPVTWPEFGR	K	I	531	547	17	2	7M(15.9949)	sp|B4EF26|GCSP_BURCJ	B4EF26	GCSP_BURCJ	gcvP	Glycine dehydrogenase (decarboxylating)			1	1	2	2	1	1	1	1	2	1	0	2	1	1	1	2	187410816	195010752	271253056	161446128	102009560	177324368	180924144	124919320	0	126917808	107429624	117683264	166131504	233982912	233083136	289453344	187410816	195010752
LPEPNTMTLATVGADGR	LPEPNTM[15.9949]TLATVGADGR	K	P	41	57	17	2	7M(15.9949)	sp|B4E9I1|PDXH_BURCJ	B4E9I1	PDXH_BURCJ	pdxH	Pyridoxine/pyridoxamine 5'-phosphate oxidase			0	0	0	0	0	0	1	0	0	0	0	0	1	1	1	1	0	0	0	0	0	0	0	0	0	0	0	0	0	0	0	0	0	0
LPEPNTMTLATVGADGRPSAR	LPEPNTM[15.9949]TLATVGADGRPSAR	K	I	41	61	21	3	7M(15.9949)	sp|B4E9I1|PDXH_BURCJ	B4E9I1	PDXH_BURCJ	pdxH	Pyridoxine/pyridoxamine 5'-phosphate oxidase			0	0	2	0	0	0	0	0	0	0	1	0	1	2	2	2	0	0	32319194	26855276	0	0	0	0	0	0	21732052	0	132844488	145887072	118536128	181419232	0	0
LPTLVAMAYK	LPTLVAM[15.9949]AYK	K	Y	173	182	10	2	7M(15.9949)	tr|B4EFB7|B4EFB7_BURCJ	B4EFB7	B4EFB7_BURCJ	gltA	Citrate synthase			2	2	2	2	3	1	1	3	2	3	3	3	3	3	3	3	560656700	509234752	1372139780	696987140	611260670	491025216	426756704	467233568	1362730110	1283096450	794456130	862790720	690767100	807280380	1011608770	1526130560	560656700	509234752
LSGEALMGDDAFGINR	LSGEALM[15.9949]GDDAFGINR	K	A	12	27	16	2	7M(15.9949)	tr|B4ECM9|B4ECM9_BURCJ	B4ECM9	B4ECM9_BURCJ	pyrH	Uridylate kinase			1	1	1	1	1	1	1	1	1	1	0	0	0	1	1	1	65798304	0	279943232	153310128	192216800	97958344	52408556	0	173730192	49153612	45964736	73290568	0	89950424	123925464	124483112	65798304	0
LTHAELMSLIPGPDFPGGGQIISSDTEISAAYETGR	LTHAELM[15.9949]SLIPGPDFPGGGQIISSDTEISAAYETGR	K	G	212	247	36	3	7M(15.9949)	tr|B4E6I0|B4E6I0_BURCJ	B4E6I0	B4E6I0_BURCJ	parC	DNA topoisomerase 4 subunit A			1	0	1	0	2	0	2	1	0	1	0	1	2	1	1	0	0	0	0	0	5197880	0	0	0	0	0	0	0	0	0	0	0	0	0
LVHAGDMAATTSDGLVTLMVGR	LVHAGDM[15.9949]AATTSDGLVTLMVGR	R	E	228	249	22	3	7M(15.9949)	tr|B4E8T1|B4E8T1_BURCJ	B4E8T1	B4E8T1_BURCJ	BCAL1658	Putative ribose ABC transporter ATP-binding protein			0	0	0	0	0	0	0	0	0	0	0	0	0	0	0	1	0	0	0	0	0	0	0	0	0	0	0	0	0	0	0	23975442	0	0
LVVLNAMDAK	LVVLNAM[15.9949]DAK	R	E	157	166	10	2	7M(15.9949)	tr|B4EBV6|B4EBV6_BURCJ	B4EBV6	B4EBV6_BURCJ	glpD	Glycerol-3-phosphate dehydrogenase			0	0	0	0	1	0	0	0	0	0	0	0	0	0	0	0	0	0	0	0	0	0	0	0	0	0	0	0	0	0	0	0	0	0
LWYIGPMFR	LWYIGPM[15.9949]FR	R	H	112	120	9	2	7M(15.9949)	sp|B4EAW8|SYH_BURCJ	B4EAW8	SYH_BURCJ	hisS	Histidine--tRNA ligase			0	0	0	0	0	0	0	0	0	0	0	0	0	0	1	0	0	0	0	0	0	0	0	0	0	0	0	0	0	0	7897019	0	0	0
LYDGGTMER	LYDGGTM[15.9949]ER	K	V	353	361	9	2	7M(15.9949)	tr|B4E9X7|B4E9X7_BURCJ	B4E9X7	B4E9X7_BURCJ	BCAL1796	Putative saccharopine dehydrogenase			0	0	1	0	0	1	0	0	0	0	0	0	1	1	0	1	0	0	82731600	0	0	575818	0	0	0	0	0	0	38476120	0	0	51889500	0	0
MSDKDYMNEDQLAFFK	MSDKDYM[15.9949]NEDQLAFFK	K	N	14	29	16	3	7M(15.9949)	tr|B4E7Z3|B4E7Z3_BURCJ	B4E7Z3	B4E7Z3_BURCJ	dksA	RNA polymerase-binding transcription factor DksA			1	0	2	1	0	1	0	0	1	0	0	0	0	2	1	1	138030448	0	169534464	190197120	0	60384176	0	0	260779360	49120960	0	54609432	0	49409088	24734228	25672550	138030448	0
MSQMIEMLAAAMTR	MSQMIEM[15.9949]LAAAMTR	R	A	344	357	14	2	7M(15.9949)	tr|B4E5M8|B4E5M8_BURCJ	B4E5M8	B4E5M8_BURCJ	BCAL2350	Putative amino acid transporter exported protein			0	0	0	0	0	0	0	0	1	0	0	0	0	0	0	0	0	0	0	0	0	0	0	0	0	0	0	0	0	0	0	0	0	0
NASLGEMISQLSEAGVR	NASLGEM[15.9949]ISQLSEAGVR	K	V	32	48	17	2	7M(15.9949)	tr|B4EC81|B4EC81_BURCJ	B4EC81	B4EC81_BURCJ	ppsA	Phosphoenolpyruvate synthase			2	2	2	1	2	2	1	1	0	1	1	2	1	1	2	2	259278704	213306384	357525600	187047296	217702464	188917056	219310448	283501216	262444304	363238080	363960992	344681024	254303920	234694928	441292000	377502624	259278704	213306384
NDIPQVMNGLGVAIVSTPK	NDIPQVM[15.9949]NGLGVAIVSTPK	R	G	91	109	19	2	7M(15.9949)	sp|B4E5D4|RS8_BURCJ	B4E5D4	RS8_BURCJ	rpsH	30S ribosomal protein S8			1	0	0	0	3	0	0	3	0	0	0	0	0	0	0	1	0	0	0	0	0	0	0	1757302910	0	0	0	0	0	0	0	0	0	0
NDLLDGMVASHLK	NDLLDGM[15.9949]VASHLK	K	V	476	488	13	2	7M(15.9949)	tr|B4ECE5|B4ECE5_BURCJ	B4ECE5	B4ECE5_BURCJ	wbxD	Glycosyltransferase			1	0	1	1	1	0	0	0	0	0	0	1	0	0	0	0	125550568	0	73581216	65362988	78754648	0	0	0	34439104	41261472	45272748	0	0	0	0	0	125550568	0
NDTLTVMQDTADIR	NDTLTVM[15.9949]QDTADIR	M	W	2	15	14	2	7M(15.9949)	tr|B4EPX9|B4EPX9_BURCJ	B4EPX9	B4EPX9_BURCJ	BCAS0213	Uncharacterized protein			1	0	2	2	1	1	1	1	1	3	2	2	2	2	2	2	292203584	415665728	293977056	419889824	170534528	353725888	260528608	210229808	368941472	388947968	455277088	379130592	388987744	412794976	345265856	26657918	292203584	415665728
NILTADMVKPGATVIDVGMNR	NILTADM[15.9949]VKPGATVIDVGMNR	R	D	213	233	21	2,3	7M(15.9949)	sp|B4EDU1|FOLD_BURCJ	B4EDU1	FOLD_BURCJ	folD	Bifunctional protein FolD			1	0	3	0	0	0	0	0	0	0	0	0	1	1	0	1	0	0	368718912	0	0	0	0	0	0	0	0	0	0	377126304	0	0	0	0
NLLTQGMVLNETYYR	NLLTQGM[15.9949]VLNETYYR	K	E	566	580	15	2	7M(15.9949)	sp|B4EEW1|SYL_BURCJ	B4EEW1	SYL_BURCJ	leuS	Leucine--tRNA ligase			1	1	2	1	1	0	1	1	1	2	0	1	1	2	1	3	0	0	74309048	0	42047940	0	49725100	39617048	0	0	0	0	75973632	50269816	32284098	62892596	0	0
NVSNHVMFLHQGR	NVSNHVM[15.9949]FLHQGR	R	T	226	238	13	2,3	7M(15.9949)	tr|B4ECZ3|B4ECZ3_BURCJ	B4ECZ3	B4ECZ3_BURCJ	hisP	Histidine ABC transporter ATP-binding protein		tr|B4E8A6|B4E8A6_BURCJ	0	2	0	3	1	1	1	3	4	4	1	1	0	0	0	1	0	26102308	0	18735456	12327647	16517949	9770065	26397138	53148440	167190448	0	3332199	0	0	0	0	0	20930214
PELFPEMPVTVTGFK	PELFPEM[15.9949]PVTVTGFK	R	P	299	313	15	2	7M(15.9949)	tr|B4EF52|B4EF52_BURCJ	B4EF52	B4EF52_BURCJ	BCAL0089	Phage late control gene D protein			1	0	0	1	0	1	1	0	0	0	0	0	1	0	1	1	0	0	0	0	0	0	0	0	0	0	0	0	0	0	0	0	0	0
PVVDGVMRPNR	PVVDGVM[15.9949]RPNR	R	S	715	725	11	3	7M(15.9949)	tr|B4E9N1|B4E9N1_BURCJ	B4E9N1	B4E9N1_BURCJ	metH1	Putative 5-methyltetrahydrofolate--homocysteine methyltransferase			0	1	0	0	0	0	0	1	0	0	0	0	0	0	0	0	0	5.69921e+06	0	0	0	0	0	10890706	0	0	0	0	0	0	0	0	0	5.69921e+06
QDIGTIMQALKLYR	QDIGTIM[15.9949]QALKLYR	K	L	55	68	14	2	7M(15.9949)	tr|B4E797|B4E797_BURCJ	B4E797	B4E797_BURCJ	gspG	Type II secretion system protein G			1	0	0	0	0	0	0	0	0	0	0	0	0	0	0	0	0	0	0	0	0	0	0	0	0	0	0	0	0	0	0	0	0	0
QDLHALMTTSQDWWPADFGHYGGLFVR	QDLHALM[15.9949]TTSQDWWPADFGHYGGLFVR	K	M	62	88	27	3,4	7M(15.9949)	sp|B4EE21|KATG1_BURCJ	B4EE21	KATG1_BURCJ	katG1	Catalase-peroxidase 1			0	0	1	0	0	0	0	0	2	0	3	2	2	3	3	1	43391016	79221416	48727464	123802112	0	65652308	0	0	280198784	140932368	294845056	293933728	178783024	140865840	182829312	238256768	43391016	79221416
QSVDTGMGLER	QSVDTGM[15.9949]GLER	K	L	229	239	11	2	7M(15.9949)	tr|B4E6Y2|B4E6Y2_BURCJ	B4E6Y2	B4E6Y2_BURCJ	alaS	Alanine--tRNA ligase			1	0	1	0	1	0	0	1	1	0	0	0	1	1	1	2	13412549	0	30089836	0	42719876	0	0	7.6481e+06	0	0	0	0	17322166	66464320	87474696	60116552	13412549	0
REMGDEMTDIKR	REMGDEM[15.9949]TDIKR	R	L	626	637	12	3	7M(15.9949)	tr|B4E903|B4E903_BURCJ	B4E903	B4E903_BURCJ	clpA	Putative ATP-dependent Clp protease ATP-binding subunit			0	0	0	0	0	0	0	0	0	0	0	0	0	0	1	0	0	0	0	0	0	0	0	0	0	0	0	0	0	0	28102554	0	0	0
RGIVQGMEDMVGGGK	RGIVQGM[15.9949]EDMVGGGK	R	I	634	648	15	3	7M(15.9949)	tr|B4E5B7|B4E5B7_BURCJ	B4E5B7	B4E5B7_BURCJ	fusA	Elongation factor G			0	0	0	0	0	0	0	1	0	0	0	0	0	0	0	0	0	0	0	0	0	0	0	0	0	0	0	0	0	0	0	0	0	0
RLHDAGMTVAVSHR	RLHDAGM[15.9949]TVAVSHR	R	E	23	36	14	2,3,4	7M(15.9949)	tr|B4EIA8|B4EIA8_BURCJ	B4EIA8	B4EIA8_BURCJ	phbB	Acetoacetyl-CoA reductase			0	0	0	0	0	0	0	0	2	3	3	3	5	2	2	5	125635	0	2.42315e+06	7.57208e+06	0	0	0	0	15605146	203110672	107083008	29964918	120926808	20243336	38585432	218564528	223579	0
RLVSVMMGEQK	RLVSVMM[15.9949]GEQK	R	E	298	308	11	2	7M(15.9949)	tr|B4E9Q4|B4E9Q4_BURCJ	B4E9Q4	B4E9Q4_BURCJ	BCAL0704	D-alanyl-D-alanine carboxypeptidase (Penicillin-binding protein)			0	0	0	0	0	0	1	1	1	0	1	0	0	0	0	0	0	0	0	0	0	0	6.74126e+06	11306055	15549193	0	8.09016e+06	0	0	0	0	0	0	0
RTYIGSMPGK	RTYIGSM[15.9949]PGK	R	I	398	407	10	2	7M(15.9949)	tr|B4EBM1|B4EBM1_BURCJ	B4EBM1	B4EBM1_BURCJ	lon	Lon protease			1	0	0	0	2	0	0	0	0	0	0	1	0	0	0	0	0	0	0	0	3.59688e+06	0	0	0	762686	0	0	451328	0	0	0	0	0	0
RVSEGEMLSLEDISEILR	RVSEGEM[15.9949]LSLEDISEILR	K	I	182	199	18	3	7M(15.9949)	tr|B4EBR0|B4EBR0_BURCJ	B4EBR0	B4EBR0_BURCJ	minD	Site-determining protein			0	0	1	0	0	0	0	0	0	0	0	0	1	1	1	1	0	0	19161710	0	0	0	0	0	0	0	0	0	8.27167e+06	25513488	47858440	32383598	0	0
RVTLGYMHYLK	RVTLGYM[15.9949]HYLK	R	L	1250	1260	11	3	7M(15.9949)	sp|B4E5B2|RPOB_BURCJ	B4E5B2	RPOB_BURCJ	rpoB	DNA-directed RNA polymerase subunit beta			0	1	0	0	0	0	0	0	0	0	0	0	0	0	0	0	0	55837968	0	45580460	0	0	0	0	0	44846384	0	0	0	0	0	0	0	55837968
SAAEIVMTELHAGGK	SAAEIVM[15.9949]TELHAGGK	R	F	102	116	15	2	7M(15.9949)	tr|B4E7C9|B4E7C9_BURCJ	B4E7C9	B4E7C9_BURCJ	gyrB	DNA gyrase subunit B			0	0	1	0	0	0	0	0	0	0	0	0	0	0	0	1	0	0	0	0	0	0	0	0	0	0	0	0	0	0	0	0	0	0
SAGTSAMLLAR	SAGTSAM[15.9949]LLAR	R	E	157	167	11	2	7M(15.9949)	sp|B4E5C3|RL2_BURCJ	B4E5C3	RL2_BURCJ	rplB	50S ribosomal protein L2			3	2	3	1	3	2	1	1	2	1	2	1	2	2	2	2	1839126780	751208260	3732973570	265629504	2176758020	684945790	606192580	835874180	677734720	580882300	714014340	974252350	913434180	160108944	182076496	1281169280	1839126780	751208260
SAPGFTMQSEVADGASDVLYAVLGDAGVHTR	SAPGFTM[15.9949]QSEVADGASDVLYAVLGDAGVHTR	R	S	103	133	31	3	7M(15.9949)	tr|B4EPV8|B4EPV8_BURCJ	B4EPV8	B4EPV8_BURCJ	BCAS0191	Putative endoribonuclease			0	2	2	2	1	1	2	2	1	2	0	0	1	0	1	0	0	21675884	23244694	64801196	14601639	50048096	23170724	13592606	10143983	11883239	0	0	7.29856e+06	0	0	0	0	21675884
SAVSAIMASR	SAVSAIM[15.9949]ASR	R	R	436	445	10	2	7M(15.9949)	tr|B4EFX9|B4EFX9_BURCJ	B4EFX9	B4EFX9_BURCJ	BCAM2182	Putative membrane protein			0	0	0	0	0	0	0	0	0	1	0	0	0	0	0	0	0	0	0	0	0	0	0	0	0	0	0	0	0	0	0	0	0	0
SAYDHLMLNLHDGMK	SAYDHLM[15.9949]LNLHDGMK	R	A	209	223	15	4	7M(15.9949)	tr|B4ECD2|B4ECD2_BURCJ	B4ECD2	B4ECD2_BURCJ	wbxY	Uncharacterized protein			0	0	0	0	0	0	0	0	1	0	1	0	1	0	1	1	0	0	0	0	0	0	0	0	15338356	0	10212297	32742468	46587088	0	89699064	71202504	0	0
SGFTSVMMDGSLEADGK	SGFTSVM[15.9949]MDGSLEADGK	R	T	97	113	17	2	7M(15.9949)	tr|B4EA23|B4EA23_BURCJ	B4EA23	B4EA23_BURCJ	cbbA	Fructose-bisphosphate aldolase			2	0	0	1	0	2	0	1	0	0	1	2	1	0	0	1	15566907	0	0	14568102	90965376	0	0	0	0	0	0	30511110	40776748	0	204449696	40379116	15566907	0
SGIAHSMEEATK	SGIAHSM[15.9949]EEATK	K	V	146	157	12	2,3	7M(15.9949)	tr|B4EEJ9|B4EEJ9_BURCJ	B4EEJ9	B4EEJ9_BURCJ	carB	Carbamoyl-phosphate synthase large chain			2	0	2	0	1	0	0	0	0	0	0	1	2	2	2	3	132013016	0	157761664	0	0	0	0	0	0	0	0	4.88661e+06	115302704	131304424	101465328	62766204	105366336	0
SGPHSDMPRPEVSLGGVR	SGPHSDM[15.9949]PRPEVSLGGVR	R	L	119	136	18	2,3	7M(15.9949)	tr|B4E564|B4E564_BURCJ	B4E564	B4E564_BURCJ	BCAL0008	Two-component regulatory system, response regulator protein			1	1	2	3	1	4	2	2	1	1	1	1	0	0	0	0	14492589	43174956	27435744	81558336	39833588	54124264	27047728	56785940	64029216	32166500	23222650	15112852	0	0	0	7732180	14492589	43174956
SLGLSVMEK	SLGLSVM[15.9949]EK	K	S	35	43	9	2	7M(15.9949)	tr|B4EGM4|B4EGM4_BURCJ	B4EGM4	B4EGM4_BURCJ	BCAM0100	Putative periplasmic solute-binding protein			1	0	1	1	1	0	1	1	0	1	1	1	1	0	0	1	2973489660	4197181180	2134113790	4165032960	1516768900	3083079940	3017086460	1712261380	3760162820	5349040100	4618397700	4796088300	4817486800	0	4841007100	3719375360	2973489660	4197181180
SPNLSGMLHLLDAQIAAADEPR	SPNLSGM[15.9949]LHLLDAQIAAADEPR	K	R	312	333	22	3	7M(15.9949)	tr|B4EB37|B4EB37_BURCJ	B4EB37	B4EB37_BURCJ	lapB	Lipopolysaccharide assembly protein B			0	0	2	0	0	0	0	0	0	0	0	0	0	1	0	2	61767384	0	16823282	0	0	0	0	0	0	0	0	0	0	34218608	8545754	0	61767384	0
SQTSGSMITFR	SQTSGSM[15.9949]ITFR	M	R	2	12	11	2	7M(15.9949)	tr|B4EPF1|B4EPF1_BURCJ	B4EPF1	B4EPF1_BURCJ	BCAS0763	Putative dienelactone hydrolase family protein			1	0	1	1	1	1	1	1	2	1	1	2	1	1	1	1	0	0	0	0	0	0	0	0	0	0	0	0	137126176	186276752	0	223992448	0	0
STVLPPMFGALAK	STVLPPM[15.9949]FGALAK	R	F	133	145	13	2	7M(15.9949)	tr|B4EG92|B4EG92_BURCJ	B4EG92	B4EG92_BURCJ	adiA	Biodegradative arginine decarboxylase			0	1	0	1	0	1	1	0	0	0	1	0	0	0	0	0	0	67269944	0	125760952	0	73441280	43177380	0	28906616	0	100784880	0	142066752	0	264320208	248480592	0	67269944
SVLSEGMLNHWAAK	SVLSEGM[15.9949]LNHWAAK	R	L	16	29	14	2	7M(15.9949)	tr|B4EHR5|B4EHR5_BURCJ	B4EHR5	B4EHR5_BURCJ	BCAM0234	Putative arsenate reductase			0	0	0	0	0	0	0	0	0	0	0	0	0	0	1	0	0	0	0	0	0	0	0	0	0	0	0	0	0	0	13170880	0	0	0
TADGTGMMINSSR	TADGTGM[15.9949]MINSSR	R	A	233	245	13	2	7M(15.9949)	tr|B4E5T0|B4E5T0_BURCJ	B4E5T0	B4E5T0_BURCJ	pyrF	Orotidine 5'-phosphate decarboxylase			0	0	1	0	0	1	0	0	0	0	0	0	0	0	0	0	0	0	0	0	0	0	0	0	0	0	0	0	0	0	0	0	0	0
TAFVPTMGNLHEGHLSLMR	TAFVPTM[15.9949]GNLHEGHLSLMR	R	L	20	38	19	4	7M(15.9949)	sp|B4E8E5|PANC_BURCJ	B4E8E5	PANC_BURCJ	panC	Pantothenate synthetase			0	0	0	0	0	0	0	0	0	0	0	0	0	0	1	0	0	0	0	0	0	0	0	0	0	0	0	0	0	0	10515344	0	0	0
TAPEFLMK	TAPEFLM[15.9949]K	R	L	202	209	8	2	7M(15.9949)	tr|B4E7L0|B4E7L0_BURCJ	B4E7L0	B4E7L0_BURCJ	nusA	Transcription termination/antitermination protein NusA			0	0	1	0	0	0	0	0	0	0	0	0	0	1	1	1	20919752	0	90877704	0	45093604	0	29177698	49361124	0	0	0	0	0	16704574	0	0	20919752	0
THSVDAMNAPSANNETR	THSVDAM[15.9949]NAPSANNETR	R	T	232	248	17	2,3	7M(15.9949)	tr|B4ELG1|B4ELG1_BURCJ	B4ELG1	B4ELG1_BURCJ	cblB	Giant cable pilus chaperone protein			0	0	0	0	1	2	0	2	0	0	0	0	0	0	0	0	0	0	0	0	6.18524e+06	19629742	0	15764384	0	0	0	0	0	0	0	0	0	0
TLGQPEMFIK	TLGQPEM[15.9949]FIK	K	H	137	146	10	2	7M(15.9949)	tr|B4EM17|B4EM17_BURCJ	B4EM17	B4EM17_BURCJ	BCAM2840	Putative NADPH-dependent FMN reductase			0	0	0	0	0	0	0	0	0	0	0	0	0	0	0	1	0	0	0	0	0	0	0	0	0	0	0	0	0	0	0	0	0	0
TLLSPGMR	TLLSPGM[15.9949]R	R	L	32	39	8	2	7M(15.9949)	tr|B4EJJ0|B4EJJ0_BURCJ	B4EJJ0	B4EJJ0_BURCJ	BCAM1500	Putative universal stress protein			0	1	0	0	0	0	0	0	1	1	1	1	1	2	2	2	4648171	129390952	0	51841136	0	16006554	0	0	269756800	301128192	237189776	298591008	443550848	61029016	161429776	585443520	4648171	129390952
TLNALAMRMER	TLNALAM[15.9949]RMER	R	L	147	157	11	2	7M(15.9949)	tr|B4EFX1|B4EFX1_BURCJ	B4EFX1	B4EFX1_BURCJ	BCAM2174	Two-component regulatory system, sensor kinase protein			0	0	0	0	0	0	0	0	0	0	0	0	0	0	0	2	0	0	0	0	0	0	0	0	0	0	0	0	0	0	0	0	0	0
TNYNQPMPDNAR	TNYNQPM[15.9949]PDNAR	R	T	261	272	12	2	7M(15.9949)	sp|B4EBB9|QUEF_BURCJ	B4EBB9	QUEF_BURCJ	queF	NADPH-dependent 7-cyano-7-deazaguanine reductase			0	0	0	0	0	0	1	0	0	0	0	1	0	0	0	0	0	0	0	0	0	0	722396	0	0	0	0	0	0	0	0	0	0	0
TTLIGSMLVK	TTLIGSM[15.9949]LVK	R	K	563	572	10	2	7M(15.9949)	tr|B4EEY3|B4EEY3_BURCJ	B4EEY3	B4EEY3_BURCJ	maeB	NADP-dependent malic enzyme			0	0	0	0	0	0	0	0	0	0	0	0	0	0	1	0	0	0	39876996	0	0	0	0	0	0	0	0	0	0	0	83751944	0	0	0
VAEELFMNLVSTGASDDFNK	VAEELFM[15.9949]NLVSTGASDDFNK	R	A	476	495	20	2	7M(15.9949)	tr|B4E5F4|B4E5F4_BURCJ	B4E5F4	B4E5F4_BURCJ	ftsH	ATP-dependent zinc metalloprotease FtsH			0	0	1	0	0	0	0	0	0	1	0	0	1	0	2	2	0	0	29101400	0	0	0	0	0	0	31360460	0	0	8.00733e+06	0	30400888	9637692	0	0
VGDNAPMALVELLDRPEVDETENVQEAE	VGDNAPM[15.9949]ALVELLDRPEVDETENVQEAE	R	-	104	131	28	2,3	7M(15.9949)	sp|B4E5E7|RL17_BURCJ	B4E5E7	RL17_BURCJ	rplQ	50S ribosomal protein L17			11	6	8	8	9	7	6	8	8	5	3	4	7	6	8	8	746218370	496413568	975418500	619664260	1177554690	544904320	753633090	1042389310	311082624	221565904	130746880	385265120	270763072	419492512	417184992	240282112	746218370	496413568
VLAEAGMGSR	VLAEAGM[15.9949]GSR	K	R	188	197	10	2	7M(15.9949)	tr|B4E7K8|B4E7K8_BURCJ	B4E7K8	B4E7K8_BURCJ	BCAL1504	Pseudouridine synthase			2	0	1	0	0	0	0	0	0	0	0	0	0	0	0	1	103679888	0	7.09064e+06	0	0	0	0	0	0	0	0	0	0	0	0	3.43067e+06	103679888	0
VNLEVDMIAR	VNLEVDM[15.9949]IAR	K	Y	185	194	10	2	7M(15.9949)	tr|B4EBT5|B4EBT5_BURCJ	B4EBT5	B4EBT5_BURCJ	ribE	Riboflavin synthase alpha chain			0	0	0	0	0	0	0	0	0	0	0	1	0	0	0	0	0	0	0	0	0	0	0	0	0	0	0	0	0	0	0	0	0	0
VSQLYDMIHPNANETLTVR	VSQLYDM[15.9949]IHPNANETLTVR	K	S	104	122	19	3	7M(15.9949)	tr|B4ECY3|B4ECY3_BURCJ	B4ECY3	B4ECY3_BURCJ	BCAL3192	Putative oxidoreductase			0	0	1	1	1	1	0	0	2	1	2	4	3	3	3	4	0	0	540095490	58789328	30506300	146269920	0	0	228221712	361803776	295044160	587404160	650486590	733348540	796077120	899204540	0	0
VTLVNTMTNETLDR	VTLVNTM[15.9949]TNETLDR	R	D	152	165	14	2	7M(15.9949)	tr|B4EN22|B4EN22_BURCJ	B4EN22	B4EN22_BURCJ	polA	DNA polymerase I			0	0	1	0	1	1	1	1	0	0	1	0	2	1	1	1	0	0	8110341	0	29794344	28927664	0	29270576	0	0	11779185	25921916	27322022	14797358	36919524	15799685	0	0
VTYYTTMSGAR	VTYYTTM[15.9949]SGAR	K	A	1049	1059	11	2	7M(15.9949)	tr|B4EEJ9|B4EEJ9_BURCJ	B4EEJ9	B4EEJ9_BURCJ	carB	Carbamoyl-phosphate synthase large chain			0	1	1	1	0	0	0	1	0	2	1	0	1	1	1	1	0	9517056	39286824	7813471	0	0	0	6959602	0	17082446	3.78605e+06	0	16032663	0	11254097	24684474	0	9517056
VWIEEQMK	VWIEEQM[15.9949]K	R	N	102	109	8	2	7M(15.9949)	tr|B4EBP6|B4EBP6_BURCJ	B4EBP6	B4EBP6_BURCJ	gmk	Guanylate kinase			0	0	1	0	0	0	0	0	0	0	0	0	0	0	0	0	0	0	0	0	0	0	0	0	0	0	0	0	0	0	0	0	0	0
VYISAGMHELTENTLYFVLGR	VYISAGM[15.9949]HELTENTLYFVLGR	K	I	192	212	21	3	7M(15.9949)	tr|B4EPX4|B4EPX4_BURCJ	B4EPX4	B4EPX4_BURCJ	BCAS0208	Putative acyl-CoA dehydrogenase			0	0	0	0	0	0	0	0	0	0	1	0	1	0	0	1	0	0	0	0	0	0	0	0	0	0	0	0	0	0	0	0	0	0
WELLQQMNVGTRPINLEPIFQGYIDSLK	WELLQQM[15.9949]NVGTRPINLEPIFQGYIDSLK	K	R	210	237	28	3	7M(15.9949)	sp|P35908|K22E_HUMAN	P35908	K22E_HUMAN	KRT2	Keratin, type II cytoskeletal 2 epidermal			1	2	1	0	0	1	2	1	1	1	1	1	2	1	1	2	57296280	150641712	180887600	0	0	433801568	173506352	125954416	157340608	151769648	247364864	402940896	220185040	131731536	256917984	434579616	57296280	150641712
WELLQQMNVGTRPINLEPIFQGYIDSLKR	WELLQQM[15.9949]NVGTRPINLEPIFQGYIDSLKR	K	Y	210	238	29	4	7M(15.9949)	sp|P35908|K22E_HUMAN	P35908	K22E_HUMAN	KRT2	Keratin, type II cytoskeletal 2 epidermal			1	1	2	0	0	2	0	1	0	0	0	1	3	1	1	1	10439919	0	0	0	0	177868016	0	42680392	0	7532122	0	101810048	35582944	0	83635232	161067616	10439919	0
WISTVSMGNPHAVQVVDDAEAYPVLEEGPLIER	WISTVSM[15.9949]GNPHAVQVVDDAEAYPVLEEGPLIER	R	H	179	211	33	3	7M(15.9949)	tr|B4E7Z8|B4E7Z8_BURCJ	B4E7Z8	B4E7Z8_BURCJ	dapF	Diaminopimelate epimerase			0	0	0	0	0	0	0	0	0	0	0	0	1	1	0	0	0	0	0	0	0	0	0	0	0	0	0	0	0	0	0	0	0	0
WSQIFDMGGIPSETTVLK	WSQIFDM[15.9949]GGIPSETTVLK	R	A	88	105	18	2	7M(15.9949)	tr|B4EK14|B4EK14_BURCJ	B4EK14	B4EK14_BURCJ	BCAM0512	Putative aminotransferase			0	0	1	0	0	0	0	0	0	0	0	0	0	1	1	1	0	0	0	0	0	0	0	0	0	0	0	0	0	32937544	27426612	31335610	0	0
YLDPQLMALVAGADPGNK	YLDPQLM[15.9949]ALVAGADPGNK	K	Y	107	124	18	2	7M(15.9949)	tr|B4EAC3|B4EAC3_BURCJ	B4EAC3	B4EAC3_BURCJ	potF	Putrescine-binding periplasmic protein			1	0	1	0	1	0	1	2	1	1	0	0	0	0	1	1	141205520	0	95831632	0	120813432	151408576	98543144	96954040	27912462	0	0	22953098	24899054	78116536	84416160	118902568	141205520	0
YLNNPSMDEMFMR	YLNNPSM[15.9949]DEMFMR	R	A	90	102	13	2	7M(15.9949)	tr|B4EPX7|B4EPX7_BURCJ	B4EPX7	B4EPX7_BURCJ	BCAS0211	Putative pyridoxal-dependent decarboxylase			0	0	0	0	0	0	0	0	0	0	0	0	0	1	0	0	0	0	0	0	0	0	0	0	0	0	0	0	0	32493596	0	0	0	0
YNGVSAMEIQGQAAPGK	YNGVSAM[15.9949]EIQGQAAPGK	R	S	818	834	17	2	7M(15.9949)	tr|B4EA05|B4EA05_BURCJ	B4EA05	B4EA05_BURCJ	BCAL2821	Efflux pump membrane transporter			0	0	1	0	0	0	0	0	1	0	0	0	0	0	0	0	0	0	0	0	0	0	0	0	0	0	0	0	0	0	0	0	0	0
YNSEWSMPLGADGMIK	YNSEWSM[15.9949]PLGADGMIK	R	L	138	153	16	2	7M(15.9949)	tr|B4EET2|B4EET2_BURCJ	B4EET2	B4EET2_BURCJ	tyrZ	Tyrosine--tRNA ligase			0	2	1	0	0	1	1	1	0	2	1	0	0	2	1	1	0	85030616	22087004	171975456	0	152219328	227930896	219206160	27785046	0	0	0	0	193521728	180513648	117753184	0	85030616
DGDDLHCQMPIPFTTAALGGEIEVPTLAGR	DGDDLHC[57.0215]QM[15.9949]PIPFTTAALGGEIEVPTLAGR	R	A	266	295	30	3	7C(57.0215),9M(15.9949)	sp|B4EDZ1|DNAJ_BURCJ	B4EDZ1	DNAJ_BURCJ	dnaJ	Chaperone protein DnaJ			1	0	1	0	1	0	0	0	2	0	0	0	0	0	2	1	17138804	0	83228928	0	0	0	0	0	25343076	0	0	0	0	36724864	49190360	22705820	17138804	0
TVGDISCTCPVESDADDVEK	TVGDISC[57.0215]TC[57.0215]PVESDADDVEK	R	I	265	284	20	2	7C(57.0215),9C(57.0215)	tr|B4E8V5|B4E8V5_BURCJ	B4E8V5	B4E8V5_BURCJ	cysD1	Sulfate adenylyltransferase			1	2	2	2	1	1	1	1	1	2	2	2	1	2	1	2	1151832450	538445760	1552823040	902829180	773115580	1104050820	1176981380	660461060	350293760	248166624	293462464	355358112	558525630	530487840	633127300	227728496	1151832450	538445760
VGTVAGCMVTDGIVK	VGTVAGC[57.0215]M[15.9949]VTDGIVK	K	R	891	905	15	2	7C(57.0215),8M(15.9949)	sp|B4E7L1|IF2_BURCJ	B4E7L1	IF2_BURCJ	infB	Translation initiation factor IF-2			0	0	2	0	2	1	1	1	0	0	0	0	0	0	0	0	0	0	35601744	0	69790224	0	11141306	34533816	0	20363466	0	0	0	0	0	0	0	0
DAGINVCCGGIIGMGESR	DAGINVC[57.0215]C[57.0215]GGIIGMGESR	R	R	199	216	18	2	7C(57.0215),8C(57.0215)	sp|B4E9L4|BIOB_BURCJ	B4E9L4	BIOB_BURCJ	bioB	Biotin synthase			0	0	1	1	1	0	1	0	0	0	0	1	0	0	0	0	0	0	7.49146e+06	41491284	0	0	0	0	0	0	0	0	0	0	0	0	0	0
GWSASPCCAMVVLSPLAR	GWSASPC[57.0215]C[57.0215]AMVVLSPLAR	K	E	198	215	18	2	7C(57.0215),8C(57.0215)	tr|B4EK14|B4EK14_BURCJ	B4EK14	B4EK14_BURCJ	BCAM0512	Putative aminotransferase			1	1	1	2	2	3	3	3	2	2	1	2	2	2	2	2	0	812573700	1017381250	591523460	71962512	682673790	134086184	0	902247620	989362300	768538820	730884990	1054290370	975468290	1000957440	0	0	812573700
TYVIGVCCPLDVLEER	TYVIGVC[57.0215]C[57.0215]PLDVLEER	R	E	103	118	16	2	7C(57.0215),8C(57.0215)	tr|B4EKB9|B4EKB9_BURCJ	B4EKB9	B4EKB9_BURCJ	BCAM2634a	Putative chloramphenicol resistance-related protein			0	0	0	0	0	0	0	0	0	1	0	0	0	0	0	0	0	0	0	0	0	0	0	0	0	0	0	0	0	0	0	0	0	0
AAALAACPQPDILVTNAGGPPPGDFR	AAALAAC[57.0215]PQPDILVTNAGGPPPGDFR	R	D	73	98	26	2	7C(57.0215)	tr|B4E5R4|B4E5R4_BURCJ	B4E5R4	B4E5R4_BURCJ	BCAL2386	Putative dehydrogenase			2	2	2	2	2	2	2	2	2	2	2	2	2	2	2	2	0	0	0	31841314	46648976	263557360	99615800	80745592	174482064	36855376	49984204	181367664	96973736	329432608	348309920	55113008	0	0
AAALSSCDDVLR	AAALSSC[57.0215]DDVLR	R	T	89	100	12	2	7C(57.0215)	tr|B4EFD3|B4EFD3_BURCJ	B4EFD3	B4EFD3_BURCJ	BCAM2065	TetR family regulatory protein			1	1	1	0	0	1	1	1	0	1	0	1	2	1	2	1	0	0	0	0	0	0	0	0	0	0	0	0	9887045	0	0	15424471	0	0
AATVGGCVAAGLAGPR	AATVGGC[57.0215]VAAGLAGPR	R	R	94	109	16	2	7C(57.0215)	tr|B4EE11|B4EE11_BURCJ	B4EE11	B4EE11_BURCJ	glcE	Putative glycolate oxidase subunit GlcE			0	0	0	0	0	0	0	0	0	0	0	0	0	0	1	0	0	0	0	0	0	0	0	0	0	0	0	0	0	0	0	0	0	0
ADAQDVCLLQR	ADAQDVC[57.0215]LLQR	R	A	270	280	11	2	7C(57.0215)	tr|B4EJS1|B4EJS1_BURCJ	B4EJS1	B4EJS1_BURCJ	BCAM2572	LysR family regulatory protein			0	0	0	0	0	0	0	0	0	0	0	0	0	0	0	1	0	0	0	0	0	0	0	0	0	0	0	0	0	0	0	0	0	0
AEEEASCAHERPAGVLR	AEEEASC[57.0215]AHERPAGVLR	R	M	79	95	17	2,3	7C(57.0215)	tr|B4EJ08|B4EJ08_BURCJ	B4EJ08	B4EJ08_BURCJ	BCAM1453	LysR family regulatory protein			1	1	2	2	2	2	2	2	2	3	4	2	2	2	2	2	231668000	49533652	162282256	235296720	419737184	453525696	376231136	360562592	163150880	211330016	125119520	133316224	209064048	179653520	127513096	140834416	182971440	32089008
AFDVLGCTDWGR	AFDVLGC[57.0215]TDWGR	R	A	249	260	12	2	7C(57.0215)	sp|B4E6J0|DDL_BURCJ	B4E6J0	DDL_BURCJ	ddl	D-alanine--D-alanine ligase			1	1	1	1	1	1	1	1	1	1	1	1	2	1	1	1	1655666560	1734871170	2040395520	1716376190	1688027900	2110972030	1816167300	1384892420	2583750400	2488151300	2327688960	2583056380	2577622020	2387722240	2143843070	2035956220	1655666560	1734871170
AGFVLACPTQIVALR	AGFVLAC[57.0215]PTQIVALR	R	D	207	221	15	2	7C(57.0215)	tr|B4E8F2|B4E8F2_BURCJ	B4E8F2	B4E8F2_BURCJ	cobC	Putative cobalamin biosynthesis aminotransferase protein			0	0	0	0	1	1	1	1	1	1	0	0	0	0	0	0	0	0	0	0	71712392	72007584	88799216	46829864	0	0	0	0	0	0	0	0	0	0
AGKPAICGDPAAPQTLIDHAEAIGADLWLVGR	AGKPAIC[57.0215]GDPAAPQTLIDHAEAIGADLWLVGR	R	D	191	222	32	3,4	7C(57.0215)	tr|B4EFK4|B4EFK4_BURCJ	B4EFK4	B4EFK4_BURCJ	folC	Putative folC bifunctional protein [includes: folylpolyglutamate synthase dihydrofolate synthase]			1	3	3	1	1	1	1	2	2	3	2	4	1	2	2	2	452710944	763973120	619465470	838565500	426332256	731468100	362465216	618655870	682630210	478265632	744943100	723565380	347900352	386545472	298497344	381688736	452710944	810967040
AIADVTCNPHDR	AIADVTC[57.0215]NPHDR	R	E	27	38	12	2	7C(57.0215)	tr|B4EL93|B4EL93_BURCJ	B4EL93	B4EL93_BURCJ	BCAM1715	Putative D-isomer specific 2-hydroxyacid dehydrogenase			0	0	0	0	0	0	0	0	0	0	0	0	1	1	0	1	0	0	0	0	0	0	0	0	0	0	0	0	12909700	6342666	0	2.01685e+06	0	0
AIEHADCIINVGHDVIEKPPFFMR	AIEHADC[57.0215]IINVGHDVIEKPPFFMR	R	T	259	282	24	4,5	7C(57.0215)	tr|B4EML9|B4EML9_BURCJ	B4EML9	B4EML9_BURCJ	BCAM0817	Putative acetolactate synthase			0	4	3	1	0	2	0	0	4	3	3	3	3	3	3	2	31428808	329005248	58439180	82650960	0	277920128	8530086	0	463729856	823971840	930220290	789896450	1147593340	903623040	1105764100	701875840	38945464	180634320
AIFSVHCHNDLGMAVANSLAGVK	AIFSVHC[57.0215]HNDLGMAVANSLAGVK	K	I	197	219	23	3,4	7C(57.0215)	sp|B4E5N2|LEU1_BURCJ	B4E5N2	LEU1_BURCJ	leuA	2-isopropylmalate synthase			2	2	2	1	2	3	2	1	3	2	2	1	1	0	0	2	1343901440	912407170	1143972610	963574910	1093513090	1082284030	985780350	892579460	542686400	912323840	477282720	626935230	587067140	592871420	587942850	242552640	1237215620	914874110
AIGMELCPALGIGIPVGK	AIGMELC[57.0215]PALGIGIPVGK	K	D	794	811	18	2	7C(57.0215)	tr|B4EBL4|B4EBL4_BURCJ	B4EBL4	B4EBL4_BURCJ	purL	Phosphoribosylformylglycinamidine synthase			1	1	1	1	1	1	2	2	1	2	2	1	1	1	2	2	848186690	998653310	753133700	998213820	921812290	1212325760	1103984770	872592900	730945860	1083871740	645397120	890634880	770450240	764194880	503086752	633807420	848186690	998653310
AIGTLACAER	AIGTLAC[57.0215]AER	R	E	48	57	10	2	7C(57.0215)	tr|B4EPY1|B4EPY1_BURCJ	B4EPY1	B4EPY1_BURCJ	BCAS0215	Putative exported protein			0	0	0	0	0	1	0	1	0	0	0	0	0	0	0	0	56358840	0	78374224	87765920	212250592	165786048	0	224985936	0	94663272	0	66496372	0	0	0	0	56358840	0
AIVSTDCPTGPR	AIVSTDC[57.0215]PTGPR	K	E	327	338	12	2	7C(57.0215)	tr|B4EJ25|B4EJ25_BURCJ	B4EJ25	B4EJ25_BURCJ	BCAM1472	Putative glycosyltransferase			0	0	1	1	1	1	1	1	0	0	0	0	0	0	0	0	0	0	33780324	0	97470864	43549860	14770051	87436208	0	0	0	0	0	0	0	0	0	0
ALAELECIVAATR	ALAELEC[57.0215]IVAATR	R	L	190	202	13	2	7C(57.0215)	tr|B4EBP6|B4EBP6_BURCJ	B4EBP6	B4EBP6_BURCJ	gmk	Guanylate kinase			1	1	2	1	1	1	2	1	1	1	1	2	1	1	1	1	1959856640	1420853760	2368128260	1266596350	2162904320	1607478140	1473785980	1448326140	1766960770	1858405630	1379869060	1935216000	2158798850	1790607490	1974898300	1898643200	1959856640	1420853760
ALIVSACDGLGAAVNPDPIVAETVK	ALIVSAC[57.0215]DGLGAAVNPDPIVAETVK	R	N	176	200	25	2,3	7C(57.0215)	tr|B4E5V9|B4E5V9_BURCJ	B4E5V9	B4E5V9_BURCJ	BCAL3429	Ribonucleoside-diphosphate reductase			5	6	7	5	5	6	5	4	6	6	5	6	6	6	6	8	2093630460	120170264	2136640510	2004844030	1472364290	1683332350	1484961790	1333529980	2529191680	2592209410	2175179010	2344956420	316855200	3446432000	2390637570	2581760000	2093630460	120170264
ALVKPLCR	ALVKPLC[57.0215]R	R	D	150	157	8	2	7C(57.0215)	tr|B4EC63|B4EC63_BURCJ	B4EC63	B4EC63_BURCJ	BCAL2056	Putative dehydrogenase			0	0	0	0	0	0	0	0	0	0	0	1	0	0	0	0	0	0	0	0	0	0	0	0	0	0	0	10009010	0	0	0	0	0	0
ALYSAQCDAMLGALAR	ALYSAQC[57.0215]DAMLGALAR	R	H	294	309	16	2	7C(57.0215)	tr|B4E6H2|B4E6H2_BURCJ	B4E6H2	B4E6H2_BURCJ	BCAL2446	Putative aminotransferase			0	1	0	1	1	1	1	1	0	0	0	0	0	0	0	0	637015170	369607936	746106240	448516736	673257090	712171140	621481730	512779072	289704640	315651712	291541440	328111328	287294784	0	0	0	637015170	369607936
ANQIDWCVPPGFDPGFAAR	ANQIDWC[57.0215]VPPGFDPGFAAR	R	V	268	286	19	2	7C(57.0215)	tr|B4EPX5|B4EPX5_BURCJ	B4EPX5	B4EPX5_BURCJ	BCAS0209	Uncharacterized protein			2	2	1	2	1	1	1	2	1	2	1	2	1	1	1	2	5104587800	6110722600	5113615400	6059032100	4163287550	8040368600	5387152400	3306062590	6927494100	8736597000	5806349800	6754680300	6358979100	6320273400	5923984400	6241242100	5104587800	6110722600
APYDVICVAGGLPVVPQEMLEQLK	APYDVIC[57.0215]VAGGLPVVPQEMLEQLK	K	V	143	166	24	2	7C(57.0215)	tr|B4ECB7|B4ECB7_BURCJ	B4ECB7	B4ECB7_BURCJ	pcm	Probable protein-L-isoaspartate O-methyltransferase			1	2	1	1	1	1	1	1	1	1	1	1	1	1	1	1	1711668350	2076311170	1960541570	2356404990	1293259780	2265771520	1730980480	1839509500	2699554820	2399999740	2329924350	2403716610	1724358270	1668915330	960545090	1256707580	1711668350	2076311170
ASGFSGCNR	ASGFSGC[57.0215]NR	R	Y	83	91	9	2	7C(57.0215)	tr|B4E6E2|B4E6E2_BURCJ	B4E6E2	B4E6E2_BURCJ	BCAL2416	Putative lipoprotein			0	0	0	0	0	0	0	0	0	0	0	0	0	1	0	0	0	0	0	0	0	0	0	0	0	0	0	0	0	1.04581e+06	0	0	0	0
ASIDVFCDALWLEHGLAR	ASIDVFC[57.0215]DALWLEHGLAR	R	N	26	43	18	3	7C(57.0215)	tr|B4E9H2|B4E9H2_BURCJ	B4E9H2	B4E9H2_BURCJ	xerD	Tyrosine recombinase XerD			0	0	1	0	0	0	0	0	0	0	0	0	0	1	0	0	0	0	28702236	0	0	0	0	0	0	0	0	0	18678598	0	0	0	0	0
ASTALICNR	ASTALIC[57.0215]NR	R	T	254	262	9	2	7C(57.0215)	tr|B4E6W3|B4E6W3_BURCJ	B4E6W3	B4E6W3_BURCJ	BCAL0390	Metallo peptidase, family M61			0	0	1	0	0	0	0	0	0	0	0	0	1	1	1	1	0	0	312260864	0	0	0	0	0	0	0	0	0	457941920	550631490	521577024	533716320	0	0
ATGEAFCLLDKDTLYGR	ATGEAFC[57.0215]LLDKDTLYGR	R	Y	29	45	17	3	7C(57.0215)	tr|B4E9X6|B4E9X6_BURCJ	B4E9X6	B4E9X6_BURCJ	BCAL1795	Putative ATP-ase			0	0	0	0	0	0	0	0	1	0	0	1	1	1	1	1	0	0	35718540	0	0	0	0	0	0	0	39290712	92530296	129477728	98617952	143478736	95265592	0	0
AVELVACPVDR	AVELVAC[57.0215]PVDR	K	N	306	316	11	2	7C(57.0215)	tr|B4EB54|B4EB54_BURCJ	B4EB54	B4EB54_BURCJ	BCAL2962b	Uncharacterized protein			1	1	1	1	2	1	1	1	0	1	1	1	1	1	1	1	40096212	38759328	124187488	0	20935660	17784644	31071116	39628112	0	26471500	51476992	21794388	0	0	0	11203955	40096212	38759328
AVLIPGCGSAQEAGWLAQAGWPVR	AVLIPGC[57.0215]GSAQEAGWLAQAGWPVR	R	A	57	80	24	2	7C(57.0215)	tr|B4EBC8|B4EBC8_BURCJ	B4EBC8	B4EBC8_BURCJ	BCAL0877	Putative methyltransferase			1	3	2	2	1	2	1	2	2	2	2	1	1	2	2	1	273333408	391450400	264450368	401965312	230545680	343840224	316798400	248899008	520349376	582977340	512147616	451392960	345965280	341213088	307851968	335301440	273333408	391450400
DAEVALCTAPYASGDKPVR	DAEVALC[57.0215]TAPYASGDKPVR	R	R	102	120	19	3	7C(57.0215)	tr|B4E6Z3|B4E6Z3_BURCJ	B4E6Z3	B4E6Z3_BURCJ	BCAL1427	Myo-inositol catabolism protein			0	0	0	0	0	0	0	0	1	1	1	0	0	0	0	0	0	0	0	0	0	0	0	0	0	8852561	15187409	0	0	0	0	0	0	0
DAEWATCAQDVLWR	DAEWATC[57.0215]AQDVLWR	R	R	462	475	14	2	7C(57.0215)	tr|B4EBV6|B4EBV6_BURCJ	B4EBV6	B4EBV6_BURCJ	glpD	Glycerol-3-phosphate dehydrogenase			1	1	1	1	1	1	1	1	2	1	1	2	1	1	1	1	1354582020	1344436480	1726338180	1436898050	1819743740	1571907710	1552594050	1637812860	983131900	829662460	865463420	928595070	900439170	805639740	778425150	626946940	1354582020	1344436480
DDRPSGCLFAPR	DDRPSGC[57.0215]LFAPR	R	C	264	275	12	2,3	7C(57.0215)	tr|B4E8J0|B4E8J0_BURCJ	B4E8J0	B4E8J0_BURCJ	dppD	Putative dipeptide ABC transporter ATP-binding protein			2	0	2	0	2	1	1	1	1	1	1	2	1	2	2	1	369133504	272283328	398906688	269159424	229813728	236614640	152192560	145235680	297093824	286493664	276214144	291725728	359103872	306777184	319992320	223662960	205318912	149445136
DETQYLCDSINR	DETQYLC[57.0215]DSINR	R	Y	292	303	12	2	7C(57.0215)	tr|B4EBV6|B4EBV6_BURCJ	B4EBV6	B4EBV6_BURCJ	glpD	Glycerol-3-phosphate dehydrogenase			1	1	1	1	1	1	1	0	1	0	1	1	1	1	1	1	76062768	132953112	119128712	145743184	199760816	96519168	144925344	141017424	45360344	50683144	22665534	78601144	39395440	48101544	20062784	9057202	76062768	132953112
DGAAQACISAGNTGALMAVSR	DGAAQAC[57.0215]ISAGNTGALMAVSR	K	Y	95	115	21	2	7C(57.0215)	tr|B4EAI7|B4EAI7_BURCJ	B4EAI7	B4EAI7_BURCJ	plsX1	Phosphate acyltransferase			1	1	2	2	2	3	1	1	1	1	2	2	0	2	1	2	131431480	0	82494824	81181040	202383664	189906848	121718272	31152330	31225506	21862858	0	47292952	0	0	46552816	19460090	131431480	0
DGDDLHCQMPIPFTTAALGGEIEVPTLAGR	DGDDLHC[57.0215]QMPIPFTTAALGGEIEVPTLAGR	R	A	266	295	30	2,3	7C(57.0215)	sp|B4EDZ1|DNAJ_BURCJ	B4EDZ1	DNAJ_BURCJ	dnaJ	Chaperone protein DnaJ			3	3	6	3	2	4	3	3	3	3	3	4	2	2	1	2	1544493570	1146637820	2265096960	1156567170	1699366660	1900532610	1647260290	2087331070	2106218240	1144986240	1342693250	1264023680	1142622850	1448104450	1178258690	871498370	1544493570	1146637820
DGNSGLCAMHMLGEPQTMQVGEPDYGDVVTDVR	DGNSGLC[57.0215]AMHMLGEPQTMQVGEPDYGDVVTDVR	R	D	136	168	33	3	7C(57.0215)	tr|B4E5F5|B4E5F5_BURCJ	B4E5F5	B4E5F5_BURCJ	folP	Dihydropteroate synthase			3	1	2	2	3	2	2	1	1	1	0	0	1	1	2	0	154420560	70827008	158917600	29761836	142279120	110460784	129937568	145011824	0	0	0	0	33758612	18669266	36355196	0	154420560	70827008
DHVLGVCPELMR	DHVLGVC[57.0215]PELMR	R	F	202	213	12	2,3	7C(57.0215)	tr|B4EE22|B4EE22_BURCJ	B4EE22	B4EE22_BURCJ	oxyR	Oxidative stress regulatory protein			3	3	2	2	2	2	1	2	1	2	1	3	2	2	1	2	111162880	375858688	219078752	305351232	245224416	190932736	48768052	171917504	200301808	228461152	197598048	154425856	285381216	140441104	201295664	166497808	52872988	242934560
DIEQHVCLTYTNLPTPEHWR	DIEQHVC[57.0215]LTYTNLPTPEHWR	R	F	186	205	20	4	7C(57.0215)	tr|B4E6C3|B4E6C3_BURCJ	B4E6C3	B4E6C3_BURCJ	BCAL1403	LysR family regulatory protein			0	0	1	0	0	0	0	0	0	0	0	0	0	0	0	0	0	0	0	0	0	0	0	0	0	0	0	0	0	0	0	0	0	0
DILGGICDVGLANAYYVGHMK	DILGGIC[57.0215]DVGLANAYYVGHMK	R	H	209	229	21	2,3	7C(57.0215)	tr|B4ED28|B4ED28_BURCJ	B4ED28	B4ED28_BURCJ	BCAL1092	ABC transporter extracellular solute-binding protein			6	4	5	3	3	4	6	4	4	4	3	4	6	5	5	4	6610900500	6396003300	7228497900	6213344800	6116930600	6764097500	5609574900	5179288100	5684030000	5969355800	5263717400	5575908900	4452262900	4206695420	3894573820	3464360450	6206152700	5922852400
DMYEVGCIANILQMLK	DMYEVGC[57.0215]IANILQMLK	K	L	70	85	16	2	7C(57.0215)	tr|B4EBM1|B4EBM1_BURCJ	B4EBM1	B4EBM1_BURCJ	lon	Lon protease			1	1	1	1	1	0	2	1	2	1	1	1	1	1	1	0	874627710	1178944000	1051151680	1516567550	817775420	1752456320	1292133250	1018089920	1430533250	1508766340	1337878020	1419276420	1053528900	914987460	622432900	549834300	874627710	1178944000
DNLEAGCPLSGFAGDAPR	DNLEAGC[57.0215]PLSGFAGDAPR	R	L	92	109	18	2	7C(57.0215)	tr|B4EKD7|B4EKD7_BURCJ	B4EKD7	B4EKD7_BURCJ	BCAM2652	TetR family regulatory protein			0	0	1	0	0	0	0	0	0	0	0	0	0	0	0	0	0	0	0	0	0	0	0	0	0	0	0	0	0	0	0	0	0	0
DPVSIACEGLSFAESFGR	DPVSIAC[57.0215]EGLSFAESFGR	K	W	21	38	18	2	7C(57.0215)	tr|B4EDE5|B4EDE5_BURCJ	B4EDE5	B4EDE5_BURCJ	BCAL3228	Uncharacterized protein			1	1	1	1	1	1	1	1	1	1	1	1	1	1	1	1	1278548740	934990140	1185106180	1209565950	2105312000	1758861180	1873216510	2179031040	722120900	895350720	756022530	841373250	766053500	729315580	519839328	615677120	1278548740	934990140
EAIPSLCEAYPELYGTMR	EAIPSLC[57.0215]EAYPELYGTMR	R	L	573	590	18	2	7C(57.0215)	tr|B4EG91|B4EG91_BURCJ	B4EG91	B4EG91_BURCJ	speF	Ornithine decarboxylase			1	2	2	1	2	1	2	2	2	2	1	2	2	3	2	2	831779460	2782622720	1398616580	2394460930	391576416	2473847300	1426279940	134659616	4923251700	4941585400	4513424900	4479374800	5504909300	5093077500	4658834900	3785165060	831779460	2782622720
EAMSTWCR	EAMSTWC[57.0215]R	R	G	121	128	8	2	7C(57.0215)	tr|B4EQD8|B4EQD8_BURCJ	B4EQD8	B4EQD8_BURCJ	BCAS0010	Putative activator of osmoprotectant transporter			1	0	1	0	0	0	0	0	0	0	0	0	1	1	1	1	191599344	0	304731552	0	0	0	0	0	0	0	0	0	97187600	101789672	89351024	53342832	191599344	0
EEFDFTCK	EEFDFTC[57.0215]K	R	E	127	134	8	2	7C(57.0215)	tr|B4ECL3|B4ECL3_BURCJ	B4ECL3	B4ECL3_BURCJ	BCAL1051	Radical SAM superfamily protein			1	1	1	1	1	1	1	1	1	1	1	1	1	1	1	1	749168640	625817470	861903870	761294660	684245760	886643840	683578500	449003232	1629945470	1284222460	1391140100	1469200770	1787953790	1567082880	1622651260	1056377860	749168640	625817470
EEFEEICK	EEFEEIC[57.0215]K	R	R	193	200	8	2	7C(57.0215)	tr|B4EEJ9|B4EEJ9_BURCJ	B4EEJ9	B4EEJ9_BURCJ	carB	Carbamoyl-phosphate synthase large chain			0	0	1	0	0	0	0	0	0	0	0	0	0	1	1	0	104981592	0	196271296	0	122266568	0	144342736	93676272	0	0	0	147723920	179818304	220760352	238926080	103569144	104981592	0
EEVAQLCGVSPTWYTWIEQGRPVSASADALAR	EEVAQLC[57.0215]GVSPTWYTWIEQGRPVSASADALAR	R	I	52	83	32	3	7C(57.0215)	tr|B4E8C7|B4E8C7_BURCJ	B4E8C7	B4E8C7_BURCJ	BCAL2633	Putative DNA-binding protein			0	0	0	0	0	1	0	0	0	1	0	0	0	0	0	0	0	0	0	0	0	0	0	0	0	0	0	0	0	0	0	0	0	0
EEVIAFCEAR	EEVIAFC[57.0215]EAR	K	G	222	231	10	2	7C(57.0215)	tr|B4EBS0|B4EBS0_BURCJ	B4EBS0	B4EBS0_BURCJ	BCAL3036	Uncharacterized protein			1	0	1	1	1	1	1	1	1	0	0	1	0	1	0	1	45650764	0	20236800	50678792	30961972	46362640	49503328	0	15193791	0	9850635	0	0	17409700	0	0	45650764	0
EFGLSTCSHVIGSVNDRDVIEVYR	EFGLSTC[57.0215]SHVIGSVNDRDVIEVYR	R	D	1008	1031	24	3	7C(57.0215)	tr|B4EBL4|B4EBL4_BURCJ	B4EBL4	B4EBL4_BURCJ	purL	Phosphoribosylformylglycinamidine synthase			0	0	1	0	0	0	0	0	0	0	0	0	0	0	1	1	0	0	0	0	0	0	0	0	0	0	0	0	0	0	0	0	0	0
EHEGWVCLAGTR	EHEGWVC[57.0215]LAGTR	R	R	285	296	12	2,3	7C(57.0215)	sp|B4E5V2|PRMA_BURCJ	B4E5V2	PRMA_BURCJ	prmA	Ribosomal protein L11 methyltransferase			1	1	1	1	2	1	1	1	1	2	1	1	1	1	1	1	346993024	206064064	328869792	207754688	356882208	274264064	289382208	193071312	241742624	196602880	200340592	201304256	252843536	191842368	180237680	150895632	346993024	206064064
ELVSLPCFQWHHAAVVPADHPLLER	ELVSLPC[57.0215]FQWHHAAVVPADHPLLER	K	K	157	181	25	4	7C(57.0215)	tr|B4E8V9|B4E8V9_BURCJ	B4E8V9	B4E8V9_BURCJ	cysB	Cys regulon transcriptional activator CysB			0	1	0	0	0	1	0	0	0	0	2	1	0	0	0	0	0	0	0	19304224	0	32256206	0	0	29581884	0	0	41031652	0	0	0	0	0	0
EQVMVDCSHANSNK	EQVMVDC[57.0215]SHANSNK	R	S	281	294	14	2	7C(57.0215)	tr|B4ELG2|B4ELG2_BURCJ	B4ELG2	B4ELG2_BURCJ	aroG	Phospho-2-dehydro-3-deoxyheptonate aldolase			0	0	0	0	0	0	0	0	0	0	0	0	0	0	1	0	0	0	0	0	0	0	0	0	0	0	0	0	0	0	72748632	0	0	0
ESLLGLCSYSTSR	ESLLGLC[57.0215]SYSTSR	K	Q	317	329	13	2	7C(57.0215)	tr|B4E5X3|B4E5X3_BURCJ	B4E5X3	B4E5X3_BURCJ	ispB	Octaprenyl-diphosphate synthase			1	1	1	0	2	0	0	1	1	0	0	0	1	0	1	2	332578592	188127440	424797888	233429232	416704256	360315936	318188032	300580064	191728656	232132864	198727520	193323824	233790400	0	113139024	223179888	332578592	188127440
ETPRPGCTLDQR	ETPRPGC[57.0215]TLDQR	R	D	12	23	12	2,3	7C(57.0215)	tr|B4E6G7|B4E6G7_BURCJ	B4E6G7	B4E6G7_BURCJ	ubiC	Probable chorismate pyruvate-lyase			2	0	1	0	0	0	0	0	0	0	0	0	1	1	1	1	73933320	0	64187392	0	0	0	0	0	0	0	0	0	30301216	10280147	40159744	16871930	38644668	0
EYDYIICGAGSAGNVLATR	EYDYIIC[57.0215]GAGSAGNVLATR	R	L	5	23	19	2	7C(57.0215)	sp|B4EHJ2|BETA_BURCJ	B4EHJ2	BETA_BURCJ	betA	Oxygen-dependent choline dehydrogenase			0	0	2	0	0	1	0	0	0	0	0	0	0	0	0	0	0	0	103894504	0	0	0	0	0	0	0	0	0	0	0	0	0	0	0
EYIDFACGIAVTSLGHGHPELLK	EYIDFAC[57.0215]GIAVTSLGHGHPELLK	R	V	28	50	23	4	7C(57.0215)	tr|B4ECZ5|B4ECZ5_BURCJ	B4ECZ5	B4ECZ5_BURCJ	argM	Acetylornithine aminotransferase			0	0	0	0	1	0	1	0	1	1	1	1	1	1	1	1	638928510	85383008	614195260	88476600	468981088	589653500	315598336	264959136	1429076220	1628992900	828637060	1755985790	2389009150	1673019390	1871552770	1656081280	638928510	85383008
FDNLYGCR	FDNLYGC[57.0215]R	K	E	231	238	8	2	7C(57.0215)	tr|B4EE70|B4EE70_BURCJ	B4EE70	B4EE70_BURCJ	ahcY	Adenosylhomocysteinase			1	0	1	1	1	1	1	0	1	1	1	1	1	1	1	1	648324740	62263100	855338240	777830080	319518976	531077792	451969056	273585376	1059825920	1280839170	1095150850	1158548860	1442280320	1615974660	1651296260	1082072060	648324740	62263100
FDPAQPCIVTATSSGSR	FDPAQPC[57.0215]IVTATSSGSR	R	G	182	198	17	2	7C(57.0215)	tr|B4ECV6|B4ECV6_BURCJ	B4ECV6	B4ECV6_BURCJ	BCAL3165	Probable exported hydrolase			0	0	1	0	0	1	0	0	1	2	2	2	1	2	3	0	0	0	5708195	0	0	18934546	0	0	7710855	14315615	0	16111338	8.23419e+06	0	0	0	0	0
FEGQSLCPSIEAR	FEGQSLC[57.0215]PSIEAR	R	L	295	307	13	2	7C(57.0215)	tr|B4E948|B4E948_BURCJ	B4E948	B4E948_BURCJ	BCAL0625	LysR family regulatory protein			0	2	0	1	0	1	0	0	1	2	1	1	0	0	0	0	64657540	0	0	0	79565144	63356484	77616304	0	190426128	144097952	169799456	168029248	160698208	108634544	165150256	92082408	64657540	0
FGIETVCLR	FGIETVC[57.0215]LR	R	I	163	171	9	2	7C(57.0215)	tr|B4EJY8|B4EJY8_BURCJ	B4EJY8	B4EJY8_BURCJ	BCAM0486	NAD dependent epimerase/dehydratase family protein			0	0	0	0	0	0	0	0	0	0	0	0	0	0	1	0	0	0	0	0	0	0	0	0	0	0	0	0	0	0	0	0	0	0
FGLEGTCVNPQTGER	FGLEGTC[57.0215]VNPQTGER	R	R	290	304	15	2	7C(57.0215)	sp|B4E558|GCS2_BURCJ	B4E558	GCS2_BURCJ	BceJ2315_00010	Putative glutamate--cysteine ligase 2			1	1	1	1	1	1	1	1	1	1	1	1	1	1	1	1	0	0	0	0	0	0	0	0	0	0	0	0	0	0	0	0	0	0
FGTNPFCAAYPR	FGTNPFC[57.0215]AAYPR	R	A	167	178	12	2	7C(57.0215)	tr|B4EFU5|B4EFU5_BURCJ	B4EFU5	B4EFU5_BURCJ	BCAM2148	Putative L-lactate dehydrogenase			0	0	0	0	0	1	0	1	1	1	1	0	0	0	0	0	0	0	0	0	0	0	0	21655700	0	0	34497048	0	0	0	0	0	0	0
FMSAVLCEK	FMSAVLC[57.0215]EK	R	T	138	146	9	2	7C(57.0215)	tr|B4E5W4|B4E5W4_BURCJ	B4E5W4	B4E5W4_BURCJ	BCAL3434	Putative hypoxanthine phosphoribosyltransferase			1	1	1	1	1	1	1	1	1	1	1	1	1	1	1	1	1163458940	1058901310	1253240450	1068791360	1201036030	1150759810	1131339390	1018778500	1234622980	1246484350	1104939900	1134929020	1117515140	1052703360	1119451140	990262980	1163458940	1058901310
GAASATCGEPDVAIVEIGGTVGDIESLPFLEAAR	GAASATC[57.0215]GEPDVAIVEIGGTVGDIESLPFLEAAR	R	Q	129	162	34	2,3	7C(57.0215)	sp|B4EDA3|PYRG_BURCJ	B4EDA3	PYRG_BURCJ	pyrG	CTP synthase			1	2	2	3	3	2	3	2	2	2	2	2	3	3	2	2	665522300	514152672	642079420	572708540	402330208	708461890	664811200	663281280	414668128	455262528	443432640	350245568	685069950	658802500	192138144	491596704	665522300	514152672
GAEIGVCVLEK	GAEIGVC[57.0215]VLEK	K	G	44	54	11	2	7C(57.0215)	tr|B4E7H3|B4E7H3_BURCJ	B4E7H3	B4E7H3_BURCJ	BCAL1468	Putative electron transport protein	BCAS0609	tr|B4EP03|B4EP03_BURCJ	2	2	1	1	1	1	1	1	1	1	1	1	1	1	2	1	451619936	174708240	596688060	0	563284350	464428448	442409632	376836032	511549376	0	422743648	457005280	459454208	504650752	503673536	363850112	451619936	174708240
GAGSYVCGEETALLESLEGK	GAGSYVC[57.0215]GEETALLESLEGK	K	R	264	283	20	2	7C(57.0215)	tr|B4EB76|B4EB76_BURCJ	B4EB76	B4EB76_BURCJ	fdsB	NAD-dependent formate dehydrogenase beta subunit			1	1	1	1	3	0	1	1	1	1	0	1	2	2	1	1	361812256	523655360	334438848	0	100582088	604623300	497626592	15892547	0	904921920	0	715837180	973687680	918181120	910265860	608673150	361812256	523655360
GALIDDCSLAAQIK	GALIDDC[57.0215]SLAAQIK	R	H	242	255	14	2	7C(57.0215)	tr|B4EL05|B4EL05_BURCJ	B4EL05	B4EL05_BURCJ	BCAM2737	Putative glycosyl transferase			2	1	1	1	2	1	1	1	1	1	0	1	0	1	0	0	36144004	0	411610528	0	275813856	124353176	17187362	0	0	0	0	0	223523136	0	284977792	0	36144004	0
GATMADCLR	GATMADC[57.0215]LR	R	R	294	302	9	2	7C(57.0215)	tr|B4E8P0|B4E8P0_BURCJ	B4E8P0	B4E8P0_BURCJ	BCAL1617	Putative hydratase			1	0	1	0	0	0	0	0	0	0	0	0	1	0	0	1	52310780	0	87194072	0	0	0	0	0	0	0	0	0	104984328	106824104	92837160	74529472	52310780	0
GDAFASCEFVMDYLK	GDAFASC[57.0215]EFVMDYLK	R	T	104	118	15	2	7C(57.0215)	tr|B4EB08|B4EB08_BURCJ	B4EB08	B4EB08_BURCJ	moaE	Molybdopterin converting factor subunit 2			0	1	0	0	0	0	0	0	1	1	0	1	1	2	1	0	8660942	8753728	0	0	0	0	0	0	37040876	0	0	57281192	41492872	47251016	0	0	8660942	8753728
GDEGGLCIGYLETATHSGVLPR	GDEGGLC[57.0215]IGYLETATHSGVLPR	R	A	89	110	22	3	7C(57.0215)	tr|B4EPS7|B4EPS7_BURCJ	B4EPS7	B4EPS7_BURCJ	BCAS0161	LysR family regulatory protein			0	1	0	1	0	2	1	0	0	0	0	0	0	0	0	0	100125752	0	0	0	0	103815664	0	0	0	0	0	0	0	0	0	0	100125752	0
GDVTIACVPTVGVQYLPR	GDVTIAC[57.0215]VPTVGVQYLPR	R	I	93	110	18	2	7C(57.0215)	tr|B4EJC5|B4EJC5_BURCJ	B4EJC5	B4EJC5_BURCJ	BCAM0404	LysR family regulatory protein			0	0	1	0	0	1	1	0	0	0	0	1	0	0	0	1	0	0	15621121	15006822	0	16918866	0	0	0	0	0	0	0	0	0	0	0	0
GDWFFECWQPDTVLEAR	GDWFFEC[57.0215]WQPDTVLEAR	K	T	471	487	17	2	7C(57.0215)	tr|B4EG92|B4EG92_BURCJ	B4EG92	B4EG92_BURCJ	adiA	Biodegradative arginine decarboxylase			0	1	1	1	0	2	1	0	3	2	1	2	1	2	3	1	666209410	1119860610	850308030	1734369540	366767744	2288004860	1294977150	415446720	1288740100	948805820	1206434560	1305473660	1261504900	1059399620	1554573700	958992000	666209410	1119860610
GFADTLCEMQINR	GFADTLC[57.0215]EMQINR	R	F	342	354	13	2	7C(57.0215)	tr|B4EDM6|B4EDM6_BURCJ	B4EDM6	B4EDM6_BURCJ	BCAL1146	AraC family regulatory protein			0	0	0	0	2	1	1	1	0	0	0	0	0	0	0	0	28218504	0	0	0	453358208	449742784	398762624	378224384	0	0	0	0	0	0	0	0	28218504	0
GFAVAGCEPDEMGIGPVFAVPK	GFAVAGC[57.0215]EPDEMGIGPVFAVPK	R	L	277	298	22	2	7C(57.0215)	tr|B4EBK4|B4EBK4_BURCJ	B4EBK4	B4EBK4_BURCJ	BCAL1977	Putative thiolase			3	1	2	2	1	1	2	2	2	2	1	1	2	2	1	2	363054976	437702080	383106240	0	355891904	572143300	458919392	351596160	778463870	691696580	0	708291140	796930880	641692670	669334780	490715776	363054976	437702080
GHAVYACEPR	GHAVYAC[57.0215]EPR	R	H	31	40	10	2	7C(57.0215)	tr|B4EA58|B4EA58_BURCJ	B4EA58	B4EA58_BURCJ	gshB	Glutathione synthetase			0	0	0	0	0	0	0	0	0	0	0	0	0	0	1	0	0	0	0	0	0	0	0	0	0	0	0	0	0	0	51426356	0	0	0
GIEVHVCHSLAR	GIEVHVC[57.0215]HSLAR	R	Q	356	367	12	2,3	7C(57.0215)	tr|B4ED32|B4ED32_BURCJ	B4ED32	B4ED32_BURCJ	recC	RecBCD enzyme subunit RecC			1	2	0	2	1	1	1	2	2	2	2	2	1	0	0	0	30488976	67856920	0	39426200	22653408	48262856	36547388	25401306	71033296	98746592	67214304	59635748	58227544	0	0	25216914	30488976	67856920
GLSVMLCEQDDLASHTSSSSTK	GLSVMLC[57.0215]EQDDLASHTSSSSTK	R	L	29	50	22	2,3	7C(57.0215)	tr|B4EBV6|B4EBV6_BURCJ	B4EBV6	B4EBV6_BURCJ	glpD	Glycerol-3-phosphate dehydrogenase			2	0	1	2	3	0	0	1	0	0	0	0	2	2	1	2	1253035140	446808320	1679168510	308752352	1647938430	959501700	668836670	875565950	113481944	70615224	60702660	0	293745152	476600480	688067710	403593408	1253035140	446808320
GNPTVECDVLLESGTMGR	GNPTVEC[57.0215]DVLLESGTMGR	R	A	17	34	18	2	7C(57.0215)	sp|B4EDA1|ENO_BURCJ	B4EDA1	ENO_BURCJ	eno	Enolase			1	1	2	1	2	1	2	1	3	3	4	4	3	2	2	2	9371076600	7913459700	9274971100	8193062900	7464987100	8733106200	8606684200	5628388900	15464826900	15988789200	13714977800	14530039800	15030687700	13124117500	13626841100	11586578400	9371076600	7913459700
GSSGGGCFGGSSGGYGGLGGFGGGSFR	GSSGGGC[57.0215]FGGSSGGYGGLGGFGGGSFR	R	G	60	86	27	2	7C(57.0215)	sp|P13645|K1C10_HUMAN	P13645	K1C10_HUMAN	KRT10	Keratin, type I cytoskeletal 10			2	1	2	2	2	1	2	2	1	1	2	2	1	1	1	1	444014048	67498312	658705860	61247836	1084296060	41170424	1979214460	322623168	0	0	196406000	1382524160	762841860	1367809020	771893310	823633410	444014048	67498312
GSTSGPCGAFPGK	GSTSGPC[57.0215]GAFPGK	K	Q	76	88	13	2	7C(57.0215)	tr|B4E8I5|B4E8I5_BURCJ	B4E8I5	B4E8I5_BURCJ	BCAL0542	High-potential iron-sulfur protein			1	0	1	0	1	0	1	0	1	0	0	1	1	1	1	1	346093600	0	370054656	0	363467552	0	208488736	0	108554120	8504056	4.00678e+06	520202208	506963648	446218816	389588032	406570016	346093600	0
GTHLLICK	GTHLLIC[57.0215]K	R	G	474	481	8	2	7C(57.0215)	tr|B4ELC3|B4ELC3_BURCJ	B4ELC3	B4ELC3_BURCJ	BCAM1745	Putative magnesium-transporting ATPase			1	0	0	0	1	0	0	0	0	0	0	0	0	0	0	0	174348192	0	0	0	65351372	0	0	0	0	0	0	0	0	0	0	0	174348192	0
GVQPSGCIVGEPTSMR	GVQPSGC[57.0215]IVGEPTSMR	R	P	172	187	16	2	7C(57.0215)	tr|B4EC25|B4EC25_BURCJ	B4EC25	B4EC25_BURCJ	BCAL2018	Acetylornithine deacetylase			1	1	1	1	1	1	1	2	1	1	1	1	1	1	1	1	140824592	236051936	129847712	225403328	0	128616968	115059256	38393612	271069312	358363936	315227680	306248224	319441376	310846624	290332320	268218208	140824592	236051936
GVQPSGCIVGEPTSMRPIIAHK	GVQPSGC[57.0215]IVGEPTSMRPIIAHK	R	G	172	193	22	3	7C(57.0215)	tr|B4EC25|B4EC25_BURCJ	B4EC25	B4EC25_BURCJ	BCAL2018	Acetylornithine deacetylase			1	0	2	0	0	0	0	0	1	0	1	0	2	2	2	3	0	31394840	58922496	37487808	0	0	0	0	36272136	72562944	41426584	17115322	79264824	76384760	89335864	70882344	0	31394840
GYVEFDCPGHQGGQFFSNHPLGR	GYVEFDC[57.0215]PGHQGGQFFSNHPLGR	R	M	121	143	23	3,4	7C(57.0215)	tr|B4EG91|B4EG91_BURCJ	B4EG91	B4EG91_BURCJ	speF	Ornithine decarboxylase			1	2	1	2	1	2	2	2	3	2	3	4	0	3	4	1	3069752060	6570783200	2402810110	4701650900	107202048	4918401000	2107182460	153169008	10608788500	10460098600	9481708500	9148516400	10389932000	10213720100	10699374600	10493802500	2183446780	4831478800
HDAAGGCLLSELGELRPSR	HDAAGGC[57.0215]LLSELGELRPSR	K	I	378	396	19	3,4	7C(57.0215)	tr|B4E972|B4E972_BURCJ	B4E972	B4E972_BURCJ	BCAL0650	Putative pyruvate-flavodoxin oxidoreductase			1	0	2	0	1	2	1	2	1	2	2	1	2	2	1	1	0	576430850	713991230	444695776	285576864	720948540	398872512	330963712	1069720700	1090072060	1148156160	1110081660	1059824260	1103374850	1201960830	897139580	0	576430850
HFGATDCFDSR	HFGATDC[57.0215]FDSR	R	A	209	219	11	2	7C(57.0215)	tr|B4EIB1|B4EIB1_BURCJ	B4EIB1	B4EIB1_BURCJ	BCAM0299	Putative zinc-binding alcoholdehydrogenase			1	1	1	1	1	1	1	0	2	1	2	1	1	2	3	1	968474180	2345494270	968014270	1701980800	206575504	1214423680	663549060	168231712	2562404610	2745339900	2860835070	2310475260	2269640450	2136569730	2174444800	1675608450	968474180	2345494270
HFLNSVCTHMADMDFGTLK	HFLNSVC[57.0215]THMADMDFGTLK	R	V	213	231	19	3	7C(57.0215)	tr|B4EAE2|B4EAE2_BURCJ	B4EAE2	B4EAE2_BURCJ	BCAL1843	ABC transporter ATP-binding protein			2	2	2	1	1	2	1	1	1	1	2	1	1	1	1	1	52383560	41011088	76635232	57152652	0	56235664	47070212	0	52642116	0	31507398	53151780	52377696	16705591	81045984	58635816	52383560	41011088
HITAPECR	HITAPEC[57.0215]R	R	Q	158	165	8	2	7C(57.0215)	tr|B4E5V8|B4E5V8_BURCJ	B4E5V8	B4E5V8_BURCJ	nrdB	Ribonucleoside-diphosphate reductase subunit beta			1	0	1	1	0	1	1	1	1	1	1	1	0	1	1	1	1329143	0	29831618	420917	0	603626	623827	484504	639330	1.48898e+06	764179	777826	0	31870996	5.77697e+06	2.17402e+06	1329143	0
HIWDEECAR	HIWDEEC[57.0215]AR	R	I	75	83	9	2	7C(57.0215)	tr|B4EER5|B4EER5_BURCJ	B4EER5	B4EER5_BURCJ	BCAL2327	Putative acyl-CoA dehydrogenase family protein			0	0	0	0	0	0	0	0	0	0	1	0	0	0	0	0	0	0	0	0	0	64005872	0	0	0	0	91931096	0	573573700	677811200	0	0	0	0
HYAHVDCPGHADYVK	HYAHVDC[57.0215]PGHADYVK	R	N	76	90	15	2,3,4	7C(57.0215)	tr|B4E5A5|B4E5A5_BURCJ	B4E5A5	B4E5A5_BURCJ	tufA1	Elongation factor Tu			12	13	11	12	14	18	16	18	10	16	19	14	13	9	10	10	20545384400	1203259260	32378982400	11573630000	24091416600	17754798100	23090118700	15244018700	9626867700	54024077000	49861870000	36460528000	29811183600	21646553100	24000921600	32540639200	9680789500	714958980
IAAPDLCGR	IAAPDLC[57.0215]GR	R	F	213	221	9	2	7C(57.0215)	tr|B4E7J0|B4E7J0_BURCJ	B4E7J0	B4E7J0_BURCJ	pheT	Phenylalanine--tRNA ligase beta subunit			1	1	1	1	1	1	1	1	0	0	0	1	1	1	1	1	898331840	661567170	1179919870	720615740	1144587650	924390910	810720380	749864450	535372448	630481090	477292256	551092860	783937280	681677950	730498560	570025790	898331840	661567170
IADPTGCGDAFR	IADPTGC[57.0215]GDAFR	R	G	245	256	12	2	7C(57.0215)	tr|B4E5V5|B4E5V5_BURCJ	B4E5V5	B4E5V5_BURCJ	BCAL3425	Putative sugar kinase			1	0	1	1	0	0	0	1	1	1	1	1	1	1	1	1	1357009540	1077488510	1389260930	1127451900	1386052480	1239000580	1156495360	1011585540	1136825340	1222264060	1145666690	1260362880	1341751550	1135599740	1198762750	1037289600	1357009540	1077488510
IAGKPHCGVTPDMAYHFVTK	IAGKPHC[57.0215]GVTPDMAYHFVTK	R	A	74	93	20	4	7C(57.0215)	tr|B4ED81|B4ED81_BURCJ	B4ED81	B4ED81_BURCJ	BCAL2158	FAD dependent oxidoreductase			0	0	0	0	0	1	0	0	1	2	2	1	0	0	0	0	16256398	0	0	0	0	18510214	7575615	0	36174828	27237654	25871950	8080400	33554880	0	0	52508264	16256398	0
IAVPPMCQYVAEDGVVNDWHHVHLAGIAR	IAVPPMC[57.0215]QYVAEDGVVNDWHHVHLAGIAR	R	G	19	47	29	4	7C(57.0215)	tr|B4EII4|B4EII4_BURCJ	B4EII4	B4EII4_BURCJ	xenA	Xenobiotic reductase			0	0	0	0	0	0	0	0	1	0	0	0	0	0	0	0	0	0	0	0	0	0	0	0	0	0	0	0	0	0	0	0	0	0
IDEVLECHLVSGDFDYLIK	IDEVLEC[57.0215]HLVSGDFDYLIK	K	A	99	117	19	3	7C(57.0215)	tr|B4EAP0|B4EAP0_BURCJ	B4EAP0	B4EAP0_BURCJ	lrp	Leucine-responsive regulatory protein			1	1	1	1	0	1	1	1	1	2	1	1	1	1	0	0	422638048	359257728	383095264	345394048	267203040	393867840	267048816	161967008	692740290	416891904	359085408	436395648	396191584	325147744	375469952	284698720	422638048	359257728
IDPIGTCVGIR	IDPIGTC[57.0215]VGIR	R	G	247	257	11	2	7C(57.0215)	tr|B4E7L0|B4E7L0_BURCJ	B4E7L0	B4E7L0_BURCJ	nusA	Transcription termination/antitermination protein NusA			1	2	1	1	1	1	1	1	0	0	0	0	1	1	1	1	3585687040	2976825090	4218686980	3100839680	3938042370	3779844610	3121207040	3011422460	3015426050	3549657090	2953620480	3312328700	2819943680	2884080640	2575703810	2443580670	3585687040	2976825090
ISAYPACAPEVK	ISAYPAC[57.0215]APEVK	R	L	136	147	12	2	7C(57.0215)	tr|B4EBB4|B4EBB4_BURCJ	B4EBB4	B4EBB4_BURCJ	BCAL0863	Cysteine peptidase, family C56			0	0	0	0	0	0	0	0	0	0	1	1	1	1	1	1	0	0	0	0	0	0	0	0	69921416	0	63374288	78845224	35631180	53313412	49380104	36895812	0	0
ISFDPNCR	ISFDPNC[57.0215]R	K	N	156	163	8	2	7C(57.0215)	tr|B4E941|B4E941_BURCJ	B4E941	B4E941_BURCJ	BCAL0618	PfkB family carbohydrate kinase			0	0	0	0	1	0	0	1	1	1	1	1	0	0	0	0	0	0	0	0	0	0	0	0	0	0	5724548	0	0	0	0	0	0	0
ISLESECASLAAQR	ISLESEC[57.0215]ASLAAQR	R	A	110	123	14	2	7C(57.0215)	tr|B4ECK6|B4ECK6_BURCJ	B4ECK6	B4ECK6_BURCJ	BCAL1044	GntR family regulatory protein			1	0	0	1	1	1	1	1	0	0	1	0	0	0	0	0	633346240	408763392	672126020	442093856	680007230	564576900	626175360	535066976	468438048	553463170	499949792	601865540	497040704	466700192	454598560	491569056	633346240	408763392
IVISPMCQYSAER	IVISPMC[57.0215]QYSAER	R	G	19	31	13	2	7C(57.0215)	tr|B4E561|B4E561_BURCJ	B4E561	B4E561_BURCJ	BCAL0005	Putative NADH-dependent flavin oxidoreductase			1	1	0	1	1	1	1	1	1	1	1	1	1	0	0	1	77947296	140477168	223646672	83664792	184028688	153709184	0	49081784	246561376	219294880	243918016	190372992	107994784	196265328	193605408	165935904	77947296	140477168
IVSTGSCLATR	IVSTGSC[57.0215]LATR	R	V	136	146	11	2	7C(57.0215)	tr|B4E730|B4E730_BURCJ	B4E730	B4E730_BURCJ	BCAL2464	Short chain dehydrogenase			1	1	1	1	1	1	1	1	1	1	1	1	1	2	1	2	487608352	13615794	482874240	311980288	578177150	691224060	590305920	586634430	585566910	629838270	516857408	464209664	524739904	415372448	484064032	656991420	487608352	13615794
KLEADLCWFDEAPLSPQR	KLEADLC[57.0215]WFDEAPLSPQR	K	K	334	351	18	3	7C(57.0215)	tr|B4E8V4|B4E8V4_BURCJ	B4E8V4	B4E8V4_BURCJ	cysN	Sulfate adenylyltransferase subunit 1			1	1	2	2	2	2	2	2	2	1	2	2	2	2	2	1	1349835140	898899780	2747389440	1324806270	742337860	1639204480	1325542400	668938620	875041090	0	977109380	891753280	364567424	35786332	155878032	211403584	1349835140	898899780
KPILGVCLGHQAIGEAFGGR	KPILGVC[57.0215]LGHQAIGEAFGGR	K	V	73	92	20	3,4	7C(57.0215)	tr|B4E7A9|B4E7A9_BURCJ	B4E7A9	B4E7A9_BURCJ	trpG	Anthranilate synthase component II			1	2	0	1	2	3	1	1	4	3	1	1	0	0	1	1	189932080	139324816	0	210045872	156433776	171112368	126389032	157472784	425922304	179883168	60087644	596916990	0	39384168	39744832	293080448	190243264	109371528
KPLVVFCPGAEYGPAK	KPLVVFC[57.0215]PGAEYGPAK	R	R	181	196	16	3	7C(57.0215)	tr|B4EBZ7|B4EBZ7_BURCJ	B4EBZ7	B4EBZ7_BURCJ	waaF	Putative ADP-heptose--LPS heptosyltransferase II			1	1	0	1	0	2	2	1	1	1	1	1	0	0	0	0	294485664	0	444692992	360350592	225908880	240606592	277024352	291008064	433223136	415478144	365596704	437704352	402289024	296615456	375409248	289927328	294485664	0
KSTHFSCYDDVAK	KSTHFSC[57.0215]YDDVAK	R	K	207	219	13	2,3	7C(57.0215)	tr|B4EA57|B4EA57_BURCJ	B4EA57	B4EA57_BURCJ	gshA	Glutamate--cysteine ligase			0	0	2	0	1	0	3	0	2	0	0	1	1	0	0	0	21348710	0	12207792	0	8.3292e+06	0	20874092	0	13725456	0	0	28069646	23197508	0	2.10331e+06	0	15670773	0
KVLQDSCDAFGSAVAAGDHDR	KVLQDSC[57.0215]DAFGSAVAAGDHDR	R	I	124	144	21	3	7C(57.0215)	tr|B4E8T5|B4E8T5_BURCJ	B4E8T5	B4E8T5_BURCJ	BCAL1662	Putative methyl-accepting chemotaxis protein			0	0	1	0	0	0	0	0	0	0	0	0	1	0	0	0	0	0	0	0	0	0	0	0	7047615	0	0	0	6.091e+06	0	0	0	0	0
LAAALGCHPLSIPAGGR	LAAALGC[57.0215]HPLSIPAGGR	R	M	158	174	17	3	7C(57.0215)	tr|B4EBU5|B4EBU5_BURCJ	B4EBU5	B4EBU5_BURCJ	BCAL3060	Uncharacterized protein			0	1	2	1	0	1	1	1	2	1	1	1	1	0	1	1	0	92173216	99270288	72977560	0	0	0	10986846	118152256	171105616	117692448	30014000	12984890	0	41498776	12466378	0	92173216
LAAGTSCTALPAGSGILDAGAAVATANQ	LAAGTSC[57.0215]TALPAGSGILDAGAAVATANQ	K	-	524	551	28	2	7C(57.0215)	tr|B4ELC2|B4ELC2_BURCJ	B4ELC2	B4ELC2_BURCJ	BCAM1744	Serine peptidase, family S9			1	0	2	2	2	2	1	2	1	3	2	1	1	1	1	1	20308282	0	213189264	49513808	91009872	37188196	106470624	42520988	51397808	98294864	52394836	0	0	76754976	89503208	19442884	20308282	0
LAAIGYCFGGQLAYR	LAAIGYC[57.0215]FGGQLAYR	K	A	115	129	15	2	7C(57.0215)	tr|B4EE74|B4EE74_BURCJ	B4EE74	B4EE74_BURCJ	BCAL0149	Putative dienelactone hydrolase			0	0	0	0	0	0	0	0	0	1	1	1	1	0	0	0	0	0	0	0	0	0	0	0	0	0	0	0	0	0	0	0	0	0
LAGVMACFGPGASGPNAR	LAGVMAC[57.0215]FGPGASGPNAR	R	L	34	51	18	2	7C(57.0215)	tr|B4E9G5|B4E9G5_BURCJ	B4E9G5	B4E9G5_BURCJ	BCAL2766	Uncharacterized protein			1	3	1	1	1	2	2	1	2	2	2	1	2	1	2	1	114140512	145704480	286108832	219261824	66942252	89977016	128320432	44620848	197503232	227382944	111720408	219538720	77311944	66696888	32414012	88678920	114140512	145704480
LDEIADCPAVATVR	LDEIADC[57.0215]PAVATVR	K	E	152	165	14	2	7C(57.0215)	tr|B4EPC7|B4EPC7_BURCJ	B4EPC7	B4EPC7_BURCJ	BCAS0739	Putative acetyl-CoA synthetase			0	0	0	0	0	0	0	0	0	0	0	0	0	1	1	0	0	0	0	0	0	0	0	0	0	0	0	0	0	0	5265073	0	0	0
LDIDAYCGTHALDFGFVEAGR	LDIDAYC[57.0215]GTHALDFGFVEAGR	R	T	49	69	21	3	7C(57.0215)	tr|B4EAF1|B4EAF1_BURCJ	B4EAF1	B4EAF1_BURCJ	BCAL1852	Putative phosphoserine phosphatase			1	0	2	1	3	2	3	1	2	2	0	1	2	1	1	1	446588320	0	536425152	279842784	352259936	789149250	0	109151664	418542336	689305020	499409920	531262880	743902530	578410880	409666880	367715328	446588320	0
LEIAAACHAHGK	LEIAAAC[57.0215]HAHGK	K	T	204	215	12	2,3	7C(57.0215)	tr|B4EFA9|B4EFA9_BURCJ	B4EFA9	B4EFA9_BURCJ	BCAM0964	Putative lyase			0	0	2	0	0	0	0	0	0	0	0	0	2	2	2	2	0	0	76117648	0	0	0	0	0	0	0	0	0	85914960	91526848	73936568	76777480	0	0
LEIMEACGITVTR	LEIMEAC[57.0215]GITVTR	K	N	268	280	13	2	7C(57.0215)	tr|B4EBY7|B4EBY7_BURCJ	B4EBY7	B4EBY7_BURCJ	sucD	Succinate--CoA ligase [ADP-forming] subunit alpha			2	4	4	2	4	3	3	3	4	6	4	3	4	3	2	3	1953184770	889763780	4426903600	113734216	2036339460	992430980	625569660	1364958590	909141500	0	1237313540	2658890750	3961996800	3094894850	2805713150	2713154560	1953184770	889763780
LFALIPCAGTGSR	LFALIPC[57.0215]AGTGSR	R	S	5	17	13	2	7C(57.0215)	sp|B4EC23|ISPD_BURCJ	B4EC23	ISPD_BURCJ	ispD	2-C-methyl-D-erythritol 4-phosphate cytidylyltransferase			1	1	1	1	1	1	1	2	1	2	1	0	1	1	1	1	207905696	143967312	281891520	185789920	256062336	186810272	189472928	252836704	200337360	214776096	169460416	140273200	76389768	144706000	125028936	61289216	207905696	143967312
LGITWSCNAK	LGITWSC[57.0215]NAK	K	A	273	282	10	2	7C(57.0215)	tr|B4ECL3|B4ECL3_BURCJ	B4ECL3	B4ECL3_BURCJ	BCAL1051	Radical SAM superfamily protein			1	0	1	1	1	1	1	1	1	1	1	1	1	1	1	1	490547456	581798850	647404100	628591680	494902016	642103490	496944896	434384256	1178642690	1208186240	1024345220	1037462660	1130436480	1069940350	875467970	974928260	490547456	581798850
LGMPVYCSPTALQR	LGMPVYC[57.0215]SPTALQR	K	L	72	85	14	2	7C(57.0215)	tr|B4EGZ3|B4EGZ3_BURCJ	B4EGZ3	B4EGZ3_BURCJ	BCAM2277	Putative FMN-dependent dehydrogenase			0	1	0	0	0	1	0	0	0	0	0	1	0	0	1	0	0	0	0	0	0	0	0	0	0	0	0	9890485	19044800	0	24279192	0	0	0
LGVTGFCWGGR	LGVTGFC[57.0215]WGGR	R	Q	160	170	11	2	7C(57.0215)	tr|B4EN24|B4EN24_BURCJ	B4EN24	B4EN24_BURCJ	BCAM0906	Putative dienelactone hydrolase family protein			0	0	0	0	0	0	0	0	2	1	1	1	0	0	0	0	0	0	0	0	0	0	0	0	76156480	0	109635440	138855728	0	0	0	0	0	0
LIPDDQCIVVFDTTPVR	LIPDDQC[57.0215]IVVFDTTPVR	K	A	8	24	17	2	7C(57.0215)	tr|B4EP72|B4EP72_BURCJ	B4EP72	B4EP72_BURCJ	BCAS0678	Uncharacterized protein			0	0	1	1	0	0	0	0	0	0	0	0	0	0	0	0	0	0	47990920	0	0	0	0	0	0	0	0	0	0	0	0	0	0	0
LLFGGGCTYLGGIPADIAAATRPHLER	LLFGGGC[57.0215]TYLGGIPADIAAATRPHLER	R	V	302	328	27	4	7C(57.0215)	tr|B4EFG4|B4EFG4_BURCJ	B4EFG4	B4EFG4_BURCJ	puuB	Putative gamma-glutamylputrescine oxidoreductase			0	1	0	0	0	1	0	0	1	1	0	2	2	1	1	1	0	348182112	0	148794000	0	207236048	0	0	621480900	817614020	308218976	852659780	485801600	173764848	248403216	286832544	0	348182112
LLSDSACYGTSLASR	LLSDSAC[57.0215]YGTSLASR	R	F	257	271	15	2	7C(57.0215)	tr|B4E5A3|B4E5A3_BURCJ	B4E5A3	B4E5A3_BURCJ	BCAL0217	Putative exported GDSL-like lipase/acylhydrolase			1	1	2	1	1	0	1	0	1	1	1	1	1	2	2	1	97539680	110765920	247867440	14671584	111346792	53413040	67519816	0	180489408	188168336	81052016	326342528	216983648	183787024	234743568	102831360	97539680	110765920
LNPDAICLSPGPSNPQHAGITLDVLR	LNPDAIC[57.0215]LSPGPSNPQHAGITLDVLR	R	E	42	67	26	3	7C(57.0215)	tr|B4E7A9|B4E7A9_BURCJ	B4E7A9	B4E7A9_BURCJ	trpG	Anthranilate synthase component II			2	2	2	2	2	3	2	2	2	2	2	3	2	2	2	1	3053979390	2396949500	3230207230	2395095810	4089998850	3085335810	3327945730	3069438460	2485981180	2588476160	2167102980	2270643200	2672318980	3247698940	2535386110	2755393020	3053979390	2396949500
LQAVDTCTTQPEYR	LQAVDTC[57.0215]TTQPEYR	R	E	95	108	14	2	7C(57.0215)	tr|B4EID9|B4EID9_BURCJ	B4EID9	B4EID9_BURCJ	BCAM1363	Uncharacterized protein			1	2	1	1	1	1	1	1	1	1	1	1	1	1	1	1	508593536	650294460	580423170	557422660	131675008	461788128	275832448	47314416	1159417090	1139057280	1067400060	1187303680	1527511420	1547865860	1485625470	1333318530	508593536	650294460
LRDNPACADAEYDALLDAADPGLSPVLTFDPADDIAAPFIATGAR	LRDNPAC[57.0215]ADAEYDALLDAADPGLSPVLTFDPADDIAAPFIATGAR	R	P	1058	1102	45	3	7C(57.0215)	tr|B4EBL4|B4EBL4_BURCJ	B4EBL4	B4EBL4_BURCJ	purL	Phosphoribosylformylglycinamidine synthase			3	2	3	2	2	2	2	3	2	1	1	3	3	2	1	2	306771168	316729312	278804064	277604704	285224096	443409472	369408384	428147456	267447504	215105440	177938160	203780352	211082784	203805600	130833920	141119920	306771168	316729312
LSVAANCR	LSVAANC[57.0215]R	K	M	39	46	8	2	7C(57.0215)	tr|B4E5L6|B4E5L6_BURCJ	B4E5L6	B4E5L6_BURCJ	BCAL2338	NADH-quinone oxidoreductase			0	0	0	0	0	0	0	0	0	0	0	0	0	0	1	0	0	0	0	0	0	0	0	0	0	0	0	0	0	0	11084721	0	0	0
LSVEPACAAALAALLGPLR	LSVEPAC[57.0215]AAALAALLGPLR	K	E	288	306	19	2	7C(57.0215)	tr|B4EC26|B4EC26_BURCJ	B4EC26	B4EC26_BURCJ	BCAL2019	Phenylserine dehydratase			0	0	1	0	1	0	0	0	0	0	0	0	1	1	0	0	70383528	128396360	78849000	93983432	90368784	87957152	61338376	63089296	159497696	195981776	165541280	138143344	94996120	126844144	94152112	116143040	70383528	128396360
LTAHSPCFR	LTAHSPC[57.0215]FR	K	S	258	266	9	2,3	7C(57.0215)	sp|B4EBR4|SYS_BURCJ	B4EBR4	SYS_BURCJ	serS	Serine--tRNA ligase			2	1	2	1	2	1	2	1	1	1	1	2	2	2	3	2	1331422460	4.39496e+06	1244855420	8.36893e+06	1625597950	32258794	715858300	15935180	305765888	18331100	14762314	1184573950	1442077700	1189968380	1102911490	1074858620	675075070	4.40794e+06
LTDSPSCLVADDNDMSGYLQR	LTDSPSC[57.0215]LVADDNDMSGYLQR	R	M	539	559	21	2	7C(57.0215)	tr|B4E6G8|B4E6G8_BURCJ	B4E6G8	B4E6G8_BURCJ	htpG	Chaperone protein HtpG			5	5	4	4	4	4	5	3	5	5	6	5	5	6	4	4	7939881500	11699016700	11226931200	11380881400	10700041200	13726840800	12499754000	10831584300	12361845800	12222252000	11896702000	11630457900	11189018600	10510359600	10511884300	7270352400	7939881500	11699016700
LVEAGVCDVVVSDYAMPGSAHGDGITLFSYLQR	LVEAGVC[57.0215]DVVVSDYAMPGSAHGDGITLFSYLQR	R	N	46	78	33	3	7C(57.0215)	tr|B4EHQ3|B4EHQ3_BURCJ	B4EHQ3	B4EHQ3_BURCJ	BCAM0221	Two-component regulatory system, response regulator protein			0	1	1	0	0	1	1	0	2	1	2	1	2	0	1	2	0	0	0	0	0	0	0	0	17823802	0	0	13390738	18251676	0	0	0	0	0
LYETPNCWADVER	LYETPNC[57.0215]WADVER	R	Q	134	146	13	2	7C(57.0215)	tr|B4E7W7|B4E7W7_BURCJ	B4E7W7	B4E7W7_BURCJ	BCAL0475	Putative 6-pyruvoyl tetrahydropterin synthase			1	0	1	1	1	1	1	1	0	0	0	0	0	0	0	1	92442152	0	49275180	30292130	111790992	40835128	44315884	124773184	0	0	0	0	0	0	14739243	0	92442152	0
MASVIGCAHALVPDAGHISNLENPAFVTR	MASVIGC[57.0215]AHALVPDAGHISNLENPAFVTR	K	T	232	260	29	4	7C(57.0215)	tr|B4EPZ2|B4EPZ2_BURCJ	B4EPZ2	B4EPZ2_BURCJ	BCAS0226	Putative hydrolase			1	0	1	0	3	0	1	1	0	0	0	0	0	1	0	0	1248481020	703728380	1076961020	595034180	713647100	844870210	609084990	550743870	665337860	710738050	591261950	690702780	788411010	675538690	652552770	506000736	1248481020	703728380
MIVDGECDHLPEQAFYMVGTIDEAFEK	MIVDGEC[57.0215]DHLPEQAFYMVGTIDEAFEK	K	A	433	459	27	2,3	7C(57.0215)	sp|B4EEY9|ATPB_BURCJ	B4EEY9	ATPB_BURCJ	atpD	ATP synthase subunit beta			6	5	4	6	4	5	5	4	6	5	5	6	5	4	4	5	15263875100	18869477400	15204295700	21203767300	14535961600	17754421200	17308377100	11966340100	16998679600	15295130600	17291993100	20456276000	15639194600	10256499700	15262980100	9917218800	13874466800	20650967000
MLMLGGCVQPSMLPNINIATAR	MLMLGGC[57.0215]VQPSMLPNINIATAR	K	V	169	190	22	2	7C(57.0215)	tr|B4EE12|B4EE12_BURCJ	B4EE12	B4EE12_BURCJ	glcF	Putative glycolate oxidase iron-sulfur subunit			0	0	0	0	0	0	0	1	0	0	0	0	0	0	0	0	0	0	0	0	0	0	0	0	0	0	0	0	0	0	0	0	0	0
MTDAYICDAIR	MTDAYIC[57.0215]DAIR	-	T	1	11	11	2	7C(57.0215)	tr|B4E7B8|B4E7B8_BURCJ	B4E7B8	B4E7B8_BURCJ	pcaF	Beta-ketoadipyl CoA thiolase			1	0	1	1	1	1	1	1	1	1	1	1	1	1	1	1	257261488	0	272362528	270200992	284627392	99553968	172088384	270210176	349027072	382299968	363657792	361210240	303555200	243625008	256957136	244482992	257261488	0
MTEAFLCDAIR	MTEAFLC[57.0215]DAIR	-	T	1	11	11	2	7C(57.0215)	tr|B4EJR7|B4EJR7_BURCJ	B4EJR7	B4EJR7_BURCJ	BCAM2568	Putative beta-ketoadipyl CoA thiolase			0	0	0	0	1	0	0	1	0	0	0	0	0	0	0	0	0	0	0	0	125054368	0	0	51277832	0	0	0	0	0	0	0	0	0	0
NFIGGNCTVSLMLMALGGLFR	NFIGGNC[57.0215]TVSLMLMALGGLFR	K	E	128	148	21	2	7C(57.0215)	tr|B4EFJ5|B4EFJ5_BURCJ	B4EFJ5	B4EFJ5_BURCJ	asd	Aspartate-semialdehyde dehydrogenase			0	0	0	1	0	1	0	0	0	0	1	0	0	0	0	0	0	0	0	33391310	0	0	0	0	0	0	0	0	0	0	0	0	0	0
NLSADMCVK	NLSADMC[57.0215]VK	R	M	237	245	9	2	7C(57.0215)	tr|B4EBW1|B4EBW1_BURCJ	B4EBW1	B4EBW1_BURCJ	BCAL0931	Uncharacterized protein			1	1	0	1	1	0	1	1	1	1	1	0	1	1	1	0	94763360	0	113952344	141462208	70658824	184604528	124891192	41766072	121820488	172356912	146565136	140262144	149317648	116687360	125586472	97934824	94763360	0
NPGQGYCSVVIGPK	NPGQGYC[57.0215]SVVIGPK	R	L	155	168	14	2	7C(57.0215)	tr|B4E9I4|B4E9I4_BURCJ	B4E9I4	B4E9I4_BURCJ	msrA	Peptide methionine sulfoxide reductase MsrA			1	1	1	1	1	1	1	1	1	1	1	1	1	2	1	1	796558780	867364740	684332800	837104260	471618304	807749250	615687300	428431392	1236427900	1354813440	1192114690	1253992450	1368412290	1186504580	1037634430	952212610	796558780	867364740
NPVTTGCNQK	NPVTTGC[57.0215]NQK	R	N	180	189	10	2	7C(57.0215)	tr|B4EB48|B4EB48_BURCJ	B4EB48	B4EB48_BURCJ	ompA	Putative ompA family protein			1	1	1	1	0	1	1	1	1	1	1	1	0	1	0	0	1745386	2.04056e+06	202753776	1384829	0	1.95287e+06	2052781	1.26837e+06	2.46196e+06	3.97922e+06	2.44167e+06	2.2714e+06	0	206710752	0	0	1745386	2.04056e+06
NTVPGGCFFTVEFR	NTVPGGC[57.0215]FFTVEFR	R	H	280	293	14	2	7C(57.0215)	tr|B4EHA1|B4EHA1_BURCJ	B4EHA1	B4EHA1_BURCJ	BCAM1221	Putative amidohydrolase/peptidase			0	0	1	0	0	1	1	0	0	0	0	0	0	0	1	0	0	0	0	0	0	16852930	0	0	0	0	0	0	0	0	0	0	0	0
NTYGTGCFLMMNTGDKPIESK	NTYGTGC[57.0215]FLMMNTGDKPIESK	K	N	265	285	21	2,3	7C(57.0215)	tr|B4EBV5|B4EBV5_BURCJ	B4EBV5	B4EBV5_BURCJ	glpK	Glycerol kinase			5	4	3	5	3	1	2	1	2	3	4	2	3	3	4	3	3013288960	2391029760	3180634620	2272167940	3677182720	2543744000	2365879040	2453248770	2677590020	2623959040	2685237500	2751833340	2712667650	2386609410	2534465020	2091223040	2741025540	2252586500
NVPTLQCNFVKPDYPSMSR	NVPTLQC[57.0215]NFVKPDYPSMSR	K	R	154	172	19	3	7C(57.0215)	tr|B4EEN0|B4EEN0_BURCJ	B4EEN0	B4EEN0_BURCJ	BCAL2291	TonB family protein			0	0	2	0	0	0	0	0	0	0	0	0	0	0	2	1	0	0	336040160	107009736	341528160	0	31368454	112538888	0	0	0	0	236219840	287383328	283096512	0	0	0
PGRPLACGTLAR	PGRPLAC[57.0215]GTLAR	R	A	287	298	12	3	7C(57.0215)	tr|B4EAJ9|B4EAJ9_BURCJ	B4EAJ9	B4EAJ9_BURCJ	moeA1	Molybdopterin biosynthesis protein MoeA 1			0	0	0	0	0	1	1	1	0	1	0	0	0	0	0	0	0	0	0	0	0	7.3667e+06	4.108e+06	5774924	3021865	5.19952e+06	0	0	0	0	0	0	0	0
PHIDYNCIPWVIYTYPEIAWVGK	PHIDYNC[57.0215]IPWVIYTYPEIAWVGK	K	T	350	372	23	3	7C(57.0215)	tr|B4E7M1|B4E7M1_BURCJ	B4E7M1	B4E7M1_BURCJ	odhL	Dihydrolipoyl dehydrogenase			1	0	0	0	2	0	0	0	0	0	0	0	1	0	0	0	23700738	0	0	0	24799906	0	0	0	0	0	0	0	36476836	0	0	0	23700738	0
PIEYLGCTR	PIEYLGC[57.0215]TR	K	Q	196	204	9	2	7C(57.0215)	tr|B4EML2|B4EML2_BURCJ	B4EML2	B4EML2_BURCJ	BCAM0810	Putative aromatic oxygenase			0	0	0	0	0	1	1	0	0	0	0	0	0	1	1	0	0	0	0	0	0	89689352	89769800	0	0	0	0	0	14401776	20759434	20789614	0	0	0
QAVLDHCVAR	QAVLDHC[57.0215]VAR	R	F	66	75	10	2	7C(57.0215)	tr|B4EMM0|B4EMM0_BURCJ	B4EMM0	B4EMM0_BURCJ	BCAM0818	Putative aldehyde dehydrogenase			0	0	0	0	0	0	0	0	0	0	0	0	1	0	0	0	0	0	0	0	0	0	0	0	0	0	0	0	34426512	0	0	0	0	0
QGLVVACPEEIAYR	QGLVVAC[57.0215]PEEIAYR	R	R	246	259	14	2	7C(57.0215)	tr|B4ECS5|B4ECS5_BURCJ	B4ECS5	B4ECS5_BURCJ	rmlA	Glucose-1-phosphate thymidylyltransferase			0	1	0	0	0	1	1	0	1	1	2	1	1	0	1	0	647116100	513037120	576069120	593877700	623576900	668499900	538986240	887265660	395021856	472901664	231484512	374169984	362590112	218830080	354085120	344678144	647116100	513037120
QHIDILCAR	QHIDILC[57.0215]AR	K	F	221	229	9	2,3	7C(57.0215)	tr|B4EG02|B4EG02_BURCJ	B4EG02	B4EG02_BURCJ	BCAM0016	Tartrate dehydrogenase			2	1	1	1	2	2	1	2	2	2	2	3	3	1	1	1	9010123	114045144	204225312	0	12072956	0	0	0	105878784	124370656	90186944	123387000	0	0	125926720	113176408	163717152	101556352
QMTGVQCDGAAAMLIAR	QMTGVQC[57.0215]DGAAAMLIAR	R	N	168	184	17	2	7C(57.0215)	tr|B4EPX8|B4EPX8_BURCJ	B4EPX8	B4EPX8_BURCJ	BCAS0212	Uncharacterized protein			1	1	0	0	0	0	0	0	1	1	1	2	1	0	0	1	878356990	895528580	0	902615170	0	1500349820	1165342080	877811260	1169258370	1467518080	996292670	1203248380	1384194690	1653741310	0	1236099330	878356990	895528580
QQTVYQCANHKQPMR	QQTVYQC[57.0215]ANHKQPMR	R	V	35	49	15	3	7C(57.0215)	tr|B4E6D9|B4E6D9_BURCJ	B4E6D9	B4E6D9_BURCJ	BCAL2413	Putative exported protein			1	0	1	0	0	0	0	0	0	0	0	0	2	2	1	1	0	0	0	0	0	0	0	0	0	0	0	0	0	0	0	0	0	0
QTYEEGCLSVPGIYDEVERPDHVR	QTYEEGC[57.0215]LSVPGIYDEVERPDHVR	K	V	86	109	24	4	7C(57.0215)	tr|B4E7V7|B4E7V7_BURCJ	B4E7V7	B4E7V7_BURCJ	def	Peptide deformylase			3	1	2	1	1	1	1	2	0	0	2	2	1	1	1	1	440602496	192348288	803948990	65355544	666568130	282573056	212741616	236679664	134042864	0	0	86550584	811035900	672136450	788733950	103082296	440602496	192348288
QVADVACELYR	QVADVAC[57.0215]ELYR	R	P	103	113	11	2	7C(57.0215)	tr|B4EPY8|B4EPY8_BURCJ	B4EPY8	B4EPY8_BURCJ	afcA	Putative AMP-dependent synthetase			0	0	0	0	0	1	1	0	0	0	0	0	0	0	0	0	0	0	0	0	0	0	13827164	0	18628260	0	0	26406726	0	0	0	0	0	0
QVADVACELYRPR	QVADVAC[57.0215]ELYRPR	R	L	103	115	13	2,3	7C(57.0215)	tr|B4EPY8|B4EPY8_BURCJ	B4EPY8	B4EPY8_BURCJ	afcA	Putative AMP-dependent synthetase			3	2	2	2	2	2	2	2	2	2	1	2	2	2	2	2	83376520	1013370370	1222361860	907609600	757959940	1199020800	824372860	464354848	1514485380	1392187900	1306524290	1454801150	1583987070	1593875460	1307164930	1171442050	61312536	1089669500
RDPDAICFTHVTNADR	RDPDAIC[57.0215]FTHVTNADR	R	L	225	240	16	3	7C(57.0215)	tr|B4EIJ2|B4EIJ2_BURCJ	B4EIJ2	B4EIJ2_BURCJ	BCAM2427	Uncharacterized protein			0	0	0	0	0	0	0	0	0	1	1	0	0	0	0	0	0	0	0	0	0	0	22357878	12990818	0	13724982	14644059	0	0	0	0	0	0	0
RETLEMCVNDLFPGGGDTSK	RETLEMC[57.0215]VNDLFPGGGDTSK	R	A	328	347	20	2,3	7C(57.0215)	sp|B4EAP1|DADA_BURCJ	B4EAP1	DADA_BURCJ	dadA	D-amino acid dehydrogenase			0	2	1	0	0	0	0	0	2	1	2	2	1	4	3	2	975565500	551483970	1005784830	999189060	0	967057280	0	0	2551007490	2215676160	2182781950	58513804	2546996990	2166420480	1938847100	1450870660	851357820	481269792
RGYPASCTTPAEAGMK	RGYPASC[57.0215]TTPAEAGMK	R	V	102	117	16	2	7C(57.0215)	tr|B4EB77|B4EB77_BURCJ	B4EB77	B4EB77_BURCJ	fdsA	NAD-dependent formate dehydrogenase alpha subunit			2	1	0	1	0	1	2	1	1	1	1	1	1	0	0	0	24938226	39403844	8688778	30137888	0	39801240	23308784	11237774	29878282	29044338	27792912	17874790	33300786	11939521	0	12354676	24938226	39403844
RILSNYCETAGGSIT	RILSNYC[57.0215]ETAGGSIT	R	-	132	146	15	2	7C(57.0215)	tr|B4E7L7|B4E7L7_BURCJ	B4E7L7	B4E7L7_BURCJ	BCAL1513	MarR family regulatory protein			0	0	1	0	0	0	0	0	0	0	0	0	0	0	0	0	0	0	0	0	0	0	0	0	0	0	0	0	0	0	0	0	0	0
RIVYVSCNPSTLAR	RIVYVSC[57.0215]NPSTLAR	K	D	415	428	14	3	7C(57.0215)	tr|B4EAX4|B4EAX4_BURCJ	B4EAX4	B4EAX4_BURCJ	rlmD	23S rRNA (uracil(1939)-C(5))-methyltransferase RlmD			0	0	0	0	1	0	0	0	0	0	0	0	0	0	0	0	0	0	80354856	0	61562764	0	0	0	0	0	0	0	0	0	0	0	0	0
RLMDLGCYR	RLMDLGC[57.0215]YR	K	G	79	87	9	2	7C(57.0215)	sp|B4E5E3|RS13_BURCJ	B4E5E3	RS13_BURCJ	rpsM	30S ribosomal protein S13			0	0	2	1	1	1	0	1	0	1	0	0	2	1	1	1	395110656	115298704	666642690	154776256	623102720	271898048	192775824	378076800	188140752	229720704	127028832	144117872	211023984	215601200	233746432	248622864	395110656	115298704
RVGLFECVTVASPDYLER	RVGLFEC[57.0215]VTVASPDYLER	R	H	157	174	18	2	7C(57.0215)	tr|B4EJQ3|B4EJQ3_BURCJ	B4EJQ3	B4EJQ3_BURCJ	ceoR	LysR family regulatory protein			0	0	0	0	1	0	0	0	0	0	0	0	0	0	0	0	0	0	0	0	0	0	0	0	0	0	0	0	0	0	0	0	0	0
RVPVGPCSFISPFNFPLNLAAHK	RVPVGPC[57.0215]SFISPFNFPLNLAAHK	K	V	141	163	23	3,4	7C(57.0215)	tr|B4EMM0|B4EMM0_BURCJ	B4EMM0	B4EMM0_BURCJ	BCAM0818	Putative aldehyde dehydrogenase			3	4	2	4	1	2	0	0	4	5	3	5	4	3	2	4	477923520	1470040960	822435140	832703170	156817424	60109088	0	0	3345041920	2942636800	2807219460	2427721980	2268622340	2323282940	326353568	2916493310	500221056	1796392450
SAHVVGCEYTATFDVAASK	SAHVVGC[57.0215]EYTATFDVAASK	R	V	106	124	19	2,3	7C(57.0215)	tr|B4ENX6|B4ENX6_BURCJ	B4ENX6	B4ENX6_BURCJ	BCAS0580	Uncharacterized protein			0	0	1	0	0	0	0	0	0	0	0	0	0	0	1	0	0	0	95730472	0	0	0	0	0	0	0	0	0	13217096	0	117121528	0	0	0
SDMDFLCR	SDMDFLC[57.0215]R	R	V	146	153	8	2	7C(57.0215)	sp|B4E5N2|LEU1_BURCJ	B4E5N2	LEU1_BURCJ	leuA	2-isopropylmalate synthase			0	0	0	1	0	0	0	0	0	0	0	0	0	0	0	0	706021700	409865568	824962430	550543680	843541380	750846660	675858300	564852030	369221344	304603328	324521280	392183872	0	345772832	0	0	706021700	409865568
SDPSIQCVLLDWDLGVDGHGPSEAVVDAIR	SDPSIQC[57.0215]VLLDWDLGVDGHGPSEAVVDAIR	R	H	49	78	30	2,3	7C(57.0215)	tr|B4EG92|B4EG92_BURCJ	B4EG92	B4EG92_BURCJ	adiA	Biodegradative arginine decarboxylase			2	3	1	2	0	2	3	0	2	2	2	3	2	1	2	2	597629950	1329422850	753387010	1348286850	242118784	2141582850	974607420	308277216	1402994430	1191345410	1138034690	1152054910	1382386940	1340369540	940575550	1015483200	597629950	1284626940
SEENIICGNTVMYGAIEGEAFFR	SEENIIC[57.0215]GNTVMYGAIEGEAFFR	K	G	1427	1449	23	2	7C(57.0215)	tr|B4E612|B4E612_BURCJ	B4E612	B4E612_BURCJ	glt1	Glutamate synthase large subunit			0	0	0	0	0	0	0	0	0	0	0	0	1	0	1	0	0	0	0	0	0	0	0	0	0	0	0	0	0	0	0	0	0	0
SLADSPCPVAR	SLADSPC[57.0215]PVAR	K	A	6	16	11	2	7C(57.0215)	tr|B4EMY5|B4EMY5_BURCJ	B4EMY5	B4EMY5_BURCJ	BCAM0866	MarR family regulatory protein			0	1	0	1	1	0	0	0	0	1	0	0	0	0	0	0	0	6.02522e+06	0	7526522	4.71533e+06	0	0	0	7113661	6.91754e+06	0	0	0	0	0	0	0	6.02522e+06
SLHLNWCK	SLHLNWC[57.0215]K	R	K	638	645	8	2	7C(57.0215)	tr|B4EF32|B4EF32_BURCJ	B4EF32	B4EF32_BURCJ	rep	ATP-dependent DNA helicase Rep			0	0	0	0	1	0	0	0	0	0	0	0	0	0	0	0	0	0	14064280	0	79326160	0	0	0	0	0	0	0	0	0	0	0	0	0
SNAIVFCGNGMTLGVGAGQMSR	SNAIVFC[57.0215]GNGMTLGVGAGQMSR	K	V	421	442	22	2	7C(57.0215)	sp|B4EES4|PUR9_BURCJ	B4EES4	PUR9_BURCJ	purH	Bifunctional purine biosynthesis protein PurH			5	4	5	4	5	5	6	5	3	5	3	3	5	4	3	4	76973776	120001944	57790572	103223992	99694944	127228648	92430592	93643616	100206664	127794264	0	61887192	0	0	0	0	76973776	120001944
SNAVLVCHALNASHHVAGVYADDPR	SNAVLVC[57.0215]HALNASHHVAGVYADDPR	R	S	44	68	25	4	7C(57.0215)	sp|B4E7Y5|METXS_BURCJ	B4E7Y5	METXS_BURCJ	metXS	Homoserine O-succinyltransferase			2	0	0	0	0	0	0	0	0	0	0	1	1	0	1	0	86450944	27655606	69596064	0	0	89358688	0	0	55585596	129350744	0	83936144	0	0	91750800	9136576	86450944	27655606
SPALQDCPQR	SPALQDC[57.0215]PQR	K	R	21	30	10	2	7C(57.0215)	sp|B4E5B5|RS12_BURCJ	B4E5B5	RS12_BURCJ	rpsL	30S ribosomal protein S12			1	0	1	1	0	1	1	1	1	0	0	1	0	1	1	1	103156752	0	314970496	0	0	19667314	37093228	20340602	4028107	0	0	8.2404e+06	1.97735e+06	2737725180	6112890900	841130500	103156752	0
SSLGNACSPGLTDALGLR	SSLGNAC[57.0215]SPGLTDALGLR	R	S	247	264	18	2	7C(57.0215)	tr|B4EG81|B4EG81_BURCJ	B4EG81	B4EG81_BURCJ	BCAM1100	LysR family regulatory protein			1	0	0	0	0	0	0	0	0	0	0	0	0	0	0	0	23709272	3742699010	0	0	0	0	0	0	0	0	0	0	0	0	0	0	23709272	3742699010
STSSFSCLSR	STSSFSC[57.0215]LSR	R	H	36	45	10	2	7C(57.0215)	sp|P35908|K22E_HUMAN	P35908	K22E_HUMAN	KRT2	Keratin, type II cytoskeletal 2 epidermal			0	0	1	0	1	0	1	0	0	0	0	1	0	0	1	0	0	0	5.15692e+06	0	73524152	0	65464848	0	0	0	0	65078492	0	0	27888316	0	0	0
STTMAYCEGEVR	STTMAYC[57.0215]EGEVR	R	D	104	115	12	2	7C(57.0215)	tr|B4EBJ8|B4EBJ8_BURCJ	B4EBJ8	B4EBJ8_BURCJ	BCAL1970	Thioesterase superfamily protein			1	0	0	1	1	1	1	1	1	1	1	1	1	1	1	1	105328104	0	183122032	176187184	168066336	153581808	134586880	156916832	131377360	167287952	198044768	0	142053808	158084576	153370960	124671000	105328104	0
SVDHMLCLFPFEPAILDK	SVDHMLC[57.0215]LFPFEPAILDK	K	A	141	158	18	2,3	7C(57.0215)	sp|B4ECL8|LPXB_BURCJ	B4ECL8	LPXB_BURCJ	lpxB	Lipid-A-disaccharide synthase			2	2	2	3	2	1	1	1	1	1	1	1	2	2	2	1	297082400	425958080	290876032	384213280	329502240	529255008	390689408	319624704	379032960	346162432	383761856	410090368	439542368	287731392	299789408	247323104	297082400	425958080
SVSSPPCQEIVWEGADVDLNK	SVSSPPC[57.0215]QEIVWEGADVDLNK	K	L	126	146	21	2	7C(57.0215)	tr|B4EBU2|B4EBU2_BURCJ	B4EBU2	B4EBU2_BURCJ	ubiD	3-octaprenyl-4-hydroxybenzoate carboxy-lyase			1	1	1	0	1	0	0	1	1	2	3	2	0	3	1	0	0	0	42616988	0	0	0	0	0	65652268	64036584	0	78822984	0	60169292	63385196	0	0	0
SVVASLCASSIPGPLPK	SVVASLC[57.0215]ASSIPGPLPK	K	I	207	223	17	2	7C(57.0215)	tr|B4E5I0|B4E5I0_BURCJ	B4E5I0	B4E5I0_BURCJ	BCAL1295	Uncharacterized protein			0	0	0	2	1	1	1	1	0	0	0	0	0	0	0	0	0	0	0	0	107477976	276940000	160824912	92742672	0	0	0	0	0	0	0	0	0	0
TFDAPACVIIK	TFDAPAC[57.0215]VIIK	K	H	271	281	11	2	7C(57.0215)	sp|B4EES4|PUR9_BURCJ	B4EES4	PUR9_BURCJ	purH	Bifunctional purine biosynthesis protein PurH			1	1	1	2	1	2	1	1	2	1	1	1	1	1	1	1	4472837600	4508371500	4716317200	4364503000	4158144000	4223976700	3857495040	3943897340	5523277300	5916059600	5021315100	5189018100	4712507900	4215220480	4172335100	3864069630	4472837600	4508371500
TGDEAGCALAAGDAGPLR	TGDEAGC[57.0215]ALAAGDAGPLR	R	W	173	190	18	2	7C(57.0215)	tr|B4E6L8|B4E6L8_BURCJ	B4E6L8	B4E6L8_BURCJ	BCAL3488	Uncharacterized protein			0	0	0	1	0	0	0	0	0	1	0	0	0	0	0	0	0	0	0	0	0	0	0	0	0	15156730	0	14375648	0	0	0	0	0	0
THLVFFCGHAGTGK	THLVFFC[57.0215]GHAGTGK	M	T	2	15	14	3	7C(57.0215)	tr|B4E9X6|B4E9X6_BURCJ	B4E9X6	B4E9X6_BURCJ	BCAL1795	Putative ATP-ase			0	0	0	0	0	0	0	0	0	0	0	0	0	0	1	0	0	0	0	0	0	0	0	0	0	0	0	0	0	0	0	0	0	0
TMIDTNCAGLVTVTHALLPGMVER	TMIDTNC[57.0215]AGLVTVTHALLPGMVER	R	G	101	124	24	2,3	7C(57.0215)	tr|B4ECZ0|B4ECZ0_BURCJ	B4ECZ0	B4ECZ0_BURCJ	BCAL3198	Putative short-chain dehydrogenase			2	3	3	1	1	3	2	1	4	4	4	4	3	5	4	3	3624257540	4663501300	3631631100	4176382980	2955728640	4100039170	2960666880	2145908220	4964565500	6301894100	5116508200	5237754400	4295576600	4125363460	3538096640	3766580990	3937726210	4663501300
TPEFAGCLFER	TPEFAGC[57.0215]LFER	R	A	94	104	11	2	7C(57.0215)	tr|B4EP22|B4EP22_BURCJ	B4EP22	B4EP22_BURCJ	BCAS0628	TetR family regulatory protein			1	1	1	0	1	0	0	0	0	0	0	0	0	0	0	0	36799520	0	97569688	0	98077336	0	106612272	82822720	0	0	0	0	0	0	0	0	36799520	0
TQLLYVCSPGNPTGAVLTLDDWR	TQLLYVC[57.0215]SPGNPTGAVLTLDDWR	R	E	176	198	23	2	7C(57.0215)	tr|B4ECP0|B4ECP0_BURCJ	B4ECP0	B4ECP0_BURCJ	BCAL2100	Putative aminotransferase			1	1	1	1	2	2	3	3	3	2	1	1	3	2	1	3	286471328	28164752	425144192	312418304	300129312	446028352	456455136	347164992	470780480	303112288	187184352	280922464	203361408	22189768	154508464	332972352	286471328	28164752
VAAETLCNTGLVVLAGEITTTANIDYIQIAR	VAAETLC[57.0215]NTGLVVLAGEITTTANIDYIQIAR	R	D	41	71	31	2	7C(57.0215)	sp|B4E800|METK_BURCJ	B4E800	METK_BURCJ	metK	S-adenosylmethionine synthase			0	0	0	0	0	0	0	0	0	0	1	1	2	0	0	0	0	21131264	0	0	0	0	0	0	0	0	0	0	17546870	0	0	0	0	21131264
VALIAWCVAK	VALIAWC[57.0215]VAK	K	R	130	139	10	2	7C(57.0215)	tr|B4E9I0|B4E9I0_BURCJ	B4E9I0	B4E9I0_BURCJ	BCAL2781	ThiF family protein			0	0	1	0	1	0	0	0	0	0	0	0	1	0	0	0	0	0	0	0	52200448	0	0	0	0	0	0	0	0	0	0	0	0	0
VDIAIDCGPQVNPER	VDIAIDC[57.0215]GPQVNPER	R	V	656	670	15	2	7C(57.0215)	tr|B4E652|B4E652_BURCJ	B4E652	B4E652_BURCJ	BCAL1331	Putative aldehyde dehydrogenase			0	0	0	0	0	0	0	0	1	1	1	2	1	0	0	0	0	0	0	0	0	0	0	0	199694256	193027824	180400336	192741152	112804264	0	116537328	0	0	0
VDTVFVCVLDGR	VDTVFVC[57.0215]VLDGR	R	A	57	68	12	2	7C(57.0215)	tr|B4EC33|B4EC33_BURCJ	B4EC33	B4EC33_BURCJ	BCAL2026	Putative glyoxylate-realted oxidoreductase			0	0	1	0	1	1	1	0	1	1	0	0	0	1	1	0	33240600	64875760	0	0	34208420	135435232	79199784	0	268648288	0	0	0	0	189678176	131410096	0	33240600	64875760
VDVLVNCAGVAPGEK	VDVLVNC[57.0215]AGVAPGEK	R	V	80	94	15	2	7C(57.0215)	tr|B4EPC6|B4EPC6_BURCJ	B4EPC6	B4EPC6_BURCJ	BCAS0738	Putative short-chain dehydrogenase family protein			0	0	1	0	1	1	1	0	1	1	1	1	1	2	1	1	0	0	73806224	56528832	32996036	80453168	88781000	18550630	222207792	228592896	164261280	243889504	405055776	317047968	345098144	283551168	0	0
VEVDHGCVTLDGEVDHAFQSR	VEVDHGC[57.0215]VTLDGEVDHAFQSR	R	A	102	122	21	3,4	7C(57.0215)	tr|B4EIB9|B4EIB9_BURCJ	B4EIB9	B4EIB9_BURCJ	BCAM0307	Uncharacterized protein			0	4	1	5	0	3	0	0	4	4	5	3	6	6	6	4	100628720	1183451010	171026304	652747650	0	103480608	105258104	0	1098348290	1636331520	1645690370	380305184	2839011840	2954152190	3727840510	1938185090	100628720	986947970
VEYFVDCVRD	VEYFVDC[57.0215]VRD	R	-	750	759	10	2	7C(57.0215)	tr|B4E8D5|B4E8D5_BURCJ	B4E8D5	B4E8D5_BURCJ	BCAL2641	Putative ornithine decarboxylase			1	1	1	1	1	1	1	1	1	1	1	1	1	1	2	1	459968928	274613952	603935940	328159200	570746500	488678880	449328768	353598240	311293984	382984896	296628896	385168608	427498304	457714400	574862590	371173600	459968928	274613952
VFNSGTCTLEIGLR	VFNSGTC[57.0215]TLEIGLR	R	I	57	70	14	2	7C(57.0215)	tr|B4EB17|B4EB17_BURCJ	B4EB17	B4EB17_BURCJ	arnB	Putative UDP-4-amino-4-deoxy-l-arabinose--oxoglutarate aminotransferas			2	2	1	0	1	1	1	1	1	2	2	2	1	2	2	0	535006816	365894752	576208320	494311136	428482432	589265220	536065952	436164928	565442940	505342240	73049712	485224000	462730080	277005088	38718736	0	535006816	365894752
VGTVAGCMVTDGIVK	VGTVAGC[57.0215]MVTDGIVK	K	R	891	905	15	2	7C(57.0215)	sp|B4E7L1|IF2_BURCJ	B4E7L1	IF2_BURCJ	infB	Translation initiation factor IF-2			1	3	1	1	2	2	1	1	1	1	1	1	1	1	1	1	3622986240	2250567170	4992617500	2705899260	4564595200	3533608450	3602668800	3584387070	1971826300	1993651580	1806908540	2242877950	2378735100	2522068480	2763848700	2432462080	3622986240	2250567170
VGYLNLCELLSK	VGYLNLC[57.0215]ELLSK	K	A	92	103	12	2	7C(57.0215)	tr|B4E6D5|B4E6D5_BURCJ	B4E6D5	B4E6D5_BURCJ	dnaE	DNA-directed DNA polymerase			1	1	1	1	1	1	1	1	2	1	1	1	1	1	1	1	22235034	129805088	197724240	0	174778560	267942304	168658864	70417904	194682288	270994656	170841600	180820464	187553184	155011216	117191288	107643704	22235034	129805088
VILTHTCR	VILTHTC[57.0215]R	K	L	138	145	8	2	7C(57.0215)	tr|B4E8H9|B4E8H9_BURCJ	B4E8H9	B4E8H9_BURCJ	fpr	Ferredoxin--NADP reductase			0	0	1	0	0	0	0	0	0	0	0	0	0	0	1	0	0	0	18015566	0	0	0	0	0	0	0	0	0	0	0	295316160	0	0	0
VLAGPWCAQTLADFGADVIK	VLAGPWC[57.0215]AQTLADFGADVIK	R	V	15	34	20	2	7C(57.0215)	tr|B4E6Y1|B4E6Y1_BURCJ	B4E6Y1	B4E6Y1_BURCJ	BCAL1415	Putative lipid metabolism-related protein			1	0	2	1	0	1	0	1	2	2	1	4	2	2	3	1	78483472	127747144	87820128	108887376	0	59671408	0	59108920	155880640	155648656	189626144	220453744	41730232	142063440	105653872	106265064	78483472	127747144
VLPGNECEIDIR	VLPGNEC[57.0215]EIDIR	R	T	38	49	12	2	7C(57.0215)	tr|B4EEH8|B4EEH8_BURCJ	B4EEH8	B4EEH8_BURCJ	BCAL1241	Putative malonate decarboxylase delta-subunit			0	0	0	0	0	0	0	0	0	1	0	0	1	0	0	0	0	0	0	0	0	0	0	0	0	0	0	0	0	0	0	0	0	0
VLTAEECGAVMTVADALALGR	VLTAEEC[57.0215]GAVMTVADALALGR	R	A	284	304	21	2	7C(57.0215)	sp|B4E8C4|HEM3_BURCJ	B4E8C4	HEM3_BURCJ	hemC	Porphobilinogen deaminase			1	2	1	1	0	1	1	2	1	3	2	2	1	1	1	1	940823680	1180472960	1032655230	1094318080	936612350	1145788290	19891470	929761600	829573440	1083023490	1421236480	1312262660	873501180	970514110	811577920	860680640	940823680	1180472960
VLVDAPCSGLGTLR	VLVDAPC[57.0215]SGLGTLR	R	R	299	312	14	2	7C(57.0215)	tr|B4E8Z4|B4E8Z4_BURCJ	B4E8Z4	B4E8Z4_BURCJ	BCAL2721	NOL1/NOP2/Sun family protein			1	1	1	1	1	1	1	1	1	1	1	1	1	1	1	1	871798590	855420480	929029120	862670210	1033856580	1120302210	1078184580	1098707070	877877120	1031118660	842732220	905560960	808285630	747837630	745146500	745238460	871798590	855420480
VSLPGGCAIGAR	VSLPGGC[57.0215]AIGAR	K	P	139	150	12	2	7C(57.0215)	tr|B4E633|B4E633_BURCJ	B4E633	B4E633_BURCJ	murA	UDP-N-acetylglucosamine 1-carboxyvinyltransferase			0	0	0	0	0	0	0	1	0	0	0	0	0	0	0	0	241280896	0	0	0	0	0	0	348863712	0	0	0	0	0	0	0	0	241280896	0
VVLHTSCAAR	VVLHTSC[57.0215]AAR	R	R	146	155	10	3	7C(57.0215)	tr|B4EBA4|B4EBA4_BURCJ	B4EBA4	B4EBA4_BURCJ	BCAL0853	Uncharacterized protein			0	0	0	0	0	0	0	0	0	0	0	0	0	0	1	0	0	0	0	0	0	0	0	0	0	0	0	0	0	0	18864622	0	0	0
VYALNPCR	VYALNPC[57.0215]R	R	E	256	263	8	2	7C(57.0215)	tr|B4ED32|B4ED32_BURCJ	B4ED32	B4ED32_BURCJ	recC	RecBCD enzyme subunit RecC			0	0	0	0	0	0	0	0	0	1	0	0	0	0	0	0	0	0	0	0	0	0	0	0	0	0	0	0	0	0	0	0	0	0
WQLPVACAFR	WQLPVAC[57.0215]AFR	R	F	237	246	10	2	7C(57.0215)	tr|B4EF21|B4EF21_BURCJ	B4EF21	B4EF21_BURCJ	ilvG	Acetolactate synthase, large subunit			0	0	0	0	0	0	0	0	0	1	1	1	0	0	0	1	0	0	0	0	0	0	0	0	367472608	303807200	217249440	222870368	262893296	313631936	282057856	197064672	0	0
YAEFGSCHR	YAEFGSC[57.0215]HR	R	N	354	362	9	2,3	7C(57.0215)	sp|B4E7I6|SYT_BURCJ	B4E7I6	SYT_BURCJ	thrS	Threonine--tRNA ligase			0	0	0	0	0	0	0	0	0	0	0	0	0	0	2	0	0	0	0	0	0	0	0	0	0	0	0	0	0	0	252302096	0	0	0
YGVGFACVQK	YGVGFAC[57.0215]VQK	R	D	534	543	10	2	7C(57.0215)	tr|B4EJP5|B4EJP5_BURCJ	B4EJP5	B4EJP5_BURCJ	BCAM1553	Putative dehydrogenase, molybdenum-binding subunit			0	0	0	0	0	0	0	0	1	0	0	0	1	0	1	1	73845840	63148380	117776896	80149352	0	112720288	94925792	106822920	92841304	64129148	68130672	60229544	76531360	89073752	80986008	67726704	73845840	63148380
YGYVIECTGFDK	YGYVIEC[57.0215]TGFDK	R	D	428	439	12	2	7C(57.0215)	tr|B4E6X8|B4E6X8_BURCJ	B4E6X8	B4E6X8_BURCJ	glnS	Glutamine--tRNA ligase			1	1	1	1	1	1	1	1	2	1	1	1	1	1	1	1	156889856	28926076	307584256	142851088	415420544	261988976	35809732	174510912	57616880	45449572	71862344	268481600	381356608	390953504	451198848	302296832	156889856	28926076
YMYHDPCHTPIK	YMYHDPC[57.0215]HTPIK	R	T	1189	1200	12	2,3,4	7C(57.0215)	tr|B4EBC1|B4EBC1_BURCJ	B4EBC1	B4EBC1_BURCJ	BCAL0870	Putative oxidoreductase			1	3	1	0	1	2	1	2	1	3	1	1	2	1	1	1	40284328	269022880	109062416	89903136	117113976	82235240	69895848	27555706	13474916	121904344	77955320	72933288	97163912	89778296	72032104	63769764	40284328	181631120
YVIGHVCSGSTIPASDIYENEGIVMVTPSATAPQLTEGK	YVIGHVC[57.0215]SGSTIPASDIYENEGIVMVTPSATAPQLTEGK	K	K	97	135	39	3	7C(57.0215)	tr|B4EGW5|B4EGW5_BURCJ	B4EGW5	B4EGW5_BURCJ	BCAM2251	Putative amino acid solute binding component of ABC transporter			2	3	2	2	3	3	3	4	2	3	3	3	3	3	3	3	902833410	759082370	1315425660	1074802050	2683826690	3099274750	2496994050	1850829310	1599231360	1655287680	1511235330	1681190660	2177327100	1776637820	1917955070	1769913860	902833410	759082370
RDLQESLDFAADGLVR	RDLQES[668.2276]LDFAADGLVR	R	A	294	309	16	3	6S(668.2276)	tr|B4EK33|B4EK33_BURCJ	B4EK33	B4EK33_BURCJ	adhA	Alcohol dehydrogenase			0	0	0	0	0	0	0	0	0	0	0	0	1	0	0	0	0	0	0	0	0	0	0	0	0	0	0	0	0	0	0	0	0	0
TPAAGSSAQGAGASAAAGSHR	TPAAGS[668.2276]SAQGAGASAAAGSHR	R	G	48	68	21	2,3	6S(668.2276)	tr|B4ED17|B4ED17_BURCJ	B4ED17	B4ED17_BURCJ	mdtA	Multidrug resistance protein MdtA			4	1	2	3	0	1	1	0	0	0	0	0	0	0	0	0	7.60366e+06	681911	4.21829e+06	15879673	0	650976	433634	0	0	0	0	0	0	0	0	0	7.60366e+06	681911
ENAAHSASSADAQYQQAIAALDAAK	ENAAHS[568.2115]ASSADAQYQQAIAALDAAK	R	L	123	147	25	3	6S(568.2115)	tr|B4E719|B4E719_BURCJ	B4E719	B4E719_BURCJ	BCAL1453	Putative fusaric acid resistance transport protein			0	0	0	1	0	0	0	0	0	0	0	0	0	0	0	0	0	4310922800	0	1530294910	0	0	0	0	0	0	0	0	0	0	0	0	0	4310922800
GAEAASQVPGVEK	GAEAAS[568.2115]QVPGVEK	R	V	186	198	13	2	6S(568.2115)	tr|B4EE88|B4EE88_BURCJ	B4EE88	B4EE88_BURCJ	BCAL0163	Putative phospholipid-binding lipoprotein			2	0	2	0	0	0	0	0	0	0	0	0	0	0	0	0	61847032	0	33244438	0	0	0	0	0	0	0	0	0	0	0	0	0	61847032	0
LAAIESEWETQPAPASFTLIGIPNQK	LAAIES[568.2115]EWETQPAPASFTLIGIPNQK	K	E	255	280	26	2	6S(568.2115)	tr|B4EAP8|B4EAP8_BURCJ	B4EAP8	B4EAP8_BURCJ	cydA	Cytochrome d ubiquinol oxidase subunit I			2	4	2	2	0	0	0	0	0	0	0	0	0	0	0	0	0	51789428	23494140	34631508	0	0	0	0	0	0	0	0	0	0	0	0	0	51789428
TPAAGSSAQGAGASAAAGSHR	TPAAGS[568.2115]SAQGAGASAAAGSHR	R	G	48	68	21	3	6S(568.2115)	tr|B4ED17|B4ED17_BURCJ	B4ED17	B4ED17_BURCJ	mdtA	Multidrug resistance protein MdtA			2	0	2	0	0	0	0	0	0	0	0	0	0	0	0	0	1.96868e+06	0	296744768	0	0	0	0	0	0	0	0	0	0	0	0	0	1.96868e+06	0
YQTLLSQDSIASQTVDTQASLVK	YQTLLS[568.2115]QDSIASQTVDTQASLVK	R	Q	172	194	23	2	6S(568.2115)	tr|B4ED17|B4ED17_BURCJ	B4ED17	B4ED17_BURCJ	mdtA	Multidrug resistance protein MdtA			0	0	4	4	0	0	0	0	0	0	0	0	0	0	0	0	0	0	55957804	58826584	0	0	0	0	0	0	0	0	0	0	0	0	0	0
GIVQGMEDMVGGGK	GIVQGM[15.9949]EDM[15.9949]VGGGK	R	I	635	648	14	2	6M(15.9949),9M(15.9949)	tr|B4E5B7|B4E5B7_BURCJ	B4E5B7	B4E5B7_BURCJ	fusA	Elongation factor G			0	0	1	0	0	0	1	1	0	1	1	0	0	1	1	1	0	0	0	0	0	0	5.72093e+06	9435823	0	0	3.82203e+06	0	19773578	51229488	92540944	0	0	0
HVAAGMNPMDLK	HVAAGM[15.9949]NPM[15.9949]DLK	K	R	106	117	12	2	6M(15.9949),9M(15.9949)	tr|B4EP31|B4EP31_BURCJ	B4EP31	B4EP31_BURCJ	groL	60 kDa chaperonin			0	2	1	2	1	3	3	1	2	3	2	2	0	1	1	2	0	73508944	22193998	88097256	1184349	58243184	8371256	8615514	4447931	124927944	15292838	4.18747e+06	0	14410498	13187814	30229304	0	73508944
LLAEAMLDMEALK	LLAEAM[15.9949]LDM[15.9949]EALK	K	V	68	80	13	3	6M(15.9949),9M(15.9949)	tr|B4E5I8|B4E5I8_BURCJ	B4E5I8	B4E5I8_BURCJ	BCAL0410	Putative insertion element protein	BCAL2583	tr|B4E7S8|B4E7S8_BURCJ	0	0	0	0	1	0	0	0	0	0	0	0	0	0	0	0	0	0	0	0	0	0	0	0	0	0	0	0	0	0	0	0	0	0
VTFEEMLEMASLGSK	VTFEEM[15.9949]LEM[15.9949]ASLGSK	R	V	195	209	15	2	6M(15.9949),9M(15.9949)	tr|B4ED69|B4ED69_BURCJ	B4ED69	B4ED69_BURCJ	ask	Aspartokinase			0	0	0	0	0	0	1	0	0	0	0	0	0	0	0	0	0	0	0	0	0	0	0	0	0	0	0	0	0	0	0	0	0	0
YVASGMNPMDLK	YVASGM[15.9949]NPM[15.9949]DLK	K	R	106	117	12	2	6M(15.9949),9M(15.9949)	tr|B4ECT7|B4ECT7_BURCJ	B4ECT7	B4ECT7_BURCJ	groL	60 kDa chaperonin			1	1	2	3	1	2	1	2	2	1	1	1	2	1	0	3	84652752	0	210332160	251710304	123486560	195140368	118926448	162882208	297789184	393903360	180007872	137233104	51289680	47700312	40863896	174496608	84652752	0
VLEEQMTLCTSALAR	VLEEQM[15.9949]TLC[57.0215]TSALAR	K	L	246	260	15	2	6M(15.9949),9C(57.0215)	tr|B4E7Y9|B4E7Y9_BURCJ	B4E7Y9	B4E7Y9_BURCJ	BCAL0497	Two-component regulatory system, sensor kinase protein			0	0	0	0	0	0	0	1	0	0	0	0	0	0	1	1	0	0	0	0	0	0	0	12071904	0	0	0	0	0	0	43044972	115683568	0	0
ATADYMGMLATMMNALALQDAMR	ATADYM[15.9949]GM[15.9949]LATMMNALALQDAMR	R	H	70	92	23	2	6M(15.9949),8M(15.9949)	tr|B4ECM9|B4ECM9_BURCJ	B4ECM9	B4ECM9_BURCJ	pyrH	Uridylate kinase			0	0	2	0	0	0	1	0	0	0	0	0	0	0	0	0	0	0	0	0	0	0	0	0	0	0	0	0	0	0	0	0	0	0
NLDLIMGCER	NLDLIM[15.9949]GC[57.0215]ER	R	R	40	49	10	2	6M(15.9949),8C(57.0215)	tr|B4EBR0|B4EBR0_BURCJ	B4EBR0	B4EBR0_BURCJ	minD	Site-determining protein			0	0	1	0	1	0	0	0	1	0	0	0	0	0	0	1	0	0	152946144	68813936	18262034	93029952	5.20722e+06	0	162002304	0	0	68725480	59298936	0	97968248	125033288	0	0
TDAPMMECK	TDAPMM[15.9949]EC[57.0215]K	K	K	16	24	9	2	6M(15.9949),8C(57.0215)	sp|B4ECN0|EFTS_BURCJ	B4ECN0	EFTS_BURCJ	tsf	Elongation factor Ts			0	0	0	0	0	0	0	0	0	0	0	0	0	1	0	1	0	0	0	0	0	0	0	0	0	0	0	0	0	0	0	1.93772e+06	0	0
EAGETMMVTPDR	EAGETM[15.9949]M[15.9949]VTPDR	R	I	644	655	12	2	6M(15.9949),7M(15.9949)	sp|B4E5B2|RPOB_BURCJ	B4E5B2	RPOB_BURCJ	rpoB	DNA-directed RNA polymerase subunit beta			0	0	0	0	0	0	0	0	1	0	0	0	0	1	1	0	0	0	0	0	0	0	0	0	0	0	0	0	0	45737768	0	6.44264e+06	0	0
GADVVMMLLPDEQIADVYAK	GADVVM[15.9949]M[15.9949]LLPDEQIADVYAK	K	E	72	91	20	2	6M(15.9949),7M(15.9949)	sp|B4E5N5|ILVC_BURCJ	B4E5N5	ILVC_BURCJ	ilvC	Ketol-acid reductoisomerase (NADP(+))			0	0	2	1	1	0	0	0	0	0	0	0	0	0	0	0	0	0	0	0	0	0	0	0	0	0	0	0	0	0	0	0	0	0
AAMSGMLAPEKR	AAMSGM[15.9949]LAPEKR	K	E	862	873	12	2	6M(15.9949)	sp|B4E7L1|IF2_BURCJ	B4E7L1	IF2_BURCJ	infB	Translation initiation factor IF-2			0	0	0	0	0	0	0	1	0	0	0	0	0	0	0	0	0	0	0	0	0	0	0	0	0	0	0	0	0	0	0	0	0	0
AAPHIMWPLR	AAPHIM[15.9949]WPLR	R	F	80	89	10	2,3	6M(15.9949)	tr|B4EBV6|B4EBV6_BURCJ	B4EBV6	B4EBV6_BURCJ	glpD	Glycerol-3-phosphate dehydrogenase			0	0	2	0	1	0	0	0	0	0	0	0	0	0	0	0	0	0	17237430	0	0	0	0	0	0	0	0	0	0	0	0	0	0	0
AATATMKPLIIHTR	AATATM[15.9949]KPLIIHTR	R	S	120	133	14	3	6M(15.9949)	tr|B4EBJ0|B4EBJ0_BURCJ	B4EBJ0	B4EBJ0_BURCJ	BCAL1962	Putative deoxyribonuclease			0	0	0	1	0	1	0	1	0	2	0	0	0	0	0	0	0	6.4618e+06	0	8951607	0	0	0	9449439	0	16076794	0	0	0	0	0	0	0	6.4618e+06
AAVVQMTR	AAVVQM[15.9949]TR	K	A	171	178	8	2	6M(15.9949)	tr|B4E7H4|B4E7H4_BURCJ	B4E7H4	B4E7H4_BURCJ	BCAL1469	Putative short chain dehydrogenase			0	0	0	0	0	0	0	0	0	0	0	0	0	0	0	1	0	0	0	0	0	0	0	0	0	0	0	0	0	0	0	782782	0	0
ADVLAMFDSPWTPDTHPLR	ADVLAM[15.9949]FDSPWTPDTHPLR	R	K	345	363	19	3	6M(15.9949)	tr|B4E8P0|B4E8P0_BURCJ	B4E8P0	B4E8P0_BURCJ	BCAL1617	Putative hydratase			1	0	2	1	1	0	1	1	1	2	0	0	2	1	2	2	21738278	0	32101880	0	39075588	17344902	18864514	0	0	19906420	21471696	23135370	0	50148052	76168816	49080904	21738278	0
AEGDLMGMVASDGPHYGDNVK	AEGDLM[15.9949]GMVASDGPHYGDNVK	K	L	105	125	21	3	6M(15.9949)	tr|B4EEP0|B4EEP0_BURCJ	B4EEP0	B4EEP0_BURCJ	BCAL2301	Putative exported protein			2	1	2	2	2	1	0	1	1	1	1	1	1	0	1	1	22747844	0	248612704	29322490	75151528	75477296	0	138416016	141995264	27317434	112383248	157780384	112046568	0	120303304	127759424	22747844	0
AELQQMFAR	AELQQM[15.9949]FAR	R	S	195	203	9	2	6M(15.9949)	tr|B4EPR9|B4EPR9_BURCJ	B4EPR9	B4EPR9_BURCJ	BCAS0153	Uncharacterized protein			0	0	0	0	0	1	0	0	0	0	0	0	0	0	0	0	0	0	0	0	0	0	0	0	0	0	0	0	0	0	0	0	0	0
AGEVQMLVATDVAAR	AGEVQM[15.9949]LVATDVAAR	K	G	292	306	15	2	6M(15.9949)	tr|B4ELZ2|B4ELZ2_BURCJ	B4ELZ2	B4ELZ2_BURCJ	rhlE	Putative ATP-dependent RNA helicase RhlE			0	0	0	0	1	0	0	0	0	0	0	0	0	0	0	0	0	0	0	0	0	0	0	0	0	0	0	0	0	0	0	0	0	0
AHLDLMEALR	AHLDLM[15.9949]EALR	K	R	296	305	10	2	6M(15.9949)	tr|B4E972|B4E972_BURCJ	B4E972	B4E972_BURCJ	BCAL0650	Putative pyruvate-flavodoxin oxidoreductase			0	0	0	0	0	0	0	0	0	0	0	1	0	0	0	0	0	0	0	0	0	0	0	0	0	0	0	0	0	0	0	0	0	0
AHVAHMSEGDFYGSEK	AHVAHM[15.9949]SEGDFYGSEK	K	S	175	190	16	2,3	6M(15.9949)	tr|B4E908|B4E908_BURCJ	B4E908	B4E908_BURCJ	BCAL2735	Isocitrate dehydrogenase [NADP]			3	7	3	6	3	4	3	5	5	5	4	6	3	2	2	3	116303424	358180608	162584480	221244640	143918368	68829056	67270872	225320128	57646764	499489536	316183776	106677856	88595952	60013528	85630928	104004000	88426976	258304304
AIDDAMAQLEADGTFTK	AIDDAM[15.9949]AQLEADGTFTK	K	I	233	249	17	2	6M(15.9949)	tr|B4E8A5|B4E8A5_BURCJ	B4E8A5	B4E8A5_BURCJ	BCAL1610	Periplasmic cystine-binding protein			2	1	6	3	4	2	2	1	2	2	1	2	2	2	1	3	1265939070	745179070	1669389700	958748420	980071100	963495550	1143491460	990310780	587528770	419855264	487439584	730743230	806779840	1194229760	61339968	1099841920	1265939070	745179070
AIGVAMDVTNEEAVNTGIDK	AIGVAM[15.9949]DVTNEEAVNTGIDK	K	V	58	77	20	2	6M(15.9949)	tr|B4EEP3|B4EEP3_BURCJ	B4EEP3	B4EEP3_BURCJ	BCAL2304	Putative D-beta-hydroxybutyrate dehydrogenase	BCAM0022	tr|B4EG08|B4EG08_BURCJ	0	0	0	0	0	0	0	0	0	0	0	0	0	0	0	1	0	0	0	0	0	0	0	0	0	0	0	0	0	0	0	0	0	0
AIVGSMER	AIVGSM[15.9949]ER	R	F	512	519	8	2	6M(15.9949)	sp|B4E7I6|SYT_BURCJ	B4E7I6	SYT_BURCJ	thrS	Threonine--tRNA ligase			0	0	1	0	0	0	0	0	0	0	0	0	0	1	0	1	0	0	43530912	0	0	0	0	0	0	0	0	0	30487920	36143884	22190162	65701692	0	0
ALAQFMIDTHTQQHGYTETYTPYIVNPEILYGTGQLPK	ALAQFM[15.9949]IDTHTQQHGYTETYTPYIVNPEILYGTGQLPK	R	F	174	211	38	4	6M(15.9949)	sp|B4EBR4|SYS_BURCJ	B4EBR4	SYS_BURCJ	serS	Serine--tRNA ligase			0	0	1	0	0	0	0	0	0	0	0	0	1	0	1	0	0	0	0	0	0	0	0	0	0	0	0	0	0	0	50628416	0	0	0
ALEAAMEGGK	ALEAAM[15.9949]EGGK	K	H	42	51	10	2	6M(15.9949)	tr|B4EBM1|B4EBM1_BURCJ	B4EBM1	B4EBM1_BURCJ	lon	Lon protease			0	0	0	0	0	0	0	0	0	0	0	0	0	0	0	1	0	0	0	0	0	0	0	0	0	0	0	0	0	0	0	12458837	0	0
ALTDLMFAGTQDAPQLK	ALTDLM[15.9949]FAGTQDAPQLK	R	L	706	722	17	2	6M(15.9949)	tr|B4E8U7|B4E8U7_BURCJ	B4E8U7	B4E8U7_BURCJ	amrB	Efflux pump membrane transporter			0	0	1	0	0	0	0	0	1	0	0	0	0	0	0	0	0	0	169073408	0	0	0	0	0	0	0	0	0	0	0	0	0	0	0
ALVVDMTVHLPDDDVR	ALVVDM[15.9949]TVHLPDDDVR	K	T	62	77	16	2,3	6M(15.9949)	tr|B4EI91|B4EI91_BURCJ	B4EI91	B4EI91_BURCJ	BCAM0280	Putative phospholipid-binding protein			1	0	1	0	0	0	0	0	2	1	1	3	2	3	1	1	23296534	0	12873289	0	0	0	0	0	25062716	14735910	46882828	25258038	21170350	461623232	249720224	39798000	23296534	0
ALVVDMTVHLPDDDVRTDEDIAK	ALVVDM[15.9949]TVHLPDDDVRTDEDIAK	K	A	62	84	23	3,4	6M(15.9949)	tr|B4EI91|B4EI91_BURCJ	B4EI91	B4EI91_BURCJ	BCAM0280	Putative phospholipid-binding protein			0	0	0	0	0	0	0	0	0	0	1	1	2	4	2	3	0	0	0	0	0	0	0	0	20403764	0	15751110	16997024	112482472	195810272	208104256	100339448	0	0
AQEHSMPLVPALDGER	AQEHSM[15.9949]PLVPALDGER	R	D	86	101	16	3	6M(15.9949)	tr|B4EFM8|B4EFM8_BURCJ	B4EFM8	B4EFM8_BURCJ	fdhE	Protein FdhE homolog			0	0	0	1	0	0	0	0	0	0	0	0	0	0	0	0	0	0	0	0	0	0	0	0	0	0	0	0	0	0	0	0	0	0
ATADYMGMLATMMNALALQDAMR	ATADYM[15.9949]GMLATMMNALALQDAMR	R	H	70	92	23	2	6M(15.9949)	tr|B4ECM9|B4ECM9_BURCJ	B4ECM9	B4ECM9_BURCJ	pyrH	Uridylate kinase			0	1	0	1	0	0	0	0	0	0	1	0	0	0	0	0	0	32899478	0	39005712	0	0	0	0	0	0	0	0	0	0	0	0	0	32899478
ATIGNMAPEYGATMGFFPVDEK	ATIGNM[15.9949]APEYGATMGFFPVDEK	R	T	301	322	22	2	6M(15.9949)	tr|B4EFA6|B4EFA6_BURCJ	B4EFA6	B4EFA6_BURCJ	citB	Aconitate hydratase			3	4	2	3	3	2	4	4	1	2	3	3	2	3	1	2	682566020	579998210	878507580	497060896	603993410	518248032	581971260	360078624	266201600	649335040	688029890	845489020	692539520	864007550	945575230	939047940	682566020	579998210
AVAFMMDDALLAGER	AVAFMM[15.9949]DDALLAGER	R	A	194	208	15	2	6M(15.9949)	tr|B4EEU6|B4EEU6_BURCJ	B4EEU6	B4EEU6_BURCJ	gltI	Periplasmic glutamate/aspartate-binding protein			0	1	1	1	1	1	0	1	1	1	0	0	1	1	1	1	235979056	79167040	576908220	324462592	395516832	367085952	273005888	318353472	605925570	431378368	0	324505888	278855552	395012576	415168928	637015740	235979056	79167040
AVEYAMSQPDDVDINEVLFR	AVEYAM[15.9949]SQPDDVDINEVLFR	R	P	220	239	20	2	6M(15.9949)	tr|B4EPT8|B4EPT8_BURCJ	B4EPT8	B4EPT8_BURCJ	BCAS0172	Putative dehydrogenase			0	0	0	1	0	0	0	0	0	0	0	0	0	0	0	0	0	0	0	0	0	0	0	0	0	0	0	0	0	0	0	0	0	0
AVFDVMGVQNVVAK	AVFDVM[15.9949]GVQNVVAK	R	S	119	132	14	2	6M(15.9949)	sp|B4E5D7|RS5_BURCJ	B4E5D7	RS5_BURCJ	rpsE	30S ribosomal protein S5			2	2	2	2	2	2	2	2	2	2	2	2	2	3	2	2	3814680580	2323845630	4299894800	2568820990	4230468860	2857158910	3480014340	3677461250	2042321280	2175964420	2258884860	2571399940	2206289920	1747750020	2313775620	2558548220	3814680580	2323845630
AVLRPMMK	AVLRPM[15.9949]MK	R	A	125	132	8	2	6M(15.9949)	tr|B4EAI4|B4EAI4_BURCJ	B4EAI4	B4EAI4_BURCJ	fabG1	3-oxoacyl-[acyl-carrier protein] reductase 2			0	0	1	0	1	0	1	0	1	0	0	0	0	1	0	1	0	0	34269776	0	0	0	4.59626e+06	0	2.85291e+06	0	0	0	0	6.37369e+06	0	15421259	0	0
AYQHLMTR	AYQHLM[15.9949]TR	K	V	545	552	8	2	6M(15.9949)	sp|B4E8E0|SYM_BURCJ	B4E8E0	SYM_BURCJ	metG	Methionine--tRNA ligase			0	0	0	0	0	0	0	0	0	0	0	0	0	1	0	0	0	0	0	0	0	0	0	0	0	0	0	0	0	3103809	0	5484273	0	0
DADLSMWSALVEK	DADLSM[15.9949]WSALVEK	K	L	274	286	13	2	6M(15.9949)	sp|B4EDA3|PYRG_BURCJ	B4EDA3	PYRG_BURCJ	pyrG	CTP synthase			1	1	1	1	1	1	1	1	1	1	1	1	1	1	1	1	196649664	0	171291712	132163240	218369520	104820552	109791400	145247248	105523512	84825168	82202256	129226048	22045442	186792784	199173344	78961240	196649664	0
DAFDSMLADSTNSESAGPR	DAFDSM[15.9949]LADSTNSESAGPR	K	S	127	145	19	2	6M(15.9949)	tr|B4E865|B4E865_BURCJ	B4E865	B4E865_BURCJ	BCAL1569	Hypothetical phage protein			0	0	0	0	1	2	1	1	0	0	0	0	0	0	0	0	0	0	0	0	0	96859920	91444224	29223778	0	0	0	0	0	0	0	0	0	0
DALLTMAIANEEK	DALLTM[15.9949]AIANEEK	R	V	414	426	13	2	6M(15.9949)	tr|B4E7L0|B4E7L0_BURCJ	B4E7L0	B4E7L0_BURCJ	nusA	Transcription termination/antitermination protein NusA			2	0	1	1	1	1	1	1	0	3	0	2	1	1	1	2	145065680	0	0	39113148	91682432	0	51249856	58457788	0	63772624	42363392	89653880	0	85271952	78805728	84130032	145065680	0
DALLTMAIANEEKVENAALDLK	DALLTM[15.9949]AIANEEKVENAALDLK	R	S	414	435	22	2,3	6M(15.9949)	tr|B4E7L0|B4E7L0_BURCJ	B4E7L0	B4E7L0_BURCJ	nusA	Transcription termination/antitermination protein NusA			3	2	1	2	3	3	2	2	3	2	3	1	2	2	2	2	119797528	117661704	235496288	69756896	227467616	134618944	141254208	238162608	95626168	22649842	75387944	36912132	50816756	48136232	85408096	68046456	119797528	117661704
DGISAMAIHGNK	DGISAM[15.9949]AIHGNK	K	S	269	280	12	2	6M(15.9949)	tr|B4EBW3|B4EBW3_BURCJ	B4EBW3	B4EBW3_BURCJ	rhlE1	ATP-dependent RNA helicase RhlE			0	0	0	0	1	1	1	2	1	2	1	0	0	0	0	0	0	0	0	0	0	34133196	0	41610600	0	9774610	7.20231e+06	0	0	0	0	0	0	0
DKEMVMPGDNVSITVK	DKEMVM[15.9949]PGDNVSITVK	K	L	349	364	16	2,3	6M(15.9949)	tr|B4E5A5|B4E5A5_BURCJ	B4E5A5	B4E5A5_BURCJ	tufA1	Elongation factor Tu			6	4	6	5	8	9	5	7	4	3	6	4	5	6	7	9	2093598460	1508442370	3412280320	2242395140	2274824700	2147214590	1837566720	2551508480	2880505860	1383884540	1608862460	1215190020	1527600130	1898099970	2141654530	1600729220	1230243580	881643390
DKLQNMGAQMVK	DKLQNM[15.9949]GAQMVK	K	E	64	75	12	2,3	6M(15.9949)	tr|B4ECT7|B4ECT7_BURCJ	B4ECT7	B4ECT7_BURCJ	groL	60 kDa chaperonin			2	3	3	2	6	3	4	2	4	10	6	5	3	3	1	5	1651556740	1148664190	2173244420	848108290	2065348740	780209920	1088727420	714596290	1247543300	1735537540	1669447170	1976430460	2185357820	3612240130	2000586240	2401378560	1741369730	1148664190
DLAAIMITYPSTHGVFEQNVR	DLAAIM[15.9949]ITYPSTHGVFEQNVR	K	E	660	680	21	3	6M(15.9949)	sp|B4EF26|GCSP_BURCJ	B4EF26	GCSP_BURCJ	gcvP	Glycine dehydrogenase (decarboxylating)			0	0	0	0	0	0	0	0	0	1	0	0	0	0	0	1	0	0	0	0	0	0	0	0	0	60477524	0	0	0	0	0	0	0	0
DLADTMFAAMEQLGTTR	DLADTM[15.9949]FAAMEQLGTTR	K	L	632	648	17	2	6M(15.9949)	tr|B4EG92|B4EG92_BURCJ	B4EG92	B4EG92_BURCJ	adiA	Biodegradative arginine decarboxylase			0	0	0	0	0	1	0	0	0	0	0	0	0	0	1	0	48158496	49842184	40680348	0	0	46893108	0	21180636	0	22638586	0	35810340	41869028	68309120	69617632	50973672	48158496	49842184
DLAEQMQR	DLAEQM[15.9949]QR	R	E	130	137	8	2	6M(15.9949)	tr|B4EB32|B4EB32_BURCJ	B4EB32	B4EB32_BURCJ	cysM	Cysteine synthase			0	0	0	0	0	0	0	0	0	0	0	0	1	0	0	0	0	0	0	0	0	0	0	0	0	0	0	0	557622	0	0	0	0	0
DLFEDMIR	DLFEDM[15.9949]IR	R	H	249	256	8	2	6M(15.9949)	sp|B4EBD1|SYDND_BURCJ	B4EBD1	SYDND_BURCJ	aspS	Aspartate--tRNA(Asp/Asn) ligase			1	1	1	1	1	1	1	2	1	2	1	1	1	1	1	1	223713184	183853168	249828896	179308288	250038816	184389216	220410928	256740880	152706928	135741184	204990176	192642640	244191952	257087440	250107712	180097968	223713184	183853168
DLIVDMTHFFNQYHSIKPYLINDAPPPEK	DLIVDM[15.9949]THFFNQYHSIKPYLINDAPPPEK	R	E	98	126	29	4	6M(15.9949)	tr|B4EFB5|B4EFB5_BURCJ	B4EFB5	B4EFB5_BURCJ	sdhB	Succinate dehydrogenase iron-sulfur subunit			1	1	2	1	0	0	1	0	0	1	1	0	1	1	1	0	0	0	0	0	0	0	0	0	0	0	0	0	0	0	0	0	0	0
DLPDAMPQYK	DLPDAM[15.9949]PQYK	R	A	162	171	10	2	6M(15.9949)	sp|B4E5L9|NUOD_BURCJ	B4E5L9	NUOD_BURCJ	nuoD	NADH-quinone oxidoreductase subunit D			0	0	1	0	0	0	0	0	0	1	0	0	0	0	0	0	0	0	25695132	0	0	0	0	0	0	16311306	0	0	0	0	0	0	0	0
DLPEHMQALEQHGIPTIDLLVVNLYPFVATIAK	DLPEHM[15.9949]QALEQHGIPTIDLLVVNLYPFVATIAK	R	D	79	111	33	4	6M(15.9949)	sp|B4EES4|PUR9_BURCJ	B4EES4	PUR9_BURCJ	purH	Bifunctional purine biosynthesis protein PurH			0	0	0	0	0	0	0	0	0	0	0	0	0	0	0	1	0	0	0	0	0	0	0	0	0	0	0	20465002	23395434	0	0	41633992	0	0
DLVDFMISGPVMIQVLEGEGAILK	DLVDFM[15.9949]ISGPVMIQVLEGEGAILK	K	N	62	85	24	2	6M(15.9949)	sp|B4EAX2|NDK_BURCJ	B4EAX2	NDK_BURCJ	ndk	Nucleoside diphosphate kinase			1	0	0	0	0	2	0	0	0	0	1	0	1	1	1	0	42226828	0	0	0	0	35588164	0	31079872	0	0	113101720	0	66015772	0	0	320490528	42226828	0
DPTPLMALALIK	DPTPLM[15.9949]ALALIK	K	I	314	325	12	2	6M(15.9949)	tr|B4EAR6|B4EAR6_BURCJ	B4EAR6	B4EAR6_BURCJ	BCAL0804	Putative membrane protein			0	1	1	1	1	0	0	1	1	1	1	1	1	1	1	2	0	0	26592486	0	36298484	0	0	0	38622788	61441352	48537312	78134536	17842958	69068384	95853496	71394376	0	0
DRFENMGAQIVK	DRFENM[15.9949]GAQIVK	K	Q	64	75	12	2,3	6M(15.9949)	tr|B4EP31|B4EP31_BURCJ	B4EP31	B4EP31_BURCJ	groL	60 kDa chaperonin			3	2	4	1	3	2	1	2	2	2	3	2	3	3	3	3	620904960	1087297020	913572350	379873824	392959712	697831360	580046460	321935904	725585220	833910590	683169410	972615230	1068536380	1276879870	1252167300	273678464	502603936	854104510
DTYEIMR	DTYEIM[15.9949]R	R	A	310	316	7	2	6M(15.9949)	sp|B4E5N2|LEU1_BURCJ	B4E5N2	LEU1_BURCJ	leuA	2-isopropylmalate synthase			0	0	0	0	1	0	0	0	0	0	0	0	0	0	0	0	0	0	0	0	25213012	0	0	0	0	0	0	0	0	0	0	0	0	0
DYQELMNTK	DYQELM[15.9949]NTK	R	L	464	472	9	2	6M(15.9949)	sp|P04264|K2C1_HUMAN	P04264	K2C1_HUMAN	KRT1	Keratin, type II cytoskeletal 1			0	0	0	0	1	0	0	0	0	0	0	0	0	0	1	0	0	0	0	0	0	0	0	0	0	0	0	0	0	0	72577928	0	0	0
DYQELMNVK	DYQELM[15.9949]NVK	R	L	462	470	9	2	6M(15.9949)	sp|P35908|K22E_HUMAN	P35908	K22E_HUMAN	KRT2	Keratin, type II cytoskeletal 2 epidermal			0	0	0	0	2	1	1	1	0	0	0	0	1	1	1	1	0	0	0	0	37849036	34281844	78173008	12255786	0	0	0	0	0	0	92803752	74981880	0	0
EAGETMMVTPDR	EAGETM[15.9949]MVTPDR	R	I	644	655	12	2	6M(15.9949)	sp|B4E5B2|RPOB_BURCJ	B4E5B2	RPOB_BURCJ	rpoB	DNA-directed RNA polymerase subunit beta			2	1	1	1	2	1	2	1	2	1	1	1	1	1	1	1	10122617	60876488	458389920	158674800	381318752	138664864	256510992	0	0	117556400	49352924	182899056	248608976	305461856	314740160	288534368	10122617	60876488
EGIDLMQRLISGHSGSFVQMAK	EGIDLM[15.9949]QRLISGHSGSFVQMAK	R	S	56	77	22	3	6M(15.9949)	tr|B4E9Z0|B4E9Z0_BURCJ	B4E9Z0	B4E9Z0_BURCJ	BCAL1809	Putative transport-related, membrane protein			0	0	0	0	1	0	0	0	0	0	0	0	0	0	0	0	0	0	0	0	0	0	0	0	0	0	0	0	0	0	0	0	0	0
EGVDQMAGLK	EGVDQM[15.9949]AGLK	K	A	485	494	10	2	6M(15.9949)	tr|B4EFB4|B4EFB4_BURCJ	B4EFB4	B4EFB4_BURCJ	sdhA	Succinate dehydrogenase flavoprotein subunit			0	1	0	0	0	0	1	2	0	1	0	1	0	0	0	0	505794336	282719424	493108576	263551088	425416640	280579648	273288704	286056128	425006720	533303104	398390112	516118432	587335490	0	536758976	634319870	505794336	282719424
EILHAMQAQITAER	EILHAM[15.9949]QAQITAER	K	E	169	182	14	3	6M(15.9949)	tr|B4EC79|B4EC79_BURCJ	B4EC79	B4EC79_BURCJ	BCAL2072	Putative membrane protein			0	0	0	0	0	0	0	0	0	1	1	0	0	0	0	0	0	0	0	0	0	0	0	0	0	0	0	0	0	0	0	0	0	0
EISTTMAFVR	EISTTM[15.9949]AFVR	R	I	499	508	10	2	6M(15.9949)	tr|B4EDT8|B4EDT8_BURCJ	B4EDT8	B4EDT8_BURCJ	BCAL2209	Pyruvate dehydrogenase E1 component			1	0	2	2	2	2	2	1	1	2	0	2	1	1	2	1	411929600	220118736	718419010	345981600	364696576	275593344	323134112	338713728	237280128	413410464	318633696	383378976	376113728	479004864	547718140	507950176	411929600	220118736
ELLSQMGALHGSVQEQLADPASAILDIDR	ELLSQM[15.9949]GALHGSVQEQLADPASAILDIDR	R	R	173	201	29	3	6M(15.9949)	tr|B4EFJ5|B4EFJ5_BURCJ	B4EFJ5	B4EFJ5_BURCJ	asd	Aspartate-semialdehyde dehydrogenase			2	3	3	2	1	1	3	2	1	1	1	3	0	1	0	3	32716328	40011060	157487472	30999790	0	119249536	88983392	94493776	47786576	36754676	58396288	18964856	0	15838191	11093532	33033590	32716328	40011060
ELLSQMGALHGSVQEQLADPASAILDIDRR	ELLSQM[15.9949]GALHGSVQEQLADPASAILDIDRR	R	V	173	202	30	4	6M(15.9949)	tr|B4EFJ5|B4EFJ5_BURCJ	B4EFJ5	B4EFJ5_BURCJ	asd	Aspartate-semialdehyde dehydrogenase			2	1	2	1	2	0	0	0	1	1	2	1	0	2	1	1	20034986	43261908	265849072	22833096	121698656	74400640	45833720	23790902	58899248	0	84980048	0	0	125411016	91468272	79629944	20034986	43261908
EPGSGMNMVPVSLNLDLQQAIPER	EPGSGM[15.9949]NMVPVSLNLDLQQAIPER	K	R	393	416	24	2	6M(15.9949)	tr|B4EJU9|B4EJU9_BURCJ	B4EJU9	B4EJU9_BURCJ	zwf	Glucose-6-phosphate 1-dehydrogenase			0	1	1	0	0	0	0	0	3	0	1	2	0	0	0	1	0	0	0	0	15620741	0	0	0	14582256	0	0	18747282	9305234	0	0	10797284	0	0
EQEVYMGEIPLMTPTGSFVINGTER	EQEVYM[15.9949]GEIPLMTPTGSFVINGTER	K	V	124	148	25	2	6M(15.9949)	sp|B4E5B2|RPOB_BURCJ	B4E5B2	RPOB_BURCJ	rpoB	DNA-directed RNA polymerase subunit beta			4	1	3	4	5	3	4	5	2	2	0	2	2	1	1	1	0	11829367	49491816	0	54340240	0	0	77942072	0	0	0	0	0	0	0	0	0	11829367
ETSQTMLLGSLNAEER	ETSQTM[15.9949]LLGSLNAEER	R	V	160	175	16	2	6M(15.9949)	tr|B4EG35|B4EG35_BURCJ	B4EG35	B4EG35_BURCJ	BCAM0049	CRP family regulatory protein			2	1	4	1	0	3	2	1	2	1	1	2	2	2	3	2	120324496	59206176	119519984	20683882	0	105688200	44309368	21688534	74429976	100469456	67900888	52761928	170138000	89741456	165462112	143412592	120324496	59206176
FATAGMEVAR	FATAGM[15.9949]EVAR	R	I	347	356	10	2	6M(15.9949)	tr|B4EKA5|B4EKA5_BURCJ	B4EKA5	B4EKA5_BURCJ	BCAM2619	Succinylglutamate desuccinylase/aspartoacylase family protein			0	0	0	0	0	0	0	0	0	1	0	0	1	0	0	0	0	0	0	0	0	0	0	0	0	0	0	0	9822737	0	0	19421402	0	0
FDNWSMTAGSIDDQIPGLLQR	FDNWSM[15.9949]TAGSIDDQIPGLLQR	R	K	437	457	21	2	6M(15.9949)	tr|B4ELB5|B4ELB5_BURCJ	B4ELB5	B4ELB5_BURCJ	BCAM1737	Putative exported glycoprotein			0	0	0	0	1	1	0	0	0	0	0	0	0	0	0	0	0	0	0	0	0	0	0	0	0	0	0	0	0	0	0	0	0	0
[truncated: 5,923 more rows]
[truncated: 46 more columns]

## Sheet: Protein_information
Protein	Protein ID	Entry Name	Gene	Protein Length	Organism	Protein Existence	Description	Protein Probability	Top Peptide Probability	Combined Total Peptides	Combined Spectral Count	Combined Unique Spectral Count	Combined Total Spectral Count	240223_NSco_8075_BC_delta_pglL_BCAL1086his_Pcumate_pglL_I_B1 Spectral Count	240223_NSco_8075_BC_delta_pglL_BCAL1086his_Pcumate_pglL_I_B2 Spectral Count	240223_NSco_8075_BC_delta_pglL_BCAL1086his_Pcumate_pglL_I_B3 Spectral Count	240223_NSco_8075_BC_delta_pglL_BCAL1086his_Pcumate_pglL_I_B4 Spectral Count	240223_NSco_8075_BC_delta_pglL_BCAL1086his_Pcumate_pglL_NI_B1 Spectral Count	240223_NSco_8075_BC_delta_pglL_BCAL1086his_Pcumate_pglL_NI_B2 Spectral Count	240223_NSco_8075_BC_delta_pglL_BCAL1086his_Pcumate_pglL_NI_B3 Spectral Count	240223_NSco_8075_BC_delta_pglL_BCAL1086his_Pcumate_pglL_NI_B4 Spectral Count	240223_NSco_8075_BC_delta_pglL_BCAL1086his_Pcumate_sfgfp_I_B1 Spectral Count	240223_NSco_8075_BC_delta_pglL_BCAL1086his_Pcumate_sfgfp_I_B2 Spectral Count	240223_NSco_8075_BC_delta_pglL_BCAL1086his_Pcumate_sfgfp_I_B3 Spectral Count	240223_NSco_8075_BC_delta_pglL_BCAL1086his_Pcumate_sfgfp_I_B4 Spectral Count	240223_NSco_8075_BC_delta_pglL_BCAL1086his_Pcumate_sfgfp_NI_B1 Spectral Count	240223_NSco_8075_BC_delta_pglL_BCAL1086his_Pcumate_sfgfp_NI_B2 Spectral Count	240223_NSco_8075_BC_delta_pglL_BCAL1086his_Pcumate_sfgfp_NI_B3 Spectral Count	240223_NSco_8075_BC_delta_pglL_BCAL1086his_Pcumate_sfgfp_NI_B4 Spectral Count	240223_NSco_8075_BC_delta_pglL_BCAL1086his_Pcumate_pglL_I_B1 Unique Spectral Count	240223_NSco_8075_BC_delta_pglL_BCAL1086his_Pcumate_pglL_I_B2 Unique Spectral Count	240223_NSco_8075_BC_delta_pglL_BCAL1086his_Pcumate_pglL_I_B3 Unique Spectral Count	240223_NSco_8075_BC_delta_pglL_BCAL1086his_Pcumate_pglL_I_B4 Unique Spectral Count	240223_NSco_8075_BC_delta_pglL_BCAL1086his_Pcumate_pglL_NI_B1 Unique Spectral Count	240223_NSco_8075_BC_delta_pglL_BCAL1086his_Pcumate_pglL_NI_B2 Unique Spectral Count	240223_NSco_8075_BC_delta_pglL_BCAL1086his_Pcumate_pglL_NI_B3 Unique Spectral Count	240223_NSco_8075_BC_delta_pglL_BCAL1086his_Pcumate_pglL_NI_B4 Unique Spectral Count	240223_NSco_8075_BC_delta_pglL_BCAL1086his_Pcumate_sfgfp_I_B1 Unique Spectral Count	240223_NSco_8075_BC_delta_pglL_BCAL1086his_Pcumate_sfgfp_I_B2 Unique Spectral Count	240223_NSco_8075_BC_delta_pglL_BCAL1086his_Pcumate_sfgfp_I_B3 Unique Spectral Count	240223_NSco_8075_BC_delta_pglL_BCAL1086his_Pcumate_sfgfp_I_B4 Unique Spectral Count	240223_NSco_8075_BC_delta_pglL_BCAL1086his_Pcumate_sfgfp_NI_B1 Unique Spectral Count	240223_NSco_8075_BC_delta_pglL_BCAL1086his_Pcumate_sfgfp_NI_B2 Unique Spectral Count	240223_NSco_8075_BC_delta_pglL_BCAL1086his_Pcumate_sfgfp_NI_B3 Unique Spectral Count	240223_NSco_8075_BC_delta_pglL_BCAL1086his_Pcumate_sfgfp_NI_B4 Unique Spectral Count	240223_NSco_8075_BC_delta_pglL_BCAL1086his_Pcumate_pglL_I_B1 Total Spectral Count	240223_NSco_8075_BC_delta_pglL_BCAL1086his_Pcumate_pglL_I_B2 Total Spectral Count	240223_NSco_8075_BC_delta_pglL_BCAL1086his_Pcumate_pglL_I_B3 Total Spectral Count	240223_NSco_8075_BC_delta_pglL_BCAL1086his_Pcumate_pglL_I_B4 Total Spectral Count
[truncated: 3,861 more rows]
[truncated: 45 more columns]
