# Supplementary material for: Optimized cumate toolkit for tunable protein expression during in vitro and in vivo studies of Burkholderia cenocepacia
Source: Appl Environ Microbiol. 2026 Jun 9;92(7):e00532-26. doi: 10.1128/aem.00532-26 (PMC13390352; doi:10.1128/aem.00532-26)
Supplement: Table S7 — DDA peptide and protein identification tables of B. cenocepacia K56-2 ΔpglL-bcal1086-his containing pCumateGV-PglLBc-his and pCumate-PglLBc-his with and without induction. [file aem.00532-26-s0004.xlsx]

## Sheet: Modified_peptide_information
Peptide Sequence	Modified Sequence	Prev AA	Next AA	Start	End	Peptide Length	Charges	Assigned Modifications	Protein	Protein ID	Entry Name	Gene	Protein Description	Mapped Genes	Mapped Proteins	20241115_HT_9817_pCyR_SA_induced_SA01 Spectral Count	20241115_HT_9817_pCyR_SA_induced_SA02 Spectral Count	20241115_HT_9817_pCyR_SA_induced_SA03 Spectral Count	20241115_HT_9817_pCyR_SA_induced_SA04 Spectral Count	20241115_HT_9817_pCyR_SA_uninduced_SA05 Spectral Count	20241115_HT_9817_pCyR_SA_uninduced_SA06 Spectral Count	20241115_HT_9817_pCyR_SA_uninduced_SA07 Spectral Count	20241115_HT_9817_pCyR_SA_uninduced_SA08 Spectral Count	20241115_HT_9817_pcumate_induced_PC01 Spectral Count	20241115_HT_9817_pcumate_induced_PC02 Spectral Count	20241115_HT_9817_pcumate_induced_PC03 Spectral Count	20241115_HT_9817_pcumate_induced_PC04 Spectral Count	20241115_HT_9817_pcumate_uninduced_PC05 Spectral Count	20241115_HT_9817_pcumate_uninduced_PC06 Spectral Count	20241115_HT_9817_pcumate_uninduced_PC07 Spectral Count	20241115_HT_9817_pcumate_uninduced_PC08 Spectral Count	20241115_HT_9817_pCyR_SA_induced_SA01 Intensity	20241115_HT_9817_pCyR_SA_induced_SA02 Intensity	20241115_HT_9817_pCyR_SA_induced_SA03 Intensity	20241115_HT_9817_pCyR_SA_induced_SA04 Intensity	20241115_HT_9817_pCyR_SA_uninduced_SA05 Intensity	20241115_HT_9817_pCyR_SA_uninduced_SA06 Intensity	20241115_HT_9817_pCyR_SA_uninduced_SA07 Intensity	20241115_HT_9817_pCyR_SA_uninduced_SA08 Intensity	20241115_HT_9817_pcumate_induced_PC01 Intensity	20241115_HT_9817_pcumate_induced_PC02 Intensity	20241115_HT_9817_pcumate_induced_PC03 Intensity	20241115_HT_9817_pcumate_induced_PC04 Intensity	20241115_HT_9817_pcumate_uninduced_PC05 Intensity	20241115_HT_9817_pcumate_uninduced_PC06 Intensity	20241115_HT_9817_pcumate_uninduced_PC07 Intensity	20241115_HT_9817_pcumate_uninduced_PC08 Intensity	20241115_HT_9817_pCyR_SA_induced_SA01 MaxLFQ Intensity	20241115_HT_9817_pCyR_SA_induced_SA02 MaxLFQ Intensity
MTQTAFRSQLLTFNGDPAQSSQAANHETDGLLIVDDGK	n[42.0106]MTQTAFRS[203.0794]QLLTFNGDPAQSSQAANHETDGLLIVDDGK	-	V	1	38	38	4	N-term(42.0106),8S(203.0794)	tr|B4EB90|B4EB90_BURCJ	B4EB90	B4EB90_BURCJ	guaD	Guanine deaminase			0	1	0	0	0	0	0	0	0	0	0	0	0	0	0	0	0	89832800	73410624	0	0	46434036	0	0	0	21067904	59614924	0	0	0	0	0	0	89832800
MFDRAQSTIANVDPEIFAAIEQENR	n[42.0106]MFDRAQS[568.2115]TIANVDPEIFAAIEQENR	-	R	1	25	25	3	N-term(42.0106),7S(568.2115)	tr|B4ECY9|B4ECY9_BURCJ	B4ECY9	B4ECY9_BURCJ	glyA	Serine hydroxymethyltransferase			0	1	2	1	0	0	0	1	1	1	1	0	0	0	0	0	0	197665712	214798272	210914976	0	0	0	217480128	204942336	308434592	194413248	171614096	0	0	0	0	0	197665712
SAAASTSGADR	n[42.0106]SAAASTS[568.2115]GADR	M	Y	2	12	11	2	N-term(42.0106),7S(568.2115)	tr|B4E5U3|B4E5U3_BURCJ	B4E5U3	B4E5U3_BURCJ	aroE	Shikimate dehydrogenase (NADP(+))			0	0	0	0	0	1	0	0	0	0	0	0	0	0	0	0	0	0	0	0	0	0	0	0	0	0	0	0	0	0	0	0	0	0
KAALLVSSVLLAMASASASAQGSITK	n[42.0106]KAALLVS[203.0794]SVLLAMASASASAQGSITK	M	V	2	27	26	4	N-term(42.0106),7S(203.0794)	tr|B4EIZ8|B4EIZ8_BURCJ	B4EIZ8	B4EIZ8_BURCJ	BCAM1443	Putative exported protein			0	1	0	0	0	0	0	0	0	0	0	0	1	0	0	0	0	0	0	0	0	0	0	0	0	0	0	0	0	0	0	0	0	0
SDAPALSVDANGWVR	n[42.0106]SDAPALS[203.0794]VDANGWVR	M	E	2	16	15	2	N-term(42.0106),7S(203.0794)	tr|B4E5W0|B4E5W0_BURCJ	B4E5W0	B4E5W0_BURCJ	ampD	N-acetylmuramyl-L-alanine amidase			0	0	0	1	0	0	0	0	0	0	0	0	0	0	0	0	0	21848778	0	16380120	0	0	0	0	0	0	0	0	0	0	0	0	0	21848778
MATYSNEAVLDALR	n[42.0106]MATYS[568.2115]NEAVLDALR	-	R	1	14	14	2	N-term(42.0106),5S(568.2115)	tr|B4E7K2|B4E7K2_BURCJ	B4E7K2	B4E7K2_BURCJ	BCAL1498	Uncharacterized protein			0	0	0	0	0	0	0	0	0	0	1	0	0	0	0	0	0	0	0	0	0	0	0	0	0	0	0	0	0	0	0	0	0	0
TNQPSQTAADR	n[42.0106]TNQPS[568.2115]QTAADR	M	P	2	12	11	2	N-term(42.0106),5S(568.2115)	tr|B4EJU9|B4EJU9_BURCJ	B4EJU9	B4EJU9_BURCJ	zwf	Glucose-6-phosphate 1-dehydrogenase			0	0	1	0	0	0	0	0	0	0	0	0	0	0	0	0	0	0	0	0	0	0	0	0	0	0	0	0	0	0	0	0	0	0
LVEPSHPGNVGAAAR	n[42.0106]LVEPS[203.0794]HPGNVGAAAR	M	A	2	16	15	3	N-term(42.0106),5S(203.0794)	tr|B4ED79|B4ED79_BURCJ	B4ED79	B4ED79_BURCJ	trmJ	tRNA (cytidine/uridine-2'-O-)-methyltransferase TrmJ			0	0	0	0	0	0	0	1	0	0	0	0	0	0	0	0	0	0	0	0	0	0	0	0	0	0	0	0	0	0	0	0	0	0
NPEQSPLGK	n[42.0106]NPEQS[203.0794]PLGK	M	A	2	10	9	2	N-term(42.0106),5S(203.0794)	sp|B4EBB9|QUEF_BURCJ	B4EBB9	QUEF_BURCJ	queF	NADPH-dependent 7-cyano-7-deazaguanine reductase			0	0	0	0	0	0	0	0	1	0	0	0	0	0	0	0	299980448	285824960	0	326666784	0	0	0	0	329665888	235719440	0	250897024	0	0	0	0	299980448	285824960
KIDSTPK	n[42.0106]KIDS[668.2276]TPK	M	P	2	8	7	2	N-term(42.0106),4S(668.2276)	tr|B4E8K5|B4E8K5_BURCJ	B4E8K5	B4E8K5_BURCJ	flgM	Negative regulator of flagellin synthesis (Anti-sigma-28 factor)			0	1	0	0	0	0	0	0	0	0	0	0	0	0	0	0	0	0	0	0	0	0	0	0	0	0	0	0	0	0	0	0	0	0
ADSSFAGR	n[42.0106]ADSS[203.0794]FAGR	M	A	2	9	8	2	N-term(42.0106),4S(203.0794)	tr|B4E7B1|B4E7B1_BURCJ	B4E7B1	B4E7B1_BURCJ	BCAL0400	Putative phosphoglycolate phosphatase			0	0	0	0	1	0	0	0	1	0	0	0	0	0	1	0	0	0	0	0	0	0	0	0	39565448	0	0	0	0	0	0	0	0	0
SPASTSTGR	n[42.0106]SPAS[203.0794]TSTGR	M	P	2	10	9	2	N-term(42.0106),4S(203.0794)	tr|B4EA72|B4EA72_BURCJ	B4EA72	B4EA72_BURCJ	bioC	Malonyl-[acyl-carrier protein] O-methyltransferase			0	0	1	0	0	0	0	0	0	0	0	0	0	0	0	0	0	0	0	0	0	0	0	0	0	0	0	0	0	0	0	0	0	0
TASSPIPVFDAADTAALLDYPALLATLR	n[42.0106]TAS[668.2276]S[568.2115]PIPVFDAADTAALLDYPALLATLR	M	Q	2	29	28	3	N-term(42.0106),3S(668.2276),4S(568.2115)	tr|B4EJH6|B4EJH6_BURCJ	B4EJH6	B4EJH6_BURCJ	BCAM1485	Putative ornithine cyclodeaminase			0	0	0	0	0	0	0	0	0	0	0	0	0	1	0	0	0	0	0	0	0	0	0	0	0	0	0	0	0	0	0	0	0	0
MISAIGR	n[42.0106]MIS[668.2276]AIGR	-	Y	1	7	7	2	N-term(42.0106),3S(668.2276)	tr|B4E625|B4E625_BURCJ	B4E625	B4E625_BURCJ	BCAL0302	Putative membrane protein			0	0	0	0	0	0	0	1	0	0	0	0	0	0	0	0	0	0	0	0	0	0	0	0	0	0	0	0	0	0	0	0	0	0
MTSSSTPR	n[42.0106]MTS[203.0794]S[203.0794]STPR	-	Y	1	8	8	2	N-term(42.0106),3S(203.0794),4S(203.0794)	tr|B4ELJ8|B4ELJ8_BURCJ	B4ELJ8	B4ELJ8_BURCJ	BCAM2800	Putative dehydratase			0	0	0	0	0	0	1	0	0	0	0	1	0	0	1	0	0	0	0	0	0	0	0	0	0	0	0	0	0	0	0	0	0	0
STCPSPAQAVPAPR	n[42.0106]STC[57.0215]PSPAQAVPAPR	M	R	2	15	14	2	N-term(42.0106),3C(57.0215)	tr|B4EIR0|B4EIR0_BURCJ	B4EIR0	B4EIR0_BURCJ	BCAM0319	Putative universal stress protein			0	0	0	0	0	0	0	0	0	1	0	0	0	0	0	0	0	0	0	0	0	0	0	0	0	0	0	0	0	0	0	0	0	0
MNLNDQIASLATGVDQLLHDHHAAQQAARSAEAFAR	n[42.0106]MNLNDQIASLATGVDQLLHDHHAAQQAARS[203.0794]AEAFAR	-	A	1	36	36	3	N-term(42.0106),30S(203.0794)	tr|B4EL04|B4EL04_BURCJ	B4EL04	B4EL04_BURCJ	BCAM2736	Uncharacterized protein			0	0	0	0	0	0	0	0	0	0	0	0	0	0	0	1	0	0	0	0	0	0	0	0	0	0	0	0	0	0	0	0	0	0
NSPLEATPDAR	n[42.0106]NS[568.2115]PLEATPDAR	M	R	2	12	11	2	N-term(42.0106),2S(568.2115)	tr|B4EAG6|B4EAG6_BURCJ	B4EAG6	B4EAG6_BURCJ	BCAL1867	Putative ATP-dependent DNA helicase-related protein			0	0	0	1	0	0	0	0	0	0	0	0	0	0	0	0	0	0	0	0	0	0	0	0	0	0	0	0	0	0	0	0	0	0
MMVPVFSPAPFVPDR	n[42.0106]MM[15.9949]VPVFS[568.2115]PAPFVPDR	-	A	1	15	15	4	N-term(42.0106),2M(15.9949),7S(568.2115)	tr|B4ECZ5|B4ECZ5_BURCJ	B4ECZ5	B4ECZ5_BURCJ	argM	Acetylornithine aminotransferase			0	0	0	0	0	0	0	1	0	0	0	0	0	0	0	0	0	0	0	0	0	0	0	0	0	0	0	0	0	0	0	0	0	0
TVRRFAQPSMTTPASDVSACVR	n[42.0106]TVRRFAQPS[668.2276]MTTPASDVSAC[57.0215]VR	M	H	2	23	22	3	N-term(42.0106),20C(57.0215),9S(668.2276)	tr|B4EF46|B4EF46_BURCJ	B4EF46	B4EF46_BURCJ	BCAL0109	Putative TPR repeat protein			0	0	0	0	0	0	0	0	1	0	0	0	0	0	0	0	0	0	0	0	0	0	0	0	0	0	0	0	0	0	0	0	0	0
NTSQDLSIISLVLNASVLAQAVMGLLLLLSLMSWTFIFR	n[42.0106]NTSQDLSIISLVLNAS[668.2276]VLAQAVMGLLLLLS[668.2276]LMSWTFIFR	M	K	2	40	39	5	N-term(42.0106),16S(668.2276),30S(668.2276)	tr|B4EDB7|B4EDB7_BURCJ	B4EDB7	B4EDB7_BURCJ	tolQ	Putative TolQ transport transmembrane protein			0	0	1	0	0	0	0	0	0	0	0	0	0	0	0	0	0	0	17377464	0	12264180	20937466	6.18545e+06	0	0	0	0	23105572	0	0	0	0	0	0
SAGPSGAFAQAADASAPDAVASAPVAASAVPDFDAR	n[42.0106]SAGPS[668.2276]GAFAQAADAS[668.2276]APDAVASAPVAASAVPDFDAR	M	Q	2	37	36	6	N-term(42.0106),15S(668.2276),5S(668.2276)	tr|B4EAG8|B4EAG8_BURCJ	B4EAG8	B4EAG8_BURCJ	BCAL1869	Putative exported protein			0	0	0	0	0	0	1	0	0	0	0	0	0	0	0	0	0	0	0	0	0	0	157961072	0	0	0	0	0	0	0	0	0	0	0
MPNEILNSIDSEISK	n[42.0106]MPNEILNSIDSEIS[568.2115]K	-	P	1	15	15	2	N-term(42.0106),14S(568.2115)	tr|B4EGW6|B4EGW6_BURCJ	B4EGW6	B4EGW6_BURCJ	BCAM2251A	Uncharacterized protein			0	0	0	0	0	1	0	0	0	0	0	0	0	0	0	0	0	0	0	0	0	0	0	0	0	0	0	0	0	0	0	0	0	0
SSNLAVSVENLSK	n[42.0106]SSNLAVSVENLS[203.0794]K	M	V	2	14	13	2	N-term(42.0106),12S(203.0794)	tr|B4ECF0|B4ECF0_BURCJ	B4ECF0	B4ECF0_BURCJ	wzt	ABC transporter ATP-binding protein			0	0	0	0	0	0	0	0	0	0	0	0	0	0	0	1	0	0	0	0	0	0	0	0	0	0	0	0	0	0	0	0	0	0
SSPTLFEFFAPCPR	n[42.0106]SSPTLFEFFAPC[57.0215]PR	M	G	2	15	14	2	N-term(42.0106),12C(57.0215)	tr|B4EE39|B4EE39_BURCJ	B4EE39	B4EE39_BURCJ	BCAL3318	Putative RNA-methylase protein			1	0	0	0	0	0	0	0	0	0	0	0	0	0	0	0	0	0	0	0	0	0	0	0	0	0	0	0	0	0	0	0	0	0
YSNILVALDGSDTSSR	n[42.0106]YSNILVALDGS[203.0794]DTSSR	M	A	2	17	16	2	N-term(42.0106),11S(203.0794)	tr|B4EIA4|B4EIA4_BURCJ	B4EIA4	B4EIA4_BURCJ	BCAM0292	Putative universal stress protein			0	1	0	1	1	1	0	1	2	0	0	0	0	0	0	0	38806380	102567776	73515800	123468688	129913248	97295208	66512480	129830536	78452816	76317864	41418280	0	26559530	15189298	0	0	38806380	102567776
NNMTRYDPFSLEPVSDLFQGLFR	n[42.0106]NNMTRYDPFS[203.0794]LEPVS[203.0794]DLFQGLFR	M	P	2	24	23	3	N-term(42.0106),10S(203.0794),15S(203.0794)	tr|B4EI89|B4EI89_BURCJ	B4EI89	B4EI89_BURCJ	BCAM0278	Putative heat shock protein			0	0	0	0	0	1	0	0	0	0	0	1	0	0	0	0	0	0	0	0	0	0	0	0	0	0	0	0	0	0	0	0	0	0
ATILVVDDEMGIRELLSEILSDEGHVVEAAENAQAAR	n[42.0106]ATILVVDDEM[15.9949]GIRELLS[668.2276]EILS[568.2115]DEGHVVEAAENAQAAR	M	E	2	38	37	3	N-term(42.0106),10M(15.9949),17S(668.2276),21S(568.2115)	tr|B4E7W4|B4E7W4_BURCJ	B4E7W4	B4E7W4_BURCJ	BCAL0472	Two-component regulatory system, response regulator protein			0	0	0	0	0	0	0	0	0	0	0	1	0	0	0	0	0	0	0	0	0	0	0	0	0	0	0	28084820	0	0	0	0	0	0
ISVPPLAASMRPDHDPR	n[42.0106]ISVPPLAASM[15.9949]RPDHDPR	M	S	2	18	17	3	N-term(42.0106),10M(15.9949)	tr|B4EI97|B4EI97_BURCJ	B4EI97	B4EI97_BURCJ	BCAM0285	Uncharacterized protein			0	0	0	2	0	1	0	0	0	0	0	0	0	0	0	0	0	59260948	55898372	37356968	0	30474042	0	40699480	0	0	0	0	0	0	0	0	0	59260948
MSEINKEKLMSDIK	n[42.0106]MSEINKEKLM[15.9949]SDIK	-	T	1	14	14	2	N-term(42.0106),10M(15.9949)	tr|B4ECY4|B4ECY4_BURCJ	B4ECY4	B4ECY4_BURCJ	BCAL3193	Uncharacterized protein			0	0	0	0	0	0	1	0	0	0	0	0	0	0	0	0	4270929410	0	5414735900	6225003000	4435333100	4752049700	4478285800	4670156300	0	0	7632065500	7200025600	0	7149911000	7413995500	8807772200	4270929410	0
ASAYSPSR	n[42.0106]ASAYSPSR	M	T	2	9	8	2	N-term(42.0106)	tr|B4E9M2|B4E9M2_BURCJ	B4E9M2	B4E9M2_BURCJ	aceK	Isocitrate dehydrogenase kinase/phosphatase			0	0	0	0	0	0	1	0	0	0	0	0	0	0	0	0	0	0	0	0	0	0	0	0	0	0	0	0	0	0	0	0	0	0
GHQEFMSQEEVDALLK	n[42.0106]GHQEFMSQEEVDALLK	M	G	2	17	16	2	N-term(42.0106)	tr|B4E6N6|B4E6N6_BURCJ	B4E6N6	B4E6N6_BURCJ	fliM	Flagellar motor switch protein FliM			2	1	1	2	0	0	0	0	0	0	0	0	0	0	0	0	79338664	0	149155296	108953952	0	0	33796176	0	22217786	0	0	16637238	0	0	0	0	79338664	0
GQSSDEANAPVAGQFALPLSATFGLGDR	n[42.0106]GQSSDEANAPVAGQFALPLSATFGLGDR	M	V	2	29	28	2	N-term(42.0106)	sp|P00384|DYR22_ECOLX	P00384	DYR22_ECOLX		Dihydrofolate reductase type 2		tr|TMP001|TMP001_pSCrhaB2	0	0	0	0	0	0	0	0	0	0	0	0	0	0	0	1	0	0	0	0	0	0	0	0	0	0	59406016	46294904	0	0	0	9495034	0	0
ISVPPLAASMRPDHDPR	n[42.0106]ISVPPLAASMRPDHDPR	M	S	2	18	17	3	N-term(42.0106)	tr|B4EI97|B4EI97_BURCJ	B4EI97	B4EI97_BURCJ	BCAM0285	Uncharacterized protein			2	1	1	1	1	1	1	1	1	1	1	1	1	1	1	2	575525760	673753150	514509248	454364000	466412288	532595296	473647072	504058912	316951264	374595136	194329696	257909440	170051824	239649984	184626560	195117296	575525760	673753150
KGPQHAAQPPAGPSGHDGR	n[42.0106]KGPQHAAQPPAGPSGHDGR	M	A	2	20	19	3	N-term(42.0106)	tr|B4E5Q2|B4E5Q2_BURCJ	B4E5Q2	B4E5Q2_BURCJ	BCAL2374	Permease protein			0	1	0	0	0	0	0	0	0	0	0	0	0	0	0	0	0	0	0	0	0	0	0	0	0	0	0	0	0	0	0	0	0	0
KIATPPR	n[42.0106]KIATPPR	M	A	2	8	7	2	N-term(42.0106)	tr|B4EIL4|B4EIL4_BURCJ	B4EIL4	B4EIL4_BURCJ	BCAM2448	Putative GNAT family N-acetyltransferase	BCAM2527	tr|B4EJ80|B4EJ80_BURCJ	0	1	1	0	0	0	1	0	0	0	0	0	1	0	0	0	0	16204409900	13941916700	0	0	0	8302793200	0	0	0	0	0	9009357800	0	0	0	0	16204409900
KIDSTPKPSPLAPTGNGAAR	n[42.0106]KIDSTPKPSPLAPTGNGAAR	M	A	2	21	20	3	N-term(42.0106)	tr|B4E8K5|B4E8K5_BURCJ	B4E8K5	B4E8K5_BURCJ	flgM	Negative regulator of flagellin synthesis (Anti-sigma-28 factor)			0	0	0	0	0	1	0	0	0	0	0	0	0	0	1	0	0	0	0	0	0	0	0	0	0	0	0	0	0	0	0	0	0	0
KNHGLSRR	n[42.0106]KNHGLSRR	M	G	2	9	8	2	N-term(42.0106)	tr|B4EJP5|B4EJP5_BURCJ	B4EJP5	B4EJP5_BURCJ	BCAM1553	Putative dehydrogenase, molybdenum-binding subunit			0	0	0	0	0	2	0	0	0	0	1	1	1	2	1	1	0	0	0	0	0	11923208	0	0	0	0	0	0	0	17525002	0	0	0	0
KPTETPSPAAPK	n[42.0106]KPTETPSPAAPK	M	L	2	13	12	2	N-term(42.0106)	tr|B4E9U2|B4E9U2_BURCJ	B4E9U2	B4E9U2_BURCJ	BCAL1761	MarR family regulatory protein			1	0	0	0	0	0	0	0	0	0	0	0	0	0	0	0	396938752	0	0	0	0	0	0	0	0	0	0	0	0	0	0	0	0	0
MATGTVK	n[42.0106]MATGTVK	-	W	1	7	7	2	N-term(42.0106)	tr|B4E6U0|B4E6U0_BURCJ	B4E6U0	B4E6U0_BURCJ	cspD	Cold shock-like protein CspD			0	0	0	0	0	0	0	1	0	0	0	0	0	0	0	0	0	0	0	0	0	0	0	0	0	0	0	0	0	0	0	0	0	0
MDVQTDQAALSAHDTR	n[42.0106]MDVQTDQAALSAHDTR	-	R	1	16	16	2	N-term(42.0106)	tr|B4E8T9|B4E8T9_BURCJ	B4E8T9	B4E8T9_BURCJ	kgtP	Alpha-ketoglutarate permease			0	0	0	0	0	0	0	0	2	0	0	2	0	0	0	0	18254044	27176662	0	19216698	0	0	0	0	18913224	32056282	0	0	0	0	0	0	18254044	27176662
MNKQELIDAVAAQTGASK	n[42.0106]MNKQELIDAVAAQTGASK	-	A	1	18	18	2	N-term(42.0106)	tr|B4E7A4|B4E7A4_BURCJ	B4E7A4	B4E7A4_BURCJ	hupA	DNA-binding protein HU-alpha			0	0	0	0	0	0	0	0	1	1	1	0	1	0	0	0	0	0	0	0	0	0	0	0	0	38925528	33787580	0	0	0	0	0	0	0
MNYPHPIIAR	n[42.0106]MNYPHPIIAR	-	E	1	10	10	2	N-term(42.0106)	sp|B4E5N4|PSD_BURCJ	B4E5N4	PSD_BURCJ	psd	Phosphatidylserine decarboxylase proenzyme			1	0	0	0	0	0	0	0	0	0	0	0	0	0	0	0	0	0	0	0	0	0	0	0	0	0	0	0	0	0	0	0	0	0
MSASPEVR	n[42.0106]MSASPEVR	-	P	1	8	8	2	N-term(42.0106)	tr|B4EG01|B4EG01_BURCJ	B4EG01	B4EG01_BURCJ	BCAM0015	Uncharacterized protein			0	0	0	0	0	0	0	0	0	0	0	0	1	0	0	0	0	0	0	0	2350076160	0	0	0	78539984	0	0	0	48305612	1196720900	1286808190	1220173440	0	0
MSLRPLHDR	n[42.0106]MSLRPLHDR	-	V	1	9	9	3	N-term(42.0106)	tr|B4EKJ4|B4EKJ4_BURCJ	B4EKJ4	B4EKJ4_BURCJ	groS	10 kDa chaperonin			0	0	0	0	0	0	0	0	0	0	0	0	0	0	0	1	0	0	0	0	0	0	0	0	0	0	0	0	0	0	0	301739232	0	0
NRPDPDQLLDK	n[42.0106]NRPDPDQLLDK	M	L	2	12	11	2	N-term(42.0106)	tr|B4E5Q8|B4E5Q8_BURCJ	B4E5Q8	B4E5Q8_BURCJ	kdpD	Two-component regulatory system, sensor kinase protein			0	0	0	1	0	0	0	0	0	0	0	0	0	0	0	0	0	0	0	81146744	0	0	0	0	0	0	0	0	0	0	0	0	0	0
NSPQGPQHDAPRPPDPAISTK	n[42.0106]NSPQGPQHDAPRPPDPAISTK	M	S	2	22	21	3	N-term(42.0106)	tr|B4EE36|B4EE36_BURCJ	B4EE36	B4EE36_BURCJ	BCAL3315	Mammalian cell entry related membrane protein			1	2	2	1	1	1	1	1	1	1	1	1	2	1	1	1	51720188	109793016	125193432	100355240	73009000	29000772	47171708	65367004	118228744	84290176	99918976	80783944	59662128	45456420	35042004	66554428	51720188	109793016
NSPVTTTQETVFVVDDDEAVR	n[42.0106]NSPVTTTQETVFVVDDDEAVR	M	D	2	22	21	2	N-term(42.0106)	tr|B4EDU0|B4EDU0_BURCJ	B4EDU0	B4EDU0_BURCJ	BCAL2211	Two-component regulatory system, response regulator protein			0	0	0	0	0	0	0	1	0	0	0	0	0	0	0	0	0	0	0	0	0	0	0	13458202	0	0	10630651	0	0	0	0	0	0	0
PAATPATLR	n[42.0106]PAATPATLR	M	F	2	10	9	2	N-term(42.0106)	tr|B4EFD9|B4EFD9_BURCJ	B4EFD9	B4EFD9_BURCJ	BCAM2071	Putative acetyltransferase			0	0	0	0	1	0	1	0	0	0	0	0	0	1	1	1	0	0	0	0	0	0	98554048	0	0	0	0	0	0	0	115183904	0	0	0
SAGPSGAFAQAADASAPDAVASAPVAASAVPDFDAR	n[42.0106]SAGPSGAFAQAADASAPDAVASAPVAASAVPDFDAR	M	Q	2	37	36	2	N-term(42.0106)	tr|B4EAG8|B4EAG8_BURCJ	B4EAG8	B4EAG8_BURCJ	BCAL1869	Putative exported protein			0	0	0	0	0	0	0	0	0	0	1	0	0	0	0	0	0	0	0	0	0	0	0	0	0	0	119954944	0	0	0	0	0	0	0
SDAATPTEGPSIESPFVDLLGVQLVSAK	n[42.0106]SDAATPTEGPSIESPFVDLLGVQLVSAK	M	D	2	29	28	2	N-term(42.0106)	tr|B4EBJ8|B4EBJ8_BURCJ	B4EBJ8	B4EBJ8_BURCJ	BCAL1970	Thioesterase superfamily protein			0	1	0	0	0	0	0	0	0	0	1	2	1	0	0	1	0	0	0	0	0	0	0	0	0	0	0	0	0	0	0	0	0	0
SDALATHR	n[42.0106]SDALATHR	M	S	2	9	8	2	N-term(42.0106)	tr|B4EQB3|B4EQB3_BURCJ	B4EQB3	B4EQB3_BURCJ	BCAS0347	Putative binding-protein-dependent transport system component			2	2	2	2	3	2	2	2	2	2	2	2	0	2	2	2	986653310	1091208700	1002139070	1017440190	910478660	779297660	872428100	868506880	984055550	944717120	938119420	1091777790	917547140	876052800	958521470	1065844420	986653310	1091208700
SDLQTSNPNTESFAALFEESLTR	n[42.0106]SDLQTSNPNTESFAALFEESLTR	M	Q	2	24	23	2	N-term(42.0106)	tr|B4EB40|B4EB40_BURCJ	B4EB40	B4EB40_BURCJ	rpsA	30S ribosomal protein S1			6	10	14	6	4	8	8	6	7	4	13	4	8	4	7	7	410400416	823355140	418883456	484934848	280769184	299184192	222580880	332136096	485521792	656912190	606033540	466563008	348639328	531834528	227939488	284796288	410400416	823355140
SDPQQNPGDAPEETFISHLVELR	n[42.0106]SDPQQNPGDAPEETFISHLVELR	M	D	2	24	23	2	N-term(42.0106)	tr|B4E648|B4E648_BURCJ	B4E648	B4E648_BURCJ	tatC	Sec-independent protein translocase protein TatC			1	2	0	3	1	1	1	1	0	0	0	0	0	2	2	2	18036424	44053548	24248526	37081476	40136460	36624776	53674748	34644396	29901066	54489388	43638444	33789996	22395520	43290488	36731848	51022548	18036424	44053548
SDSVAKPVDATFDQFGLAADILK	n[42.0106]SDSVAKPVDATFDQFGLAADILK	M	A	2	24	23	2	N-term(42.0106)	tr|B4E6D8|B4E6D8_BURCJ	B4E6D8	B4E6D8_BURCJ	rhlE2	Putative ATP-dependent RNA helicase 2			0	1	2	0	0	0	0	1	1	2	2	1	1	2	2	2	38258396	1144222590	0	0	0	73558992	0	0	130681496	119860400	0	1113587840	48082060	40544708	95013784	95440944	38258396	1144222590
SDTRPDTLFALTALSPIDGR	n[42.0106]SDTRPDTLFALTALSPIDGR	M	Y	2	21	20	2	N-term(42.0106)	tr|B4EEU9|B4EEU9_BURCJ	B4EEU9	B4EEU9_BURCJ	purB	Adenylosuccinate lyase			0	0	1	0	0	0	0	0	0	0	0	0	0	0	0	0	0	0	69375592	80322712	0	0	48432352	50369016	40314284	45027312	0	55449796	0	0	0	0	0	0
SDVENQPFFNIQR	n[42.0106]SDVENQPFFNIQR	M	V	2	14	13	2	N-term(42.0106)	sp|B4EA67|SECB_BURCJ	B4EA67	SECB_BURCJ	secB	Protein-export protein SecB			1	0	2	2	0	1	0	1	0	1	1	2	2	0	0	0	70878216	51463148	22671598	49857800	0	44564572	27277866	18626438	24241896	30278276	15693415	15796699	19849440	0	38968212	0	70878216	51463148
SEIQTAHTHSAPLVGVLMGSSSDWDVMK	n[42.0106]SEIQTAHTHSAPLVGVLMGSSSDWDVMK	M	H	2	29	28	3	N-term(42.0106)	tr|B4EA21|B4EA21_BURCJ	B4EA21	B4EA21_BURCJ	purE	N5-carboxyaminoimidazole ribonucleotide mutase			2	0	0	0	2	1	0	0	0	0	0	0	0	0	0	0	60811820	100638096	149183392	119448648	87320032	17525986	80454576	91014968	97930224	133622008	0	0	107296272	87643048	85744344	89315976	60811820	100638096
SEPIDLSQIAPTLK	n[42.0106]SEPIDLSQIAPTLK	M	A	2	15	14	2	N-term(42.0106)	sp|B4E7Y8|ARGB_BURCJ	B4E7Y8	ARGB_BURCJ	argB	Acetylglutamate kinase			0	1	0	0	0	0	0	0	0	0	0	0	0	0	0	0	85510992	70879944	80897816	97770824	26719920	39615776	0	34675788	67952832	63059568	54473200	0	0	0	0	0	85510992	70879944
SGIHFGHDLFDEFAR	n[42.0106]SGIHFGHDLFDEFAR	M	V	2	16	15	2,3	N-term(42.0106)	tr|B4EEH1|B4EEH1_BURCJ	B4EEH1	B4EEH1_BURCJ	BCAL1234	Putative heat shock protein			3	2	2	2	2	2	6	7	1	2	2	2	2	2	2	2	1827686270	1778412290	1978845060	1869961860	2929943040	3661452800	3347782660	3738772480	247029312	218102096	253921488	259735152	252077456	267526720	239619408	271179424	1777589120	1778412290
SGSVVKSAAR	n[42.0106]SGSVVKSAAR	M	V	2	11	10	2	N-term(42.0106)	tr|B4EKW1|B4EKW1_BURCJ	B4EKW1	B4EKW1_BURCJ	BCAM2692	IclR family regulatory protein			1	0	0	0	0	0	0	0	0	0	0	0	0	0	0	0	54202940	51889132	0	0	0	0	0	0	0	0	0	0	0	0	0	0	54202940	51889132
SNAVSPLFEAVR	n[42.0106]SNAVSPLFEAVR	M	A	2	13	12	2	N-term(42.0106)	tr|B4E8Z0|B4E8Z0_BURCJ	B4E8Z0	B4E8Z0_BURCJ	nadC	Putative nicotinate-nucleotide pyrophosphorylase			0	0	0	0	0	0	0	0	0	0	0	0	0	0	0	1	0	0	0	0	0	0	0	0	0	0	21578126	24276256	331016224	141686992	164704544	154340128	0	0
SSQQQSIPSYLHADDLGPWGNYLQQVDR	n[42.0106]SSQQQSIPSYLHADDLGPWGNYLQQVDR	M	V	2	29	28	2	N-term(42.0106)	tr|B4EEU7|B4EEU7_BURCJ	B4EEU7	B4EEU7_BURCJ	BCAL3359	Glutamate dehydrogenase			0	1	2	0	0	0	0	1	2	1	0	0	1	1	1	0	0	14117764	21087304	20640312	0	0	0	13957903	0	6499019	0	0	0	0	0	0	0	14117764
STEPSSKPVFPITDEVR	n[42.0106]STEPSSKPVFPITDEVR	M	H	2	18	17	2	N-term(42.0106)	tr|B4EET2|B4EET2_BURCJ	B4EET2	B4EET2_BURCJ	tyrZ	Tyrosine--tRNA ligase			2	2	2	2	4	2	2	2	2	2	1	3	2	0	1	0	229389600	307459072	284464928	341137568	166283360	180366784	151554640	155202464	303671872	272312672	264270816	278360000	156746592	0	162008960	168032080	229389600	307459072
STLDAPAPSAATEGDASLVSLPWVK	n[42.0106]STLDAPAPSAATEGDASLVSLPWVK	M	Q	2	26	25	2	N-term(42.0106)	tr|B4EC25|B4EC25_BURCJ	B4EC25	B4EC25_BURCJ	BCAL2018	Acetylornithine deacetylase			0	0	0	0	0	0	0	0	0	0	0	1	0	0	0	1	0	0	0	0	0	0	0	0	0	0	0	0	0	0	0	0	0	0
STPFASPATQAASASLPVFPR	n[42.0106]STPFASPATQAASASLPVFPR	M	P	2	22	21	2	N-term(42.0106)	tr|B4EBJ4|B4EBJ4_BURCJ	B4EBJ4	B4EBJ4_BURCJ	BCAL1966	tRNA-modifying protein YgfZ			0	0	2	0	0	0	0	0	0	0	1	0	0	1	1	0	0	10979665	12581341	13065502	4.15223e+06	18931436	0	0	0	10845029	0	0	0	13655855	8481644	0	0	10979665
STPITLPQGMTITGEIKPGYEAILTPDALALVAALHR	n[42.0106]STPITLPQGMTITGEIKPGYEAILTPDALALVAALHR	M	T	2	38	37	3	N-term(42.0106)	tr|B4ECR3|B4ECR3_BURCJ	B4ECR3	B4ECR3_BURCJ	aceB	Malate synthase			0	0	0	0	1	2	1	2	0	0	2	0	0	0	0	0	0	40734228	0	50173956	0	0	31256366	11250044	40092024	0	14310340	47365516	0	0	39853336	0	0	40734228
STVETVTAEAAAPALVLPHLFHPFDTPVHPDADR	n[42.0106]STVETVTAEAAAPALVLPHLFHPFDTPVHPDADR	M	A	2	35	34	4	N-term(42.0106)	tr|B4EFD6|B4EFD6_BURCJ	B4EFD6	B4EFD6_BURCJ	BCAM2068	Uncharacterized protein			0	0	0	0	0	0	0	0	0	0	0	0	2	0	0	0	0	0	0	0	43025284	0	0	0	51435176	0	0	0	46720648	97839856	61075636	67324304	0	0
SVVAAVK	n[42.0106]SVVAAVK	M	P	2	8	7	2	N-term(42.0106)	tr|B4EEN7|B4EEN7_BURCJ	B4EEN7	B4EEN7_BURCJ	BCAL2298	Putative membrane protein			0	0	0	0	0	0	0	0	0	0	1	0	0	1	1	0	0	2943048700	3054873860	2916696830	3300278270	2969869310	2947282180	2954500860	3316682750	3314873090	2988508930	3332774910	3400001020	3078894850	3002490620	3420176640	0	2943048700
SVVAAVKPGWLAQAGQWMQR	n[42.0106]SVVAAVKPGWLAQAGQWMQR	M	H	2	21	20	2	N-term(42.0106)	tr|B4EEN7|B4EEN7_BURCJ	B4EEN7	B4EEN7_BURCJ	BCAL2298	Putative membrane protein			0	0	0	0	0	0	0	0	2	0	0	0	0	0	0	0	0	42763460	22455574	0	33971968	0	0	0	11360464	39494908	48609336	36612144	22006960	0	0	0	0	42763460
TDTLQEEHAAADHAMR	n[42.0106]TDTLQEEHAAADHAMR	M	N	2	17	16	3	N-term(42.0106)	tr|B4EI36|B4EI36_BURCJ	B4EI36	B4EI36_BURCJ	BCAM2417	Uncharacterized protein			0	0	1	0	0	0	0	0	0	0	0	0	0	0	0	0	68672888	71861712	58307548	64938316	0	35311212	18552298	0	73102304	69612896	57551812	61694012	0	0	0	0	68672888	71861712
YQYDQYDQTIVDER	n[42.0106]YQYDQYDQTIVDER	M	V	2	15	14	2	N-term(42.0106)	tr|B4E8V8|B4E8V8_BURCJ	B4E8V8	B4E8V8_BURCJ	cysI	Putative sulfite reductase			0	0	0	0	0	0	0	0	0	0	0	1	0	0	0	0	0	0	0	0	0	0	0	0	89437088	0	122681360	93481368	59441248	19158102	0	0	0	0
ALAAEVTASSMR	ALAAEVTAS[668.2276]SMR	R	L	280	291	12	2	9S(668.2276)	tr|B4EJ01|B4EJ01_BURCJ	B4EJ01	B4EJ01_BURCJ	BCAM1446	LysR family regulatory protein			0	0	0	0	0	0	0	0	0	0	1	0	0	0	0	0	0	0	0	0	0	0	0	0	0	0	0	0	0	0	0	0	0	0
GLPAAAALSLDQFVR	GLPAAAALS[668.2276]LDQFVR	R	A	186	200	15	2	9S(668.2276)	tr|B4EL70|B4EL70_BURCJ	B4EL70	B4EL70_BURCJ	BCAM0649	LysR family regulatory protein			0	0	0	0	0	0	0	0	0	0	0	0	0	0	0	1	0	0	0	0	0	0	0	0	0	0	0	0	0	0	0	14172928	0	0
LTEVELDLSDSK	LTEVELDLS[668.2276]DSK	R	T	46	57	12	3	9S(668.2276)	tr|B4ELG7|B4ELG7_BURCJ	B4ELG7	B4ELG7_BURCJ	BCAM2769	Putative dehydrogenase			0	0	0	0	0	1	0	0	0	0	0	0	0	0	1	0	0	0	0	0	0	0	0	0	0	0	0	0	0	0	0	0	0	0
AAPADAASSVAAGEPR	AAPADAASS[568.2115]VAAGEPR	K	W	519	534	16	2	9S(568.2115)	tr|B4E8C3|B4E8C3_BURCJ	B4E8C3	B4E8C3_BURCJ	BCAL2629	Putative bifunctional protein (Uroporphyrin-III C-methyltransferase and uroporphyrinogen-III synthase transmembrane protein)			0	0	1	0	0	0	1	1	0	0	0	2	0	0	0	0	0	0	155679136	0	0	0	25935616	49896112	0	0	0	107112200	0	0	0	0	0	0
AIDAPIPASADTAGK	AIDAPIPAS[568.2115]ADTAGK	K	G	93	107	15	2	9S(568.2115)	tr|B4E6J9|B4E6J9_BURCJ	B4E6J9	B4E6J9_BURCJ	ftsL	Cell division protein FtsL			0	0	0	7	0	0	0	0	0	3	0	0	0	0	0	0	0	25246478	26614006	40004728	0	0	0	0	0	27239956	24738634	8.3112e+06	0	0	0	0	0	25246478
AIGAVRAASAARAG	AIGAVRAAS[568.2115]AARAG	R	-	774	787	14	2	9S(568.2115)	tr|B4ECW3|B4ECW3_BURCJ	B4ECW3	B4ECW3_BURCJ	xdhB	Putative xanthine dehydrogenase large subunit			2	0	0	1	0	0	0	0	0	0	0	0	0	0	0	0	113515272	0	55664372	89495416	96959024	0	0	95143344	0	30267818	0	0	0	0	0	0	113515272	0
ANAVVTNDSGLMHVAAALR	ANAVVTNDS[568.2115]GLMHVAAALR	R	R	260	278	19	3	9S(568.2115)	tr|B4EBZ7|B4EBZ7_BURCJ	B4EBZ7	B4EBZ7_BURCJ	waaF	Putative ADP-heptose--LPS heptosyltransferase II			0	0	1	0	0	0	0	0	0	0	0	0	0	0	0	0	25989114	21075924	65099276	21889678	46265288	0	0	0	40514668	0	25804686	38566604	0	0	0	0	25989114	21075924
ENAAHSASSADAQYQQAIAALDAAK	ENAAHSASS[568.2115]ADAQYQQAIAALDAAK	R	L	123	147	25	3	9S(568.2115)	tr|B4E719|B4E719_BURCJ	B4E719	B4E719_BURCJ	BCAL1453	Putative fusaric acid resistance transport protein			0	0	0	0	0	0	0	0	2	1	2	0	0	0	0	0	21725666	0	0	0	0	0	0	0	120001880	98792512	135910688	0	0	0	0	0	21725666	0
EPIIEYLNSNITLLK	EPIIEYLNS[568.2115]NITLLK	K	W	615	629	15	2	9S(568.2115)	tr|B4EM96|B4EM96_BURCJ	B4EM96	B4EM96_BURCJ	acnB	Aconitate hydratase B			0	0	0	0	0	0	0	0	0	1	0	0	0	0	0	0	0	0	0	0	0	0	0	0	0	0	0	0	0	0	0	0	0	0
GEALASIASVAEMSITSR	GEALASIAS[568.2115]VAEMSITSR	R	T	116	133	18	2	9S(568.2115)	tr|B4EDH2|B4EDH2_BURCJ	B4EDH2	B4EDH2_BURCJ	mutL	DNA mismatch repair protein MutL			0	0	0	0	0	0	0	1	0	0	0	0	0	0	0	0	0	0	0	0	23365632	0	0	30104782	0	0	0	0	0	0	0	0	0	0
LSAQGMGASNPIADNATEAGR	LSAQGMGAS[568.2115]NPIADNATEAGR	R	A	178	198	21	2	9S(568.2115)	tr|B4E8D9|B4E8D9_BURCJ	B4E8D9	B4E8D9_BURCJ	BCAL2645	Putative OmpA family membrane protein			0	1	0	1	0	0	0	0	0	0	0	1	0	0	0	0	0	18918302	60663508	44299144	0	0	0	0	30022886	35752432	0	21501180	0	0	0	0	0	18918302
LSKPAATTSATTSTTTSAGTASTSTTATAGTTTAAPAPTASAPEAAAK	LSKPAATTS[568.2115]ATTSTTTSAGTASTSTTATAGTTTAAPAPTASAPEAAAK	K	P	112	159	48	3	9S(568.2115)	tr|B4EB03|B4EB03_BURCJ	B4EB03	B4EB03_BURCJ	BCAL1917	Putative exported protein			0	0	0	0	0	0	0	0	0	0	0	1	0	0	0	0	0	0	0	0	0	0	0	0	0	0	107634416	121783368	0	0	0	0	0	0
PASAPKPASAPK	PASAPKPAS[568.2115]APK	K	-	506	517	12	2	9S(568.2115)	tr|B4EA63|B4EA63_BURCJ	B4EA63	B4EA63_BURCJ	BCAL0738	C-terminal processing protease-3			0	0	0	0	0	2	0	0	0	0	0	0	0	1	0	0	0	0	0	0	0	0	0	0	0	0	0	0	0	0	0	0	0	0
SLGKQVRFSIVGEGTQVDR	SLGKQVRFS[568.2115]IVGEGTQVDR	R	D	321	339	19	3	9S(568.2115)	tr|B4EMM7|B4EMM7_BURCJ	B4EMM7	B4EMM7_BURCJ	BCAM0825	Putative chemotaxis-related two component response regulator/histidine kinase			0	0	0	0	0	0	0	2	0	0	1	0	0	1	0	0	0	0	0	0	0	0	0	0	0	0	0	0	0	0	0	0	0	0
TANAGPFASAATAQSDASAGHAAAAGERPHAGPGSEPP	TANAGPFAS[568.2115]AATAQSDASAGHAAAAGERPHAGPGSEPP	R	-	116	153	38	4	9S(568.2115)	tr|B4E896|B4E896_BURCJ	B4E896	B4E896_BURCJ	BCAL1599a	Hypothetical phage protein			0	0	0	0	0	0	0	0	0	0	0	0	0	0	2	0	0	0	0	0	0	0	0	0	0	0	0	0	0	0	30572244	0	0	0
AGAEVIGVSR	AGAEVIGVS[203.0794]R	K	D	61	70	10	2	9S(203.0794)	tr|B4EB22|B4EB22_BURCJ	B4EB22	B4EB22_BURCJ	BCAL1936	AhpC/TSA family protein			0	0	0	0	0	0	0	0	0	1	0	0	0	0	0	0	20456368	0	43275320	0	0	0	0	0	0	29775014	0	0	0	73333456	0	0	20456368	0
AKILVVDDSGTVRDEVAGFLR	AKILVVDDS[203.0794]GTVRDEVAGFLR	M	N	2	22	21	4	9S(203.0794)	tr|B4EGV4|B4EGV4_BURCJ	B4EGV4	B4EGV4_BURCJ	BCAM1199	Two-component regulatory system, response regulator protein			0	0	0	0	0	0	0	0	0	0	1	0	0	1	0	0	0	0	0	0	2199607300	2655406340	1674207870	2924662530	0	0	1913492350	1422474500	2017123460	463130368	1616591230	627658050	0	0
APEAIVPYSYAGTMGLVQGEGIAQR	APEAIVPYS[203.0794]YAGTMGLVQGEGIAQR	R	F	102	126	25	3	9S(203.0794)	tr|B4E6K5|B4E6K5_BURCJ	B4E6K5	B4E6K5_BURCJ	BCAL3475	Putative molybdopterin-containing oxidoreductase			0	0	0	0	0	0	0	0	0	0	0	0	1	0	1	0	0	0	0	0	0	0	0	0	0	0	0	0	0	0	146152352	0	0	0
AVLGLVPVSAGTLSVGGVPVVR	AVLGLVPVS[203.0794]AGTLSVGGVPVVR	R	G	52	73	22	4	9S(203.0794)	tr|B4E9Z8|B4E9Z8_BURCJ	B4E9Z8	B4E9Z8_BURCJ	BCAL2814	ABC transporter ATP-binding protein			0	0	0	0	0	0	1	0	0	0	0	0	0	0	0	0	0	0	0	0	0	0	0	0	0	0	0	0	0	0	0	0	0	0
DALATLLASRGLK	DALATLLAS[203.0794]RGLK	R	Q	79	91	13	3	9S(203.0794)	tr|B4EN25|B4EN25_BURCJ	B4EN25	B4EN25_BURCJ	BCAM0907	Sulfurtransferase			1	2	1	0	1	1	1	0	0	1	1	2	1	0	1	0	0	0	0	0	0	0	0	0	0	0	0	0	0	0	0	0	0	0
DLADHLEPSPLQAALAR	DLADHLEPS[203.0794]PLQAALAR	R	M	132	148	17	2	9S(203.0794)	tr|B4E5Y4|B4E5Y4_BURCJ	B4E5Y4	B4E5Y4_BURCJ	BCAL3454	Uncharacterized protein			0	0	0	0	0	0	1	0	0	0	0	0	0	0	0	0	0	0	0	0	0	0	12425975	0	0	0	0	0	0	0	0	0	0	0
DLYATAVLSGNR	DLYATAVLS[203.0794]GNR	R	N	494	505	12	2	9S(203.0794)	tr|B4EKX0|B4EKX0_BURCJ	B4EKX0	B4EKX0_BURCJ	acnA	Aconitate hydratase 1			0	0	0	0	0	0	0	0	0	0	0	1	0	0	0	0	0	0	0	0	0	0	0	0	0	0	0	0	0	0	0	0	0	0
EQTLITLESDKASMEVPSDVAGTVK	EQTLITLES[203.0794]DKASMEVPSDVAGTVK	K	E	33	57	25	2	9S(203.0794)	tr|B4EDT6|B4EDT6_BURCJ	B4EDT6	B4EDT6_BURCJ	BCAL2207	Dihydrolipoyl dehydrogenase			1	0	0	0	2	0	0	0	3	0	0	0	0	0	1	1	0	0	0	0	0	0	0	0	0	0	0	0	0	0	19747526	0	0	0
GSITVNGVSLTVNAVDDR	GSITVNGVS[203.0794]LTVNAVDDR	K	A	139	156	18	2	9S(203.0794)	tr|B4EBT5|B4EBT5_BURCJ	B4EBT5	B4EBT5_BURCJ	ribE	Riboflavin synthase alpha chain			0	0	0	0	0	0	0	0	0	0	0	0	0	0	0	1	0	0	0	0	0	0	0	0	0	0	0	0	0	0	0	0	0	0
KQAEEAAESQGQR	KQAEEAAES[203.0794]QGQR	R	A	435	447	13	2	9S(203.0794)	tr|B4E5I6|B4E5I6_BURCJ	B4E5I6	B4E5I6_BURCJ	BCAL1301	Putative membrane protein			0	0	0	0	0	0	0	0	0	0	0	0	0	2	0	0	0	0	0	0	0	0	0	0	0	0	0	0	0	54344916	0	0	0	0
LAMVAGEPSGDLLAASLLGGLR	LAMVAGEPS[203.0794]GDLLAASLLGGLR	R	E	10	31	22	6	9S(203.0794)	sp|B4ECL8|LPXB_BURCJ	B4ECL8	LPXB_BURCJ	lpxB	Lipid-A-disaccharide synthase			0	0	0	0	0	0	0	0	0	0	1	0	0	0	0	0	0	0	0	0	0	0	0	0	0	0	0	0	0	0	0	0	0	0
LDGELVDTSTVIDR	LDGELVDTS[203.0794]TVIDR	K	D	40	53	14	2	9S(203.0794)	sp|B4E7I6|SYT_BURCJ	B4E7I6	SYT_BURCJ	thrS	Threonine--tRNA ligase			0	0	0	0	1	0	0	0	0	0	0	0	0	0	0	0	131251400	60427500	0	0	70693360	81818624	0	66177492	116860848	0	0	0	15087721	0	0	22978560	131251400	60427500
LGAEVSDLSEAMR	LGAEVSDLS[203.0794]EAMR	K	A	111	123	13	2	9S(203.0794)	tr|B4EJM6|B4EJM6_BURCJ	B4EJM6	B4EJM6_BURCJ	BCAM1536	TetR family regulatory protein			0	0	0	0	0	0	0	0	0	0	0	0	0	0	0	1	0	0	0	0	0	0	0	0	0	0	0	0	0	0	0	250526512	0	0
LVQWTGNKSRQEIFADIGLGR	LVQWTGNKS[203.0794]RQEIFADIGLGR	K	R	563	583	21	3	9S(203.0794)	tr|B4EBP4|B4EBP4_BURCJ	B4EBP4	B4EBP4_BURCJ	spoT	Guanosine-3',5'-bis(Diphosphate) 3'-pyrophosphohydrolase			0	0	0	0	0	0	0	0	1	0	0	0	0	0	0	0	0	0	0	0	0	0	0	0	34158224	0	0	0	0	0	0	0	0	0
PSIEQIDASRR	PSIEQIDAS[203.0794]RR	K	V	181	191	11	2	9S(203.0794)	tr|B4E6S0|B4E6S0_BURCJ	B4E6S0	B4E6S0_BURCJ	BCAL0348	Putative type VI secretion system protein TssA			0	0	1	0	0	0	0	0	0	1	0	0	0	0	0	0	0	0	94392824	0	0	0	0	0	0	0	0	0	0	0	0	0	0	0
TVANGDLGSHIEVR	TVANGDLGS[203.0794]HIEVR	R	G	227	240	14	2	9S(203.0794)	tr|B4EK35|B4EK35_BURCJ	B4EK35	B4EK35_BURCJ	BCAM1572	Methyl-accepting chemotaxis protein			0	0	0	0	0	0	0	0	0	0	0	0	0	0	0	1	0	0	0	0	0	0	0	0	0	0	0	0	0	0	0	0	0	0
VGALSIITSSK	VGALSIITS[203.0794]SK	R	E	257	267	11	2	9S(203.0794)	tr|B4EEP2|B4EEP2_BURCJ	B4EEP2	B4EEP2_BURCJ	tyrB	Aminotransferase			0	0	0	0	1	0	0	0	0	0	0	0	0	0	0	0	0	0	0	0	0	0	0	0	0	0	0	0	0	0	0	0	0	0
AAGAEIVGMEDLAEQIK	AAGAEIVGM[15.9949]EDLAEQIK	R	A	89	105	17	2	9M(15.9949)	sp|B4E5A9|RL1_BURCJ	B4E5A9	RL1_BURCJ	rplA	50S ribosomal protein L1			4	3	5	4	3	4	2	4	5	5	5	3	5	3	6	5	999439230	791353020	1265622910	1225569540	634143680	800574460	1008558850	1082961540	1324512130	1532331900	1806405250	1547195780	1510215680	1395386370	1437503870	1613018370	999439230	791353020
AAGQNAPAMQPILEINPEHALVK	AAGQNAPAM[15.9949]QPILEINPEHALVK	K	Q	563	585	23	3	9M(15.9949)	tr|B4E6G8|B4E6G8_BURCJ	B4E6G8	B4E6G8_BURCJ	htpG	Chaperone protein HtpG			4	3	3	4	4	4	3	4	4	3	5	5	3	4	3	3	1558172160	1397718020	2022238340	1995086460	1561137020	1900347780	2029656190	2007442050	882464510	918066750	887705600	960608830	835745340	898534590	805669380	864750340	1558172160	1397718020
AETGPSPMMK	AETGPSPMM[15.9949]K	K	E	95	104	10	2	9M(15.9949)	sp|B4EBH3|RS6_BURCJ	B4EBH3	RS6_BURCJ	rpsF	30S ribosomal protein S6			0	0	0	0	0	1	0	0	1	0	0	0	1	0	1	0	0	0	57860760	0	41307152	37329796	29764378	33590688	78374520	53760484	0	0	43506360	44320772	47477892	0	0	0
AFGNPQVYMEK	AFGNPQVYM[15.9949]EK	R	F	192	202	11	2	9M(15.9949)	tr|B4E5V1|B4E5V1_BURCJ	B4E5V1	B4E5V1_BURCJ	accC	Biotin carboxylase			0	2	2	0	2	0	0	1	2	2	0	2	0	2	0	0	129741176	114225200	118423256	82280496	108080056	77344288	74885792	70389208	119086456	99200160	97508736	88054024	122224488	78476864	72062488	98711920	129741176	114225200
AGDPVAEVMK	AGDPVAEVM[15.9949]K	R	L	220	229	10	2	9M(15.9949)	tr|B4EIB1|B4EIB1_BURCJ	B4EIB1	B4EIB1_BURCJ	BCAM0299	Putative zinc-binding alcoholdehydrogenase			3	1	0	2	4	5	2	2	1	3	0	2	0	0	0	0	1013479230	933014530	994435710	1345145730	1172102660	1581460740	1489909760	1345879940	287164160	43993256	292564480	292431200	23051382	18362610	133593752	151220624	1013479230	933014530
AGEIGSSTMPHK	AGEIGSSTM[15.9949]PHK	K	V	296	307	12	2	9M(15.9949)	tr|B4EEU9|B4EEU9_BURCJ	B4EEU9	B4EEU9_BURCJ	purB	Adenylosuccinate lyase			0	0	0	0	0	0	0	1	0	0	0	1	0	0	0	0	0	0	0	0	0	0	0	0	0	0	0	0	0	0	0	0	0	0
AIDELLPTMPR	AIDELLPTM[15.9949]PR	K	Q	292	302	11	2	9M(15.9949)	tr|B4E635|B4E635_BURCJ	B4E635	B4E635_BURCJ	hisD	Histidinol dehydrogenase			0	0	0	0	0	0	0	0	1	0	0	0	0	0	0	0	63478540	31147256	71476832	0	62767752	0	0	0	41390080	53620280	71922784	49790464	45892296	0	0	0	63478540	31147256
AILLDHGNMLASGSTDDVIEAYYSSYVR	AILLDHGNM[15.9949]LASGSTDDVIEAYYSSYVR	R	K	218	245	28	3	9M(15.9949)	tr|B4ECF0|B4ECF0_BURCJ	B4ECF0	B4ECF0_BURCJ	wzt	ABC transporter ATP-binding protein			0	0	0	0	0	0	0	0	0	0	0	1	0	0	0	0	0	0	0	0	0	0	0	0	0	0	0	0	0	0	0	0	0	0
AKPVLLEPMMAVEVETPEEFMGNVMGDLSSR	AKPVLLEPM[15.9949]MAVEVETPEEFMGNVMGDLSSR	K	R	605	635	31	3	9M(15.9949)	tr|B4E912|B4E912_BURCJ	B4E912	B4E912_BURCJ	fusA	Elongation factor G			0	0	0	0	0	1	0	0	0	0	0	0	0	0	0	0	0	0	0	0	0	12163233	0	15146116	0	16429776	0	0	0	0	0	0	0	0
ALAMHPDVMLFDEPTSALDPELVGEVLK	ALAMHPDVM[15.9949]LFDEPTSALDPELVGEVLK	R	V	175	202	28	3	9M(15.9949)	tr|B4ECZ3|B4ECZ3_BURCJ	B4ECZ3	B4ECZ3_BURCJ	hisP	Histidine ABC transporter ATP-binding protein		tr|B4E8A6|B4E8A6_BURCJ	1	2	2	3	2	0	1	0	1	3	0	0	2	3	1	4	31596528	44661024	76443744	39210752	76762768	66336716	0	61469184	85278392	47272792	31956446	37279228	35589460	102872416	65444084	119331824	31596528	44661024
ALGFNAPLMSGEMVK	ALGFNAPLM[15.9949]SGEMVK	K	T	242	256	15	2	9M(15.9949)	tr|B4EF03|B4EF03_BURCJ	B4EF03	B4EF03_BURCJ	BCAL0043	Putative extracellular ligand-binding protein			0	0	0	0	0	0	0	1	2	0	0	0	1	0	1	1	79874960	86833840	74845184	139968640	110246360	72261440	0	60807788	69936288	113324736	58134396	61272656	118087968	0	105524976	210406288	79874960	86833840
ANPVVLEPMMAVEVETPEDYMGNVMGDLSGR	ANPVVLEPM[15.9949]MAVEVETPEDYMGNVMGDLSGR	K	R	603	633	31	2,3	9M(15.9949)	tr|B4E5B7|B4E5B7_BURCJ	B4E5B7	B4E5B7_BURCJ	fusA	Elongation factor G			1	0	1	0	0	0	0	0	0	0	0	0	0	0	0	0	0	0	0	0	0	0	0	0	0	0	0	0	0	0	0	0	0	0
AQAALDYLMPYTR	AQAALDYLM[15.9949]PYTR	R	E	174	186	13	2	9M(15.9949)	tr|B4E5A0|B4E5A0_BURCJ	B4E5A0	B4E5A0_BURCJ	paaC	Phenylacetic acid degradation protein PaaC			1	0	0	0	0	0	0	0	0	0	0	0	0	0	0	0	89839768	38628472	97511376	100676432	0	0	0	0	0	0	0	0	0	0	0	0	89839768	38628472
AQLQGYDWMR	AQLQGYDWM[15.9949]R	R	E	231	240	10	2	9M(15.9949)	tr|B4EEP4|B4EEP4_BURCJ	B4EEP4	B4EEP4_BURCJ	BCAL2305	Putative potassium channel subunit			0	0	0	0	0	0	0	1	0	0	0	0	0	0	0	0	0	0	0	0	0	0	0	0	0	0	0	0	0	0	0	0	0	0
AQSELATAMAQLEAIQR	AQSELATAM[15.9949]AQLEAIQR	K	L	117	133	17	2	9M(15.9949)	sp|B4EEZ0|ATPE_BURCJ	B4EEZ0	ATPE_BURCJ	atpC	ATP synthase epsilon chain			4	6	3	5	4	2	3	4	2	4	5	3	3	1	3	3	399421664	447001536	498973024	468625536	340097792	347346528	375496000	372169216	479853632	436700064	512420128	502978368	392220000	374629536	395505792	398155744	399421664	447001536
AVDLVISDMAPNLSGVASADAAR	AVDLVISDM[15.9949]APNLSGVASADAAR	R	L	126	148	23	2	9M(15.9949)	sp|B4E5F3|RLME_BURCJ	B4E5F3	RLME_BURCJ	rlmE	Ribosomal RNA large subunit methyltransferase E			0	0	0	0	0	0	0	0	0	0	0	0	0	1	0	0	0	0	0	0	0	0	0	0	0	0	0	0	0	0	0	0	0	0
DALASLAAMR	DALASLAAM[15.9949]R	R	Y	75	84	10	2	9M(15.9949)	tr|B4EA87|B4EA87_BURCJ	B4EA87	B4EA87_BURCJ	BCAL0762	Putative methyl-accepting chemotaxis protein			1	1	0	1	0	0	0	0	0	0	0	0	0	0	0	0	92653432	55468224	62550260	102118024	0	0	0	0	30919574	0	24701328	49593044	0	0	0	0	92653432	55468224
DALAVFSQMVGALVLSR	DALAVFSQM[15.9949]VGALVLSR	R	A	146	162	17	3	9M(15.9949)	tr|B4EKD7|B4EKD7_BURCJ	B4EKD7	B4EKD7_BURCJ	BCAM2652	TetR family regulatory protein			0	0	0	0	0	1	0	0	1	0	0	0	0	1	0	0	0	1250848770	1116128640	1305221120	873518590	935419840	0	1412016380	663104450	1087453180	0	0	0	959728130	0	0	0	1250848770
DDLQSTIAMLR	DDLQSTIAM[15.9949]LR	R	K	136	146	11	2	9M(15.9949)	sp|B4E9G8|Y2707_BURCJ	B4E9G8	Y2707_BURCJ	BceJ2315_27070	UPF0234 protein BceJ2315_27070			2	4	2	3	1	3	2	2	2	2	2	2	2	1	2	1	244046432	248569600	282388352	270983296	257435184	269452320	287466976	290385120	240444320	232583040	250293792	236548784	185654336	220628576	203191552	211092928	244046432	248569600
DDPEFVHQMR	DDPEFVHQM[15.9949]R	R	V	288	297	10	2	9M(15.9949)	tr|B4EN06|B4EN06_BURCJ	B4EN06	B4EN06_BURCJ	BCAM0888	Uncharacterized protein			1	0	0	0	1	0	0	0	0	0	0	0	0	0	0	0	34028520	23474794	0	0	12383528	15933156	24407678	0	22735674	0	0	0	14094048	17695534	7.01154e+06	0	34028520	23474794
DGPSAGGAMTTALVSVLTGIPVR	DGPSAGGAM[15.9949]TTALVSVLTGIPVR	K	A	678	700	23	2	9M(15.9949)	tr|B4EBM1|B4EBM1_BURCJ	B4EBM1	B4EBM1_BURCJ	lon	Lon protease			2	2	2	2	2	3	3	2	0	0	1	0	0	0	0	2	40903420	27429610	0	0	62573996	53337596	51813140	56068248	0	12730744	15822404	18166508	21546010	27028702	0	44338900	40903420	27429610
DGRPHIVDMIK	DGRPHIVDM[15.9949]IK	K	N	1006	1016	11	3	9M(15.9949)	tr|B4EEJ9|B4EEJ9_BURCJ	B4EEJ9	B4EEJ9_BURCJ	carB	Carbamoyl-phosphate synthase large chain			1	1	2	2	2	2	0	0	0	0	1	2	1	1	1	0	176986560	197599888	200321568	209101040	175717024	176503344	178476784	132986192	158145552	164563296	191393712	164281168	152021280	191770448	155172864	133844480	176986560	197599888
DISLGQVLMR	DISLGQVLM[15.9949]R	K	L	374	383	10	2	9M(15.9949)	tr|B4EBC7|B4EBC7_BURCJ	B4EBC7	B4EBC7_BURCJ	ubiB	Probable protein kinase UbiB			0	0	0	1	0	0	0	1	1	0	0	0	1	0	0	1	0	0	0	0	0	0	0	0	0	0	0	0	0	0	0	0	0	0
DNTAVETPMFSHTFLGPAVYTDAK	DNTAVETPM[15.9949]FSHTFLGPAVYTDAK	R	H	214	237	24	3	9M(15.9949)	sp|B4E7D5|YIDC_BURCJ	B4E7D5	YIDC_BURCJ	yidC	Membrane protein insertase YidC			0	0	0	0	0	0	0	0	0	0	0	0	1	0	0	0	0	0	0	0	0	0	0	0	0	0	0	0	0	0	0	0	0	0
DPITVPPQMK	DPITVPPQM[15.9949]K	R	V	95	104	10	2	9M(15.9949)	tr|B4EC70|B4EC70_BURCJ	B4EC70	B4EC70_BURCJ	guaB	Inosine-5'-monophosphate dehydrogenase			0	1	0	0	0	0	0	0	0	1	1	1	1	0	1	0	94321920	44250384	86311688	117945280	13025606	85611744	53451016	78462624	103175040	164001200	108641312	67220872	13651688	140741264	68587560	31688048	94321920	44250384
DPSTFVGPMISESESR	DPSTFVGPM[15.9949]ISESESR	K	R	319	334	16	2	9M(15.9949)	tr|B4EMM0|B4EMM0_BURCJ	B4EMM0	B4EMM0_BURCJ	BCAM0818	Putative aldehyde dehydrogenase			1	0	0	2	0	0	0	0	1	0	0	0	0	0	0	0	33824152	36272152	34317072	170524208	24594882	0	0	52175576	45775316	13136828	0	0	12987058	0	0	0	33824152	36272152
DQFDAVTSMNADEWREELK	DQFDAVTSM[15.9949]NADEWREELK	R	L	568	586	19	2,3	9M(15.9949)	tr|B4EK44|B4EK44_BURCJ	B4EK44	B4EK44_BURCJ	pckG	Phosphoenolpyruvate carboxykinase [GTP]			2	0	0	0	2	0	0	0	3	0	0	0	2	0	0	0	241320208	238529264	225156112	210930928	317100352	0	0	0	436528032	390329280	530052928	480617216	340461312	224186800	288040448	289111168	241320208	238529264
DQGWLAEHMLILGVTSPAGK	DQGWLAEHM[15.9949]LILGVTSPAGK	R	K	244	263	20	2,3	9M(15.9949)	tr|B4EK44|B4EK44_BURCJ	B4EK44	B4EK44_BURCJ	pckG	Phosphoenolpyruvate carboxykinase [GTP]			1	4	4	4	3	5	2	3	4	4	3	4	4	5	5	3	505025728	589638530	545917630	620736000	531354240	575447360	620844860	657744960	820247870	792420100	834291070	828068670	728574530	709013950	537390660	632417860	376222912	528989664
DVAMHIAAMKPVALSSADVPAELIETER	DVAMHIAAM[15.9949]KPVALSSADVPAELIETER	K	R	175	202	28	3,4	9M(15.9949)	sp|B4ECN0|EFTS_BURCJ	B4ECN0	EFTS_BURCJ	tsf	Elongation factor Ts			4	4	5	4	4	2	5	6	4	2	4	6	3	2	6	3	2181175550	2385946880	1779913600	1990571780	585516350	500019264	537945790	1861239300	701435900	596574270	600251900	1522072320	666809090	1491630460	1296568450	1520881410	1541358340	1590483710
DVEVTADQMSGHDWR	DVEVTADQM[15.9949]SGHDWR	K	L	347	361	15	2	9M(15.9949)	tr|B4E8U6|B4E8U6_BURCJ	B4E8U6	B4E8U6_BURCJ	amrA	Multidrug efflux system AmrA protein			0	0	0	0	0	0	0	0	2	2	0	0	0	0	0	0	0	0	0	0	0	0	0	0	17529926	22182752	0	0	0	0	0	0	0	0
DWLSEAAFMR	DWLSEAAFM[15.9949]R	R	H	31	40	10	2	9M(15.9949)	tr|B4EEU9|B4EEU9_BURCJ	B4EEU9	B4EEU9_BURCJ	purB	Adenylosuccinate lyase			1	0	2	1	1	1	1	1	2	2	2	2	3	1	2	0	54395408	58237188	69076464	50150936	79402112	48853076	71959424	78523280	67713696	60315704	70987480	65499860	58775780	82663408	65868540	23551938	54395408	58237188
DYAGVDEGMTGVSTR	DYAGVDEGM[15.9949]TGVSTR	R	F	404	418	15	2	9M(15.9949)	tr|B4E8T6|B4E8T6_BURCJ	B4E8T6	B4E8T6_BURCJ	BCAL1663	PrkA family serine protein kinase			4	1	2	2	3	2	1	1	3	2	1	1	2	1	1	1	456764992	421289696	339338784	439895776	505229696	336239008	213867504	399817440	435116128	364966720	259602336	282802336	353340576	171023728	196645856	164674864	456764992	421289696
EALKISVFMNVFNVHSQRSPVDGAISK	EALKISVFM[15.9949]NVFNVHSQRSPVDGAISK	R	V	85	111	27	3	9M(15.9949)	sp|B4E5N4|PSD_BURCJ	B4E5N4	PSD_BURCJ	psd	Phosphatidylserine decarboxylase proenzyme			0	0	0	0	0	0	0	0	0	0	0	0	1	0	0	0	0	0	0	0	0	0	0	0	0	0	0	0	66420108	0	0	0	0	0
EALSGLSPMEFVDER	EALSGLSPM[15.9949]EFVDER	R	F	600	614	15	2	9M(15.9949)	tr|B4EAG9|B4EAG9_BURCJ	B4EAG9	B4EAG9_BURCJ	tex	Putative transcription accessory protein			0	0	0	0	0	0	0	0	0	0	2	2	0	0	0	2	0	0	28955600	0	0	0	0	0	33138894	30375440	52027432	63420292	42654368	49037880	37770756	71110592	0	0
EANALSGTMR	EANALSGTM[15.9949]R	R	A	59	68	10	2	9M(15.9949)	sp|B4E5D5|RL6_BURCJ	B4E5D5	RL6_BURCJ	rplF	50S ribosomal protein L6			4	4	5	5	2	2	2	4	4	4	4	4	1	2	3	2	440524480	440248608	426234272	494639072	283922080	224285008	245859024	298022400	438458336	361878112	373281920	411954656	318970240	308342848	299906912	393964672	440524480	440248608
EAVLSLVAMK	EAVLSLVAM[15.9949]K	R	D	403	412	10	2	9M(15.9949)	tr|B4E7M0|B4E7M0_BURCJ	B4E7M0	B4E7M0_BURCJ	sucB	Dihydrolipoyllysine-residue succinyltransferase component of 2-oxoglutarate dehydrogenase complex			3	2	4	4	3	4	4	3	4	3	4	5	2	3	3	3	606932990	600710080	640849790	729438080	532884192	490481376	420691008	510816320	719676670	724363520	564932930	633552640	497834848	531780608	550725380	545407360	606932990	600710080
EDAPMPGGMPGGMGGMGMDM	EDAPMPGGM[15.9949]PGGMGGMGMDM	K	-	527	546	20	2	9M(15.9949)	tr|B4ECT7|B4ECT7_BURCJ	B4ECT7	B4ECT7_BURCJ	groL	60 kDa chaperonin			0	0	0	1	1	0	0	1	0	1	0	0	0	0	0	0	0	0	0	435080864	381837984	0	0	309414784	0	83561024	0	0	0	0	0	0	0	0
EDIGSYLGMTLETVSR	EDIGSYLGM[15.9949]TLETVSR	R	T	204	219	16	2	9M(15.9949)	tr|B4EG35|B4EG35_BURCJ	B4EG35	B4EG35_BURCJ	BCAM0049	CRP family regulatory protein			0	0	3	2	0	1	2	2	3	5	3	3	0	2	4	1	55360520	21290912	50745868	141538320	27974110	34683528	44056688	14378339	64922868	193490512	87094392	90890288	22923166	140237312	43528484	11587393	55360520	21290912
EGNDFYHEMK	EGNDFYHEM[15.9949]K	R	D	189	198	10	2,3	9M(15.9949)	sp|B4EEY9|ATPB_BURCJ	B4EEY9	ATPB_BURCJ	atpD	ATP synthase subunit beta			2	2	2	2	2	3	3	2	2	4	3	3	2	1	2	2	183943632	181754752	182770976	207751552	139572320	135708080	93846432	140374848	212085168	177282592	176557376	192101968	151376672	108658048	136596208	111814960	130554880	122136080
ELAGVHFAMDFLPQQNR	ELAGVHFAM[15.9949]DFLPQQNR	R	V	263	279	17	3	9M(15.9949)	tr|B4E613|B4E613_BURCJ	B4E613	B4E613_BURCJ	glt2	Glutamate synthase small subunit			0	0	0	0	0	0	0	0	0	0	0	0	0	0	1	0	0	0	0	0	0	0	23751666	0	0	0	31325196	13756822	9956982	47902544	27709550	38634500	0	0
ELNIAETEMPGLVQIR	ELNIAETEM[15.9949]PGLVQIR	K	D	27	42	16	2	9M(15.9949)	tr|B4EE70|B4EE70_BURCJ	B4EE70	B4EE70_BURCJ	ahcY	Adenosylhomocysteinase			4	1	2	0	0	3	1	2	3	1	0	2	0	0	0	2	533905824	91521024	55929772	86502544	87820840	138177360	92841952	51035708	1021638140	1048617340	33017224	993879170	21554724	31643622	0	62003092	533905824	91521024
ELNIAETEMPGLVQIRDEYK	ELNIAETEM[15.9949]PGLVQIRDEYK	K	A	27	46	20	3	9M(15.9949)	tr|B4EE70|B4EE70_BURCJ	B4EE70	B4EE70_BURCJ	ahcY	Adenosylhomocysteinase			0	2	1	1	0	0	0	0	0	0	1	0	0	0	0	0	125826472	211764160	241059232	263429808	0	94856384	136398192	115983560	180829360	131837384	265269600	223507008	117823008	81446496	149733520	76471672	125826472	211764160
ENEPFEVAMR	ENEPFEVAM[15.9949]R	K	R	8	17	10	2	9M(15.9949)	tr|B4EN33|B4EN33_BURCJ	B4EN33	B4EN33_BURCJ	rpsU	30S ribosomal protein S21			2	1	2	1	0	2	1	1	1	1	0	1	0	0	0	1	174321536	115678664	97800424	115119624	111070808	98737448	119693720	113195712	75230872	165050624	90633464	83175032	64121664	121577760	99428904	143038000	174321536	115678664
EQYDLAQSMTR	EQYDLAQSM[15.9949]TR	R	G	50	60	11	2	9M(15.9949)	tr|B4E5I4|B4E5I4_BURCJ	B4E5I4	B4E5I4_BURCJ	BCAL1299	Uncharacterized protein			1	2	1	2	2	2	2	2	1	2	2	2	2	2	2	2	620537150	675443520	777911170	640399300	409555712	559015230	371593984	396355712	396693984	716709060	733234880	836233340	394056768	459308544	627809340	363029792	620537150	675443520
EYANQILGMQLVTHQTGPEGQK	EYANQILGM[15.9949]QLVTHQTGPEGQK	R	V	71	92	22	2,3	9M(15.9949)	sp|B4EBY6|SUCC_BURCJ	B4EBY6	SUCC_BURCJ	sucC	Succinate--CoA ligase [ADP-forming] subunit beta			4	2	1	4	3	3	2	3	5	2	7	3	2	1	3	5	942332420	1116545020	1058446140	1145890560	769441020	836412540	816520130	950744130	976077950	1019064640	1111459200	1076281980	403471904	768346820	820562110	870985980	942332420	1116545020
FAGEAVPSMLALAGEVGGAR	FAGEAVPSM[15.9949]LALAGEVGGAR	R	D	211	230	20	2	9M(15.9949)	tr|B4EKG7|B4EKG7_BURCJ	B4EKG7	B4EKG7_BURCJ	BCAM0525	Putative aminotransferase protein			0	2	2	1	0	0	0	0	0	2	1	1	3	1	3	1	0	0	63724268	89798120	0	44334776	25070498	0	79990872	77603344	74986960	101936936	87064584	60815096	73722400	92921592	0	0
FDFAHNAPMTDDEIR	FDFAHNAPM[15.9949]TDDEIR	R	R	596	610	15	3	9M(15.9949)	tr|B4E6Y2|B4E6Y2_BURCJ	B4E6Y2	B4E6Y2_BURCJ	alaS	Alanine--tRNA ligase			2	0	0	0	0	0	0	0	0	0	0	0	0	0	0	0	118203528	97158472	98479792	69482120	81969608	0	0	0	96455560	108207496	0	0	0	0	0	0	118203528	97158472
FFETIEHGMSILEAALADVDAK	FFETIEHGM[15.9949]SILEAALADVDAK	R	G	363	384	22	3	9M(15.9949)	tr|B4E6Y2|B4E6Y2_BURCJ	B4E6Y2	B4E6Y2_BURCJ	alaS	Alanine--tRNA ligase			0	0	2	0	0	1	0	1	0	0	0	0	0	0	1	0	0	33433606	45141360	60915600	41447572	52490732	58295544	55330140	0	57019820	0	0	32582852	45774720	4.58025e+06	45333040	0	33433606
FGQEIAGVMEFGMLGR	FGQEIAGVM[15.9949]EFGMLGR	R	G	156	171	16	2	9M(15.9949)	tr|B4E5L6|B4E5L6_BURCJ	B4E5L6	B4E5L6_BURCJ	BCAL2338	NADH-quinone oxidoreductase			0	0	1	1	2	1	1	2	1	1	1	1	1	1	0	1	0	0	90115808	149569360	84879152	91476664	76757720	105621176	116104608	121061552	135922128	124232432	80430864	94211336	0	109097600	0	0
FPNVYGIDMPTR	FPNVYGIDM[15.9949]PTR	K	G	402	413	12	2	9M(15.9949)	tr|B4EFK7|B4EFK7_BURCJ	B4EFK7	B4EFK7_BURCJ	purF	Amidophosphoribosyltransferase			1	0	1	0	0	0	0	0	0	0	0	1	1	0	0	0	62900656	133970304	122139264	165597664	144000112	87505208	65932944	95271656	174683792	147630784	94266336	123690560	121285800	107392152	64458180	102194552	62900656	133970304
GDHVIDAGMPESFNVLVK	GDHVIDAGM[15.9949]PESFNVLVK	K	E	1337	1354	18	3	9M(15.9949)	sp|B4E5B2|RPOB_BURCJ	B4E5B2	RPOB_BURCJ	rpoB	DNA-directed RNA polymerase subunit beta			1	0	0	0	1	1	1	0	2	1	1	1	1	1	1	1	122226048	166291344	130853944	163875664	178207808	192258576	112386864	178334432	241936496	272924064	175840864	239889536	263563808	121257112	163978944	61683508	122226048	166291344
GDQPLDWGMGEHLAFASLVASGYSVR	GDQPLDWGM[15.9949]GEHLAFASLVASGYSVR	R	L	596	621	26	3	9M(15.9949)	tr|B4E7L9|B4E7L9_BURCJ	B4E7L9	B4E7L9_BURCJ	sucA	2-oxoglutarate dehydrogenase E1 component			0	0	0	0	2	1	2	1	0	0	1	1	2	0	2	1	92775744	107358192	122370320	0	77523472	87765664	93360024	118622208	0	112793432	138012128	115058056	136462272	98877864	132107728	116545312	92775744	107358192
GHEATQEIMGK	GHEATQEIM[15.9949]GK	K	K	476	486	11	2	9M(15.9949)	tr|B4E6J7|B4E6J7_BURCJ	B4E6J7	B4E6J7_BURCJ	murE	UDP-N-acetylmuramoyl-L-alanyl-D-glutamate--2,6-diaminopimelate ligase			0	0	0	0	0	0	0	0	1	0	0	0	0	0	0	0	0	0	0	0	0	0	0	0	0	0	0	0	0	0	0	0	0	0
GHPEVEGTMGQVER	GHPEVEGTM[15.9949]GQVER	K	G	138	151	14	2	9M(15.9949)	tr|B4E8Y4|B4E8Y4_BURCJ	B4E8Y4	B4E8Y4_BURCJ	ispH	4-hydroxy-3-methylbut-2-enyl diphosphate reductase			0	1	0	0	0	0	0	0	0	0	0	0	0	1	0	0	0	10222114	12964460	0	0	0	0	12791940	0	0	0	0	0	0	0	0	0	10222114
GIIVPIVDMR	GIIVPIVDM[15.9949]R	R	L	70	79	10	2	9M(15.9949)	tr|B4EE55|B4EE55_BURCJ	B4EE55	B4EE55_BURCJ	cheW	Chemotaxis protein CheW			2	2	2	1	2	1	1	1	1	2	2	1	1	1	0	1	214492096	214960128	291107552	311017408	104117520	87089496	104599744	128589760	77598280	266104656	152279408	97504568	54321776	72602704	51329400	73570760	214492096	214960128
GIVQGMEDMVGGGK	GIVQGMEDM[15.9949]VGGGK	R	L	635	648	14	2	9M(15.9949)	tr|B4E5B7|B4E5B7_BURCJ	B4E5B7	B4E5B7_BURCJ	fusA	Elongation factor G			1	2	2	4	1	2	1	4	3	2	4	1	1	0	4	2	524053344	118544560	579866750	581752380	517779232	165767184	161061920	537183940	606009600	151547888	660454080	134746160	118537752	97380120	594375620	147479184	524053344	118544560
GLAGASTAMIAER	GLAGASTAM[15.9949]IAER	R	A	47	59	13	2	9M(15.9949)	tr|B4EPC4|B4EPC4_BURCJ	B4EPC4	B4EPC4_BURCJ	BCAS0736	TetR family regulatory protein			0	0	0	0	0	0	1	0	0	0	0	0	0	0	0	0	0	0	0	0	0	0	0	0	0	0	0	0	0	0	0	0	0	0
GLTVGQQLMSGSEAPIR	GLTVGQQLM[15.9949]SGSEAPIR	K	A	109	125	17	2	9M(15.9949)	sp|B4E5C3|RL2_BURCJ	B4E5C3	RL2_BURCJ	rplB	50S ribosomal protein L2			6	6	7	3	3	6	3	6	4	4	3	7	5	5	5	4	1277708290	1448157180	1590268030	1592813310	761188220	1341262210	1389129600	1469836800	1922123010	1969164800	1070519300	2162175490	2240582140	2487349250	2665960700	2776822530	1277708290	1448157180
GMWAMPDLMHAMLEQK	GMWAMPDLM[15.9949]HAMLEQK	K	L	505	520	16	3	9M(15.9949)	tr|B4ELZ9|B4ELZ9_BURCJ	B4ELZ9	B4ELZ9_BURCJ	glcB	Malate synthase G			0	0	1	0	0	0	0	1	2	2	1	2	1	1	1	1	188065456	0	172910128	148585008	155407088	0	154966976	185511920	236394832	198475552	242094784	212195408	204409344	209636512	215426368	213556224	188065456	0
GQFLAPHDMK	GQFLAPHDM[15.9949]K	K	N	135	144	10	2	9M(15.9949)	sp|B4EDA2|KDSA_BURCJ	B4EDA2	KDSA_BURCJ	kdsA	2-dehydro-3-deoxyphosphooctonate aldolase			0	1	0	0	1	0	0	0	0	0	0	1	0	0	0	0	8407076	12094295	0	12032222	12158549	0	0	10735003	13571334	18054874	0	16247661	0	0	0	0	8407076	12094295
GQHAPDNDMVAADAAR	GQHAPDNDM[15.9949]VAADAAR	R	L	221	236	16	2	9M(15.9949)	tr|B4E9M1|B4E9M1_BURCJ	B4E9M1	B4E9M1_BURCJ	BCAL0671	Carbonic anhydrase			1	0	2	1	1	1	0	0	0	0	0	0	1	0	0	0	0	0	20816228	19922896	8395676	17621056	12619035	0	0	0	0	0	0	0	0	0	0	0
GRNDIPQVMNGLGVAIVSTPK	GRNDIPQVM[15.9949]NGLGVAIVSTPK	R	G	89	109	21	3	9M(15.9949)	sp|B4E5D4|RS8_BURCJ	B4E5D4	RS8_BURCJ	rpsH	30S ribosomal protein S8			0	1	2	0	1	1	1	2	2	3	2	4	1	0	1	0	0	85724456	0	0	43535996	45558912	50031644	34312500	75581360	56973708	135775952	57203208	82570416	0	90406256	0	0	85724456
GVAGGAAGMDR	GVAGGAAGM[15.9949]DR	R	A	59	69	11	2	9M(15.9949)	tr|B4ECM9|B4ECM9_BURCJ	B4ECM9	B4ECM9_BURCJ	pyrH	Uridylate kinase			0	1	0	0	0	1	0	0	1	2	0	0	1	1	0	0	156235648	147537824	142914800	138772176	80182728	96804856	76697608	0	150142464	98910472	0	0	96736016	70522840	75204960	87133256	156235648	147537824
GVHKPGVEMVTSR	GVHKPGVEM[15.9949]VTSR	R	M	169	181	13	3	9M(15.9949)	tr|B4EG41|B4EG41_BURCJ	B4EG41	B4EG41_BURCJ	folE	GTP cyclohydrolase 1			0	0	0	0	0	0	0	0	0	0	1	0	0	0	0	0	0	0	0	0	0	0	0	0	0	0	92132720	0	0	0	0	0	0	0
GVLGLNASMFK	GVLGLNASM[15.9949]FK	R	S	334	344	11	2	9M(15.9949)	tr|B4E5V8|B4E5V8_BURCJ	B4E5V8	B4E5V8_BURCJ	nrdB	Ribonucleoside-diphosphate reductase subunit beta			1	2	2	1	2	3	0	2	0	0	0	0	2	0	1	0	117107088	175799120	119555888	126648840	122165696	115276256	161104032	156701456	83673824	86170904	91742664	86879616	80792912	58860716	102658880	70501352	117107088	175799120
GVPEVDLSMPASSGTDLPR	GVPEVDLSM[15.9949]PASSGTDLPR	R	G	101	119	19	2	9M(15.9949)	tr|B4EAX0|B4EAX0_BURCJ	B4EAX0	B4EAX0_BURCJ	BCAL1885	Putative membrane protein			0	0	0	0	0	0	1	1	0	0	1	1	1	0	1	2	0	0	0	0	0	0	0	0	0	0	0	0	10606398	0	36253648	20012964	0	0
GVPLDADLMFDVR	GVPLDADLM[15.9949]FDVR	R	A	179	191	13	2	9M(15.9949)	sp|B4EAS0|Y800_BURCJ	B4EAS0	Y800_BURCJ	BceJ2315_08000	Nucleotide-binding protein BceJ2315_08000			2	0	1	2	1	1	2	1	2	1	1	2	1	0	0	0	49743356	42418940	67805816	56160536	47380936	48886908	77057816	65352612	45852440	69005064	48634392	70774760	69824840	62348788	67709824	64295376	49743356	42418940
GWDEGVQGMK	GWDEGVQGM[15.9949]K	K	V	65	74	10	2	9M(15.9949)	tr|B4EMY8|B4EMY8_BURCJ	B4EMY8	B4EMY8_BURCJ	fbp	Peptidyl-prolyl cis-trans isomerase			0	0	0	0	2	0	0	0	0	0	0	0	0	0	0	0	195870480	246258752	0	0	220215936	217284704	213140320	224283328	226499424	0	0	0	189573616	247901664	193692496	196305104	195870480	246258752
GYWSPFAEMPSPK	GYWSPFAEM[15.9949]PSPK	R	V	24	36	13	2	9M(15.9949)	tr|B4E7B9|B4E7B9_BURCJ	B4E7B9	B4E7B9_BURCJ	paaZ	Putative phenylacetic acid degradation oxidoreductase			2	2	2	0	0	0	2	0	2	2	0	0	0	0	0	0	289050976	277083520	322103424	351829088	179434400	192740928	192250304	228999024	156560624	167086080	232609760	205449280	64436612	82591400	51259548	68420152	289050976	277083520
HDVSALDDMK	HDVSALDDM[15.9949]K	K	Q	104	113	10	2	9M(15.9949)	tr|B4E9X9|B4E9X9_BURCJ	B4E9X9	B4E9X9_BURCJ	BCAL1798	Putative exported protein			2	2	0	0	0	2	0	0	1	0	1	0	1	1	0	0	87483368	99911288	106121424	93171504	54248260	50833564	53258060	59226768	57513868	49662516	51409356	70763480	34840020	28934928	31264968	32294376	87483368	99911288
HTADFGITMGR	HTADFGITM[15.9949]GR	K	Y	129	139	11	2	9M(15.9949)	tr|B4E627|B4E627_BURCJ	B4E627	B4E627_BURCJ	BCAL0304	VacJ-like lipoprotein			2	2	2	1	0	1	0	0	2	1	2	2	2	1	1	2	110838704	117001752	124513944	67247648	87655616	95794432	100833528	129522800	97281088	115527616	118708152	91992400	99173688	121185128	124624688	135068048	110838704	117001752
HVAAGMNPMDLK	HVAAGMNPM[15.9949]DLK	K	R	106	117	12	2	9M(15.9949)	tr|B4EP31|B4EP31_BURCJ	B4EP31	B4EP31_BURCJ	groL	60 kDa chaperonin			3	5	4	2	3	4	3	3	2	2	2	3	3	2	3	2	1990871940	2045887490	2122028420	1677235200	1112872830	1932880260	2291193600	1706197890	1057084670	1117728770	1019061950	1227310720	947435010	994520960	432566976	1008310400	1990871940	2045887490
IAPAWSGGMSLLYQDTAAAK	IAPAWSGGM[15.9949]SLLYQDTAAAK	K	V	231	250	20	2	9M(15.9949)	tr|B4E873|B4E873_BURCJ	B4E873	B4E873_BURCJ	BCAL1577	Hypothetical phage protein			0	0	0	0	0	0	0	0	0	0	0	0	2	5	2	2	0	0	0	0	0	0	0	0	0	56297052	0	25020390	212647648	360616672	139174192	165294800	0	0
IEMPQAFFMR	IEMPQAFFM[15.9949]R	R	V	321	330	10	2	9M(15.9949)	tr|B4E5V9|B4E5V9_BURCJ	B4E5V9	B4E5V9_BURCJ	BCAL3429	Ribonucleoside-diphosphate reductase			0	0	1	0	1	0	0	0	0	0	1	0	0	0	1	0	0	0	429407104	0	296748576	0	0	0	0	0	330212416	0	0	0	284110176	0	0	0
IGFIGLGHMGAPMALNLLK	IGFIGLGHM[15.9949]GAPMALNLLK	K	A	3	21	19	3	9M(15.9949)	tr|B4EGC5|B4EGC5_BURCJ	B4EGC5	B4EGC5_BURCJ	mmsB	3-hydroxyisobutyrate dehydrogenase			0	0	0	0	0	1	0	0	0	0	0	0	0	0	0	0	0	0	0	0	0	36622748	0	20961280	0	0	0	0	0	0	0	0	0	0
IIVNLQPPMK	IIVNLQPPM[15.9949]K	K	E	50	59	10	2	9M(15.9949)	sp|B4E5Z6|CYAY_BURCJ	B4E5Z6	CYAY_BURCJ	cyaY	Protein CyaY			0	0	0	0	0	0	0	0	0	0	2	0	1	0	0	0	0	36847604	68311576	15930059	41655420	48954816	58206188	64477236	33539694	58722436	68781128	71069904	45103012	38871876	30920574	74863368	0	36847604
ILAALPAGMTFEPLMTLYLTDNTPPDEIR	ILAALPAGM[15.9949]TFEPLMTLYLTDNTPPDEIR	R	R	77	105	29	3	9M(15.9949)	tr|B4EEU0|B4EEU0_BURCJ	B4EEU0	B4EEU0_BURCJ	pyrC	Dihydroorotase			0	0	0	1	0	0	0	0	0	0	0	0	0	0	0	0	0	5.89982e+06	0	10166643	0	0	0	0	0	0	0	0	0	0	0	0	0	5.89982e+06
ILVTLLHEMVK	ILVTLLHEM[15.9949]VK	R	R	358	368	11	3	9M(15.9949)	tr|B4EAG1|B4EAG1_BURCJ	B4EAG1	B4EAG1_BURCJ	phbA	Acetyl-CoA acetyltransferase	phaA	tr|B4EAU3|B4EAU3_BURCJ	0	2	1	3	1	1	1	2	1	1	1	2	2	2	1	1	1079779460	1116790270	983220220	1105833860	894950660	1117866500	1251365890	1199586050	663292930	663944830	758177280	729759550	657422590	822180290	777470270	804800130	1079779460	1116790270
IPAADAALMLAR	IPAADAALM[15.9949]LAR	R	H	200	211	12	2	9M(15.9949)	tr|B4EIA6|B4EIA6_BURCJ	B4EIA6	B4EIA6_BURCJ	BCAM0294	Putative universal stress protein			4	3	2	5	4	4	4	5	4	4	2	4	2	1	4	3	1059982910	195655088	161511616	1484040960	244330688	349930752	122196192	1300740990	1029867140	1210609410	1239488260	171713056	194768400	1179998720	115945352	115620320	1059982910	195655088
IPAGIDDGMR	IPAGIDDGM[15.9949]R	K	L	223	232	10	2	9M(15.9949)	sp|B4EDZ1|DNAJ_BURCJ	B4EDZ1	DNAJ_BURCJ	dnaJ	Chaperone protein DnaJ			1	2	0	0	2	0	0	0	0	0	0	0	0	0	0	0	747453820	766998270	710596030	688175300	679075010	738405570	728687680	730781250	290357664	288443584	310283680	0	339355648	364256032	337971552	330101504	747453820	766998270
ISHELIQVMPDQR	ISHELIQVM[15.9949]PDQR	R	T	299	311	13	3	9M(15.9949)	tr|B4ED19|B4ED19_BURCJ	B4ED19	B4ED19_BURCJ	BCAL1083	Putative exported alkaline phosphatase			0	1	0	0	0	0	0	0	0	0	0	0	0	0	0	0	62744156	84363344	55308852	67596088	44297780	0	0	20045166	29965706	0	43707204	0	0	0	0	0	62744156	84363344
ITDATQDLMR	ITDATQDLM[15.9949]R	R	V	92	101	10	2	9M(15.9949)	tr|B4EM07|B4EM07_BURCJ	B4EM07	B4EM07_BURCJ	BCAM2829	Putative VacJ family lipoprotein			0	0	0	1	0	0	0	0	0	1	0	0	0	0	0	0	0	0	0	72649056	0	0	0	0	0	46173800	123946336	0	60728768	0	132563920	96666320	0	0
KAETGPSPMMK	KAETGPSPM[15.9949]MK	K	E	94	104	11	2	9M(15.9949)	sp|B4EBH3|RS6_BURCJ	B4EBH3	RS6_BURCJ	rpsF	30S ribosomal protein S6			0	1	1	1	1	2	1	0	0	0	2	3	1	2	1	2	17855704	104563040	119643208	13672878	11866777	68641800	43310764	95445920	26285620	117103640	21672376	136562864	119911512	72982016	241925344	32081708	17855704	104563040
KFDAINSDMTITDQR	KFDAINSDM[15.9949]TITDQR	R	K	89	103	15	2,3	9M(15.9949)	tr|B4ED01|B4ED01_BURCJ	B4ED01	B4ED01_BURCJ	BCAL1065	Periplasmic solute-binding protein			3	5	4	2	5	5	3	3	2	0	4	2	1	0	2	2	149375296	625385790	604235460	530651008	473648224	90843672	558548800	423164064	324825792	418059456	466406176	146966496	356291968	132395320	426238976	396397184	187985776	592870530
KLTTGLAGMAK	KLTTGLAGM[15.9949]AK	K	A	213	223	11	2	9M(15.9949)	tr|B4EDT6|B4EDT6_BURCJ	B4EDT6	B4EDT6_BURCJ	BCAL2207	Dihydrolipoyl dehydrogenase			1	0	0	0	0	0	0	0	1	1	1	1	1	0	0	0	26145514	88024976	79068056	86595160	0	52160664	52872504	53683596	60256240	46378724	41274672	90407264	52006196	49172516	52272812	67509792	26145514	88024976
KVEVPEGSMVIQAAHK	KVEVPEGSM[15.9949]VIQAAHK	K	A	10	25	16	3	9M(15.9949)	tr|B4E5L6|B4E5L6_BURCJ	B4E5L6	B4E5L6_BURCJ	BCAL2338	NADH-quinone oxidoreductase			0	0	1	0	1	0	0	0	0	1	0	0	0	0	0	0	39984868	58584812	0	48863948	48517904	0	21749640	21862882	99372344	55043468	54824416	25146550	0	0	23991674	0	39984868	58584812
LAGQLSNLMQVANVEFSLSPEAQR	LAGQLSNLM[15.9949]QVANVEFSLSPEAQR	K	A	137	160	24	2,3	9M(15.9949)	tr|B4E8G2|B4E8G2_BURCJ	B4E8G2	B4E8G2_BURCJ	BCAL2669	Putative exported protein			3	2	3	3	2	2	3	5	3	2	4	2	2	4	2	2	178904336	191880064	172892976	221708816	141666032	178528768	172235792	162222160	146193776	137439600	147700016	157275376	162917520	186471408	197050256	219193168	178904336	191880064
LAVVNEASMPWADWMAALER	LAVVNEASM[15.9949]PWADWMAALER	R	G	128	147	20	2	9M(15.9949)	tr|B4EIA7|B4EIA7_BURCJ	B4EIA7	B4EIA7_BURCJ	BCAM0295	Uncharacterized protein			1	1	3	2	0	0	1	0	1	2	2	2	2	4	1	0	268727104	277695552	286059872	295943296	0	0	277276352	0	150226960	229027936	193869232	224734288	142016272	189003632	192216560	0	268727104	277695552
LDIDEGADMVMVKPGMPYLDIVR	LDIDEGADM[15.9949]VMVKPGMPYLDIVR	R	R	242	264	23	3	9M(15.9949)	tr|B4E5Y8|B4E5Y8_BURCJ	B4E5Y8	B4E5Y8_BURCJ	hemB	Delta-aminolevulinic acid dehydratase			0	1	2	1	1	3	1	2	0	1	2	0	1	0	1	2	266434992	211528976	256523616	249344288	144534064	162375808	151417024	158250848	212860848	188977600	198818672	0	144840112	0	112136632	136122336	266434992	211528976
LFSVLDDDMR	LFSVLDDDM[15.9949]R	R	D	394	403	10	2	9M(15.9949)	tr|B4E8T8|B4E8T8_BURCJ	B4E8T8	B4E8T8_BURCJ	BCAL1665	SpoVR like protein			0	0	0	0	2	0	0	1	0	0	0	0	0	0	0	0	41799528	30247842	0	51067260	48895616	51168224	29441818	52096012	15181408	22861724	0	14834604	0	29443602	0	15619916	41799528	30247842
LMSISDTLMWR	LMSISDTLM[15.9949]WR	K	Y	265	275	11	2	9M(15.9949)	tr|B4EET2|B4EET2_BURCJ	B4EET2	B4EET2_BURCJ	tyrZ	Tyrosine--tRNA ligase			2	0	1	0	1	2	1	1	2	0	1	2	0	0	1	1	67428976	0	74377056	0	85422408	85296640	92075296	89446640	86070608	0	82448240	99170328	0	90172616	64482604	90591152	67428976	0
LPAEMTDTMK	LPAEMTDTM[15.9949]K	R	K	599	608	10	2	9M(15.9949)	tr|B4EK44|B4EK44_BURCJ	B4EK44	B4EK44_BURCJ	pckG	Phosphoenolpyruvate carboxykinase [GTP]			1	1	0	2	1	2	2	3	2	2	2	2	1	2	1	2	94082424	112666944	322616992	144453504	176267152	114822112	93374928	639719230	203344880	200688384	139611776	164017616	124955416	106447832	75276904	76266088	94082424	112666944
LVADLVAEMGTAYPELK	LVADLVAEM[15.9949]GTAYPELK	K	E	330	346	17	2	9M(15.9949)	tr|B4E6Y2|B4E6Y2_BURCJ	B4E6Y2	B4E6Y2_BURCJ	alaS	Alanine--tRNA ligase			0	0	0	0	0	0	0	0	1	0	0	1	0	0	3	2	35199448	0	35736864	33045944	0	0	44581024	41597648	19305854	47704368	42783056	55830684	43443432	56284620	44638568	64600916	35199448	0
LVDTVSTPMLLK	LVDTVSTPM[15.9949]LLK	R	T	290	301	12	2	9M(15.9949)	tr|B4EIB1|B4EIB1_BURCJ	B4EIB1	B4EIB1_BURCJ	BCAM0299	Putative zinc-binding alcoholdehydrogenase			4	4	4	4	4	4	4	4	2	3	2	2	1	0	0	2	539094980	589822590	570246850	698176580	738337980	819487740	708045120	831952060	186173344	420605824	380214624	383480000	159433056	183554752	180412096	181597152	539094980	589822590
LVGMAGTTMQDIQQAIGR	LVGMAGTTM[15.9949]QDIQQAIGR	R	V	435	452	18	2	9M(15.9949)	tr|B4ELW4|B4ELW4_BURCJ	B4ELW4	B4ELW4_BURCJ	BCAM1804	Methyl-accepting chemotaxis protein			0	0	0	0	0	0	0	0	0	0	0	1	0	0	0	0	0	0	0	0	0	0	0	0	0	0	0	0	0	0	0	0	0	0
LVITATQMMESMIHAPVPTR	LVITATQMM[15.9949]ESMIHAPVPTR	K	A	275	294	20	3	9M(15.9949)	tr|B4EA24|B4EA24_BURCJ	B4EA24	B4EA24_BURCJ	pykA	Pyruvate kinase			0	0	0	0	0	0	0	0	0	0	0	0	0	0	0	1	0	0	0	0	0	0	108007768	0	0	0	49486272	50113984	55745684	65087680	0	84225888	0	0
MHAGENVGMGK	MHAGENVGM[15.9949]GK	R	D	45	55	11	2	9M(15.9949)	sp|B4E5X1|RL27_BURCJ	B4E5X1	RL27_BURCJ	rpmA	50S ribosomal protein L27			0	3	0	0	2	0	1	0	0	5	3	2	0	1	3	1	0	459974880	0	0	402050848	0	436623392	5335950	8095971	481103968	573246270	545851780	0	506142432	525291808	699416830	0	459974880
MLSTANITMQFGPKPLFENISVK	MLSTANITM[15.9949]QFGPKPLFENISVK	-	F	1	23	23	3	9M(15.9949)	tr|B4EAE2|B4EAE2_BURCJ	B4EAE2	B4EAE2_BURCJ	BCAL1843	ABC transporter ATP-binding protein			0	1	1	1	0	0	1	0	1	2	1	2	2	1	1	1	0	22428118	15894719	41468880	24959220	23886734	25080936	51955132	62759444	57337716	58492764	75189464	78540248	43812556	38127756	37173708	0	22428118
MMAMAAAPMDSAK	MMAMAAAPM[15.9949]DSAK	R	M	209	221	13	2	9M(15.9949)	tr|B4E8G2|B4E8G2_BURCJ	B4E8G2	B4E8G2_BURCJ	BCAL2669	Putative exported protein			2	2	0	0	0	3	0	0	1	2	0	0	2	0	0	0	354425440	447579904	0	0	34101076	379256640	0	18150470	57318500	27852496	13487521	10109301	47700108	0	0	0	354425440	447579904
MVDFGGWDMPVNYGSQIEEHAAVR	MVDFGGWDM[15.9949]PVNYGSQIEEHAAVR	R	T	20	43	24	3	9M(15.9949)	sp|B4EF28|GCST_BURCJ	B4EF28	GCST_BURCJ	gcvT	Aminomethyltransferase			2	2	1	0	1	2	1	2	1	0	1	0	1	2	1	1	181454368	146241936	142623424	0	168291632	145124992	154434720	137315744	157366048	0	180485792	0	106177464	104115872	109655128	118861696	181454368	146241936
NAYVHQLVMPDK	NAYVHQLVM[15.9949]PDK	R	G	441	452	12	2	9M(15.9949)	tr|B4EP66|B4EP66_BURCJ	B4EP66	B4EP66_BURCJ	BCAS0672	Uncharacterized protein			0	0	0	0	0	1	0	1	0	0	0	0	0	0	0	0	0	0	0	0	0	0	0	0	0	0	0	0	0	0	0	0	0	0
NDKQTIEQMLK	NDKQTIEQM[15.9949]LK	K	A	244	254	11	2,3	9M(15.9949)	sp|B4ECN0|EFTS_BURCJ	B4ECN0	EFTS_BURCJ	tsf	Elongation factor Ts			1	2	3	2	1	1	0	1	2	1	1	0	2	0	1	1	235361312	529939936	551793920	389098304	205335840	238811168	135176272	254440704	420566784	276506624	562030080	504995232	348050304	126186640	258101648	198306720	125357760	280137024
NDPDAAAGMLTTVAPSLTK	NDPDAAAGM[15.9949]LTTVAPSLTK	R	Q	263	281	19	2	9M(15.9949)	tr|B4E8J8|B4E8J8_BURCJ	B4E8J8	B4E8J8_BURCJ	BCAL0555	Putative transglycosylase			0	1	1	1	1	1	1	0	0	0	1	1	0	1	0	1	0	172608544	529702112	323760736	92423888	177013712	162488992	50375284	0	0	545271740	297142848	0	128291640	0	73878224	0	172608544
NKFESGESMR	NKFESGESM[15.9949]R	R	L	36	45	10	2	9M(15.9949)	tr|B4EDW7|B4EDW7_BURCJ	B4EDW7	B4EDW7_BURCJ	BCAL2238	Putative glutamine synthetase			0	0	0	0	0	1	0	0	0	0	0	0	0	0	0	0	0	0	0	0	0	0	0	0	0	0	0	0	0	0	0	0	0	0
QALADPDEMVEVPGLGER	QALADPDEM[15.9949]VEVPGLGER	K	G	265	282	18	2	9M(15.9949)	tr|B4E6I8|B4E6I8_BURCJ	B4E6I8	B4E6I8_BURCJ	ftsA	Cell division protein FtsA			0	1	1	3	3	5	4	1	0	3	3	2	2	0	2	3	126126408	131414136	11553718	133640072	139129936	157107664	186972512	169259584	0	118968800	140944304	131146392	12217820	143424208	36598676	125922568	126126408	131414136
QAVALANGMDLTR	QAVALANGM[15.9949]DLTR	K	D	183	195	13	2	9M(15.9949)	sp|B4E8G9|AMPA_BURCJ	B4E8G9	AMPA_BURCJ	pepA	Probable cytosol aminopeptidase			0	0	1	1	1	0	0	3	2	0	0	2	2	1	0	1	0	0	12754194	43436280	379592064	0	0	31023060	318786080	0	0	30577182	353248032	0	0	409322080	0	0
QKDALDLNMK	QKDALDLNM[15.9949]K	R	L	138	147	10	2	9M(15.9949)	tr|B4EFA6|B4EFA6_BURCJ	B4EFA6	B4EFA6_BURCJ	citB	Aconitate hydratase			0	0	1	1	0	0	0	0	0	0	3	0	0	0	0	0	57560212	89981920	96325224	87563776	49395220	53658800	52984452	55951868	97770680	0	70548648	64661108	102047888	0	68261336	77061384	57560212	89981920
QPIEGLNVMAVERLEQAIDR	QPIEGLNVM[15.9949]AVERLEQAIDR	K	V	434	453	20	3	9M(15.9949)	tr|B4ECP9|B4ECP9_BURCJ	B4ECP9	B4ECP9_BURCJ	radA	DNA repair protein RadA			1	0	0	0	0	0	0	0	0	0	0	0	0	0	0	0	34857420	40719008	73483488	0	80493696	0	0	0	26015014	0	0	0	0	0	0	0	34857420	40719008
QTAALLQPMPAPAEPAAPVVAR	QTAALLQPM[15.9949]PAPAEPAAPVVAR	K	H	33	54	22	2	9M(15.9949)	tr|B4EB23|B4EB23_BURCJ	B4EB23	B4EB23_BURCJ	BCAL1937	Putative phosphorous metabolism-related protein			0	0	0	0	1	1	2	0	1	0	0	1	0	1	1	1	0	0	0	0	0	21752638	0	15593896	0	0	0	0	24160192	0	0	0	0	0
QVVNDAALMAQLEFDPAR	QVVNDAALM[15.9949]AQLEFDPAR	R	Q	75	92	18	2	9M(15.9949)	tr|B4EQ20|B4EQ20_BURCJ	B4EQ20	B4EQ20_BURCJ	BCAS0252	DJ-1/PfpI family protein			0	0	1	1	0	1	0	1	0	0	0	0	0	0	1	0	0	0	0	0	0	0	0	0	0	0	0	0	0	0	0	0	0	0
SAFAQALGMVR	SAFAQALGM[15.9949]VR	R	R	246	256	11	2	9M(15.9949)	tr|B4EK33|B4EK33_BURCJ	B4EK33	B4EK33_BURCJ	adhA	Alcohol dehydrogenase			4	4	3	4	3	3	4	4	3	3	4	4	3	2	5	5	1840676860	2477988100	2114926590	2540807940	1943047420	2075295490	2033893500	2082386940	1552378620	1703307390	1916445700	1877200640	1837476860	1782087550	1778436860	1487622020	1840676860	2477988100
SDVGAAGVMFTIDTESGFK	SDVGAAGVM[15.9949]FTIDTESGFK	R	D	203	221	19	2	9M(15.9949)	tr|B4EC81|B4EC81_BURCJ	B4EC81	B4EC81_BURCJ	ppsA	Phosphoenolpyruvate synthase			0	0	0	0	0	1	0	0	0	0	0	0	0	0	0	0	0	0	0	0	0	0	0	0	0	0	0	0	0	0	0	0	0	0
SGALYTTHMR	SGALYTTHM[15.9949]R	R	T	214	223	10	2	9M(15.9949)	tr|B4EBB7|B4EBB7_BURCJ	B4EBB7	B4EBB7_BURCJ	dan	D-aminoacylase			0	0	0	0	1	0	0	0	0	0	0	0	0	0	0	0	0	0	0	0	0	0	0	0	0	0	0	0	0	0	0	0	0	0
SGSNFGSQMYIPDPNVFGDSMKPTVAFK	SGSNFGSQM[15.9949]YIPDPNVFGDSMKPTVAFK	K	G	802	829	28	3	9M(15.9949)	tr|B4EP61|B4EP61_BURCJ	B4EP61	B4EP61_BURCJ	BCAS0667	Uncharacterized protein			0	0	0	0	0	0	0	0	0	1	0	0	1	0	0	0	0	0	0	0	0	0	0	0	0	0	0	0	16003908	26330858	36075560	29817436	0	0
SLFGSTLGMFSQIFSK	SLFGSTLGM[15.9949]FSQIFSK	R	F	108	123	16	2	9M(15.9949)	tr|B4EFK8|B4EFK8_BURCJ	B4EFK8	B4EFK8_BURCJ	metZ	O-succinylhomoserine sulfhydrylase			0	0	0	1	0	0	1	0	0	0	0	1	0	0	3	0	0	0	0	0	0	9484706	17506794	0	0	0	0	0	0	0	0	0	0	0
SMSDPIADMLTR	SMSDPIADM[15.9949]LTR	M	L	2	13	12	2	9M(15.9949)	sp|B4E5D4|RS8_BURCJ	B4E5D4	RS8_BURCJ	rpsH	30S ribosomal protein S8			0	0	1	0	0	0	0	0	0	1	1	0	1	1	0	1	0	0	1596287360	0	0	0	0	0	0	1533985280	1793765120	0	1417479680	1434550140	0	1669091200	0	0
SPVTNPDAMHSLLATALTTR	SPVTNPDAM[15.9949]HSLLATALTTR	R	G	78	97	20	3	9M(15.9949)	tr|B4E569|B4E569_BURCJ	B4E569	B4E569_BURCJ	BCAL0012	Putative adenylate cyclase			3	3	2	3	2	2	1	3	3	2	2	3	2	1	2	1	464361792	516079424	623629310	624593980	291300128	319944192	334550784	343935616	289496960	386200096	332714240	335078016	243746336	228485456	210658016	219868704	464361792	516079424
SSVGAGGLMQLMPATAQMVAK	SSVGAGGLM[15.9949]QLMPATAQMVAK	R	K	520	540	21	2	9M(15.9949)	tr|B4E8J8|B4E8J8_BURCJ	B4E8J8	B4E8J8_BURCJ	BCAL0555	Putative transglycosylase			0	0	0	0	0	0	0	0	0	0	0	0	0	0	0	1	0	0	0	0	0	0	0	0	0	0	0	0	0	0	0	0	0	0
TDAPSTGIMATDWAENR	TDAPSTGIM[15.9949]ATDWAENR	K	A	138	154	17	2	9M(15.9949)	tr|B4ED88|B4ED88_BURCJ	B4ED88	B4ED88_BURCJ	BCAL2166	Putative lipoprotein			0	1	1	1	0	1	0	1	1	1	1	1	1	1	1	1	45436132	51704240	35970704	11322586	34015260	0	34890628	17157224	27604560	34345656	51487924	61874780	60472780	61605052	49652752	67699464	45436132	51704240
TFIQSVPYMDR	TFIQSVPYM[15.9949]DR	K	L	55	65	11	2	9M(15.9949)	sp|B4E5L9|NUOD_BURCJ	B4E5L9	NUOD_BURCJ	nuoD	NADH-quinone oxidoreductase subunit D			1	1	1	2	0	0	1	1	2	2	1	1	0	0	0	0	115443288	96613640	87427008	129283272	100055032	75786456	74480456	91420000	111226256	152712752	101478424	100058288	99878304	86470752	69806064	71957536	115443288	96613640
TGDEMHTAMEAGPMIR	TGDEMHTAM[15.9949]EAGPMIR	R	K	455	470	16	2,3	9M(15.9949)	tr|B4ELZ9|B4ELZ9_BURCJ	B4ELZ9	B4ELZ9_BURCJ	glcB	Malate synthase G			0	0	0	0	0	0	3	0	0	0	1	2	0	0	0	0	198472352	200311744	221448576	200927664	164210032	194206080	199410016	200736432	0	223523584	0	265184512	0	196724288	193387840	185261888	198472352	200311744
TLYVVPFSMGPLGSPIAHVGVELSDSPYVAVNMR	TLYVVPFSM[15.9949]GPLGSPIAHVGVELSDSPYVAVNMR	R	L	126	159	34	3	9M(15.9949)	tr|B4EK44|B4EK44_BURCJ	B4EK44	B4EK44_BURCJ	pckG	Phosphoenolpyruvate carboxykinase [GTP]			0	0	1	1	1	0	3	2	3	3	3	1	4	2	3	1	43616196	98036232	81928936	136650544	13366556	50751948	14363169	12717306	67586624	71923816	0	101853944	75262104	53310348	182762800	10106072	43616196	98036232
TMIVVTHEMGFAR	TMIVVTHEM[15.9949]GFAR	R	N	213	225	13	3	9M(15.9949)	tr|B4ECZ3|B4ECZ3_BURCJ	B4ECZ3	B4ECZ3_BURCJ	hisP	Histidine ABC transporter ATP-binding protein	BCAS0113	tr|B4E8A6|B4E8A6_BURCJ, tr|B4EPN0|B4EPN0_BURCJ	0	0	0	0	0	0	1	0	0	0	0	0	0	0	0	0	22070532	0	0	0	50962732	0	28846150	37767708	0	0	0	0	0	19854904	0	13924692	22070532	0
TNLDGIFNMTK	TNLDGIFNM[15.9949]TK	R	P	112	122	11	2	9M(15.9949)	tr|B4EIA8|B4EIA8_BURCJ	B4EIA8	B4EIA8_BURCJ	phbB	Acetoacetyl-CoA reductase			0	0	0	0	2	0	0	0	0	0	0	0	0	1	0	0	0	0	0	0	0	0	0	0	0	0	0	0	0	0	0	0	0	0
TNLDGIFNMTKPFVPGMIEGGFGR	TNLDGIFNM[15.9949]TKPFVPGMIEGGFGR	R	L	112	135	24	2,3	9M(15.9949)	tr|B4EIA8|B4EIA8_BURCJ	B4EIA8	B4EIA8_BURCJ	phbB	Acetoacetyl-CoA reductase			1	2	2	2	2	2	3	5	2	3	2	3	4	1	3	2	150383392	242487088	229879824	188977808	240559344	266719696	225488240	250433760	170067648	126462608	202524000	195115408	234793984	142786288	183500064	139494608	150383392	242487088
TPSEDLPEMMELPR	TPSEDLPEM[15.9949]MELPR	R	S	495	508	14	2	9M(15.9949)	sp|B4EDA3|PYRG_BURCJ	B4EDA3	PYRG_BURCJ	pyrG	CTP synthase			1	1	1	1	1	0	1	1	1	0	0	0	2	0	0	0	47263760	46611436	36449156	64468388	39016848	38685860	35565156	29563440	31198636	29072624	26800312	60527812	48327460	34307460	29657812	25016300	47263760	46611436
TTPSIIAYMDDNEVLVGAPAK	TTPSIIAYM[15.9949]DDNEVLVGAPAK	R	R	35	55	21	2	9M(15.9949)	sp|B4EDZ2|DNAK_BURCJ	B4EDZ2	DNAK_BURCJ	dnaK	Chaperone protein DnaK			7	9	6	11	8	9	9	10	5	6	6	4	5	7	11	5	1461582590	1444262660	1729480320	1616975870	1565343620	1495308540	1596032380	1843076220	781448320	796799620	726738690	778455230	653840510	664619710	731287360	806670660	1461582590	1444262660
VAEALEYGMVGVNTGLISNEVAPFGGVK	VAEALEYGM[15.9949]VGVNTGLISNEVAPFGGVK	K	Q	436	463	28	2	9M(15.9949)	tr|B4EJR1|B4EJR1_BURCJ	B4EJR1	B4EJR1_BURCJ	gabD	Putative succinate-semialdehyde dehydrogenase [NADP+]			0	0	0	0	0	0	0	0	0	0	0	0	0	0	0	1	0	0	0	0	0	0	0	0	0	0	0	0	0	0	0	0	0	0
VAILAFGTMVAPSLAAAEELDATVANMR	VAILAFGTM[15.9949]VAPSLAAAEELDATVANMR	R	F	506	533	28	2	9M(15.9949)	sp|B4EN29|DXS_BURCJ	B4EN29	DXS_BURCJ	dxs	1-deoxy-D-xylulose-5-phosphate synthase			0	1	0	0	1	1	0	0	2	0	0	1	3	0	0	0	0	6.76873e+06	0	0	8235455	27724790	0	0	29513300	0	0	43748260	20294748	0	0	0	0	6.76873e+06
VDGQELLVMR	VDGQELLVM[15.9949]R	K	E	77	86	10	2	9M(15.9949)	tr|B4ECT8|B4ECT8_BURCJ	B4ECT8	B4ECT8_BURCJ	groS	10 kDa chaperonin			9	12	8	12	10	8	9	7	5	3	2	5	4	3	10	10	13711834100	7757847000	7752078800	12098361300	7458159600	6693025800	8123314700	8383412200	4400795100	7302410800	5092656100	6472586800	4253329920	6965161500	5088725000	5887340500	13711834100	7757847000
VDGQELLVMREEDIMAVVNAK	VDGQELLVM[15.9949]REEDIMAVVNAK	K	-	77	97	21	2,3	9M(15.9949)	tr|B4ECT8|B4ECT8_BURCJ	B4ECT8	B4ECT8_BURCJ	groS	10 kDa chaperonin			5	11	8	10	5	6	2	6	5	4	6	9	3	2	5	2	1683942140	3505972220	4433471000	2908860930	1127869310	1384677890	835087420	1670296190	1651308670	1633828350	2838277120	2265916930	1702736000	573997060	1356690430	912246720	1683942140	3264901120
VGAATEVEMK	VGAATEVEM[15.9949]K	K	E	381	390	10	2	9M(15.9949)	tr|B4ECT7|B4ECT7_BURCJ	B4ECT7	B4ECT7_BURCJ	groL	60 kDa chaperonin			6	5	5	6	5	5	4	5	4	6	7	4	6	6	6	4	4901994000	5568922100	5125847600	5293198800	3391127300	3402973700	3478270460	3716571390	3253584900	3757896190	3148724480	4499381800	3327378430	3137927420	3455220480	3612705540	4901994000	5568922100
VGAATEVEMKEK	VGAATEVEM[15.9949]KEK	K	K	381	392	12	2	9M(15.9949)	tr|B4ECT7|B4ECT7_BURCJ	B4ECT7	B4ECT7_BURCJ	groL	60 kDa chaperonin			0	0	0	0	0	0	0	0	0	0	1	1	2	0	1	1	0	0	0	0	0	0	0	0	9956400	4197812	10473257	11621336	13971255	0	5.41859e+06	6.59601e+06	0	0
VGAVTEVEMK	VGAVTEVEM[15.9949]K	K	E	381	390	10	2	9M(15.9949)	tr|B4EP31|B4EP31_BURCJ	B4EP31	B4EP31_BURCJ	groL	60 kDa chaperonin			6	4	3	3	3	4	3	3	3	2	3	2	3	3	2	2	4168181500	3743864580	3572342530	3470604030	3159160320	3026814980	2785124610	2708931330	1979356670	1717431680	356041024	450453856	1554086140	1479912580	277274560	262075616	4168181500	3743864580
VGLSYPLEMTR	VGLSYPLEM[15.9949]TR	K	L	324	334	11	2	9M(15.9949)	tr|B4E972|B4E972_BURCJ	B4E972	B4E972_BURCJ	BCAL0650	Putative pyruvate-flavodoxin oxidoreductase			0	0	0	0	0	0	0	0	0	0	0	0	1	0	0	1	0	0	0	0	35631692	0	58727396	0	22097766	0	0	18884684	39991288	52838372	28899248	22340322	0	0
VIVPLQPSMFDILATQQFLER	VIVPLQPSM[15.9949]FDILATQQFLER	K	L	101	121	21	2	9M(15.9949)	tr|B4E8E7|B4E8E7_BURCJ	B4E8E7	B4E8E7_BURCJ	BCAL2653	ParA family ATPase			0	0	0	0	2	2	2	1	0	0	0	0	0	0	0	0	0	0	0	0	0	0	0	0	0	0	0	0	0	0	0	0	0	0
VLDETAQVMASLGIAR	VLDETAQVM[15.9949]ASLGIAR	R	D	201	216	16	2	9M(15.9949)	tr|B4EAC9|B4EAC9_BURCJ	B4EAC9	B4EAC9_BURCJ	BCAL1830	Putative 2-nitropropane dioxygenase			0	0	0	0	0	0	0	0	0	0	0	0	2	0	0	0	0	0	0	0	0	0	0	0	0	0	0	0	19095930	0	0	0	0	0
VNGEELLVMR	VNGEELLVM[15.9949]R	K	E	77	86	10	2	9M(15.9949)	tr|B4EP32|B4EP32_BURCJ	B4EP32	B4EP32_BURCJ	groS	10 kDa chaperonin			0	0	0	0	0	0	0	1	0	0	0	0	0	1	0	0	222476576	56760168	0	172566352	113715888	7577416	51248324	397553696	0	0	0	122938000	146038448	26051974	90820104	139764064	222476576	56760168
VNGEELLVMREEDVMGVLEPESPAAR	VNGEELLVM[15.9949]REEDVMGVLEPESPAAR	K	K	77	102	26	3	9M(15.9949)	tr|B4EP32|B4EP32_BURCJ	B4EP32	B4EP32_BURCJ	groS	10 kDa chaperonin			2	2	3	1	2	1	2	3	0	0	2	5	2	1	2	2	15277648	32665736	11752574	9519556	19736020	37487076	35517136	28573290	0	11412438	25754636	41782236	28593024	9436004	26339058	22219984	15277648	32665736
VPVFLDSPMATDVTEIYR	VPVFLDSPM[15.9949]ATDVTEIYR	R	H	266	283	18	2	9M(15.9949)	tr|B4EIB2|B4EIB2_BURCJ	B4EIB2	B4EIB2_BURCJ	BCAM0300	Metallo-beta-lactamase superfamily protein			3	5	4	4	5	3	1	2	4	2	2	0	4	0	0	1	87781608	68912856	28441304	130442600	77881264	73806904	45211416	0	71044456	56157524	54416996	0	79255648	0	0	138954960	87781608	68912856
VSGAAVLGMHD	VSGAAVLGM[15.9949]HD	R	-	319	329	11	2	9M(15.9949)	tr|B4EI98|B4EI98_BURCJ	B4EI98	B4EI98_BURCJ	BCAM0286	Putative alcohol dehydrogenase			0	0	2	0	0	1	0	1	0	0	0	0	0	0	0	0	80266048	122088680	101580672	133026512	81363512	150693952	140534688	79410840	53730752	40043400	30934394	29096516	31078740	45128152	22806308	35192056	80266048	122088680
VTFYIVPNMNPDGSVHGNLR	VTFYIVPNM[15.9949]NPDGSVHGNLR	R	T	207	226	20	3	9M(15.9949)	tr|B4EEQ5|B4EEQ5_BURCJ	B4EEQ5	B4EEQ5_BURCJ	BCAL2317	Family M14 unassigned peptidase			0	0	1	0	0	0	0	0	0	0	0	0	1	0	0	0	0	0	108412768	0	0	0	0	0	0	0	0	0	136358016	0	0	0	0	0
VTNENLYEMTDFAGYK	VTNENLYEM[15.9949]TDFAGYK	K	T	351	366	16	2	9M(15.9949)	sp|B4EKD5|FABV_BURCJ	B4EKD5	FABV_BURCJ	fabV	Enoyl-[acyl-carrier-protein] reductase [NADH]			1	0	0	0	0	0	0	0	0	0	0	0	0	0	0	0	24723690	0	0	0	21088334	0	0	0	0	21842474	0	0	0	0	0	0	24723690	0
VVFQGVHQMMGSDLAAK	VVFQGVHQM[15.9949]MGSDLAAK	K	W	311	327	17	2,3	9M(15.9949)	tr|B4E7Z4|B4E7Z4_BURCJ	B4E7Z4	B4E7Z4_BURCJ	BCAL0503	Putative cobalamin synthesis protein			0	0	1	0	1	0	0	1	0	0	0	0	0	0	0	0	0	12003269	186449568	0	22491178	11681409	119131912	89353528	33963576	118393768	0	54399296	15361810	0	43042644	0	0	59171408
VVGELAEGMR	VVGELAEGM[15.9949]R	R	Q	321	330	10	2	9M(15.9949)	tr|B4E7K8|B4E7K8_BURCJ	B4E7K8	B4E7K8_BURCJ	BCAL1504	Pseudouridine synthase			0	0	0	0	1	0	0	0	0	0	0	0	1	1	1	0	0	194359008	0	0	23135374	0	122758528	89044368	54353744	225410640	294914368	279091648	302196768	284907232	243745072	273152576	0	194359008
VVGELAEGMRQKLLHGVELEDGPANFLR	VVGELAEGM[15.9949]RQKLLHGVELEDGPANFLR	R	L	321	348	28	3	9M(15.9949)	tr|B4E7K8|B4E7K8_BURCJ	B4E7K8	B4E7K8_BURCJ	BCAL1504	Pseudouridine synthase			0	0	0	0	0	0	0	0	1	0	0	0	0	0	0	0	0	0	0	0	0	0	0	0	0	0	0	0	0	0	0	0	0	0
WSMPVDALMSNDYALR	WSMPVDALM[15.9949]SNDYALR	R	E	16	31	16	2	9M(15.9949)	tr|B4EPX9|B4EPX9_BURCJ	B4EPX9	B4EPX9_BURCJ	BCAS0213	Uncharacterized protein			2	0	1	0	1	1	1	1	1	2	0	2	4	0	1	2	168317760	31509028	128091728	0	77137088	155259184	482008704	197668496	76887080	88034184	432820768	67074672	490502784	57156636	74715936	399958080	168317760	31509028
WTYDNIDYMK	WTYDNIDYM[15.9949]K	K	G	100	109	10	2	9M(15.9949)	sp|B4EEW1|SYL_BURCJ	B4EEW1	SYL_BURCJ	leuS	Leucine--tRNA ligase			1	0	0	0	1	0	0	0	0	0	0	0	0	0	0	0	56509716	47997636	28701380	30641136	80557016	54701096	34287264	51061924	87318888	71526368	0	0	61220428	43238092	21834022	0	56509716	47997636
YELPHPPVMFEIDADALIAR	YELPHPPVM[15.9949]FEIDADALIAR	K	A	679	698	20	3	9M(15.9949)	tr|B4E7J0|B4E7J0_BURCJ	B4E7J0	B4E7J0_BURCJ	pheT	Phenylalanine--tRNA ligase beta subunit			0	0	0	0	0	1	0	0	0	0	0	0	0	0	0	0	65976248	47022368	70391552	73386368	0	75974528	79360952	86766072	70575304	68004976	0	0	61318944	74004880	97810416	94168088	65976248	47022368
YEPDEENPMLGFR	YEPDEENPM[15.9949]LGFR	R	G	602	614	13	2	9M(15.9949)	tr|B4EC81|B4EC81_BURCJ	B4EC81	B4EC81_BURCJ	ppsA	Phosphoenolpyruvate synthase			3	4	4	4	3	3	3	2	4	4	2	3	3	1	2	2	244880256	313971488	278828480	298862400	165955904	207848736	220172224	211361424	244282720	245687632	301575744	265874624	178890672	209342080	196765584	230179008	244880256	313971488
YMLGEEFSMLDVAIAPLLWR	YMLGEEFSM[15.9949]LDVAIAPLLWR	K	L	143	162	20	2	9M(15.9949)	tr|B4E6Q3|B4E6Q3_BURCJ	B4E6Q3	B4E6Q3_BURCJ	BCAL0331	Putative stringent starvation protein A			2	1	0	0	1	1	0	2	0	0	0	4	0	0	0	1	0	13035252	0	0	6282540	0	9324056	0	0	0	0	14087610	0	0	0	0	0	13035252
YTAPDAETMVDAR	YTAPDAETM[15.9949]VDAR	R	T	509	521	13	2	9M(15.9949)	sp|B4EEW1|SYL_BURCJ	B4EEW1	SYL_BURCJ	leuS	Leucine--tRNA ligase			2	2	1	2	2	2	1	1	2	1	1	2	1	1	2	2	178767600	184762112	178598576	178962416	134698640	152468048	124542760	162987424	181041936	157073104	201027040	186451072	145388064	167895584	166929504	157837216	178767600	184762112
YVASGMNPMDLK	YVASGMNPM[15.9949]DLK	K	R	106	117	12	2	9M(15.9949)	tr|B4ECT7|B4ECT7_BURCJ	B4ECT7	B4ECT7_BURCJ	groL	60 kDa chaperonin			8	10	7	6	7	11	5	5	8	8	4	11	6	4	4	5	9549848600	11372846100	10798034900	10394866700	7679759400	7937044500	5370164700	8070759400	10379341800	9925431300	10159129600	9931576300	9868052500	6760384500	8621356000	8482390500	9549848600	11372846100
AAGAAPLVCGLPR	AAGAAPLVC[57.0215]GLPR	R	P	47	59	13	2	9C(57.0215)	tr|B4EMD3|B4EMD3_BURCJ	B4EMD3	B4EMD3_BURCJ	BCAM1871	Uncharacterized protein			0	0	0	0	0	1	0	0	0	0	0	0	0	0	0	0	49920740	33921696	30574790	35093512	386690752	325641632	242219584	370992896	0	24252596	0	0	0	91090784	0	115920824	49920740	33921696
AAGIDEIWCVSVNDAFVMGAWGR	AAGIDEIWC[57.0215]VSVNDAFVMGAWGR	R	D	72	94	23	2	9C(57.0215)	tr|B4E5Y6|B4E5Y6_BURCJ	B4E5Y6	B4E5Y6_BURCJ	BCAL3456	Putative thioredoxin reductase			0	0	0	1	0	0	0	0	0	0	0	0	0	0	0	0	0	0	0	0	0	0	0	0	0	0	0	0	0	0	0	0	0	0
AALQLEFACPVITVGGTNGK	AALQLEFAC[57.0215]PVITVGGTNGK	K	G	34	53	20	2	9C(57.0215)	tr|B4EFK4|B4EFK4_BURCJ	B4EFK4	B4EFK4_BURCJ	folC	Putative folC bifunctional protein [includes: folylpolyglutamate synthase dihydrofolate synthase]			1	1	2	0	2	1	0	2	1	1	2	2	2	2	0	2	0	0	18502796	0	0	0	0	0	0	20124916	22492400	26573538	0	0	0	0	0	0
AAPNSVTLCALGPLTNIATALVEAPQIR	AAPNSVTLC[57.0215]ALGPLTNIATALVEAPQIR	R	A	153	180	28	2	9C(57.0215)	tr|B4EIM7|B4EIM7_BURCJ	B4EIM7	B4EIM7_BURCJ	BCAM2461	Putative inosine-uridine preferring nucleoside hydrolase			0	0	0	0	0	0	0	0	1	0	1	2	0	1	0	1	0	0	0	0	0	0	0	0	12962035	0	0	18230494	0	0	0	7.02249e+06	0	0
AAQKFGATCLGVTLSQNQFDLATAR	AAQKFGATC[57.0215]LGVTLSQNQFDLATAR	R	V	187	211	25	3	9C(57.0215)	tr|B4E9I2|B4E9I2_BURCJ	B4E9I2	B4E9I2_BURCJ	BCAL2783	Putative cyclopropane-fatty-acyl-phospholipid synthase			3	2	3	3	3	0	1	3	1	3	2	2	1	1	2	0	85112272	202006704	213431824	170860128	83919064	0	33900856	111540512	240552640	310553312	337625536	255760048	245077376	29790496	198687456	0	85112272	202006704
AASQALVHCSGASAVALLDPAK	AASQALVHC[57.0215]SGASAVALLDPAK	R	Q	92	113	22	3	9C(57.0215)	tr|B4EBU5|B4EBU5_BURCJ	B4EBU5	B4EBU5_BURCJ	BCAL3060	Uncharacterized protein			2	2	2	1	1	1	1	2	1	0	0	2	2	2	0	0	178415120	253216400	217761040	191507936	180042912	175151744	214880384	198555728	128038448	160095504	111206392	130537920	111967440	128585920	135252816	93027992	178415120	253216400
ADTYIPHFCYHK	ADTYIPHFC[57.0215]YHK	K	K	26	37	12	2,3	9C(57.0215)	tr|B4E5L6|B4E5L6_BURCJ	B4E5L6	B4E5L6_BURCJ	BCAL2338	NADH-quinone oxidoreductase			1	2	2	1	2	1	1	1	1	2	2	1	3	0	2	0	855516610	1009511620	400194144	145848112	789962690	785443970	811000450	89576840	1068617280	1074751360	1094311810	296571264	978092860	114910008	873426940	403496256	855516610	1009511620
AEGSAPLSCIALAR	AEGSAPLSC[57.0215]IALAR	K	E	404	417	14	2	9C(57.0215)	tr|B4E9I3|B4E9I3_BURCJ	B4E9I3	B4E9I3_BURCJ	BCAL2784	Uncharacterized protein			0	0	0	0	0	0	1	0	0	0	0	0	0	0	0	0	0	0	22654432	0	0	0	23287090	0	0	0	0	0	0	0	0	0	0	0
AFTDLFDFCER	AFTDLFDFC[57.0215]ER	K	L	858	868	11	2	9C(57.0215)	tr|B4E6D5|B4E6D5_BURCJ	B4E6D5	B4E6D5_BURCJ	dnaE	DNA-directed DNA polymerase			2	1	2	2	1	2	2	2	1	1	1	2	1	2	2	2	175627552	152972464	163266704	156141552	160797456	148817392	150634352	151308240	139306944	106992896	126730224	102057136	152872608	157126320	192726544	138867920	175627552	152972464
AGETAVFTCSSLK	AGETAVFTC[57.0215]SSLK	R	R	71	83	13	2	9C(57.0215)	tr|B4EEV2|B4EEV2_BURCJ	B4EEV2	B4EEV2_BURCJ	BCAL3364	Gluconokinase			2	2	2	2	2	2	2	2	2	2	1	1	2	2	2	1	638252160	636949310	610996350	643693120	589634750	579828100	550905470	591913090	583822140	623192130	543055620	559534210	562863940	578661310	577136900	560128900	638252160	636949310
AGGSELLDCTPLLDAFLR	AGGSELLDC[57.0215]TPLLDAFLR	R	A	372	389	18	2	9C(57.0215)	tr|B4EB84|B4EB84_BURCJ	B4EB84	B4EB84_BURCJ	BCAL2984	Cysteine peptidase, family C26			9	0	0	8	8	0	9	0	0	9	0	0	0	1	0	5	488082784	449830368	477107840	428301632	541915010	532122112	595479040	571507780	592263680	442415072	614024260	574554750	601110590	94713672	629707460	501223552	488082784	449830368
AIQLHPLVCAAFNADFDGDQMAVHVPLSLEAQMEAR	AIQLHPLVC[57.0215]AAFNADFDGDQMAVHVPLSLEAQMEAR	K	T	446	481	36	3,4	9C(57.0215)	sp|B4E5B3|RPOC_BURCJ	B4E5B3	RPOC_BURCJ	rpoC	DNA-directed RNA polymerase subunit beta'			1	2	2	0	0	1	4	0	2	3	2	1	4	5	10	5	8899709	26263712	38046628	23015478	13182987	10213105	34377008	40000228	10544334	110247288	36560444	13867644	70608712	53377784	86321664	111248360	8985109	26515734
AISVLDTACAK	AISVLDTAC[57.0215]AK	K	V	419	429	11	2	9C(57.0215)	tr|B4E6R9|B4E6R9_BURCJ	B4E6R9	B4E6R9_BURCJ	clpB	Putative type VI secretion system protein TssH			2	2	2	2	2	2	2	1	1	0	0	2	2	0	2	0	217143024	214732256	243282048	268279680	298729984	260378560	254897056	223839568	179068432	177420880	0	245259312	736991300	0	653789310	0	217143024	214732256
AKPLHPDFCGFSVPDR	AKPLHPDFC[57.0215]GFSVPDR	K	Y	151	166	16	3,4	9C(57.0215)	tr|B4E5W4|B4E5W4_BURCJ	B4E5W4	B4E5W4_BURCJ	BCAL3434	Putative hypoxanthine phosphoribosyltransferase			1	2	0	1	1	1	1	1	1	0	3	0	3	2	2	0	552969340	703895680	386689856	216256032	463867648	588897220	394303104	395574784	788468350	581152510	797539070	315397120	934665730	491896320	658373180	476417856	344055552	438023488
ALDYVAGYCVVNDVSER	ALDYVAGYC[57.0215]VVNDVSER	R	E	143	159	17	2	9C(57.0215)	sp|B4EKX6|UGL_BURCJ	B4EKX6	UGL_BURCJ	BceJ2315_61450	Ureidoglycolate lyase			1	2	1	2	2	3	1	2	3	2	2	2	1	1	3	0	98820576	76639064	98049368	131409088	87797032	74695136	46408384	74931176	88163656	74146944	81097248	58456844	35641436	36747244	44740560	17242126	98820576	76639064
ALFDPSEHCVLEAPHPSPLSAHR	ALFDPSEHC[57.0215]VLEAPHPSPLSAHR	R	G	229	251	23	5	9C(57.0215)	tr|B4E6W7|B4E6W7_BURCJ	B4E6W7	B4E6W7_BURCJ	ung	Uracil-DNA glycosylase			0	0	0	0	2	2	0	0	1	2	1	0	1	2	1	0	152220240	137955088	109923632	40084068	203874592	226891600	267203792	138839488	270452096	300159936	266246864	213489728	395594624	348308192	384769984	289944512	152220240	137955088
APVLSDSSCK	APVLSDSSC[57.0215]K	K	S	148	157	10	2	9C(57.0215)	sp|P00761|TRYP_PIG	P00761	TRYP_PIG		Trypsin			0	1	2	0	2	2	1	2	0	1	2	1	2	2	2	2	237061520	167132576	277306560	209654560	87610504	118336240	110494680	148770432	122244176	119899936	145843056	134034648	157858192	99010880	88748488	26064102	237061520	167132576
AQDMAPLTCTYR	AQDMAPLTC[57.0215]TYR	R	G	253	264	12	2	9C(57.0215)	tr|B4EMT7|B4EMT7_BURCJ	B4EMT7	B4EMT7_BURCJ	ggt1	Gamma-glutamyltransferase 1			2	2	0	0	1	2	2	0	1	0	0	0	1	0	2	1	135453168	111657448	155850960	143493232	148555264	161932832	146039376	154200688	100466808	109194672	117120944	108724144	103138984	97288448	83873768	99403248	135453168	111657448
ASEFIHFACTSEDINNTSHGMMLAGAR	ASEFIHFAC[57.0215]TSEDINNTSHGMMLAGAR	K	E	118	144	27	3,4	9C(57.0215)	tr|B4EEU9|B4EEU9_BURCJ	B4EEU9	B4EEU9_BURCJ	purB	Adenylosuccinate lyase			1	0	1	0	1	2	2	2	0	0	2	0	0	1	1	0	42163632	299869248	238636032	225141120	0	33343484	67851080	98115976	88949200	0	34623448	0	0	16070846	60832072	0	43068656	306305792
ATLGIEEMCADHWR	ATLGIEEMC[57.0215]ADHWR	R	W	317	330	14	2,3	9C(57.0215)	tr|B4ECD8|B4ECD8_BURCJ	B4ECD8	B4ECD8_BURCJ	galE	UDP-glucose epimerase			1	1	2	0	1	1	1	2	2	1	2	3	1	1	2	1	482261568	449569472	455267424	413361344	532562944	536230720	432489696	520495936	564623100	624063810	519934784	480463840	554294140	611535230	609937540	491355360	459865120	422601760
DAHFVALNCGGLPEQVFESELFGHEAGAFTGAIK	DAHFVALNC[57.0215]GGLPEQVFESELFGHEAGAFTGAIK	R	K	195	228	34	4	9C(57.0215)	tr|B4EJ87|B4EJ87_BURCJ	B4EJ87	B4EJ87_BURCJ	BCAM2534	Two-component regulatory system, Fis/response regulator protein			0	0	0	0	0	1	0	0	0	0	0	0	0	0	1	0	0	0	0	0	12537554	22604046	8578385	0	0	0	0	0	13560058	0	8848033	0	0	0
DGALVTVSCAEGDEGK	DGALVTVSC[57.0215]AEGDEGK	K	L	452	467	16	2	9C(57.0215)	tr|B4EC81|B4EC81_BURCJ	B4EC81	B4EC81_BURCJ	ppsA	Phosphoenolpyruvate synthase			3	2	2	2	2	1	3	1	2	2	2	3	2	1	2	2	1441848960	1563747710	1386618500	1569827330	1190502400	1123411070	1049948800	1236555780	1350329730	1422872960	1424408060	1419450500	1100273790	1151117820	1059388990	1144119170	1441848960	1563747710
DKPFIAVNCGALPEPMFESEMFGYEPGAFTGAAK	DKPFIAVNC[57.0215]GALPEPMFESEMFGYEPGAFTGAAK	R	R	195	228	34	3	9C(57.0215)	tr|B4EA50|B4EA50_BURCJ	B4EA50	B4EA50_BURCJ	dctD	C4-dicarboxylate transport transcriptional regulatory protein			0	0	0	0	0	0	0	0	0	0	0	0	0	1	0	0	0	0	0	0	0	0	0	0	0	0	0	0	0	0	0	0	0	0
DKVGYLNLCELLSK	DKVGYLNLC[57.0215]ELLSK	K	A	90	103	14	2	9C(57.0215)	tr|B4E6D5|B4E6D5_BURCJ	B4E6D5	B4E6D5_BURCJ	dnaE	DNA-directed DNA polymerase			1	1	0	0	0	0	0	0	0	0	0	0	0	0	0	0	36201560	29376784	24082284	15549971	0	0	0	11128782	0	0	0	0	0	0	0	0	36201560	29376784
DPFAMLPFCGYNVSDYFAHWLK	DPFAMLPFC[57.0215]GYNVSDYFAHWLK	R	L	469	490	22	3	9C(57.0215)	tr|B4EK44|B4EK44_BURCJ	B4EK44	B4EK44_BURCJ	pckG	Phosphoenolpyruvate carboxykinase [GTP]			0	2	0	0	2	0	0	0	1	2	0	0	2	0	2	0	129035624	124884024	93615784	122119552	201157616	143973536	151900112	181563040	188156672	267563840	277896704	214060144	220619904	186375360	293653760	201170032	129035624	124884024
DPFGIRPLCIGK	DPFGIRPLC[57.0215]IGK	R	L	185	196	12	3	9C(57.0215)	tr|B4EFK7|B4EFK7_BURCJ	B4EFK7	B4EFK7_BURCJ	purF	Amidophosphoribosyltransferase			1	1	2	1	1	1	2	1	1	2	2	0	2	2	2	1	252822464	224444336	221816784	281258752	253577984	249743024	250213440	279461472	276953472	286985568	303439840	278530432	196875216	250878592	202436912	216582528	252822464	224444336
DTYIGSLDCLAPLGYFVSFGNASGPLPPIDSK	DTYIGSLDC[57.0215]LAPLGYFVSFGNASGPLPPIDSK	K	E	219	250	32	2	9C(57.0215)	tr|B4E5R2|B4E5R2_BURCJ	B4E5R2	B4E5R2_BURCJ	qor	Quinone oxidoreductase			2	2	2	1	1	3	1	2	3	1	0	1	5	3	1	2	22163524	24321540	27866996	24579958	0	27203562	11391325	15500097	0	8661229	23272590	12570295	16134782	27716688	9034526	16216012	22163524	24321540
DVFVLQSTCAPTNDNLMELMIMVDALK	DVFVLQSTC[57.0215]APTNDNLMELMIMVDALK	K	R	48	74	27	2	9C(57.0215)	tr|B4EAR3|B4EAR3_BURCJ	B4EAR3	B4EAR3_BURCJ	prs	Ribose-phosphate pyrophosphokinase			2	0	0	0	2	0	1	1	0	0	0	0	1	3	0	0	0	0	0	0	0	0	0	0	0	0	0	7367611	0	31919596	0	0	0	0
DVFVLQSTCAPTNDNLMELMIMVDALKR	DVFVLQSTC[57.0215]APTNDNLMELMIMVDALKR	K	A	48	75	28	3	9C(57.0215)	tr|B4EAR3|B4EAR3_BURCJ	B4EAR3	B4EAR3_BURCJ	prs	Ribose-phosphate pyrophosphokinase			0	0	0	0	0	0	0	0	0	0	0	0	2	1	2	0	0	0	0	0	0	0	0	0	19604522	0	0	0	48148600	0	45030348	0	0	0
DWLYVGDHCSAIR	DWLYVGDHC[57.0215]SAIR	R	E	223	235	13	2	9C(57.0215)	tr|B4ECS6|B4ECS6_BURCJ	B4ECS6	B4ECS6_BURCJ	rmlB	dTDP-glucose 4,6-dehydratase			0	0	0	0	0	0	0	0	0	1	0	1	1	0	0	1	0	0	0	0	0	0	0	15071909	27205576	31257338	27786644	29591686	0	18057046	32333722	20807448	0	0
DYAIKPMNCPGHVQVFK	DYAIKPMNC[57.0215]PGHVQVFK	R	H	325	341	17	3	9C(57.0215)	sp|B4E7I6|SYT_BURCJ	B4E7I6	SYT_BURCJ	thrS	Threonine--tRNA ligase			2	2	2	2	2	1	1	1	1	2	3	2	1	0	2	2	362241312	442272512	400123936	324847328	331305600	155088624	375857920	255982752	419621600	326255808	480315776	423117696	406228288	251879440	349704608	118235488	362241312	442272512
EALPHEIGCLTNVVPGAIVVGLDR	EALPHEIGC[57.0215]LTNVVPGAIVVGLDR	R	C	307	330	24	3	9C(57.0215)	tr|B4ELV7|B4ELV7_BURCJ	B4ELV7	B4ELV7_BURCJ	BCAM1797	Putative ion channel protein			0	2	0	0	1	2	1	0	0	0	0	0	2	0	0	0	72123592	89010632	83194024	72220472	48203308	95372264	92989168	75060008	97629096	0	97861488	87620648	134061848	0	116797680	95283520	72123592	89010632
EATTGDTLCDPAKPIILEK	EATTGDTLC[57.0215]DPAKPIILEK	K	M	391	409	19	2,3	9C(57.0215)	tr|B4E912|B4E912_BURCJ	B4E912	B4E912_BURCJ	fusA	Elongation factor G			4	4	5	3	3	5	5	3	4	3	3	4	4	3	2	4	3415703550	3945501950	3671122690	3510135810	4240383740	4242320130	3988702210	4129053700	2218443520	2102990460	2235609860	2183226370	1913379970	1972707330	1881592830	1921972990	3515707650	3863875070
EATTGDTLCDPANPIVLER	EATTGDTLC[57.0215]DPANPIVLER	K	M	388	406	19	2	9C(57.0215)	tr|B4E5B7|B4E5B7_BURCJ	B4E5B7	B4E5B7_BURCJ	fusA	Elongation factor G			3	3	4	5	5	4	5	6	4	2	3	4	2	3	5	4	7318762000	8073431000	8621766700	8987779100	8166485500	8002297900	8096538600	7690068500	9364712400	8416821800	9470479400	8736612400	9045620700	8648741900	8671543300	8246708700	7318762000	8073431000
ELSAAVDVCK	ELSAAVDVC[57.0215]K	K	R	149	158	10	2	9C(57.0215)	tr|B4ECA2|B4ECA2_BURCJ	B4ECA2	B4ECA2_BURCJ	BCAL3081	Uncharacterized protein			0	0	0	0	0	0	0	0	0	1	0	0	0	0	0	0	47546644	124477696	52863468	159178704	187763760	120696024	91897520	94689432	169493296	105897144	23288792	102998544	15396375	94400664	30693700	0	47546644	124477696
EQINTLGFCVGGTMLATALAVLAAR	EQINTLGFC[57.0215]VGGTMLATALAVLAAR	R	G	342	366	25	2	9C(57.0215)	tr|B4EAG2|B4EAG2_BURCJ	B4EAG2	B4EAG2_BURCJ	phbC	Poly-beta-hydroxybutyrate polymerase			2	3	3	4	2	3	2	2	0	3	3	3	2	0	2	2	129432088	157161760	125460952	199786848	154449632	157770624	241833936	173889328	0	201760384	119928224	193640816	46155620	0	202945008	186961216	129432088	157161760
EVSAEYSACVFDAK	EVSAEYSAC[57.0215]VFDAK	K	G	55	68	14	2	9C(57.0215)	tr|B4EN22|B4EN22_BURCJ	B4EN22	B4EN22_BURCJ	polA	DNA polymerase I			2	1	2	2	1	1	1	2	2	1	2	2	3	2	1	2	110298224	107208976	145528416	167243424	99336880	139229184	139544320	158231344	198862256	196093664	183933248	184902864	185292896	176880320	212889008	180377568	110298224	107208976
EYQASGAVCGVQLPAGLQNAQK	EYQASGAVC[57.0215]GVQLPAGLQNAQK	K	L	123	144	22	2	9C(57.0215)	tr|B4EA22|B4EA22_BURCJ	B4EA22	B4EA22_BURCJ	purC	Phosphoribosylaminoimidazole-succinocarboxamide synthase			2	4	2	3	4	4	4	5	4	4	3	4	4	3	3	4	643363900	795866430	693920320	798016700	662888320	669248130	662522750	705856130	683030660	704842620	671611200	730971260	600602500	689934080	653868930	690089150	643363900	795866430
FDELAEALCIEAGKPINDSK	FDELAEALC[57.0215]IEAGKPINDSK	R	G	80	99	20	3	9C(57.0215)	tr|B4EMM0|B4EMM0_BURCJ	B4EMM0	B4EMM0_BURCJ	BCAM0818	Putative aldehyde dehydrogenase			3	1	3	2	3	3	1	3	3	2	2	1	2	1	2	2	1082573820	1081806980	1448860290	1304950910	1064115200	1195329150	894783550	1082329090	365193728	710653440	620436740	594194560	761078660	636863170	868837380	618779260	1082573820	1081806980
FSAYELNICYPVAWGK	FSAYELNIC[57.0215]YPVAWGK	K	E	641	656	16	2	9C(57.0215)	tr|B4E612|B4E612_BURCJ	B4E612	B4E612_BURCJ	glt1	Glutamate synthase large subunit			2	0	0	2	0	0	1	0	1	3	2	1	0	0	1	0	73385928	38612348	54327628	73745680	70013744	51047900	29732748	43509100	21690054	126166616	121869256	132483104	89399696	111498528	143542128	94504528	73385928	38612348
FVVEAAAICALDTR	FVVEAAAIC[57.0215]ALDTR	R	R	113	126	14	2	9C(57.0215)	tr|B4EP63|B4EP63_BURCJ	B4EP63	B4EP63_BURCJ	BCAS0669	Uncharacterized protein			0	0	0	0	0	1	0	0	0	0	0	0	0	0	0	0	0	0	0	0	0	0	0	0	0	0	0	0	0	0	0	0	0	0
GASGAAIQCMNLNIGAAEDAGLK	GASGAAIQC[57.0215]MNLNIGAAEDAGLK	K	R	293	315	23	2	9C(57.0215)	tr|B4EEC7|B4EEC7_BURCJ	B4EEC7	B4EEC7_BURCJ	argC	N-acetyl-gamma-glutamyl-phosphate reductase			2	2	2	3	3	3	3	2	3	2	2	2	1	2	1	2	188701744	128790992	169070864	249533120	207980080	166734448	204549168	251517120	96202400	70118032	95090288	160485648	0	130392192	112403176	236104800	188701744	128790992
GASGAAIQCMNLNIGAAEDAGLKR	GASGAAIQC[57.0215]MNLNIGAAEDAGLKR	K	-	293	316	24	2,3	9C(57.0215)	tr|B4EEC7|B4EEC7_BURCJ	B4EEC7	B4EEC7_BURCJ	argC	N-acetyl-gamma-glutamyl-phosphate reductase			5	3	4	6	5	4	5	5	3	3	6	5	3	2	2	2	500396000	711288770	679298820	796028860	619942910	613416000	521679808	551594560	753697790	695388990	693964100	752152900	627929660	409004960	546417540	431420864	500396000	674405630
GEYIAFVDCDDALVPGALAR	GEYIAFVDC[57.0215]DDALVPGALAR	R	V	408	427	20	2	9C(57.0215)	tr|B4ECE5|B4ECE5_BURCJ	B4ECE5	B4ECE5_BURCJ	wbxD	Glycosyltransferase			4	2	2	2	3	4	2	2	2	2	2	1	3	2	2	2	252981680	242815440	266543456	14462495	285907552	281242656	299905952	293007072	312392704	261341376	292442336	154698128	271116288	307489856	291131328	330805888	252981680	242815440
GFFVLGFPCNQFGK	GFFVLGFPC[57.0215]NQFGK	R	Q	56	69	14	2	9C(57.0215)	tr|B4ECP6|B4ECP6_BURCJ	B4ECP6	B4ECP6_BURCJ	gpo	Glutathione peroxidase			2	0	3	0	2	0	1	0	3	0	0	0	3	0	0	0	561988290	556400320	516978240	559764860	555965890	512011616	555686660	488147264	412332672	523757184	424081472	361145600	451309856	440571808	452835040	421097600	561988290	556400320
GFIDVDDHCR	GFIDVDDHC[57.0215]R	R	T	303	312	10	2,3	9C(57.0215)	tr|B4E7M1|B4E7M1_BURCJ	B4E7M1	B4E7M1_BURCJ	odhL	Dihydrolipoyl dehydrogenase			1	2	3	2	2	2	3	4	3	3	2	3	2	3	2	2	3356039170	3116519680	2836069890	2725582080	2898482180	2405169660	2312898050	2438818560	3596037120	2807777790	2999183360	2886548990	3326193410	2598087170	2526880770	2415623680	1844231040	1705594500
GIAQTIDACGQDVSDVLAR	GIAQTIDAC[57.0215]GQDVSDVLAR	R	A	84	102	19	2,4	9C(57.0215)	tr|B4EIA2|B4EIA2_BURCJ	B4EIA2	B4EIA2_BURCJ	BCAM0290	Putative universal stress protein			3	4	2	3	3	4	5	4	2	3	1	2	2	3	5	3	820124740	863207170	1164068220	1199201540	816042370	1014044990	883029760	952449220	598333500	947789180	598509760	748382400	317130848	395507296	370416576	342695456	820124740	863207170
GIDIIEFACGVPQLLK	GIDIIEFAC[57.0215]GVPQLLK	R	G	114	129	16	2	9C(57.0215)	tr|B4E705|B4E705_BURCJ	B4E705	B4E705_BURCJ	msdA	Methylmalonic acid semialdehyde dehydrogenase			2	2	2	2	2	2	2	2	2	2	2	2	2	1	2	2	123289496	106270992	109562472	114694328	142669104	163412000	141558880	139005392	75857608	79714128	106098736	73229384	118691032	74195840	126335192	88335784	123289496	106270992
GLEVVEHACSIGTLQLGEFAENVAGGVDTYTLR	GLEVVEHAC[57.0215]SIGTLQLGEFAENVAGGVDTYTLR	R	Q	117	149	33	3	9C(57.0215)	tr|B4EGC6|B4EGC6_BURCJ	B4EGC6	B4EGC6_BURCJ	mmsA	Methylmalonate-semialdehyde dehydrogenase			0	0	0	0	4	3	3	0	0	0	0	0	0	0	0	0	0	0	0	0	102932528	102855456	57322172	19746244	0	0	0	0	0	0	0	0	0	0
GLEYAIVFCPFLNDGALR	GLEYAIVFC[57.0215]PFLNDGALR	K	E	764	781	18	2	9C(57.0215)	tr|B4ED33|B4ED33_BURCJ	B4ED33	B4ED33_BURCJ	recB	RecBCD enzyme subunit RecB			0	1	0	0	0	1	0	0	1	0	0	0	0	0	0	0	0	0	0	0	0	0	0	0	0	0	0	0	0	0	0	0	0	0
GNVATAGGCFASQYLAAWLIAR	GNVATAGGC[57.0215]FASQYLAAWLIAR	R	L	142	163	22	2	9C(57.0215)	tr|B4EQ20|B4EQ20_BURCJ	B4EQ20	B4EQ20_BURCJ	BCAS0252	DJ-1/PfpI family protein			0	0	0	0	0	0	0	0	0	0	0	0	1	0	0	0	0	0	0	0	0	0	0	0	0	0	0	0	0	0	0	0	0	0
GPASTLMACPGQTPQQR	GPASTLMAC[57.0215]PGQTPQQR	K	F	91	107	17	2	9C(57.0215)	tr|B4E732|B4E732_BURCJ	B4E732	B4E732_BURCJ	eco	Ecotin			3	2	3	3	1	2	2	2	1	2	2	3	2	2	2	2	803497410	919174530	977360190	968719040	812976960	937190530	902034300	987336320	939119420	1005691140	899521410	999147710	709399300	783800510	808972420	746143490	803497410	919174530
GQNNVQGSCDMGSFPHELPGYR	GQNNVQGSC[57.0215]DMGSFPHELPGYR	R	H	602	623	22	3	9C(57.0215)	tr|B4EB77|B4EB77_BURCJ	B4EB77	B4EB77_BURCJ	fdsA	NAD-dependent formate dehydrogenase alpha subunit			0	0	0	0	0	0	0	0	1	0	0	0	2	0	0	0	0	0	0	0	17368036	0	0	0	32684786	0	0	0	48582696	0	0	13969708	0	0
GTQLDVYWCAK	GTQLDVYWC[57.0215]AK	K	-	216	226	11	2	9C(57.0215)	tr|B4EBS7|B4EBS7_BURCJ	B4EBS7	B4EBS7_BURCJ	pgl	6-phosphogluconolactonase			1	0	0	0	0	0	0	0	0	0	0	0	0	1	0	0	0	0	0	0	0	0	0	0	0	0	0	0	0	0	0	0	0	0
GVVMELDDCAFPLLAGVVITDDPK	GVVMELDDC[57.0215]AFPLLAGVVITDDPK	K	V	53	76	24	2,3	9C(57.0215)	sp|B4EFB0|MDH_BURCJ	B4EFB0	MDH_BURCJ	mdh	Malate dehydrogenase			4	10	10	11	7	17	14	6	13	7	9	9	5	4	5	9	2753026050	2788583680	113126624	3444828420	2275045380	2614894850	69593040	2931068160	2409937150	2819358980	2721438460	2995396860	1739228930	2387982340	2481088770	2201432830	2516862720	2788583680
GVVTPSLLCDAEK	GVVTPSLLC[57.0215]DAEK	K	L	107	119	13	2	9C(57.0215)	sp|B4EBC4|UBIE_BURCJ	B4EBC4	UBIE_BURCJ	ubiE	Ubiquinone/menaquinone biosynthesis C-methyltransferase UbiE			1	0	0	0	0	0	1	1	1	0	0	0	0	0	0	0	761548030	1006558270	879577730	1036179140	807957820	849094590	728933060	841340860	0	597179710	544699780	533222496	582208830	0	424623008	520641376	761548030	1006558270
HGEFVPVNCGAIPDGLFESLFFGHAK	HGEFVPVNC[57.0215]GAIPDGLFESLFFGHAK	R	G	186	211	26	3,4	9C(57.0215)	tr|B4E832|B4E832_BURCJ	B4E832	B4E832_BURCJ	BCAL1536	Putative sigma-54 related transcriptional regulatory protein			0	0	0	0	0	1	3	0	0	1	0	0	1	1	3	0	94028136	106557392	0	28292218	87775544	81514176	113688432	67630328	100091304	160000272	34297004	83753768	282689120	143307632	192717200	19390672	94028136	106557392
HGINVNAICPGYIDTEINHYLWETEQGQK	HGINVNAIC[57.0215]PGYIDTEINHYLWETEQGQK	R	L	187	215	29	3,4	9C(57.0215)	tr|B4E7H4|B4E7H4_BURCJ	B4E7H4	B4E7H4_BURCJ	BCAL1469	Putative short chain dehydrogenase			2	1	0	0	2	0	2	0	0	1	3	0	3	2	3	1	278590080	309144224	15501597	17647704	192783328	292203552	72561248	205709616	13221812	134480224	0	103526072	195530112	24053098	252397472	136601696	278590080	309144224
HMVMAISACPTTIADILAMAER	HMVMAISAC[57.0215]PTTIADILAMAER	R	V	127	148	22	2,3	9C(57.0215)	tr|B4EN36|B4EN36_BURCJ	B4EN36	B4EN36_BURCJ	rpoD	RNA polymerase sigma factor RpoD			2	2	3	4	2	3	4	2	1	1	3	4	3	2	2	3	308540224	352212544	332995936	265495472	338616992	443098432	508339808	378689344	367395936	409343776	431541440	431879776	647036670	595895040	676658750	498194784	308540224	352212544
IDEVFIGSCMTNIGHFR	IDEVFIGSC[57.0215]MTNIGHFR	K	A	703	719	17	2,3	9C(57.0215)	tr|B4EM96|B4EM96_BURCJ	B4EM96	B4EM96_BURCJ	acnB	Aconitate hydratase B			1	2	1	2	1	1	1	2	3	3	1	1	1	1	3	2	655864380	536239584	661883900	693864000	571408770	612272190	578822590	698856130	789987970	999181060	822584960	808621060	843620990	885490620	1069402940	706242560	655864380	536239584
IDSGDYGWCEETGEPIGIPR	IDSGDYGWC[57.0215]EETGEPIGIPR	R	L	93	112	20	2	9C(57.0215)	tr|B4E7Z3|B4E7Z3_BURCJ	B4E7Z3	B4E7Z3_BURCJ	dksA	RNA polymerase-binding transcription factor DksA			2	2	3	2	2	2	2	2	2	3	2	2	3	3	3	3	1036413820	984224190	1219648130	1202065540	1122226430	1260030460	1076309120	1109831300	1023789760	1096359550	1134591230	1051144380	994742910	1137995140	975975100	901273600	1036413820	984224190
IGATGEPLCFVVPDVAFR	IGATGEPLC[57.0215]FVVPDVAFR	R	V	264	281	18	2	9C(57.0215)	tr|B4ENZ4|B4ENZ4_BURCJ	B4ENZ4	B4ENZ4_BURCJ	BCAS0600	Uncharacterized protein			0	0	0	0	0	0	0	0	1	1	2	1	0	2	2	1	11428877	0	8643918	0	21061448	16474282	11267934	17398160	34349152	23779688	31550738	22013416	27725526	22990350	36775320	24091056	11428877	0
IGFAAQDLCFVEPGSLPR	IGFAAQDLC[57.0215]FVEPGSLPR	R	T	533	550	18	2	9C(57.0215)	tr|B4EPY8|B4EPY8_BURCJ	B4EPY8	B4EPY8_BURCJ	afcA	Putative AMP-dependent synthetase			2	1	3	2	2	1	1	2	3	5	2	2	3	2	3	2	547517250	662891520	595212930	585345470	538278210	519732480	615741950	624170690	722795010	663139460	667975300	666839870	745477180	763783360	891471360	806655620	547517250	662891520
IGPGPIEDCLLTHPAVR	IGPGPIEDC[57.0215]LLTHPAVR	R	M	448	464	17	3	9C(57.0215)	tr|B4E5H2|B4E5H2_BURCJ	B4E5H2	B4E5H2_BURCJ	BCAL1287	Putative acetyl-CoA synthetase			0	0	0	0	2	2	0	1	0	0	0	0	0	1	1	0	61258120	62575844	76368688	69464488	85592216	109150976	0	82635600	66813784	0	55865060	0	47441520	73437256	45828148	74382752	61258120	62575844
IGYAGDVPCGGR	IGYAGDVPC[57.0215]GGR	R	K	183	194	12	2	9C(57.0215)	tr|B4EPC3|B4EPC3_BURCJ	B4EPC3	B4EPC3_BURCJ	BCAS0735	Metallo peptidase, family M20 unassigned			0	0	0	0	1	0	0	0	0	0	0	0	0	0	0	0	0	0	0	0	0	0	0	0	0	0	0	0	0	0	0	0	0	0
ILDGSDWWCQGYSEPGSGSDLASLR	ILDGSDWWC[57.0215]QGYSEPGSGSDLASLR	R	T	117	141	25	2	9C(57.0215)	tr|B4EER5|B4EER5_BURCJ	B4EER5	B4EER5_BURCJ	BCAL2327	Putative acyl-CoA dehydrogenase family protein			1	0	0	1	1	0	0	0	0	0	0	0	0	0	0	0	0	0	0	0	18017288	0	0	0	0	0	0	0	0	0	0	0	0	0
ITQLILEICGGK	ITQLILEIC[57.0215]GGK	R	A	382	393	12	2	9C(57.0215)	tr|B4E7J0|B4E7J0_BURCJ	B4E7J0	B4E7J0_BURCJ	pheT	Phenylalanine--tRNA ligase beta subunit			0	1	0	1	0	0	0	1	0	0	1	0	1	0	0	0	50555496	34610392	46294280	96895208	17837082	0	35923708	46606236	40802192	66546648	32335482	35780132	11521650	21960778	53029332	11467107	50555496	34610392
ITVGTDAECDALVAALR	ITVGTDAEC[57.0215]DALVAALR	R	E	335	351	17	2	9C(57.0215)	tr|B4EAR0|B4EAR0_BURCJ	B4EAR0	B4EAR0_BURCJ	hisC	Histidinol-phosphate aminotransferase			2	2	2	2	2	3	1	1	3	2	2	2	2	3	2	2	418398656	407841760	364698912	406452896	488544160	543055940	480179552	482494656	361746592	330940768	355382592	286113152	509578848	487764960	435328704	394672960	418398656	407841760
IVLETALICAQEPLK	IVLETALIC[57.0215]AQEPLK	K	L	8	22	15	2	9C(57.0215)	tr|B4E7K7|B4E7K7_BURCJ	B4E7K7	B4E7K7_BURCJ	BCAL1503	Segregation and condensation protein B			1	0	0	2	0	1	2	1	2	1	1	1	1	2	1	1	198355184	113351560	192957504	187431888	213016992	226800192	188053536	220875872	223956016	294824320	230441488	238124624	265365168	433770176	327178464	299417536	198355184	113351560
KESLLEFPCDFPIK	KESLLEFPC[57.0215]DFPIK	R	L	18	31	14	2,3	9C(57.0215)	tr|B4E9Q6|B4E9Q6_BURCJ	B4E9Q6	B4E9Q6_BURCJ	BCAL0706	UPF0250 protein BCAL0706			3	3	4	3	4	4	3	5	3	4	3	3	3	3	5	4	2434338560	2466420220	2748774140	2666649600	2430203390	2650108670	2460893700	2762009600	1915301630	1902112770	1823332480	1690913020	1621773570	1544694660	1631253760	1570503300	2539519740	2392087810
KGEADGMICGTISTTHR	KGEADGMIC[57.0215]GTISTTHR	K	H	573	589	17	2,3	9C(57.0215)	tr|B4EEY3|B4EEY3_BURCJ	B4EEY3	B4EEY3_BURCJ	maeB	NADP-dependent malic enzyme			1	2	2	2	0	0	1	0	0	0	1	0	0	0	0	0	269152544	91934136	123653080	247746288	83679776	63683216	0	33508236	210627472	164446720	123540088	89263960	28295080	19800538	0	0	133517392	61306896
KGPFVSFDCR	KGPFVSFDC[57.0215]R	R	M	193	202	10	2	9C(57.0215)	tr|B4EA42|B4EA42_BURCJ	B4EA42	B4EA42_BURCJ	BCAL1011	Sigma-54 interacting response regulator protein			0	0	0	0	1	0	0	0	0	1	0	1	1	0	0	0	0	0	0	0	37527960	0	0	15820965	27872890	26077684	17378588	13979207	46129096	10642022	8701844	0	0	0
KHENQIPVCADIGR	KHENQIPVC[57.0215]ADIGR	K	Q	275	288	14	2,3	9C(57.0215)	tr|B4EE04|B4EE04_BURCJ	B4EE04	B4EE04_BURCJ	aroG	Phospho-2-dehydro-3-deoxyheptonate aldolase			2	2	1	2	1	2	4	3	2	1	2	4	2	1	3	1	299743072	628514690	586455620	311254304	348762880	339618752	350070816	447737568	477925216	478026496	453527936	364145472	355686688	211287632	275008992	185103232	274511008	536771904
KLGVPTPYCDAVLGLLR	KLGVPTPYC[57.0215]DAVLGLLR	R	Q	308	324	17	3	9C(57.0215)	tr|B4EBM7|B4EBM7_BURCJ	B4EBM7	B4EBM7_BURCJ	BCAL2000	Putative reductase			0	0	0	0	0	1	0	0	0	0	0	0	1	0	0	0	0	0	28259528	20396436	22454970	50146768	34588708	42948420	0	0	0	0	36419096	0	38793132	19962918	0	0
KLVTVDTSCDLAPHLESIEASLK	KLVTVDTSC[57.0215]DLAPHLESIEASLK	R	T	244	266	23	4	9C(57.0215)	tr|B4EN22|B4EN22_BURCJ	B4EN22	B4EN22_BURCJ	polA	DNA polymerase I			1	0	2	0	1	1	1	1	1	0	1	2	1	2	2	0	299352384	497431456	314049952	345860416	344907392	459744416	405276992	451137152	413388704	444367296	481782880	421910816	448410176	424592800	476519552	440575360	299352384	497431456
KTLGVILPCALNFGTDAPELMEVQAGK	KTLGVILPC[57.0215]ALNFGTDAPELMEVQAGK	R	C	37	63	27	3	9C(57.0215)	sp|B4ELA5|PPNP_BURCJ	B4ELA5	PPNP_BURCJ	ppnP	Pyrimidine/purine nucleoside phosphorylase			0	0	0	0	0	0	0	0	0	0	2	0	0	0	0	0	0	89530808	85042424	0	0	0	0	0	0	0	119903504	67667952	87874720	0	0	0	0	89530808
KTLLLGPNCPGTITPDELK	KTLLLGPNC[57.0215]PGTITPDELK	R	L	121	139	19	2,3	9C(57.0215)	tr|B4EBY7|B4EBY7_BURCJ	B4EBY7	B4EBY7_BURCJ	sucD	Succinate--CoA ligase [ADP-forming] subunit alpha			4	5	4	4	3	3	3	5	4	6	4	3	5	3	5	5	3164404220	4358688800	4430626800	3797324290	3634589950	3841372420	3380218880	3514684670	4041682180	3125092860	4662018000	4120574980	4400760800	2851861250	3635874820	3460461820	3195620860	4661404700
KVMDEPLTCTPETDVNEVR	KVMDEPLTC[57.0215]TPETDVNEVR	R	R	73	91	19	2,3	9C(57.0215)	tr|B4E7H0|B4E7H0_BURCJ	B4E7H0	B4E7H0_BURCJ	BCAL1465	Uncharacterized protein			4	4	2	4	4	4	3	3	3	4	3	3	3	3	5	3	1238062850	1171069570	1200096130	1215965060	1052110140	1087846780	1050933180	1145084930	1137938940	1365152640	1329272830	1265975550	946112830	1176891260	1009406980	912756030	1090184960	1111912320
LASGEWIGCFGLTEPNHGSDPGSMVTR	LASGEWIGC[57.0215]FGLTEPNHGSDPGSMVTR	K	A	127	153	27	3	9C(57.0215)	tr|B4ECY2|B4ECY2_BURCJ	B4ECY2	B4ECY2_BURCJ	BCAL3191	Putative glutaryl-CoA dehydrogenase			6	2	5	4	3	6	3	4	6	5	8	4	9	8	7	7	576952640	670261180	700970820	672876420	592374660	550347070	559334980	556327040	1624434430	1394177280	1859496700	1319858560	1801977090	1311217410	1378458500	1197354370	576952640	670261180
LASNSLLECLVIGR	LASNSLLEC[57.0215]LVIGR	R	A	378	391	14	2	9C(57.0215)	tr|B4E8Y9|B4E8Y9_BURCJ	B4E8Y9	B4E8Y9_BURCJ	nadB	L-aspartate oxidase			2	2	2	1	2	1	2	1	2	1	2	2	0	0	2	0	170009904	186297584	191472080	163659440	107646296	120138672	112217040	110714664	154149088	136632176	138785520	124022872	66807564	66701876	89920832	63764480	170009904	186297584
LDADVFAACPNVSIDYAVMEK	LDADVFAAC[57.0215]PNVSIDYAVMEK	R	T	238	258	21	2	9C(57.0215)	tr|B4EDG4|B4EDG4_BURCJ	B4EDG4	B4EDG4_BURCJ	manC	Putative GDP-mannose pyrophosphorylase			4	3	3	3	3	3	3	2	3	3	4	3	3	3	3	3	280517856	294114528	222677056	265995840	215415712	235448288	243707632	189224656	307064032	202827072	322206048	317185216	228866272	245031968	299659328	281614496	280517856	294114528
LEIGTLDICAPAQLAALR	LEIGTLDIC[57.0215]APAQLAALR	R	E	62	79	18	2	9C(57.0215)	tr|B4EG82|B4EG82_BURCJ	B4EG82	B4EG82_BURCJ	BCAM1101	Putative exported short chain dehydrogenase			1	1	0	0	2	2	0	2	0	1	0	0	1	0	0	0	18621572	31153764	0	0	44508168	48891212	0	30191558	46492164	52173020	0	0	46094076	0	0	0	18621572	31153764
LEQISQSTCK	LEQISQSTC[57.0215]K	K	E	93	102	10	2	9C(57.0215)	tr|B4EEM7|B4EEM7_BURCJ	B4EEM7	B4EEM7_BURCJ	bfr	Bacterioferritin			3	3	2	3	3	2	3	2	2	3	2	3	2	2	3	3	1050259520	1071152380	1022628160	1145505660	851074240	834737790	784211840	910709060	841982020	751958210	679775040	750901250	743246460	739629820	751377410	669230210	1050259520	1071152380
LFHAQAEQCEPQPDDLALLGGFLAEASPR	LFHAQAEQC[57.0215]EPQPDDLALLGGFLAEASPR	R	V	102	130	29	3	9C(57.0215)	tr|B4EKX4|B4EKX4_BURCJ	B4EKX4	B4EKX4_BURCJ	BCAM2705	Uncharacterized protein			0	0	0	0	0	0	0	0	0	0	0	1	2	0	0	0	0	204806784	174423088	237101904	77734208	189939952	141963968	221130944	203415600	0	201560576	187013072	191793344	269269184	303656128	254981904	0	204806784
LFTEMTQACTGLR	LFTEMTQAC[57.0215]TGLR	R	R	170	182	13	2	9C(57.0215)	tr|B4ED80|B4ED80_BURCJ	B4ED80	B4ED80_BURCJ	suhB	Inositol-1-monophosphatase			1	2	2	1	2	2	3	3	3	1	3	2	3	3	2	3	683472510	630799420	612044930	534381984	786794620	622870590	612260100	593607360	656374980	581792190	641706300	543794560	780729340	716426430	653121540	688990210	683472510	630799420
LFTFHADICTLPDTEK	LFTFHADIC[57.0215]TLPDTEK	K	Q	529	544	16	3	9C(57.0215)	sp|P02769|ALBU_BOVIN	P02769	ALBU_BOVIN	ALB	Albumin			1	0	2	0	0	0	0	0	0	0	1	0	0	0	0	0	287250880	61400556	212314432	97299440	87842200	66187172	100979000	105750320	53922120	75578496	75296696	37098084	0	0	43098412	0	287250880	61400556
LGDVGSVLCASPAYLK	LGDVGSVLC[57.0215]ASPAYLK	R	A	160	175	16	2	9C(57.0215)	tr|B4EPF8|B4EPF8_BURCJ	B4EPF8	B4EPF8_BURCJ	BCAS0770	LysR family regulatory protein			0	0	0	1	0	0	0	0	0	0	0	0	0	0	0	0	0	0	0	0	0	0	0	0	0	0	0	0	0	0	0	0	0	0
LLDAADAACFR	LLDAADAAC[57.0215]FR	R	A	27	37	11	2	9C(57.0215)	tr|B4ELI0|B4ELI0_BURCJ	B4ELI0	B4ELI0_BURCJ	BCAM2782	Putative acetyltransferase protein			0	0	1	0	0	0	0	0	0	1	0	0	0	0	0	0	0	0	411487456	0	0	0	55244908	0	0	313109792	0	0	0	0	0	0	0	0
LLDVPIDACVGR	LLDVPIDAC[57.0215]VGR	R	G	191	202	12	2	9C(57.0215)	tr|B4E8F6|B4E8F6_BURCJ	B4E8F6	B4E8F6_BURCJ	cobT	Nicotinate-nucleotide--dimethylbenzimidazole phosphoribosyltransferase			1	1	2	1	1	2	1	1	2	1	2	2	1	2	2	1	110079760	142718464	161173888	158125264	136674528	150847824	82932184	65442716	150523904	153350768	81942272	181019664	221992416	194050656	321968480	108121712	110079760	142718464
LLPEAFAVCR	LLPEAFAVC[57.0215]R	K	E	63	72	10	2	9C(57.0215)	sp|B4E5Y3|SECA_BURCJ	B4E5Y3	SECA_BURCJ	secA	Protein translocase subunit SecA			2	1	1	1	2	1	2	2	2	1	2	2	0	2	2	2	546079300	618916930	679946690	560406020	415079008	494081280	466788512	506055008	667619580	621147260	652014980	584181310	614044290	550759170	602482300	506746624	546079300	618916930
LMGTFAEDCAQAYQFTR	LMGTFAEDC[57.0215]AQAYQFTR	R	E	160	176	17	2	9C(57.0215)	tr|B4EPC5|B4EPC5_BURCJ	B4EPC5	B4EPC5_BURCJ	BCAS0737	Putative acetyl-CoA acetyltransferase			1	2	2	1	2	2	1	2	1	1	1	2	3	1	3	1	104138760	104483864	96108272	84214328	764780540	767862140	542462530	473558336	47263648	25165646	36424528	27068868	73659792	118769984	122559664	57512732	104138760	104483864
LNLAQALMCR	LNLAQALMC[57.0215]R	R	S	158	167	10	2	9C(57.0215)	tr|B4ECP7|B4ECP7_BURCJ	B4ECP7	B4ECP7_BURCJ	BCAL2107	ABC transporter ATP-binding protein			0	0	0	0	0	0	0	0	0	0	0	0	0	0	0	1	0	0	0	0	0	0	20047016	0	0	0	141872928	130698064	268301376	212123600	221869168	18066104	0	0
LPGDETGDCQLFTTR	LPGDETGDC[57.0215]QLFTTR	R	L	192	206	15	2	9C(57.0215)	sp|B4EAP1|DADA_BURCJ	B4EAP1	DADA_BURCJ	dadA	D-amino acid dehydrogenase			1	2	2	2	2	2	2	1	1	2	1	2	1	2	3	2	2127650820	2743965950	2724269820	2545104380	2213702140	2288407040	1994149500	2240150020	1391015300	1604779780	1594599810	1554294020	1884506880	1662502400	1546706430	1479588610	2127650820	2743965950
LQLLLTPICK	LQLLLTPIC[57.0215]K	K	A	394	403	10	2	9C(57.0215)	tr|B4EPX4|B4EPX4_BURCJ	B4EPX4	B4EPX4_BURCJ	BCAS0208	Putative acyl-CoA dehydrogenase			2	2	2	3	2	2	2	2	2	2	2	2	2	2	2	2	2535938300	2135343620	2410611460	2108343680	2486163200	2425123070	2224975100	2138969860	3861886720	3266851580	3070872320	2943789570	4284604930	3852246020	3390411520	2624467710	2535938300	2135343620
LSAALATGCSFLVK	LSAALATGC[57.0215]SFLVK	K	A	165	178	14	2	9C(57.0215)	tr|B4EJN2|B4EJN2_BURCJ	B4EJN2	B4EJN2_BURCJ	BCAM1542	Putative aldehyde dehydrogenase			3	1	2	1	1	1	1	2	1	1	2	2	1	1	1	2	597522750	637071360	586138110	675703420	435815648	351239296	449568672	426289152	338749152	76449096	329704192	350342208	238644800	290668128	332098464	202833760	597522750	637071360
LSANWMAACGTAGEDAALFDTVK	LSANWMAAC[57.0215]GTAGEDAALFDTVK	K	A	771	793	23	2	9C(57.0215)	tr|B4EBL4|B4EBL4_BURCJ	B4EBL4	B4EBL4_BURCJ	purL	Phosphoribosylformylglycinamidine synthase			2	2	1	4	1	2	5	3	1	3	4	2	2	1	1	2	174730160	191193856	169407152	200024832	162062672	164097248	159360048	165282080	251638400	211999392	266040880	233625904	267905680	232156608	274887392	219571168	174730160	191193856
LVADLAETCNLTALHDTEVVYLDR	LVADLAETC[57.0215]NLTALHDTEVVYLDR	R	V	94	117	24	3	9C(57.0215)	tr|B4EGT2|B4EGT2_BURCJ	B4EGT2	B4EGT2_BURCJ	BCAM1177	IclR family regulatory protein			0	0	0	0	0	0	1	0	0	0	0	0	0	0	0	0	0	0	0	0	67040428	51089432	17672684	0	0	0	0	43588052	0	47513444	0	0	0	0
LVVDALDLCYTK	LVVDALDLC[57.0215]YTK	R	S	90	101	12	2	9C(57.0215)	tr|B4ED08|B4ED08_BURCJ	B4ED08	B4ED08_BURCJ	BCAL1072	Uncharacterized protein			0	3	2	3	4	2	2	2	3	2	3	2	1	2	2	2	492274272	501919968	547447360	517004384	566213950	569451840	444028384	546598660	307430016	260859568	364260352	284694944	156597648	237461088	220392608	207706352	492274272	501919968
LYTPDLSSCLDGITR	LYTPDLSSC[57.0215]LDGITR	K	D	209	223	15	2	9C(57.0215)	tr|B4EA28|B4EA28_BURCJ	B4EA28	B4EA28_BURCJ	ilvE	Putative branched-chain amino acid aminotransferase IlvE			3	2	3	3	3	2	3	2	3	2	2	2	3	3	3	2	1826031490	1739203330	2077624700	1996009600	1666455300	1792332160	1607823870	1817102720	1676976640	1496903300	1663611390	1427198340	1424824060	1443843460	1473408640	1221560190	1826031490	1739203330
MGIHGNSTCVMNLDGAK	MGIHGNSTC[57.0215]VMNLDGAK	K	G	259	275	17	3	9C(57.0215)	tr|B4EBD5|B4EBD5_BURCJ	B4EBD5	B4EBD5_BURCJ	BCAL0884	Putative acyl-CoA dehydrogenase oxidoreductase protein			1	1	1	0	3	1	1	2	2	1	1	0	2	1	2	2	138425712	66154524	129407792	114330744	207063440	219366144	204990080	178527440	228237664	200438672	208668000	156776112	234723136	201684192	208574864	231799296	138425712	66154524
MMDSTQAECVPFAPPFLK	MMDSTQAEC[57.0215]VPFAPPFLK	R	A	48	65	18	2	9C(57.0215)	tr|B4EFC4|B4EFC4_BURCJ	B4EFC4	B4EFC4_BURCJ	BCAM0979	Putative glutathione-S-transferase			3	1	3	1	3	2	2	3	3	3	2	2	2	2	3	3	141180448	142754352	149294544	154331568	149393200	134663072	128739392	109499728	150395712	122124216	118494656	118234096	109197128	120998512	99078528	107020744	141180448	142754352
MNIYPVILCGGSGTR	MNIYPVILC[57.0215]GGSGTR	-	L	1	15	15	2	9C(57.0215)	tr|B4EDG4|B4EDG4_BURCJ	B4EDG4	B4EDG4_BURCJ	manC	Putative GDP-mannose pyrophosphorylase			1	2	0	2	3	2	2	2	2	2	1	3	2	3	2	3	395330432	406852352	472155488	413329856	333159008	432273664	404219776	390961184	523188032	468271424	468021184	429311872	316034528	439184992	364912928	369399168	395330432	406852352
MQGLLDDLCDFNR	MQGLLDDLC[57.0215]DFNR	R	T	200	212	13	2	9C(57.0215)	tr|B4EQ33|B4EQ33_BURCJ	B4EQ33	B4EQ33_BURCJ	BCAS0266	Two-component regulatory system, sensor kinase protein			0	0	0	0	0	1	0	0	0	0	0	0	0	0	0	0	0	0	0	104692640	0	49947632	0	0	0	232994448	0	0	0	155303888	0	139721360	0	0
MWITNGPDCDTLVVYAK	MWITNGPDC[57.0215]DTLVVYAK	K	T	161	177	17	2	9C(57.0215)	tr|B4EIJ9|B4EIJ9_BURCJ	B4EIJ9	B4EIJ9_BURCJ	BCAM2433	Putative acyl-CoA dehydrogenase			3	0	1	0	2	3	5	2	1	0	0	0	2	1	3	1	0	0	25730462	0	0	0	19854332	26981914	25280964	0	0	0	0	0	0	86840192	0	0
NAGFDVAQCFIGANGANGLVTAVSFALAPLER	NAGFDVAQC[57.0215]FIGANGANGLVTAVSFALAPLER	R	S	193	224	32	2	9C(57.0215)	tr|B4EPW7|B4EPW7_BURCJ	B4EPW7	B4EPW7_BURCJ	BCAS0201	Putative FAD dependent oxidoreductase			0	0	0	0	0	0	0	0	0	0	0	1	0	0	0	0	0	0	0	0	0	0	0	0	0	0	0	0	0	0	0	0	0	0
NHTGFHEQCVER	NHTGFHEQC[57.0215]VER	R	L	217	228	12	2	9C(57.0215)	sp|B4EBB9|QUEF_BURCJ	B4EBB9	QUEF_BURCJ	queF	NADPH-dependent 7-cyano-7-deazaguanine reductase			0	1	2	0	1	2	2	1	2	2	2	0	2	2	2	2	18519172	20820074	19768740	5.4553e+06	26961926	36624568	28212168	30160554	29969112	21120358	30937916	19225080	37650856	32521620	40920456	25450938	18519172	20820074
NLEVVHTLCDLLDR	NLEVVHTLC[57.0215]DLLDR	K	A	257	270	14	2,3	9C(57.0215)	tr|B4ECS6|B4ECS6_BURCJ	B4ECS6	B4ECS6_BURCJ	rmlB	dTDP-glucose 4,6-dehydratase			1	0	1	2	2	0	2	0	0	0	0	0	2	0	0	0	156956976	119979232	130799920	140018384	86163592	0	151255760	0	168038928	130376448	162502768	130675416	168397568	151364944	169594672	120441656	156956976	119979232
NPGFLQDACTAFSGSIIVGLDAK	NPGFLQDAC[57.0215]TAFSGSIIVGLDAK	K	D	111	133	23	2	9C(57.0215)	sp|B4E640|HIS4_BURCJ	B4E640	HIS4_BURCJ	hisA	1-(5-phosphoribosyl)-5-[(5-phosphoribosylamino)methylideneamino] imidazole-4-carboxamide isomerase			0	1	0	2	1	0	0	0	1	0	0	0	1	1	1	1	0	16903020	0	9797521	0	0	0	8917754	19981408	0	0	0	25801334	7766188	0	14665361	0	16903020
NPPHLLVDCNGVGYEIDVPMSTFYNLPQTGER	NPPHLLVDC[57.0215]NGVGYEIDVPMSTFYNLPQTGER	K	V	13	44	32	3	9C(57.0215)	sp|B4EES6|RUVA_BURCJ	B4EES6	RUVA_BURCJ	ruvA	Holliday junction ATP-dependent DNA helicase RuvA			2	0	1	1	2	0	1	1	1	3	2	1	4	2	2	3	0	0	8859720	0	12629887	0	0	0	7875085	0	13362245	0	0	11648572	19766744	7.54334e+06	0	0
NSSLAEAVCAPGTLK	NSSLAEAVC[57.0215]APGTLK	R	M	344	358	15	2	9C(57.0215)	tr|B4E8T6|B4E8T6_BURCJ	B4E8T6	B4E8T6_BURCJ	BCAL1663	PrkA family serine protein kinase			6	2	5	4	4	5	7	5	5	3	4	5	0	3	5	5	4982697000	5759249900	5919835600	5658242000	6145166300	5784376800	5854853100	6588634100	4418423300	252433760	4585314300	3990435070	4277906940	4229758720	4185712640	3645613570	4982697000	5759249900
NYEPTLAGCFHVETPWIYR	NYEPTLAGC[57.0215]FHVETPWIYR	R	N	162	180	19	3	9C(57.0215)	tr|B4EHM2|B4EHM2_BURCJ	B4EHM2	B4EHM2_BURCJ	BCAM0190	Putative aminotransferase-class III			0	0	0	0	2	2	1	0	1	2	0	0	3	1	2	1	11772781	0	0	0	381202944	303126016	281778112	214009120	54961712	57273744	43571656	13265576	146715168	183381472	241667024	146908976	11772781	0
PADPAFAQCTLLPVDLLDAEAMR	PADPAFAQC[57.0215]TLLPVDLLDAEAMR	R	A	48	70	23	2	9C(57.0215)	tr|B4EFL1|B4EFL1_BURCJ	B4EFL1	B4EFL1_BURCJ	BCAM1003	Putative epimerase			0	0	0	0	1	1	0	1	1	0	2	0	0	0	1	0	35341316	24082394	56181892	50853464	38532300	0	0	78116224	63524700	30454512	79838288	97659608	52287236	42267384	95261256	88449224	35341316	24082394
PAGAVTAACFLSR	PAGAVTAAC[57.0215]FLSR	R	F	448	460	13	2	9C(57.0215)	sp|B4E8G9|AMPA_BURCJ	B4E8G9	AMPA_BURCJ	pepA	Probable cytosol aminopeptidase			1	2	2	3	2	2	2	2	2	2	2	2	3	2	4	3	1159641600	1206580350	1174028290	1496305790	1189592450	1251459330	1261098880	1079147900	1123473790	1277631490	668232830	1298914940	1424283140	1910183420	1932345600	1952060030	1159641600	1206580350
PLTGAYFWCPPMK	PLTGAYFWC[57.0215]PPMK	R	D	270	282	13	2	9C(57.0215)	tr|B4EMN4|B4EMN4_BURCJ	B4EMN4	B4EMN4_BURCJ	BCAM0832	Putative Dyd-type peroxidase family protein			1	0	0	0	0	0	0	0	0	0	0	0	0	0	0	0	92878232	0	0	32295056	75027840	0	0	0	50016056	30980024	0	0	0	0	0	0	92878232	0
PVSATLQDCLR	PVSATLQDC[57.0215]LR	M	Q	2	12	11	2	9C(57.0215)	tr|B4E9X2|B4E9X2_BURCJ	B4E9X2	B4E9X2_BURCJ	BCAL1791	Uncharacterized protein			1	0	2	2	0	1	1	2	0	0	0	0	0	0	0	0	114018136	139838320	80105792	173629088	86820184	80940528	80710832	117226032	0	0	0	0	0	0	0	0	114018136	139838320
QADEYATACEAAGER	QADEYATAC[57.0215]EAAGER	R	L	226	240	15	2	9C(57.0215)	tr|B4E9T3|B4E9T3_BURCJ	B4E9T3	B4E9T3_BURCJ	BCAL1752	Uncharacterized protein			1	1	0	0	2	2	1	1	0	0	1	0	1	1	1	1	45656148	20223056	21566554	24379686	80257112	86100224	56812340	94603136	15029939	0	21414284	20855038	135251376	97469992	118710616	88362056	45656148	20223056
QNVHLPYGCK	QNVHLPYGC[57.0215]K	R	N	29	38	10	2	9C(57.0215)	tr|B4E8X3|B4E8X3_BURCJ	B4E8X3	B4E8X3_BURCJ	BCAL2700	Putative oxidoreductase			0	0	0	0	0	0	0	0	0	0	0	0	0	1	0	2	0	0	0	0	44825800	38464780	0	20582718	0	17003918	16602379	25347300	44917460	23528352	22790142	31369794	0	0
QPEFTQIDCETSFLGEQEIR	QPEFTQIDC[57.0215]ETSFLGEQEIR	R	D	229	248	20	2	9C(57.0215)	sp|B4EBD1|SYDND_BURCJ	B4EBD1	SYDND_BURCJ	aspS	Aspartate--tRNA(Asp/Asn) ligase			2	3	3	3	1	3	3	3	2	3	2	2	1	3	2	2	644184000	533090016	703507580	605485310	771219840	757927550	591900540	799008450	575670780	598382720	648214270	595598270	775147070	736737090	727029570	806729600	644184000	533090016
QSGILAAACLYALDHNVER	QSGILAAAC[57.0215]LYALDHNVER	R	L	230	248	19	3	9C(57.0215)	tr|B4EKF6|B4EKF6_BURCJ	B4EKF6	B4EKF6_BURCJ	ltaE	Putative low-specificity L-threonine aldolase			1	0	1	1	0	0	0	0	1	0	0	0	0	0	0	0	105304416	112094280	11575015	79010136	82268688	0	0	0	31944060	0	0	0	0	0	0	0	105304416	112094280
QWNVDPATCR	QWNVDPATC[57.0215]R	K	A	165	174	10	2	9C(57.0215)	tr|B4EJN0|B4EJN0_BURCJ	B4EJN0	B4EJN0_BURCJ	BCAM1540	Putative dehydrogenase, molybdopterin binding subunit			1	0	0	0	1	0	2	1	0	0	0	0	1	0	0	0	20146994	12991198	42674636	0	27346356	0	25908276	17316654	0	22547708	15780293	23330232	0	23593462	35772860	29608092	20146994	12991198
RAQEVINGCWQLGAENPILSIHDVGAGGLSNAFPEIVDGAGK	RAQEVINGC[57.0215]WQLGAENPILSIHDVGAGGLSNAFPEIVDGAGK	R	G	512	553	42	4	9C(57.0215)	tr|B4EBL4|B4EBL4_BURCJ	B4EBL4	B4EBL4_BURCJ	purL	Phosphoribosylformylglycinamidine synthase			0	0	0	0	0	0	0	0	0	1	1	0	3	0	0	0	0	0	0	0	0	0	0	0	0	0	0	0	89424000	0	0	0	0	0
RDVITQLMCNLELPFSHVEAAHGIR	RDVITQLMC[57.0215]NLELPFSHVEAAHGIR	R	F	378	402	25	4	9C(57.0215)	tr|B4ECB5|B4ECB5_BURCJ	B4ECB5	B4ECB5_BURCJ	hemN	Coproporphyrinogen-III oxidase			0	0	0	0	0	0	0	0	0	0	0	0	1	0	0	0	0	0	0	0	0	0	0	0	0	0	0	0	14472790	0	8.11263e+06	0	0	0
RIIDTINVCGEVNTFIPALAYTFAQNPTEIEVAHEER	RIIDTINVC[57.0215]GEVNTFIPALAYTFAQNPTEIEVAHEER	R	F	182	218	37	4	9C(57.0215)	tr|B4EB18|B4EB18_BURCJ	B4EB18	B4EB18_BURCJ	BCAL1932	Putative undecaprenyl-phosphate 4-deoxy-4-formamido-l-arabinose transferase			0	0	0	0	0	0	0	0	0	0	0	0	0	0	2	0	0	0	0	0	0	9200585	0	0	0	0	0	0	0	20691914	39803208	14770427	0	0
RPADALAICK	RPADALAIC[57.0215]K	R	L	458	467	10	2	9C(57.0215)	tr|B4EPR9|B4EPR9_BURCJ	B4EPR9	B4EPR9_BURCJ	BCAS0153	Uncharacterized protein			0	0	0	0	0	0	2	0	0	0	1	0	2	2	2	2	0	0	0	0	96864424	31003666	105061120	33775156	19528030	0	11703432	19361476	276852032	272122048	303516192	267682320	0	0
SIKPSHVDCFYVR	SIKPSHVDC[57.0215]FYVR	R	Q	92	104	13	3	9C(57.0215)	tr|B4E713|B4E713_BURCJ	B4E713	B4E713_BURCJ	galU	UTP--glucose-1-phosphate uridylyltransferase			1	1	1	0	1	1	0	1	1	1	1	0	0	0	0	0	731181440	456347520	307982080	62863700	81122832	169048432	92692984	348256704	910597890	233457104	23479398	310063424	736578750	19836438	30927940	57477852	731181440	456347520
SKFDNLYGCR	SKFDNLYGC[57.0215]R	K	E	229	238	10	2	9C(57.0215)	tr|B4EE70|B4EE70_BURCJ	B4EE70	B4EE70_BURCJ	ahcY	Adenosylhomocysteinase			3	3	2	3	3	2	2	3	2	2	3	3	2	2	2	2	1018443580	1287785470	1409826940	1218318340	649714750	582923970	599806590	751201090	1067444540	819398020	1033742530	902255040	677236740	386971104	519570400	400118080	1018443580	1287785470
SKSPALQDCPQR	SKSPALQDC[57.0215]PQR	K	R	19	30	12	2,3	9C(57.0215)	sp|B4E5B5|RS12_BURCJ	B4E5B5	RS12_BURCJ	rpsL	30S ribosomal protein S12			3	2	1	2	2	2	2	2	3	3	4	2	2	1	4	3	493716928	854875520	953164160	590088770	489033376	485172544	428281408	489716928	894870980	677241860	1226858620	979260220	1160908930	557614460	892042110	708247230	361658944	610937540
SLDAVVEDCVNAVGVDANTASAPLLAR	SLDAVVEDC[57.0215]VNAVGVDANTASAPLLAR	R	V	487	513	27	2	9C(57.0215)	tr|B4EAG9|B4EAG9_BURCJ	B4EAG9	B4EAG9_BURCJ	tex	Putative transcription accessory protein			1	3	2	4	1	1	4	4	4	1	4	3	1	2	2	3	72126072	64508176	53605048	66912088	57154464	58084124	81135240	64129944	149971728	149728048	152238464	157575296	168002368	162529424	157926880	145871296	72126072	64508176
SLGIAGDMCIYTNHNR	SLGIAGDMC[57.0215]IYTNHNR	K	L	157	172	16	2,3	9C(57.0215)	sp|B4E7Z2|HSLV_BURCJ	B4E7Z2	HSLV_BURCJ	hslV	ATP-dependent protease subunit HslV			3	3	4	4	5	3	4	3	3	2	3	5	4	5	3	2	2447929860	2981437180	2533280000	2311056380	3559458050	2951079420	3298801150	3420525570	950496900	829188860	875710340	864475010	1703081980	1413608700	1538951300	1234035200	2527797250	3017261820
SPNIVLPDCPDLDR	SPNIVLPDC[57.0215]PDLDR	K	A	271	284	14	2	9C(57.0215)	tr|B4E926|B4E926_BURCJ	B4E926	B4E926_BURCJ	puuC	Gamma-glutamyl-gamma-aminobutyraldehyde dehydrogenase			2	2	2	1	2	2	2	2	1	1	2	1	1	1	1	2	249211680	452665024	308896480	302667616	359888608	451342816	541059970	393913376	224919584	216961088	227642368	305949600	304197824	436980448	283334208	284235264	249211680	452665024
SQQQEPLLCPSYQSYFK	SQQQEPLLC[57.0215]PSYQSYFK	R	T	134	150	17	2	9C(57.0215)	sp|O76011|KRT34_HUMAN	O76011	KRT34_HUMAN	KRT34	Keratin, type I cuticular Ha4	KRT31, KRT33B	sp|Q14525|KT33B_HUMAN, sp|Q15323|K1H1_HUMAN	0	0	0	0	0	0	0	0	2	0	0	0	0	0	0	0	0	0	0	0	0	0	0	0	1065147330	0	0	0	0	0	0	0	0	0
SQQQEPLVCASYQSYFK	SQQQEPLVC[57.0215]ASYQSYFK	R	T	92	108	17	2	9C(57.0215)	sp|O76009|KT33A_HUMAN	O76009	KT33A_HUMAN	KRT33A	Keratin, type I cuticular Ha3-I			0	0	0	0	0	0	0	0	1	0	0	0	0	0	0	0	0	0	0	0	0	0	0	0	59556544	0	0	0	0	0	0	0	0	0
SVELLKPLCER	SVELLKPLC[57.0215]ER	R	L	281	291	11	3	9C(57.0215)	sp|B4E8K1|CCA_BURCJ	B4E8K1	CCA_BURCJ	cca	Multifunctional CCA protein			0	0	1	0	0	0	0	0	0	0	0	0	0	0	0	0	65122752	52953340	57297080	60549812	65132028	52560344	64172000	58627228	44822764	50219752	60995188	43804180	0	0	0	0	65122752	52953340
SVVIEESSCSDTR	SVVIEESSC[57.0215]SDTR	K	L	264	276	13	2	9C(57.0215)	tr|B4EDG2|B4EDG2_BURCJ	B4EDG2	B4EDG2_BURCJ	BCAL3244	Glycosyltransferase			0	0	0	0	0	0	0	0	0	1	1	0	0	0	0	1	0	0	0	0	0	0	0	0	0	27788954	0	0	25115948	0	0	31423826	0	0
SYAAHGAACLSVLTDEQFFQGGVR	SYAAHGAAC[57.0215]LSVLTDEQFFQGGVR	R	Y	81	104	24	3	9C(57.0215)	tr|B4E7A7|B4E7A7_BURCJ	B4E7A7	B4E7A7_BURCJ	trpC	Indole-3-glycerol phosphate synthase			1	1	1	2	1	1	2	1	1	1	1	0	1	1	0	0	73071000	130310552	92659344	117782256	97107264	139271840	21122010	108708536	81389736	99500944	28585784	46370336	123241664	63716552	28193120	35114780	73071000	130310552
SYLTVAIGCTGGQHR	SYLTVAIGC[57.0215]TGGQHR	R	S	246	260	15	2,3	9C(57.0215)	sp|B4EAS0|Y800_BURCJ	B4EAS0	Y800_BURCJ	BceJ2315_08000	Nucleotide-binding protein BceJ2315_08000			3	5	3	3	3	4	1	3	4	2	1	2	3	3	3	3	534359616	672871100	593652290	530541312	648913410	692933250	663104190	705153790	529162560	573739900	501963008	459157984	543563390	553139840	565931970	478835808	316556448	394771744
TAAAPVVPCPASPTSGGDAGATGK	TAAAPVVPC[57.0215]PASPTSGGDAGATGK	K	S	215	238	24	2	9C(57.0215)	tr|B4EE37|B4EE37_BURCJ	B4EE37	B4EE37_BURCJ	BCAL3316	Putative lipoprotein			2	2	1	1	1	1	2	2	2	2	2	1	3	1	2	2	278659456	346511776	315589376	287129312	287618848	289679296	238767888	245591232	308840288	329641408	314437408	329336064	303768352	303194656	271851904	261111952	278659456	346511776
TAEASPSECVDAILR	TAEASPSEC[57.0215]VDAILR	R	K	167	181	15	2	9C(57.0215)	tr|B4EDD5|B4EDD5_BURCJ	B4EDD5	B4EDD5_BURCJ	cysC	Adenylyl-sulfate kinase			3	2	2	2	3	3	3	3	2	2	2	3	3	3	3	2	159299456	213925504	189012368	366230592	183229264	213877472	185874560	202077024	229828000	246584112	497983360	421824000	252175728	221951904	240935808	224677248	159299456	213925504
TAGATVNHCFVLFHYNIFK	TAGATVNHC[57.0215]FVLFHYNIFK	R	E	148	166	19	3,4	9C(57.0215)	tr|B4E589|B4E589_BURCJ	B4E589	B4E589_BURCJ	pyrE	Orotate phosphoribosyltransferase			0	2	1	1	3	2	2	1	4	3	1	3	2	1	2	2	480736352	547088130	391502464	92223576	600807620	287821888	659345150	340276800	669789310	716888580	448149824	536349856	700063420	840181700	352738048	340364736	258373856	377585632
TDLTGVPACVEHPAAEGDLTEVHLSAK	TDLTGVPAC[57.0215]VEHPAAEGDLTEVHLSAK	K	R	343	369	27	3,4	9C(57.0215)	tr|B4E7D7|B4E7D7_BURCJ	B4E7D7	B4E7D7_BURCJ	mnmE	tRNA modification GTPase MnmE			1	1	1	0	1	1	1	1	1	0	0	0	0	1	1	2	126647016	256317872	155041184	28016214	197607632	243277456	20522744	179197392	187610320	221295504	156713280	194552320	152172704	194224832	194194080	235039008	126647016	256317872
TEPEAWAACR	TEPEAWAAC[57.0215]R	K	R	67	76	10	2	9C(57.0215)	tr|B4EE82|B4EE82_BURCJ	B4EE82	B4EE82_BURCJ	BCAL0157	Uncharacterized protein			0	0	0	0	0	0	0	1	0	0	0	0	1	0	1	0	49678668	47031308	22778550	28374552	19783820	6.47472e+06	8251993	24412208	36419728	10857211	14692336	19602932	17555742	0	19694926	9351191	49678668	47031308
TFVDAATGCVAELPLGAADNR	TFVDAATGC[57.0215]VAELPLGAADNR	R	F	211	231	21	2	9C(57.0215)	tr|B4EKV7|B4EKV7_BURCJ	B4EKV7	B4EKV7_BURCJ	BCAM2688	Putative isomerase			3	1	2	2	0	1	0	0	1	1	3	2	0	0	0	0	174548672	151777856	188001792	201871472	0	0	0	0	165001952	127273952	144545120	118041504	0	0	0	0	174548672	151777856
TGDGLSVGCWGLLLGDSVVLIDPDGR	TGDGLSVGC[57.0215]WGLLLGDSVVLIDPDGR	R	Q	28	53	26	2	9C(57.0215)	tr|B4EB66|B4EB66_BURCJ	B4EB66	B4EB66_BURCJ	BCAL2969a	Uncharacterized protein			0	0	2	3	0	2	3	0	3	1	1	0	1	0	0	0	0	132094912	57932624	0	0	44653116	28886028	0	68427528	168693392	0	24724612	453882	19863298	0	13900735	0	132094912
TGDIATPGCK	TGDIATPGC[57.0215]K	R	Q	331	340	10	2	9C(57.0215)	tr|B4EFJ4|B4EFJ4_BURCJ	B4EFJ4	B4EFJ4_BURCJ	leuB	3-isopropylmalate dehydrogenase			2	2	2	1	2	1	2	3	2	2	2	2	1	2	1	1	132061576	114293424	114696120	84532736	137867056	149380176	138847952	143407872	151167504	158679472	129666184	156884496	117660592	124805504	97267296	110113760	132061576	114293424
TGIMAGSPCPIETMK	TGIMAGSPC[57.0215]PIETMK	R	R	335	349	15	2	9C(57.0215)	tr|B4EEZ1|B4EEZ1_BURCJ	B4EEZ1	B4EEZ1_BURCJ	BCAL0038	Putative long-chain-fatty-acid--CoA ligase			0	0	0	0	0	0	0	0	0	0	0	0	0	1	0	0	0	0	0	0	0	0	0	0	0	0	0	0	0	0	0	0	0	0
TLSTLDETCIGAPR	TLSTLDETC[57.0215]IGAPR	M	L	2	15	14	2	9C(57.0215)	tr|B4EPX5|B4EPX5_BURCJ	B4EPX5	B4EPX5_BURCJ	BCAS0209	Uncharacterized protein			2	2	0	1	2	1	0	1	2	2	2	2	1	1	0	0	883699200	838101700	0	731137090	949600700	1055022460	344279680	914852160	1091451260	1176258180	1174126080	1168878850	1256600960	1332520700	1351045380	1177437950	883699200	838101700
TQTAAADFCAK	TQTAAADFC[57.0215]AK	K	L	484	494	11	2	9C(57.0215)	tr|B4E6M4|B4E6M4_BURCJ	B4E6M4	B4E6M4_BURCJ	BCAL3494	Type III restriction-modification system methylase			0	0	0	0	0	0	0	0	0	0	0	0	0	1	0	0	0	0	0	0	0	0	0	0	0	0	0	0	0	0	0	0	0	0
TTHVIVASCALNEGIGDSVVGR	TTHVIVASC[57.0215]ALNEGIGDSVVGR	R	M	116	137	22	2,3	9C(57.0215)	tr|B4EPX5|B4EPX5_BURCJ	B4EPX5	B4EPX5_BURCJ	BCAS0209	Uncharacterized protein			7	5	7	5	4	6	7	7	4	5	5	6	6	6	4	6	3092703740	3255075580	2762698500	2900280580	4855526900	5574496800	5159880200	5292571600	1874253700	2310392060	1907250300	2303803140	2962671620	2815862780	3139316220	2487718660	3448466690	3315522300
TVFGWQKPCYLVGEGYVK	TVFGWQKPC[57.0215]YLVGEGYVK	R	T	264	281	18	3	9C(57.0215)	tr|B4ELD7|B4ELD7_BURCJ	B4ELD7	B4ELD7_BURCJ	BCAM2739	MoaA/NifB/PqqE family protein			0	0	0	0	0	0	0	0	0	0	1	0	2	0	1	1	0	37749732	34036396	0	0	0	0	0	0	43566992	139258896	21033114	251998960	75759592	197264912	54396912	0	37749732
VAAEAELMCTVK	VAAEAELMC[57.0215]TVK	K	T	143	154	12	2	9C(57.0215)	tr|B4ECM0|B4ECM0_BURCJ	B4ECM0	B4ECM0_BURCJ	fabZ	3-hydroxyacyl-[acyl-carrier-protein] dehydratase FabZ			0	2	1	0	0	0	0	2	0	0	1	1	0	2	2	2	0	501250048	546595970	0	0	0	0	684287680	0	0	535042272	676566980	0	942928260	898250110	910734020	0	501250048
VAAHGDVACNVAMQLAK	VAAHGDVAC[57.0215]NVAMQLAK	K	P	43	59	17	3	9C(57.0215)	sp|B4E9M9|SYR_BURCJ	B4E9M9	SYR_BURCJ	argS	Arginine--tRNA ligase			0	0	0	2	1	1	1	2	1	2	0	1	0	0	0	0	403184096	233410912	275161344	307421472	322192736	321379104	356486752	301317248	280826080	297602816	194867680	301578240	129278888	208027952	176222592	230285984	403184096	233410912
VAPALAAGCPFVLK	VAPALAAGC[57.0215]PFVLK	K	P	164	177	14	2	9C(57.0215)	tr|B4EMM0|B4EMM0_BURCJ	B4EMM0	B4EMM0_BURCJ	BCAM0818	Putative aldehyde dehydrogenase			0	1	0	0	0	0	0	0	0	0	0	0	0	1	0	0	0	174012880	0	124936752	0	86632328	0	0	0	182113536	69803112	49449588	0	97550352	0	57859576	0	174012880
VAPALAAGCPFVLKPASR	VAPALAAGC[57.0215]PFVLKPASR	K	T	164	181	18	2,3	9C(57.0215)	tr|B4EMM0|B4EMM0_BURCJ	B4EMM0	B4EMM0_BURCJ	BCAM0818	Putative aldehyde dehydrogenase			4	3	1	2	2	3	3	2	2	2	2	2	2	2	3	2	2302445570	2884716290	2880847360	2816545540	2000001150	2071472640	1930870140	2049196540	1973214460	1632658690	2009870460	1862567300	1947618820	1314282880	1668532990	1529621630	2499933950	3124601340
VAPALAAGCTVVLK	VAPALAAGC[57.0215]TVVLK	K	P	157	170	14	2	9C(57.0215)	tr|B4EAD0|B4EAD0_BURCJ	B4EAD0	B4EAD0_BURCJ	BCAL1831	Putative betaine aldehyde dehydrogenase			0	0	1	0	0	0	0	0	0	0	0	0	0	0	0	0	0	0	69381000	0	0	0	0	0	0	0	0	0	0	0	0	0	0	0
VEQVSGIACHTGR	VEQVSGIAC[57.0215]HTGR	K	H	94	106	13	2,3	9C(57.0215)	sp|B4E642|HIS3_BURCJ	B4E642	HIS3_BURCJ	hisI	Phosphoribosyl-AMP cyclohydrolase			3	3	2	2	3	3	3	3	3	3	2	3	2	3	2	3	190406848	179902160	182567648	199301296	205726992	174072256	182262432	199185568	200411344	152509296	150160512	137779104	174153920	132152112	167800128	177055744	120450792	112860592
VFTSYGAICWLSDLSAWAR	VFTSYGAIC[57.0215]WLSDLSAWAR	R	G	123	141	19	2	9C(57.0215)	tr|B4EJR4|B4EJR4_BURCJ	B4EJR4	B4EJR4_BURCJ	BCAM2565	Putative methyltransferase			0	0	1	0	0	0	0	0	0	0	0	0	0	0	0	0	0	0	0	0	0	0	0	0	0	0	0	0	0	0	0	0	0	0
VGIGPGSICTTR	VGIGPGSIC[57.0215]TTR	K	L	295	306	12	2	9C(57.0215)	tr|B4EC70|B4EC70_BURCJ	B4EC70	B4EC70_BURCJ	guaB	Inosine-5'-monophosphate dehydrogenase			2	3	2	2	2	3	4	2	2	1	0	2	0	0	4	2	1940347260	1992655740	1998349440	1941561980	2207419390	2240647940	2223998460	2267139840	2521506560	2393350910	2477870340	2358438400	3413725700	3703897600	3701012480	3411437310	1940347260	1992655740
VGPALAAGCPIVVKPAEATPFSALAMAVLAER	VGPALAAGC[57.0215]PIVVKPAEATPFSALAMAVLAER	K	A	174	205	32	3	9C(57.0215)	tr|B4EJR1|B4EJR1_BURCJ	B4EJR1	B4EJR1_BURCJ	gabD	Putative succinate-semialdehyde dehydrogenase [NADP+]			0	0	0	0	0	1	0	2	0	0	0	0	0	0	2	0	77891040	0	62847516	73885456	296590880	260846544	333566336	285185728	91027672	39201936	62473224	80115176	192259584	121206696	579052930	398841216	77891040	0
VHFTPANLCSK	VHFTPANLC[57.0215]SK	R	L	125	135	11	2,3	9C(57.0215)	sp|B4ECZ9|ASTB_BURCJ	B4ECZ9	ASTB_BURCJ	astB	N-succinylarginine dihydrolase			1	5	2	2	2	2	5	4	2	1	1	5	2	5	2	2	535868736	502676256	502246528	529335392	629688510	635215680	588985980	690150530	379827680	390337920	383609536	304418240	486945440	447555424	405332224	380431488	428743744	406397248
VIEDAIIGCAIPEAEQGLNVAR	VIEDAIIGC[57.0215]AIPEAEQGLNVAR	K	M	53	74	22	2	9C(57.0215)	tr|B4EBD7|B4EBD7_BURCJ	B4EBD7	B4EBD7_BURCJ	BCAL0886	Putative 3-ketoacyl-CoA thiolase			2	2	3	3	2	3	2	3	3	2	2	3	3	4	2	4	335328800	379641888	344128128	355239552	402936128	388639328	407711712	466055168	464407232	410234752	434355072	379558304	438652416	438615712	469078464	472973632	335328800	379641888
VLGVMQSNCGAYAAATLHPVGR	VLGVMQSNC[57.0215]GAYAAATLHPVGR	R	H	303	324	22	3	9C(57.0215)	tr|B4EPX8|B4EPX8_BURCJ	B4EPX8	B4EPX8_BURCJ	BCAS0212	Uncharacterized protein			2	2	1	1	1	2	2	2	2	1	1	3	2	3	1	2	534854656	586816000	526709984	466504064	884156160	711579900	900870210	781812610	626968060	494760704	562709820	615452350	740688190	822235460	844467580	632970690	534854656	586816000
VSSEGNDPCYLALSPDGK	VSSEGNDPC[57.0215]YLALSPDGK	R	Y	115	132	18	2	9C(57.0215)	tr|B4E6E4|B4E6E4_BURCJ	B4E6E4	B4E6E4_BURCJ	BCAL2418	Putative exported protein			3	2	2	2	2	2	3	2	2	4	2	2	2	2	3	2	883111490	1010955010	993918850	1036776770	934684540	961581060	813303040	946318460	655478210	620139330	621588420	620020030	488362432	458969184	480799232	426864480	883111490	1010955010
VTDIEPGLCGGTEFSNVR	VTDIEPGLC[57.0215]GGTEFSNVR	R	Y	172	189	18	2	9C(57.0215)	tr|B4ECZ0|B4ECZ0_BURCJ	B4ECZ0	B4ECZ0_BURCJ	BCAL3198	Putative short-chain dehydrogenase			2	2	2	2	2	2	1	1	2	2	1	2	2	1	3	1	1892243070	2346109440	2170801410	2239333890	2145571840	2373827070	2188498430	2122270460	1698451840	1717150460	1782002180	1787527420	1800727810	1730707840	1734913920	1771824900	1892243070	2346109440
VVDAVNQICEQYGK	VVDAVNQIC[57.0215]EQYGK	R	-	370	383	14	2	9C(57.0215)	tr|B4EB17|B4EB17_BURCJ	B4EB17	B4EB17_BURCJ	arnB	Putative UDP-4-amino-4-deoxy-l-arabinose--oxoglutarate aminotransferas			2	1	0	2	2	0	0	0	2	1	0	0	2	0	0	0	1179467520	1237046270	1019747650	1178289020	686865920	597323070	0	655349380	674639040	604415810	741221950	623330750	323489888	0	0	0	1179467520	1237046270
WGSLVSALCDFK	WGSLVSALC[57.0215]DFK	K	R	590	601	12	2	9C(57.0215)	tr|B4EG92|B4EG92_BURCJ	B4EG92	B4EG92_BURCJ	adiA	Biodegradative arginine decarboxylase			2	2	1	2	2	2	2	2	2	2	3	2	2	2	2	2	661354620	594827710	599831550	646429630	687513660	649783490	727204930	794697280	621071740	557726020	521330816	478381312	542436350	699605310	631325380	494135840	661354620	594827710
WSHLQETFCTA	WSHLQETFC[57.0215]TA	R	-	123	133	11	2	9C(57.0215)	tr|B4ECW1|B4ECW1_BURCJ	B4ECW1	B4ECW1_BURCJ	BCAL3170	Uncharacterized protein			0	0	1	0	0	0	0	0	1	0	0	0	0	0	0	0	30286440	29112470	33433178	0	0	23647094	0	23524508	0	17923602	0	15341075	0	0	0	0	30286440	29112470
YGLIGANGCGK	YGLIGANGC[57.0215]GK	R	S	30	40	11	2	9C(57.0215)	tr|B4EAE2|B4EAE2_BURCJ	B4EAE2	B4EAE2_BURCJ	BCAL1843	ABC transporter ATP-binding protein			0	0	0	0	0	0	0	0	0	0	0	0	0	0	0	1	0	0	0	0	0	0	0	0	0	0	20992048	9814397	52505044	0	0	5650105	0	0
YPSSVPVGCGNAAR	YPSSVPVGC[57.0215]GNAAR	R	V	59	72	14	2	9C(57.0215)	tr|B4E8I1|B4E8I1_BURCJ	B4E8I1	B4E8I1_BURCJ	BCAL0538	Putative exported protein			2	3	0	1	3	3	2	2	2	1	0	1	2	0	0	0	265943008	246644800	270141568	262009584	269234816	202028800	181070480	252941520	117726888	56743212	80206272	78025408	118415984	72461624	84435864	79584288	265943008	246644800
YTLSQLDGCEAAPIDGR	YTLSQLDGC[57.0215]EAAPIDGR	R	W	116	132	17	2	9C(57.0215)	tr|B4EG06|B4EG06_BURCJ	B4EG06	B4EG06_BURCJ	BCAM0020	Putative membrane protein			0	0	0	0	0	0	0	0	1	0	0	0	1	2	3	2	0	0	0	0	0	24389844	0	0	0	0	0	0	18906186	29486330	55349912	32710314	0	0
AGDPAAVSLSSR	AGDPAAVS[668.2276]LSSR	R	L	175	186	12	2	8S(668.2276)	sp|B4E581|MNMG_BURCJ	B4E581	MNMG_BURCJ	mnmG	tRNA uridine 5-carboxymethylaminomethyl modification enzyme MnmG			0	0	0	0	0	0	0	0	0	1	0	0	0	0	0	0	0	0	0	0	0	0	0	0	0	0	0	0	0	0	0	0	0	0
AIGVAAASLFAR	AIGVAAAS[668.2276]LFAR	R	T	10	21	12	2	8S(668.2276)	tr|B4E906|B4E906_BURCJ	B4E906	B4E906_BURCJ	BCAL2733	Putative multicopper oxidase			0	0	0	1	0	0	0	0	0	0	0	0	0	0	0	0	0	0	0	13443835	0	0	0	0	0	0	0	0	0	0	0	0	0	0
LGEGELRSGGFR	LGEGELRS[668.2276]GGFR	R	R	93	104	12	2	8S(668.2276)	tr|B4EA48|B4EA48_BURCJ	B4EA48	B4EA48_BURCJ	rnc1	Ribonuclease 3			0	0	0	0	0	0	0	0	0	0	0	0	1	0	0	0	0	0	0	0	0	0	0	0	0	0	0	0	0	0	0	0	0	0
LIDATVASVR	LIDATVAS[668.2276]VR	R	R	539	548	10	2	8S(668.2276)	tr|B4EJI5|B4EJI5_BURCJ	B4EJI5	B4EJI5_BURCJ	BCAM1494	Two-component regulatory system, sensor kinase protein			0	0	1	1	0	1	0	0	0	0	0	0	1	0	1	0	0	0	2768728830	2734178050	0	2801950460	2307204350	0	0	0	0	0	2367500800	0	2207831550	0	0	0
LLAMTPASYIGK	LLAMTPAS[668.2276]YIGK	R	A	442	453	12	2	8S(668.2276)	tr|B4EEU9|B4EEU9_BURCJ	B4EEU9	B4EEU9_BURCJ	purB	Adenylosuccinate lyase			0	0	0	1	0	0	0	0	0	0	0	0	0	0	0	0	0	0	0	0	0	0	0	0	0	0	0	0	0	0	0	0	0	0
LTVTPAGSKLLK	LTVTPAGS[668.2276]KLLK	R	A	116	127	12	2	8S(668.2276)	tr|B4EM33|B4EM33_BURCJ	B4EM33	B4EM33_BURCJ	BCAM0731	MarR family regulatory protein			0	0	0	0	0	0	0	1	0	0	0	0	1	0	0	0	195779872	147080144	143836656	208060320	0	0	0	138484240	251489264	196991040	116532464	128187208	81624896	43654608	0	0	195779872	147080144
NLPELAESDAVGSFMQALR	NLPELAES[668.2276]DAVGSFMQALR	R	V	162	180	19	2	8S(668.2276)	tr|B4EP80|B4EP80_BURCJ	B4EP80	B4EP80_BURCJ	BCAS0688	TetR family regulatory protein			0	0	0	0	0	0	0	0	0	0	0	2	0	0	0	0	0	0	0	0	0	0	0	0	0	0	0	16011252	0	6.04311e+06	0	8780906	0	0
QAVVAEVSAQVAK	QAVVAEVS[668.2276]AQVAK	K	A	9	21	13	2	8S(668.2276)	sp|B4E5B0|RL10_BURCJ	B4E5B0	RL10_BURCJ	rplJ	50S ribosomal protein L10			0	0	0	0	0	1	0	0	0	0	0	0	0	0	0	0	0	0	0	0	0	0	0	0	0	0	0	0	0	0	0	0	0	0
TGGVAPVSSAK	TGGVAPVS[668.2276]SAK	K	T	52	62	11	2	8S(668.2276)	tr|B4E6E4|B4E6E4_BURCJ	B4E6E4	B4E6E4_BURCJ	BCAL2418	Putative exported protein			0	0	0	1	0	0	0	0	0	0	0	0	1	0	0	0	0	0	0	0	0	0	0	0	0	0	0	0	0	0	0	0	0	0
VLEGLAESVK	VLEGLAES[668.2276]VK	K	A	338	347	10	2	8S(668.2276)	tr|B4EE04|B4EE04_BURCJ	B4EE04	B4EE04_BURCJ	aroG	Phospho-2-dehydro-3-deoxyheptonate aldolase			2	1	0	2	1	1	0	1	2	3	1	1	1	2	0	1	2362405380	2896496640	129399312	2735751170	129935328	104252328	95355176	2760046590	2138477180	2444225020	2360764420	2649685250	101304560	2517570300	70087152	2115826300	2362405380	2896496640
AAAAPAASAPAQP	AAAAPAAS[568.2115]APAQP	K	-	175	187	13	2	8S(568.2115)	tr|B4E9X9|B4E9X9_BURCJ	B4E9X9	B4E9X9_BURCJ	BCAL1798	Putative exported protein			6	2	8	7	4	3	0	5	4	2	2	3	3	0	0	0	86031248	108719176	84639624	107654504	31269296	31477530	15182485	44615100	72204560	43040544	37441972	52619916	19867820	0	0	0	86031248	108719176
AAIAAAASELLPALTQPAAPPATDAQR	AAIAAAAS[568.2115]ELLPALTQPAAPPATDAQR	R	V	551	577	27	2	8S(568.2115)	tr|B4EM06|B4EM06_BURCJ	B4EM06	B4EM06_BURCJ	BCAM2828	Putative membrane protein			0	0	0	0	0	0	0	0	0	0	0	4	0	0	0	0	0	0	0	0	0	0	0	0	0	0	0	0	0	0	0	0	0	0
AAPADAASSVAAGEPR	AAPADAAS[568.2115]SVAAGEPR	K	W	519	534	16	2	8S(568.2115)	tr|B4E8C3|B4E8C3_BURCJ	B4E8C3	B4E8C3_BURCJ	BCAL2629	Putative bifunctional protein (Uroporphyrin-III C-methyltransferase and uroporphyrinogen-III synthase transmembrane protein)			6	6	3	5	7	4	2	4	7	4	6	3	5	4	8	4	108516048	145960912	155679136	156315888	52781364	32813694	25935616	49896112	168975040	111719896	144891280	107112200	76985560	46063020	59168556	55707556	108516048	145960912
AAPPAAASQAAAR	AAPPAAAS[568.2115]QAAAR	K	Q	397	409	13	2	8S(568.2115)	tr|B4E8U6|B4E8U6_BURCJ	B4E8U6	B4E8U6_BURCJ	amrA	Multidrug efflux system AmrA protein			2	2	4	2	1	0	0	0	5	4	1	1	1	0	1	0	79428632	47302232	106935720	41360844	735485	0	5.70848e+06	10440974	122025280	100172976	141603040	132323744	6325112	0	0	0	79428632	47302232
AEVLYYGSSPAAQYR	AEVLYYGS[568.2115]SPAAQYR	R	D	464	478	15	2	8S(568.2115)	tr|B4EBZ0|B4EBZ0_BURCJ	B4EBZ0	B4EBZ0_BURCJ	BCAL0960	O-antigen polymerase family protein			0	0	0	0	0	0	0	0	9	8	3	7	0	0	0	0	0	0	0	0	0	0	0	0	144671216	200425152	123171096	199804640	0	0	0	0	0	0
AMGVRPASAEEMK	AMGVRPAS[568.2115]AEEMK	R	S	99	111	13	2,3	8S(568.2115)	tr|B4EB72|B4EB72_BURCJ	B4EB72	B4EB72_BURCJ	BCAL2973	Putative exported protein			6	5	2	4	0	0	0	0	0	0	0	0	0	0	0	0	84585760	126448696	106907600	117398064	0	0	0	0	18124090	0	0	0	0	0	0	0	43821984	64938628
AVDGLFPSYTR	AVDGLFPS[568.2115]YTR	R	E	241	251	11	2	8S(568.2115)	tr|B4EM09|B4EM09_BURCJ	B4EM09	B4EM09_BURCJ	shc	Squalene--hopene cyclase			0	0	0	0	1	0	0	0	0	0	0	0	0	0	0	0	27236828	11522288	0	0	10352173	0	0	14699859	0	0	0	0	0	8593028	0	0	27236828	11522288
AVPAAPASGAAVAK	AVPAAPAS[568.2115]GAAVAK	R	-	222	235	14	2	8S(568.2115)	tr|B4EB92|B4EB92_BURCJ	B4EB92	B4EB92_BURCJ	BCAL2992	Putative lipoprotein			0	2	2	4	0	0	0	0	4	3	5	6	0	0	2	2	75402520	147560992	114188416	98065024	0	0	0	0	87781968	85727344	98722936	94010528	11077303	0	18251850	30989654	75402520	147560992
AVTGLQVSIGATSLR	AVTGLQVS[568.2115]IGATSLR	R	V	198	212	15	3	8S(568.2115)	tr|B4E6Q0|B4E6Q0_BURCJ	B4E6Q0	B4E6Q0_BURCJ	gspJ	Type II secretion system protein J			0	0	0	0	1	0	0	0	0	0	0	0	0	0	0	0	0	0	0	0	34162988	0	0	0	0	0	0	0	0	0	0	0	0	0
DLVDFMISGPVMIQVLEGEGAILK	DLVDFMIS[568.2115]GPVMIQVLEGEGAILK	K	N	62	85	24	2	8S(568.2115)	sp|B4EAX2|NDK_BURCJ	B4EAX2	NDK_BURCJ	ndk	Nucleoside diphosphate kinase			0	0	0	0	0	0	0	0	0	0	0	0	0	0	0	1	0	0	0	0	0	0	0	0	0	0	0	0	0	0	0	0	0	0
ENAAHSASSADAQYQQAIAALDAAK	ENAAHSAS[568.2115]SADAQYQQAIAALDAAK	R	L	123	147	25	3	8S(568.2115)	tr|B4E719|B4E719_BURCJ	B4E719	B4E719_BURCJ	BCAL1453	Putative fusaric acid resistance transport protein			0	0	0	0	0	0	0	0	0	1	0	1	0	0	0	0	0	0	0	0	0	0	0	0	0	98792512	0	0	0	0	0	0	0	0
GTPPDATSQPAAR	GTPPDATS[568.2115]QPAAR	R	Q	86	98	13	2	8S(568.2115)	tr|B4EET7|B4EET7_BURCJ	B4EET7	B4EET7_BURCJ	BCAL3348a	Putative exported protein			2	0	1	1	1	1	1	1	0	0	0	1	1	2	2	0	56972968	73408344	86244856	97322312	34765076	36470332	40360484	31985110	45197688	85504440	96575544	56917576	40145400	31662334	38140664	32601470	56972968	73408344
LIGEQDLSNIR	LIGEQDLS[568.2115]NIR	K	L	126	136	11	2	8S(568.2115)	tr|B4ECB1|B4ECB1_BURCJ	B4ECB1	B4ECB1_BURCJ	trmB	tRNA (guanine-N(7)-)-methyltransferase			0	0	0	0	0	0	0	0	0	0	1	0	0	0	0	0	0	184186384	183207136	184281536	0	151865280	144663120	151143392	133565432	160477008	91442936	115585128	47984224	64867900	65296264	59050188	0	184186384
LVPPVQMSLEYAVEFIDDDELVEVTPQSIR	LVPPVQMS[568.2115]LEYAVEFIDDDELVEVTPQSIR	R	L	558	587	30	3	8S(568.2115)	tr|B4E7L8|B4E7L8_BURCJ	B4E7L8	B4E7L8_BURCJ	typA	GTP-binding protein			0	0	0	0	0	0	1	0	0	0	0	0	0	0	0	0	0	0	0	0	0	0	0	0	0	0	0	0	0	0	0	0	0	0
NEIPALLSMR	NEIPALLS[568.2115]MR	K	W	143	152	10	2	8S(568.2115)	tr|B4ELB2|B4ELB2_BURCJ	B4ELB2	B4ELB2_BURCJ	BCAM1734	Putative cytochrome C			0	0	1	0	0	0	0	0	0	0	0	0	0	0	0	0	0	0	117807200	0	0	0	0	0	0	0	0	0	0	0	0	0	0	0
PGQWLAISGIGGLGHVAVQYAR	PGQWLAIS[568.2115]GIGGLGHVAVQYAR	R	A	168	189	22	3	8S(568.2115)	tr|B4EK33|B4EK33_BURCJ	B4EK33	B4EK33_BURCJ	adhA	Alcohol dehydrogenase			1	0	0	0	0	0	0	0	0	0	1	0	1	0	0	0	0	0	0	0	0	0	0	0	0	0	0	0	15649457	0	0	0	0	0
YDLGPASSVTTTGSGPALK	YDLGPASS[568.2115]VTTTGSGPALK	R	V	39	57	19	2	8S(568.2115)	tr|B4E9Q0|B4E9Q0_BURCJ	B4E9Q0	B4E9Q0_BURCJ	BCAL0700	Putative lipoprotein			0	0	1	0	0	0	0	0	0	0	0	0	0	0	0	0	26932368	0	47336860	0	0	0	0	0	0	0	0	0	0	0	0	0	26932368	0
AAPADAASSVAAGEPR	AAPADAAS[203.0794]S[668.2276]VAAGEPR	K	W	519	534	16	2	8S(203.0794),9S(668.2276)	tr|B4E8C3|B4E8C3_BURCJ	B4E8C3	B4E8C3_BURCJ	BCAL2629	Putative bifunctional protein (Uroporphyrin-III C-methyltransferase and uroporphyrinogen-III synthase transmembrane protein)			0	0	2	0	0	0	0	0	1	0	0	1	1	0	0	0	0	0	0	0	0	0	0	0	0	0	0	0	56204120	0	0	0	0	0
ALAAAINSSDVSGLIRR	ALAAAINS[203.0794]S[668.2276]DVSGLIRR	R	Q	77	93	17	2	8S(203.0794),9S(668.2276)	tr|B4EB56|B4EB56_BURCJ	B4EB56	B4EB56_BURCJ	BCAL2964	Putative phage-related DNA-binding protein			0	0	0	0	0	0	1	0	0	0	0	0	0	0	0	0	0	0	27355528	14992357	0	0	17653174	0	0	0	0	46121624	0	39280320	20962394	32202054	0	0
DAVLLGGSSDNEFVK	DAVLLGGS[203.0794]S[568.2115]DNEFVK	R	L	75	89	15	3	8S(203.0794),9S(568.2115)	tr|B4EC20|B4EC20_BURCJ	B4EC20	B4EC20_BURCJ	BCAL2013	AhpC/TSA family protein			0	0	0	0	0	0	0	0	2	1	0	1	0	0	0	0	0	0	0	0	0	0	0	0	0	54715440	0	15376284	0	0	0	0	0	0
SVAVVGASSR	SVAVVGAS[203.0794]S[203.0794]R	K	A	14	23	10	2	8S(203.0794),9S(203.0794)	tr|B4EKX9|B4EKX9_BURCJ	B4EKX9	B4EKX9_BURCJ	BCAM2710	Putative acetyl-CoA synthetase			0	0	0	0	0	0	0	0	0	0	0	1	0	0	0	0	0	0	0	0	0	1941114240	0	1941524100	940652740	0	0	1132108290	1917653760	1987022210	1808089220	0	0	0
ALDPLWLSR	ALDPLWLS[203.0794]R	R	Q	102	110	9	2	8S(203.0794)	tr|B4EFE6|B4EFE6_BURCJ	B4EFE6	B4EFE6_BURCJ	BCAM2078	GntR family regulatory aminotransferase protein			0	0	0	0	0	0	0	0	0	0	0	0	0	0	0	1	0	0	0	0	0	0	46675084	0	0	0	233643216	166318096	335831136	296271776	368304032	471281728	0	0
GAATLVTSDAGVAK	GAATLVTS[203.0794]DAGVAK	R	L	284	297	14	2	8S(203.0794)	tr|B4EKX9|B4EKX9_BURCJ	B4EKX9	B4EKX9_BURCJ	BCAM2710	Putative acetyl-CoA synthetase			0	0	0	0	0	0	0	1	0	0	0	0	0	0	0	0	0	0	0	0	0	0	0	0	0	0	0	0	0	0	0	0	0	0
GTGAALESATDLDAIR	GTGAALES[203.0794]ATDLDAIR	K	A	131	146	16	2	8S(203.0794)	tr|B4ELP0|B4ELP0_BURCJ	B4ELP0	B4ELP0_BURCJ	BCAM0689	Putative membrane protein			0	0	0	0	0	0	0	0	0	0	0	0	0	0	1	0	0	0	0	0	0	0	0	0	0	0	0	0	0	0	35670504	0	0	0
IVGVMIESHLVEGR	IVGVMIES[203.0794]HLVEGR	R	Q	297	310	14	2	8S(203.0794)	tr|B4EE04|B4EE04_BURCJ	B4EE04	B4EE04_BURCJ	aroG	Phospho-2-dehydro-3-deoxyheptonate aldolase			0	0	0	0	0	0	0	0	0	0	0	0	1	0	0	1	0	0	0	0	0	0	0	0	0	0	0	0	0	0	0	0	0	0
KGDPVIVSR	KGDPVIVS[203.0794]R	K	D	214	222	9	2	8S(203.0794)	tr|B4EJR7|B4EJR7_BURCJ	B4EJR7	B4EJR7_BURCJ	BCAM2568	Putative beta-ketoadipyl CoA thiolase			0	0	1	0	0	0	0	0	0	0	0	0	0	0	0	0	1901676800	2217881090	1266015740	2324962050	1635296640	1951301380	1797178110	0	0	0	0	0	0	0	0	0	1901676800	2217881090
LADHLHLSGAFVTIETGK	LADHLHLS[203.0794]GAFVTIETGK	R	L	78	95	18	3	8S(203.0794)	tr|B4EM33|B4EM33_BURCJ	B4EM33	B4EM33_BURCJ	BCAM0731	MarR family regulatory protein			0	0	0	0	0	1	0	0	0	0	1	0	1	0	0	0	0	0	0	0	0	1126780800	0	0	1771946500	0	2274578180	0	201461216	0	0	0	0	0
LDELDVSSAR	LDELDVSS[203.0794]AR	R	T	107	116	10	2	8S(203.0794)	tr|B4E7B4|B4E7B4_BURCJ	B4E7B4	B4E7B4_BURCJ	BCAL0403	Putative outer membrane-bound lytic murein transglycosylase			0	0	0	0	0	0	0	0	0	0	1	0	0	0	0	0	0	0	0	0	0	509355296	0	0	444257984	0	473333280	0	324706848	358741248	301319968	274828256	0	0
LNGALGASPAAILFGSNDLDKNYTLR	LNGALGAS[203.0794]PAAILFGSNDLDKNYTLR	K	D	126	151	26	3	8S(203.0794)	tr|B4EBR7|B4EBR7_BURCJ	B4EBR7	B4EBR7_BURCJ	lolA	Outer-membrane lipoprotein carrier protein			0	0	0	0	0	0	1	0	0	0	0	0	0	0	0	0	0	0	0	0	0	0	4813266	0	0	0	0	0	0	0	0	0	0	0
LVDQNIFSFYLSR	LVDQNIFS[203.0794]FYLSR	K	D	223	235	13	2	8S(203.0794)	sp|P07339|CATD_HUMAN	P07339	CATD_HUMAN	CTSD	Cathepsin D			0	0	0	0	0	0	0	0	0	0	0	0	0	0	1	0	0	0	0	0	0	376942496	330733216	0	0	0	407155264	469376640	241638352	221142128	232309392	274516096	0	0
TALQNAASVAGLLLTTDAAVAELPKEDAPMPGGMPGGMGGMGMDM	TALQNAAS[203.0794]VAGLLLTTDAAVAELPKEDAPMPGGMPGGMGGMGMDM	R	-	502	546	45	3	8S(203.0794)	tr|B4ECT7|B4ECT7_BURCJ	B4ECT7	B4ECT7_BURCJ	groL	60 kDa chaperonin			1	0	0	0	0	0	0	0	0	0	0	0	0	0	0	0	0	0	0	0	0	0	0	0	0	0	0	0	0	0	0	0	0	0
TVAPSIQSTFR	TVAPSIQS[203.0794]TFR	R	A	485	495	11	2	8S(203.0794)	tr|B4E652|B4E652_BURCJ	B4E652	B4E652_BURCJ	BCAL1331	Putative aldehyde dehydrogenase			0	0	0	0	0	0	0	0	0	0	0	0	1	0	0	0	0	0	0	0	0	0	0	0	0	0	0	0	256239520	0	0	0	0	0
VQEGSHGMMPTAVGTPHILPGTGGAVAR	VQEGSHGM[15.9949]M[15.9949]PTAVGTPHILPGTGGAVAR	K	H	337	364	28	2	8M(15.9949),9M(15.9949)	tr|B4E5I1|B4E5I1_BURCJ	B4E5I1	B4E5I1_BURCJ	BCAL1296	Uncharacterized protein			0	0	0	0	0	0	0	0	0	0	0	1	0	0	0	0	0	0	0	0	0	40137268	0	0	0	0	17514788	36265144	14785607	34995868	0	0	0	0
ATLGIEEMCADHWR	ATLGIEEM[15.9949]C[57.0215]ADHWR	R	W	317	330	14	3	8M(15.9949),9C(57.0215)	tr|B4ECD8|B4ECD8_BURCJ	B4ECD8	B4ECD8_BURCJ	galE	UDP-glucose epimerase			1	0	0	0	0	0	0	0	1	0	0	0	0	0	0	0	48985080	27372786	31115948	23638666	40376788	0	0	0	54427480	0	35946796	40574804	0	0	0	0	48985080	27372786
SLGIAGDMCIYTNHNR	SLGIAGDM[15.9949]C[57.0215]IYTNHNR	K	L	157	172	16	3	8M(15.9949),9C(57.0215)	sp|B4E7Z2|HSLV_BURCJ	B4E7Z2	HSLV_BURCJ	hslV	ATP-dependent protease subunit HslV			0	0	0	0	2	0	0	2	0	0	0	0	0	0	0	0	180743168	207498560	321455520	282192544	237225776	180520576	359478112	376429312	60047480	77896592	111590432	20311396	82475328	133014896	126336688	154846208	180743168	207498560
AAQGSAQMTIDVASFDLGDK	AAQGSAQM[15.9949]TIDVASFDLGDK	K	M	64	83	20	2	8M(15.9949)	tr|B4EE32|B4EE32_BURCJ	B4EE32	B4EE32_BURCJ	BCAL3311	Putative exported protein			0	0	0	0	1	1	0	0	0	0	0	1	0	0	0	0	42479096	0	54696316	0	17192670	51143016	32261466	0	24433358	0	0	27327796	0	0	0	0	42479096	0
AAQLQAGMTR	AAQLQAGM[15.9949]TR	K	E	49	58	10	2	8M(15.9949)	tr|B4EEW5|B4EEW5_BURCJ	B4EEW5	B4EEW5_BURCJ	omlA	Outer membrane protein assembly factor BamE			0	2	0	0	0	0	0	0	0	1	0	0	0	0	0	0	0	9034027	0	9632034	0	0	0	0	0	9091344	9757994	0	0	0	0	0	0	9034027
AATHPEGMTGLLSELLVNGLAQR	AATHPEGM[15.9949]TGLLSELLVNGLAQR	R	D	69	91	23	3	8M(15.9949)	tr|B4EGD6|B4EGD6_BURCJ	B4EGD6	B4EGD6_BURCJ	BCAM2204	Uncharacterized protein			0	0	0	0	0	0	0	0	0	0	0	1	0	0	0	0	0	0	0	0	0	0	0	0	0	0	0	0	0	0	0	0	0	0
ADTIAQLMTQEQGKPLTEAR	ADTIAQLM[15.9949]TQEQGKPLTEAR	R	V	85	104	20	3	8M(15.9949)	tr|B4EJN2|B4EJN2_BURCJ	B4EJN2	B4EJN2_BURCJ	BCAM1542	Putative aldehyde dehydrogenase			2	1	1	2	3	1	1	1	2	1	2	2	1	2	2	2	485274272	607529920	509929792	608861060	396191712	420344608	439900864	446408384	343104704	416546592	384481248	352613952	283077312	319596800	329692384	326205984	485274272	607529920
AEGDLMGMVASDGPHYGDNVK	AEGDLMGM[15.9949]VASDGPHYGDNVK	K	L	105	125	21	3	8M(15.9949)	tr|B4EEP0|B4EEP0_BURCJ	B4EEP0	B4EEP0_BURCJ	BCAL2301	Putative exported protein			1	0	0	3	0	1	0	0	1	1	1	0	1	0	0	0	465859072	145362144	451584384	539105860	127927872	52447324	253765040	109763776	156756192	152263104	70902408	119455800	67287472	54685204	57122504	66345748	465859072	145362144
AEGEASLMTQAYPVANLQK	AEGEASLM[15.9949]TQAYPVANLQK	K	L	777	795	19	2	8M(15.9949)	tr|B4E714|B4E714_BURCJ	B4E714	B4E714_BURCJ	valS	Valine--tRNA ligase			0	0	0	1	0	0	0	1	1	0	0	0	0	0	1	0	0	0	0	0	0	18197052	0	0	0	0	0	33471168	17183480	8.0185e+06	12345563	0	0	0
AELAEVTMKPQNEVEFTGDDAAK	AELAEVTM[15.9949]KPQNEVEFTGDDAAK	K	M	194	216	23	3	8M(15.9949)	sp|B4E5R6|Y2348_BURCJ	B4E5R6	Y2348_BURCJ	BceJ2315_23480	Probable transcriptional regulatory protein BceJ2315_23480			1	0	0	0	0	1	1	0	0	0	0	0	1	0	0	0	0	0	0	0	115327608	0	37051236	0	90495272	0	43669516	91751336	74982928	0	98691200	0	0	0
AETDVQLMQMTR	AETDVQLM[15.9949]QMTR	R	A	44	55	12	2	8M(15.9949)	tr|B4ELE0|B4ELE0_BURCJ	B4ELE0	B4ELE0_BURCJ	BCAM2741	Putative exported protein			0	0	0	0	0	0	0	0	0	1	0	0	0	0	0	0	0	291853088	0	263562272	0	0	0	0	0	35349236	28167592	0	0	21945380	0	0	0	291853088
AETGPSPMMK	AETGPSPM[15.9949]MK	K	E	95	104	10	2	8M(15.9949)	sp|B4EBH3|RS6_BURCJ	B4EBH3	RS6_BURCJ	rpsF	30S ribosomal protein S6			0	0	0	0	0	0	0	0	1	0	0	2	0	0	0	0	50397928	54361940	0	62927508	0	0	0	0	78374520	0	83480272	82340648	0	0	0	41447112	50397928	54361940
AEVPLAEMFGYSTSLR	AEVPLAEM[15.9949]FGYSTSLR	R	S	655	670	16	2	8M(15.9949)	tr|B4E912|B4E912_BURCJ	B4E912	B4E912_BURCJ	fusA	Elongation factor G			2	2	0	2	0	0	1	0	0	0	0	0	0	0	0	0	200184576	140359648	231207536	215417536	167765600	0	40198480	219066656	135129552	40251800	170115184	130146136	0	0	0	0	200184576	140359648
AEVPLSEMFGYSTSLR	AEVPLSEM[15.9949]FGYSTSLR	R	S	652	667	16	2	8M(15.9949)	tr|B4E5B7|B4E5B7_BURCJ	B4E5B7	B4E5B7_BURCJ	fusA	Elongation factor G			1	2	2	2	2	1	3	2	3	3	1	3	1	3	3	4	632037760	634105470	811868930	678696380	514203584	583809340	568324930	626700740	734111680	619060480	753852420	670014780	633022340	622155520	661237950	671950270	632037760	634105470
AFDAFPGMAIIEMR	AFDAFPGM[15.9949]AIIEMR	R	G	39	52	14	2	8M(15.9949)	tr|B4EJA1|B4EJA1_BURCJ	B4EJA1	B4EJA1_BURCJ	BCAM2547a	Glyoxalase/bleomycin resistance protein/dioxygenase superfamily protein			2	1	0	2	0	1	0	2	0	0	0	0	0	0	0	0	33323564	19499506	23780116	19257946	0	15397871	27872904	31979236	9917521	19655118	19052626	8667659	0	0	0	5424112	33323564	19499506
AGAIELLMPAVQPAELWQESGR	AGAIELLM[15.9949]PAVQPAELWQESGR	R	W	64	85	22	2	8M(15.9949)	sp|B4E5W6|SYP_BURCJ	B4E5W6	SYP_BURCJ	proS	Proline--tRNA ligase			2	2	2	2	2	2	2	3	2	2	1	2	2	2	2	3	67786800	28008170	35285812	190407440	168264240	35772256	37652316	175684128	85474880	60993800	44211908	40888540	223522032	102666152	39339912	43534232	67786800	28008170
AGIHGFTMSLAQEVATK	AGIHGFTM[15.9949]SLAQEVATK	K	G	158	174	17	3	8M(15.9949)	tr|B4EAG0|B4EAG0_BURCJ	B4EAG0	B4EAG0_BURCJ	phbB	Acetoacetyl-CoA reductase			2	0	3	2	0	1	0	1	0	0	0	0	0	0	0	0	715512380	194386896	768480060	293676896	0	682367170	0	775804030	105681160	199532368	101222560	87642728	0	0	0	0	715512380	194386896
AGMTWIEMK	AGMTWIEM[15.9949]K	R	A	64	72	9	2	8M(15.9949)	tr|B4EJ34|B4EJ34_BURCJ	B4EJ34	B4EJ34_BURCJ	BCAM1481	Uncharacterized protein			1	2	2	2	1	1	0	0	2	3	0	1	2	0	0	1	442045920	501596832	487432128	483404576	405224672	450486560	205932256	472839840	406438368	529444032	248279904	289480000	417645536	0	0	119346344	442045920	501596832
AGSLAAPMDIIEER	AGSLAAPM[15.9949]DIIEER	R	T	421	434	14	2	8M(15.9949)	tr|B4EE27|B4EE27_BURCJ	B4EE27	B4EE27_BURCJ	secD	Protein translocase subunit SecD			1	0	1	1	1	2	0	0	2	2	2	2	0	0	2	0	101508520	138229200	149870896	144313120	48597208	52812632	0	80765424	158645904	139423744	153490112	125208776	75647496	85451752	86835968	64464308	101508520	138229200
AHVAGIAMGLILEGNK	AHVAGIAM[15.9949]GLILEGNK	K	F	464	479	16	3	8M(15.9949)	sp|B4E5M6|PNP_BURCJ	B4E5M6	PNP_BURCJ	pnp	Polyribonucleotide nucleotidyltransferase			1	1	2	1	0	1	1	1	1	0	1	1	0	1	1	2	67763120	149632288	142543504	120254768	0	119281408	223390432	144209104	44066568	42552756	37928984	83489920	42801716	162246320	79528240	104245168	67763120	149632288
ATADYMGMLATMMNALALQDAMR	ATADYMGM[15.9949]LATMMNALALQDAMR	R	H	70	92	23	2	8M(15.9949)	tr|B4ECM9|B4ECM9_BURCJ	B4ECM9	B4ECM9_BURCJ	pyrH	Uridylate kinase			0	0	0	0	0	0	0	0	0	0	0	0	2	0	0	2	0	0	0	0	0	0	0	0	0	0	0	0	0	0	0	0	0	0
ATPIAESMLALVLIDHALR	ATPIAESM[15.9949]LALVLIDHALR	R	H	328	346	19	3	8M(15.9949)	sp|B4E7H2|AROC_BURCJ	B4E7H2	AROC_BURCJ	aroC	Chorismate synthase			0	0	0	0	0	0	0	0	0	0	0	0	0	0	1	1	0	0	0	0	0	0	9458785	0	0	0	0	10890253	0	0	6.92828e+06	7743708	0	0
AVDGAFLMPVEDVFSISGR	AVDGAFLM[15.9949]PVEDVFSISGR	R	G	208	226	19	2	8M(15.9949)	tr|B4E5A5|B4E5A5_BURCJ	B4E5A5	B4E5A5_BURCJ	tufA1	Elongation factor Tu			22	14	16	15	17	14	12	13	15	11	15	13	15	18	12	13	2776999420	3266420220	3304188930	3167269120	2648107780	910296580	2972220670	3627772930	917476540	1298922500	3410597890	3718354430	3331524860	2993046530	968879100	2943040260	2776999420	3266420220
AVHWLAEMK	AVHWLAEM[15.9949]K	K	K	75	83	9	2,3	8M(15.9949)	tr|B4E5I4|B4E5I4_BURCJ	B4E5I4	B4E5I4_BURCJ	BCAL1299	Uncharacterized protein			0	1	0	0	2	1	1	1	2	1	2	1	1	2	1	1	121475120	138191328	111050888	88394680	213497792	182807232	165528448	151089888	196694784	181207648	205652192	127384064	163298720	318426272	199032976	129257680	68703568	94984400
AVTQLDEMVQQNAALVEQSTAAATALQSQANALATTVGQFK	AVTQLDEM[15.9949]VQQNAALVEQSTAAATALQSQANALATTVGQFK	R	V	557	597	41	3	8M(15.9949)	tr|B4EJJ3|B4EJJ3_BURCJ	B4EJJ3	B4EJJ3_BURCJ	BCAM1503	Putative methyl-accepting chemotaxis protein			1	0	1	0	1	0	0	0	0	1	1	0	0	0	0	0	0	0	13827184	0	0	0	0	0	0	8185143	15600606	0	0	0	0	0	0	0
DAGDEEAMFFDADYIR	DAGDEEAM[15.9949]FFDADYIR	K	A	451	466	16	2	8M(15.9949)	sp|B4EDB2|SYK_BURCJ	B4EDB2	SYK_BURCJ	lysS	Lysine--tRNA ligase			0	0	1	1	0	0	1	0	0	1	0	1	0	1	2	2	30473520	33520598	53093716	31782182	29057494	37312576	39465148	30897832	29424368	27463238	45662068	53961876	0	30842636	29249446	24951118	30473520	33520598
DALMSDPMIASLK	DALMSDPM[15.9949]IASLK	R	K	116	128	13	2	8M(15.9949)	tr|B4EBM0|B4EBM0_BURCJ	B4EBM0	B4EBM0_BURCJ	BCAL1993	Peptidylprolyl isomerase			0	0	0	0	0	0	0	0	0	1	1	0	0	0	0	0	0	0	0	20897122	0	0	0	0	14057233	0	8839387	0	0	9781614	17570728	0	0	0
DAPIPAEMFAEQAER	DAPIPAEM[15.9949]FAEQAER	K	R	343	357	15	2	8M(15.9949)	sp|B4EBM4|TIG_BURCJ	B4EBM4	TIG_BURCJ	tig	Trigger factor			4	4	3	3	3	4	3	3	4	2	4	5	3	3	3	4	708732740	571736320	779652670	864925890	716549310	652696130	660691970	695049090	821186560	823888000	852994560	825986240	698628420	747357630	758905920	784614080	708732740	571736320
DIIAILGMDELSPEDK	DIIAILGM[15.9949]DELSPEDK	R	L	376	391	16	2	8M(15.9949)	sp|B4EEY9|ATPB_BURCJ	B4EEY9	ATPB_BURCJ	atpD	ATP synthase subunit beta			5	2	3	3	4	5	4	4	2	3	4	3	3	4	5	4	718759100	574129150	722831680	749312380	526566624	555248900	575936510	605978240	668693060	651727490	605541630	636966850	468071392	564075200	525849792	538069180	718759100	574129150
DIIAILGMDELSPEDKLSVAR	DIIAILGM[15.9949]DELSPEDKLSVAR	R	A	376	396	21	3	8M(15.9949)	sp|B4EEY9|ATPB_BURCJ	B4EEY9	ATPB_BURCJ	atpD	ATP synthase subunit beta			0	1	1	0	0	0	0	0	0	0	3	1	1	0	2	0	0	76341264	100365592	0	0	0	0	0	0	0	136871472	107653064	79833088	0	28363354	0	0	76341264
DPNGPFQMPSYAAVK	DPNGPFQM[15.9949]PSYAAVK	R	L	297	311	15	2	8M(15.9949)	tr|B4EGW5|B4EGW5_BURCJ	B4EGW5	B4EGW5_BURCJ	BCAM2251	Putative amino acid solute binding component of ABC transporter			1	0	0	0	1	0	1	0	0	0	0	0	1	1	0	0	10142254	0	0	0	0	0	0	0	0	0	0	0	0	0	0	0	0	0
DQEFSADMAAGDAVESAAR	DQEFSADM[15.9949]AAGDAVESAAR	R	A	331	349	19	2	8M(15.9949)	tr|B4EB93|B4EB93_BURCJ	B4EB93	B4EB93_BURCJ	BCAL2993	Aminopeptidase N			2	1	2	2	2	1	1	1	2	1	1	1	1	1	0	1	48829784	56827040	40618272	50646356	12707078	25440434	31513248	47024348	49505452	34917240	54889352	36143244	26026046	0	10096128	39914564	48829784	56827040
DTDRDNFMSSEDAK	DTDRDNFM[15.9949]SSEDAK	R	A	191	204	14	2,3	8M(15.9949)	tr|B4EBM3|B4EBM3_BURCJ	B4EBM3	B4EBM3_BURCJ	clpP	ATP-dependent Clp protease proteolytic subunit			2	3	4	3	1	5	1	4	1	3	1	2	0	1	1	0	159421632	207048720	192137008	194423152	81135008	117592280	40420808	157383520	87883680	97166080	89006336	86680752	90719976	48786040	9557569	53125520	92793800	119908240
DTSTPVAMVDTLQR	DTSTPVAM[15.9949]VDTLQR	R	L	186	199	14	2	8M(15.9949)	tr|B4ELT9|B4ELT9_BURCJ	B4ELT9	B4ELT9_BURCJ	BCAM1779	Beta-lactamase			0	0	0	0	0	0	1	0	0	0	0	0	0	0	0	0	0	0	0	0	0	0	14475800	0	0	0	0	0	0	0	10744723	0	0	0
DTTTPAAMAASIR	DTTTPAAM[15.9949]AASIR	R	V	202	214	13	2	8M(15.9949)	tr|B4EFW2|B4EFW2_BURCJ	B4EFW2	B4EFW2_BURCJ	penA	Beta-lactamase			0	0	0	0	0	1	0	0	0	0	0	0	0	0	0	0	0	0	0	0	0	0	0	0	0	0	0	0	0	0	0	0	0	0
DVVVFPHMVIPLFVGR	DVVVFPHM[15.9949]VIPLFVGR	R	P	21	36	16	3	8M(15.9949)	tr|B4EBM1|B4EBM1_BURCJ	B4EBM1	B4EBM1_BURCJ	lon	Lon protease			0	0	0	0	0	0	0	1	0	0	0	0	0	0	0	0	16551392	0	0	0	0	9736279	7977476	6916393	0	0	0	3295188	0	0	0	0	16551392	0
DVVVFPHMVIPLFVGRPK	DVVVFPHM[15.9949]VIPLFVGRPK	R	S	21	38	18	4	8M(15.9949)	tr|B4EBM1|B4EBM1_BURCJ	B4EBM1	B4EBM1_BURCJ	lon	Lon protease			1	0	0	0	0	0	0	0	0	0	0	0	0	0	0	0	28630098	0	0	16783784	29445980	0	0	0	13734100	0	0	0	0	0	0	0	28630098	0
DWQANIGMPVVWVGAAR	DWQANIGM[15.9949]PVVWVGAAR	R	D	72	88	17	2	8M(15.9949)	tr|B4E832|B4E832_BURCJ	B4E832	B4E832_BURCJ	BCAL1536	Putative sigma-54 related transcriptional regulatory protein			0	0	0	0	2	0	0	0	0	0	0	0	0	0	0	1	0	0	0	0	24974948	0	0	0	0	0	0	0	0	0	0	18591352	0	0
DWVEGVYMAATMGSETTAAAVGQQGIVR	DWVEGVYM[15.9949]AATMGSETTAAAVGQQGIVR	R	R	440	467	28	2	8M(15.9949)	tr|B4EK44|B4EK44_BURCJ	B4EK44	B4EK44_BURCJ	pckG	Phosphoenolpyruvate carboxykinase [GTP]			1	0	1	0	1	0	0	1	1	1	0	2	0	0	0	0	8054290	0	0	0	0	0	0	0	0	0	0	0	0	0	0	0	0	0
EGAQLATMLLSNVTEMEAIVAR	EGAQLATM[15.9949]LLSNVTEMEAIVAR	R	L	155	176	22	2	8M(15.9949)	tr|B4EBP7|B4EBP7_BURCJ	B4EBP7	B4EBP7_BURCJ	BCAL3013	Uncharacterized protein			1	0	1	1	0	0	0	1	1	0	0	0	1	0	0	0	0	0	19637008	0	0	0	0	0	0	0	0	0	0	0	0	0	0	0
EGDKVNAMVINIDR	EGDKVNAM[15.9949]VINIDR	K	K	506	519	14	2,3	8M(15.9949)	tr|B4EB40|B4EB40_BURCJ	B4EB40	B4EB40_BURCJ	rpsA	30S ribosomal protein S1			4	4	8	6	4	5	0	7	7	8	10	10	5	7	2	1	768593860	1057892670	1178255230	1022744060	584773380	677623680	534005184	818952000	1346465150	1144737660	1511994110	1203040510	1209099780	724672060	1049977220	739013700	768593860	1057892670
EHDELADMR	EHDELADM[15.9949]R	R	V	118	126	9	2	8M(15.9949)	tr|B4E8G1|B4E8G1_BURCJ	B4E8G1	B4E8G1_BURCJ	BCAL2668	Uncharacterized protein			0	0	0	0	0	0	0	0	1	0	0	0	0	0	0	0	0	0	0	0	0	0	0	0	4289070	0	7.97972e+06	0	0	0	0	0	0	0
ELADVADMRVPNR	ELADVADM[15.9949]RVPNR	R	L	871	883	13	2	8M(15.9949)	tr|B4EQ38|B4EQ38_BURCJ	B4EQ38	B4EQ38_BURCJ	BCAS0272	Urea amidolyase, urea carboxylase subunit			0	0	0	0	0	0	0	0	0	0	0	0	1	0	0	0	0	0	0	0	0	0	0	0	0	0	0	0	0	0	0	0	0	0
ELLPFVDMAYQGFGAGLDADAFAVR	ELLPFVDM[15.9949]AYQGFGAGLDADAFAVR	R	E	205	229	25	2	8M(15.9949)	tr|B4EJ31|B4EJ31_BURCJ	B4EJ31	B4EJ31_BURCJ	tyrB	Aminotransferase			2	0	2	0	2	0	1	1	3	0	1	1	2	0	0	0	0	0	0	0	0	0	0	0	0	0	0	0	0	0	0	0	0	0
ELSPLWDMHLEGVDLDTIEWAAH	ELSPLWDM[15.9949]HLEGVDLDTIEWAAH	R	-	381	403	23	3	8M(15.9949)	tr|B4EM34|B4EM34_BURCJ	B4EM34	B4EM34_BURCJ	iscS	Cysteine desulfurase IscS			0	0	0	0	0	0	0	0	0	0	0	0	0	0	0	1	0	0	0	0	0	0	0	0	0	0	0	0	0	0	0	10946572	0	0
ELSPLWEMHQEGIDLSTIEWAAH	ELSPLWEM[15.9949]HQEGIDLSTIEWAAH	R	-	385	407	23	3	8M(15.9949)	tr|B4EDS7|B4EDS7_BURCJ	B4EDS7	B4EDS7_BURCJ	iscS	Cysteine desulfurase IscS			0	0	0	0	1	0	0	0	0	1	2	0	0	0	1	0	30188178	19770616	25481910	16315640	45897520	42475656	11438279	25662300	67082852	7.72026e+06	49014440	51514448	43622008	44974208	82083248	78595152	30188178	19770616
EQLSPLSMAVSLEVVER	EQLSPLSM[15.9949]AVSLEVVER	R	A	275	291	17	2	8M(15.9949)	tr|B4E8P0|B4E8P0_BURCJ	B4E8P0	B4E8P0_BURCJ	BCAL1617	Putative hydratase			0	1	1	1	0	0	0	1	0	0	0	0	0	0	0	1	0	37000728	109135304	81421152	43443848	0	0	111984464	26471446	0	0	0	0	0	0	52706456	0	37000728
EVDSASVMVNASTR	EVDSASVM[15.9949]VNASTR	R	F	376	389	14	2	8M(15.9949)	tr|B4EEV8|B4EEV8_BURCJ	B4EEV8	B4EEV8_BURCJ	proA	Gamma-glutamyl phosphate reductase			1	2	2	1	0	0	0	1	0	0	0	1	0	0	0	0	45557728	69596280	25998270	41492508	6732347	9955694	0	6350932	25324708	0	0	23579296	10886070	0	0	0	45557728	69596280
EVVPIDEMVDR	EVVPIDEM[15.9949]VDR	K	V	160	170	11	2	8M(15.9949)	tr|B4EKX2|B4EKX2_BURCJ	B4EKX2	B4EKX2_BURCJ	prpB	2-methylisocitrate lyase			0	0	0	0	2	2	0	0	0	0	0	0	0	0	0	0	36183720	24856708	0	0	130353600	138190320	147960896	91896768	18113384	24307526	0	0	45307840	53594616	54440740	53596876	36183720	24856708
EWHAPLPMPGDVQLGDVMVQLR	EWHAPLPM[15.9949]PGDVQLGDVMVQLR	R	E	362	383	22	3	8M(15.9949)	tr|B4EF21|B4EF21_BURCJ	B4EF21	B4EF21_BURCJ	ilvG	Acetolactate synthase, large subunit			1	0	0	0	1	0	0	2	0	0	0	0	2	0	0	0	0	0	0	0	20692504	38895924	65183896	28472734	0	0	0	27039690	24527902	0	0	0	0	0
FMDNADFMEVETPMLHPIPGGAAAK	FMDNADFM[15.9949]EVETPMLHPIPGGAAAK	K	P	196	220	25	3	8M(15.9949)	sp|B4EDB2|SYK_BURCJ	B4EDB2	SYK_BURCJ	lysS	Lysine--tRNA ligase			0	0	0	0	0	0	0	0	0	0	0	1	0	0	0	0	0	0	0	0	0	12447571	43732772	0	0	0	0	24238912	0	48002068	0	33955340	0	0
FNANLADMFSAFFAR	FNANLADM[15.9949]FSAFFAR	R	S	1175	1189	15	2	8M(15.9949)	tr|B4EBL4|B4EBL4_BURCJ	B4EBL4	B4EBL4_BURCJ	purL	Phosphoribosylformylglycinamidine synthase			0	0	0	0	0	0	1	0	0	0	1	0	0	0	0	0	0	0	0	0	0	0	0	0	0	0	0	0	0	0	0	0	0	0
FNNGEFTMVGLEVDGKPLAR	FNNGEFTM[15.9949]VGLEVDGKPLAR	R	A	32	51	20	3	8M(15.9949)	tr|B4E8H9|B4E8H9_BURCJ	B4E8H9	B4E8H9_BURCJ	fpr	Ferredoxin--NADP reductase			0	0	0	0	0	0	0	0	0	0	0	0	1	0	0	0	0	0	0	0	0	0	0	0	0	0	0	0	0	0	0	0	0	0
FQLNDEAMATEK	FQLNDEAM[15.9949]ATEK	R	L	283	294	12	2	8M(15.9949)	sp|B4E6F9|TAL_BURCJ	B4E6F9	TAL_BURCJ	tal	Transaldolase			3	4	3	3	3	3	2	2	3	4	4	2	3	2	1	2	365349472	300206496	533785312	407068192	331769472	233534464	244617664	330822496	296681728	266262416	347494816	292004160	160869584	91271184	192781520	82978336	365349472	300206496
FSSEAGQMPSIDELK	FSSEAGQM[15.9949]PSIDELK	R	E	577	591	15	2	8M(15.9949)	tr|B4ECE5|B4ECE5_BURCJ	B4ECE5	B4ECE5_BURCJ	wbxD	Glycosyltransferase			0	0	1	1	0	1	0	0	1	1	0	1	1	1	0	1	0	50015812	31049574	47495260	28906432	62900796	9341928	68038024	0	67660128	0	55948320	48994988	28447614	35468244	0	0	50015812
FTNPTVTMFQER	FTNPTVTM[15.9949]FQER	R	L	58	69	12	2	8M(15.9949)	tr|B4EFK8|B4EFK8_BURCJ	B4EFK8	B4EFK8_BURCJ	metZ	O-succinylhomoserine sulfhydrylase			1	1	1	1	1	1	1	1	1	1	2	1	2	2	1	2	49416956	75714024	61849760	55488816	50907640	64805788	58584228	61942196	82712328	84558400	101302016	92023336	52631836	58850316	45232684	60203992	49416956	75714024
FYTELLGMK	FYTELLGM[15.9949]K	K	L	19	27	9	2	8M(15.9949)	tr|B4EBF0|B4EBF0_BURCJ	B4EBF0	B4EBF0_BURCJ	gloA	Lactoylglutathione lyase			3	2	1	2	1	1	1	2	0	1	1	2	0	0	1	2	180243504	180552720	196746512	211827456	151201712	164118464	143952736	176109104	94864640	143397424	144013392	159360544	46679416	14470573	85798416	120051024	180243504	180552720
GAEHFAAMNLLMLPGR	GAEHFAAM[15.9949]NLLMLPGR	K	N	575	590	16	3	8M(15.9949)	tr|B4E590|B4E590_BURCJ	B4E590	B4E590_BURCJ	BCAL0205	NADP-dependent malic enzyme			0	0	0	0	0	0	0	0	0	0	0	1	0	1	0	0	48839232	40953844	79175424	44300356	39754732	52391100	45920996	78874360	88042680	63815208	49778784	76710392	46965088	88115704	51160416	59283468	48839232	40953844
GGIEWLEMLPK	GGIEWLEM[15.9949]LPK	K	A	157	167	11	2	8M(15.9949)	tr|B4EBR7|B4EBR7_BURCJ	B4EBR7	B4EBR7_BURCJ	lolA	Outer-membrane lipoprotein carrier protein			0	0	0	1	0	0	0	0	0	0	0	0	0	0	1	0	0	0	0	33933556	0	0	0	8481407	20493336	0	0	0	0	0	0	0	0	0
GGVDLGVMPVEAFVER	GGVDLGVM[15.9949]PVEAFVER	R	L	611	626	16	2	8M(15.9949)	sp|B4E7I6|SYT_BURCJ	B4E7I6	SYT_BURCJ	thrS	Threonine--tRNA ligase			2	0	3	2	2	0	2	2	2	2	2	1	2	2	2	3	61084032	124232808	82744744	96840336	77001952	0	47397424	41650008	76807984	97607448	51544916	96981000	54018096	47519580	49625912	67385464	61084032	124232808
GLGAFPAMDGSPIVNGPIAAHVER	GLGAFPAM[15.9949]DGSPIVNGPIAAHVER	K	V	311	334	24	3	8M(15.9949)	tr|B4EA74|B4EA74_BURCJ	B4EA74	B4EA74_BURCJ	BCAL0749	Cytochrome c oxidase subunit 2			4	3	1	1	3	3	2	1	2	2	2	2	2	2	1	3	91639408	23564596	56111664	91443184	28903132	25930644	19216318	0	113440008	57915712	71778248	94737176	66099900	90178320	58479408	133394168	91639408	23564596
GLYLGTLMVGLEQK	GLYLGTLM[15.9949]VGLEQK	K	V	404	417	14	2	8M(15.9949)	tr|B4E7H3|B4E7H3_BURCJ	B4E7H3	B4E7H3_BURCJ	BCAL1468	Putative electron transport protein	BCAS0609	tr|B4EP03|B4EP03_BURCJ	0	1	1	1	0	0	0	0	0	0	0	0	0	0	0	0	32580740	51819916	23743062	34293088	0	0	85203432	36330832	0	40944360	0	0	0	0	0	0	32580740	51819916
GMIAVNVMK	GMIAVNVM[15.9949]K	R	A	95	103	9	2	8M(15.9949)	tr|B4EAC9|B4EAC9_BURCJ	B4EAC9	B4EAC9_BURCJ	BCAL1830	Putative 2-nitropropane dioxygenase			1	1	2	1	2	1	1	0	1	1	0	2	1	1	1	2	112248536	134427296	292116800	138285040	108936840	124998056	115874552	0	219558144	281106688	0	137806000	247071744	243572688	115161528	257402192	112248536	134427296
GMVGSVLMQR	GMVGSVLM[15.9949]QR	R	M	10	19	10	2	8M(15.9949)	tr|B4EFJ5|B4EFJ5_BURCJ	B4EFJ5	B4EFJ5_BURCJ	asd	Aspartate-semialdehyde dehydrogenase			1	0	0	0	0	0	1	0	0	0	0	1	0	0	0	0	117948096	166130128	140373888	152972064	0	169265104	119847824	129788656	178318288	177208656	140395872	118332520	472647008	102060200	0	600320640	117948096	166130128
GNAVAAAMLNEYPNLK	GNAVAAAM[15.9949]LNEYPNLK	K	A	210	225	16	2	8M(15.9949)	tr|B4E8T0|B4E8T0_BURCJ	B4E8T0	B4E8T0_BURCJ	BCAL1657	Putative ribose transport system, substrate-binding protein			0	0	0	1	1	1	1	2	1	1	1	2	1	0	2	2	37781440	42535368	0	79278104	50117556	13695315	43322292	65286848	42345736	72784184	54140976	30114162	43908848	48079752	62853944	50573552	37781440	42535368
GQLILLPMANFPAADAGLR	GQLILLPM[15.9949]ANFPAADAGLR	R	V	86	104	19	2	8M(15.9949)	tr|B4EJP8|B4EJP8_BURCJ	B4EJP8	B4EJP8_BURCJ	BCAM1556	Putative succinylglutamate desuccinylase/ aspartoacylase			0	0	0	0	0	0	0	1	0	0	0	0	0	0	0	0	26313274	0	0	0	0	0	0	35874532	0	0	0	0	0	0	0	0	26313274	0
GVPAAEEMIR	GVPAAEEM[15.9949]IR	K	Q	102	111	10	2	8M(15.9949)	tr|B4EE19|B4EE19_BURCJ	B4EE19	B4EE19_BURCJ	BCAL3297	Putative ferritin DPS-family DNA binding protein			1	2	2	1	1	1	1	1	1	1	1	1	2	2	0	1	1100760700	1257352960	1214741630	1158548990	557941500	573009090	531053408	682468860	621556800	746255420	687945280	724501060	457975232	533574784	0	381264704	1100760700	1257352960
GVQGPELMAR	GVQGPELM[15.9949]AR	K	F	59	68	10	2	8M(15.9949)	tr|B4EBR9|B4EBR9_BURCJ	B4EBR9	B4EBR9_BURCJ	trxB	Thioredoxin reductase			2	2	0	0	0	0	0	0	2	0	0	0	2	2	2	2	29925114	55154116	95884232	55211548	188048976	253516016	193959280	239227504	44071664	171919008	171410016	188243760	153380960	116089408	127861768	181565120	29925114	55154116
HFVEDVVMGGGR	HFVEDVVM[15.9949]GGGR	R	P	126	137	12	2	8M(15.9949)	tr|B4EIA3|B4EIA3_BURCJ	B4EIA3	B4EIA3_BURCJ	BCAM0291	Putative universal stress protein			0	0	0	0	1	1	0	0	0	0	0	0	0	0	0	0	0	39881972	0	0	54098560	9215693	71399872	76007544	7771444	6.01826e+06	0	0	25359312	0	0	0	0	39881972
HPVTPPDMEPPK	HPVTPPDM[15.9949]EPPK	R	R	505	516	12	2	8M(15.9949)	tr|B4EP66|B4EP66_BURCJ	B4EP66	B4EP66_BURCJ	BCAS0672	Uncharacterized protein			0	0	0	0	0	0	0	0	0	1	0	0	0	0	0	0	0	0	0	0	0	0	0	0	0	0	0	0	0	0	0	0	0	0
HSALSDPMDPDFDYAEAFK	HSALSDPM[15.9949]DPDFDYAEAFK	R	K	35	53	19	2,3	8M(15.9949)	sp|B4EE21|KATG1_BURCJ	B4EE21	KATG1_BURCJ	katG1	Catalase-peroxidase 1			2	2	3	1	1	1	3	4	1	3	2	3	1	2	0	1	325241696	453919552	470031104	380817312	186259600	250240496	246880832	250159424	264687360	290397632	243181936	317721184	211597936	191441776	185465248	87129848	306977888	453919552
IDGAIAAMR	IDGAIAAM[15.9949]R	K	K	232	240	9	2	8M(15.9949)	tr|B4EKA4|B4EKA4_BURCJ	B4EKA4	B4EKA4_BURCJ	argT	Putative periplasmic lysine-arginine-ornithine-binding protein			0	1	1	0	0	1	1	1	0	0	0	1	0	1	0	0	138411520	99057504	115759104	177281744	106398552	120110296	86236832	136161488	136794528	0	116987816	175219232	80935288	95113128	105907768	44922108	138411520	99057504
IDMASPNMNMR	IDMASPNM[15.9949]NMR	K	D	185	195	11	2	8M(15.9949)	tr|B4E6X8|B4E6X8_BURCJ	B4E6X8	B4E6X8_BURCJ	glnS	Glutamine--tRNA ligase			0	0	0	0	2	0	0	0	0	0	0	0	0	0	0	0	0	0	0	0	96936856	90228088	116512440	98730224	0	0	0	0	114442904	92881712	116412528	132165440	0	0
IDQIGDNMR	IDQIGDNM[15.9949]R	R	A	290	298	9	2	8M(15.9949)	tr|B4EEP4|B4EEP4_BURCJ	B4EEP4	B4EEP4_BURCJ	BCAL2305	Putative potassium channel subunit			0	0	0	0	0	0	0	0	1	0	0	0	0	0	0	0	0	0	0	0	0	0	0	0	11415412	0	0	0	0	0	0	0	0	0
IEASQGFMTAPK	IEASQGFM[15.9949]TAPK	K	Y	144	155	12	2	8M(15.9949)	tr|B4EBE5|B4EBE5_BURCJ	B4EBE5	B4EBE5_BURCJ	lptD	LPS-assembly protein LptD			0	1	0	0	0	1	1	1	0	0	0	2	0	0	1	0	0	25145082	0	14800480	11721837	15126393	9674377	16808090	0	23992584	0	8409753	7228588	5.40727e+06	10765135	8134383	0	25145082
IFNGPVLMSHGTSGDDR	IFNGPVLM[15.9949]SHGTSGDDR	K	S	44	60	17	3	8M(15.9949)	tr|B4EQM2|B4EQM2_BURCJ	B4EQM2	B4EQM2_BURCJ	pBCA087	NUDIX hydrolase family protein			0	0	0	0	1	0	0	0	0	0	0	0	0	0	0	0	0	0	0	0	16254503	0	0	0	0	0	0	0	0	0	0	0	0	0
IGLETGLMTTIHAYTNDQVLTDVYHEDLR	IGLETGLM[15.9949]TTIHAYTNDQVLTDVYHEDLR	K	R	171	199	29	2,4	8M(15.9949)	tr|B4EEX6|B4EEX6_BURCJ	B4EEX6	B4EEX6_BURCJ	gapA	Glyceraldehyde-3-phosphate dehydrogenase			0	1	2	0	0	2	1	0	2	2	1	0	0	3	0	0	284858816	200553216	199255968	288770656	261124224	229218560	62812008	233513744	180442800	186289600	174985040	167338304	139143232	350701216	238096944	248658144	284858816	200553216
IHGLSDVMQGEMLEFPGNTFGLALNLER	IHGLSDVM[15.9949]QGEMLEFPGNTFGLALNLER	R	D	41	68	28	3	8M(15.9949)	sp|B4EEY7|ATPA_BURCJ	B4EEY7	ATPA_BURCJ	atpA	ATP synthase subunit alpha			3	2	2	3	3	3	2	3	3	1	3	3	3	1	2	5	114845528	121555816	115456064	172485840	93988200	125666536	119762616	188587760	116173720	144744720	208566608	231050192	158463440	126093448	104538208	219330864	114845528	121555816
IPNTHLVMHGSSSVPQELLAEIR	IPNTHLVM[15.9949]HGSSSVPQELLAEIR	R	E	224	246	23	3,4	8M(15.9949)	tr|B4EA23|B4EA23_BURCJ	B4EA23	B4EA23_BURCJ	cbbA	Fructose-bisphosphate aldolase			1	2	2	3	5	4	1	4	7	3	4	2	2	3	2	0	837413180	914964610	1051157120	1152324100	811711550	872156290	988016900	980680900	936202690	952755140	902835330	954210300	518292352	848763520	340796928	894192700	837413180	914964610
IWDSILLMFSK	IWDSILLM[15.9949]FSK	R	K	424	434	11	2	8M(15.9949)	tr|B4E9Q4|B4E9Q4_BURCJ	B4E9Q4	B4E9Q4_BURCJ	BCAL0704	D-alanyl-D-alanine carboxypeptidase (Penicillin-binding protein)			3	1	0	3	1	4	4	3	3	3	1	2	3	3	1	1	54255064	42436436	40836832	38612556	26840592	33346264	46488368	46702580	29695610	29739116	25753524	24898470	37797396	40089312	36051976	44026132	54255064	42436436
KDGDDETMVR	KDGDDETM[15.9949]VR	R	G	409	418	10	2	8M(15.9949)	tr|B4EAE2|B4EAE2_BURCJ	B4EAE2	B4EAE2_BURCJ	BCAL1843	ABC transporter ATP-binding protein			1	2	1	2	0	0	0	0	0	0	0	0	0	0	0	0	13110678	16887748	12492744	15385246	0	0	0	0	5.85727e+06	0	0	0	0	0	0	0	13110678	16887748
KHVKPNPMK	KHVKPNPM[15.9949]K	K	G	42	50	9	2,3	8M(15.9949)	sp|B4E5D1|RL24_BURCJ	B4E5D1	RL24_BURCJ	rplX	50S ribosomal protein L24			4	3	2	1	0	0	0	3	3	4	2	0	0	0	0	0	30133056	31983026	58319956	26588928	0	175919	186390	7440926	32983988	15150963	4.18008e+06	1.39471e+06	0	0	217306	29368	17890736	15943414
KIALSSTMGVGVR	KIALSSTM[15.9949]GVGVR	R	V	211	223	13	2,3	8M(15.9949)	sp|B4E5A9|RL1_BURCJ	B4E5A9	RL1_BURCJ	rplA	50S ribosomal protein L1			2	3	5	2	1	0	0	2	4	2	5	3	0	0	4	2	540291260	538698180	624367490	504489568	363952544	281008256	390106528	407128000	725044670	672828860	576773120	614107520	609131710	515887520	513581664	488626176	503246624	570374590
KLDLVDAMVIAADQSYSDADVAEVER	KLDLVDAM[15.9949]VIAADQSYSDADVAEVER	K	S	167	192	26	3	8M(15.9949)	tr|B4EHE1|B4EHE1_BURCJ	B4EHE1	B4EHE1_BURCJ	ilvD	Dihydroxy-acid dehydratase			3	4	3	1	2	3	1	2	2	3	1	3	1	2	3	1	52577856	57569452	60222688	58230708	46506700	44313880	52775840	54109220	59081876	78827648	68352272	67678904	47889272	43135292	50598836	37618716	52577856	57569452
LAQALDAMDVR	LAQALDAM[15.9949]DVR	K	Q	375	385	11	2	8M(15.9949)	tr|B4E5I6|B4E5I6_BURCJ	B4E5I6	B4E5I6_BURCJ	BCAL1301	Putative membrane protein			0	0	0	0	0	0	0	0	0	1	0	0	1	0	0	0	0	0	0	0	0	233604240	0	0	0	202817216	0	0	76393792	0	0	0	0	0
LASLSQTMSVR	LASLSQTM[15.9949]SVR	R	A	156	166	11	2	8M(15.9949)	tr|B4EJR3|B4EJR3_BURCJ	B4EJR3	B4EJR3_BURCJ	aer	Putative aerotaxis receptor			0	2	1	1	0	0	1	1	0	1	1	1	0	0	0	1	211338912	262319056	276742464	270433792	110536352	106909240	145888080	139107248	172508704	206042928	222469120	222005680	89374832	95930056	75756288	82297808	211338912	262319056
LASQVLTMITEYVKPGVTTDELDAR	LASQVLTM[15.9949]ITEYVKPGVTTDELDAR	K	C	24	48	25	3	8M(15.9949)	tr|B4EA31|B4EA31_BURCJ	B4EA31	B4EA31_BURCJ	map	Methionine aminopeptidase		tr|B4ECI8|B4ECI8_BURCJ	0	1	0	0	0	0	0	0	0	1	0	1	0	0	0	0	6.96276e+06	0	0	17180324	0	0	0	0	0	8.30559e+06	0	18034048	0	0	0	0	6.96276e+06	0
LESMLEQMGEGEVQNLPLIIK	LESMLEQM[15.9949]GEGEVQNLPLIIK	K	A	756	776	21	2	8M(15.9949)	sp|B4E7L1|IF2_BURCJ	B4E7L1	IF2_BURCJ	infB	Translation initiation factor IF-2			0	0	0	1	1	0	0	0	1	0	0	2	0	1	0	1	0	0	0	59772924	58797708	0	0	0	84130656	0	0	96453624	0	84613432	0	102280040	0	0
LGPDSTSMGSPGIDSIR	LGPDSTSM[15.9949]GSPGIDSIR	K	W	72	88	17	2	8M(15.9949)	tr|B4EER3|B4EER3_BURCJ	B4EER3	B4EER3_BURCJ	BCAL2325	Uncharacterized protein			0	0	0	0	0	1	0	0	0	1	0	0	0	0	0	0	0	0	0	0	0	32358188	0	19619746	0	24279232	0	0	0	0	0	0	0	0
LGQAFNEMVK	LGQAFNEM[15.9949]VK	R	N	426	435	10	2	8M(15.9949)	tr|B4EDX3|B4EDX3_BURCJ	B4EDX3	B4EDX3_BURCJ	hutU	Urocanate hydratase			2	2	2	2	1	2	0	1	1	2	2	2	2	0	0	0	299246400	121973744	387936000	401118240	270220896	301310112	0	152042784	544390660	560116540	374967808	366897472	239378224	0	0	0	299246400	121973744
LIQQAQVMNEDLR	LIQQAQVM[15.9949]NEDLR	K	A	131	143	13	2	8M(15.9949)	tr|B4EFY8|B4EFY8_BURCJ	B4EFY8	B4EFY8_BURCJ	BCAM0003	Putative partition protein ParA			0	0	0	0	1	1	1	1	1	1	1	1	2	1	1	2	0	74035280	38963632	39739372	139244416	80277696	91899336	69527520	129874992	107752136	210601072	150052080	39351116	123560912	131165456	131721496	0	74035280
LLLLDEPMSALDK	LLLLDEPM[15.9949]SALDK	K	Q	179	191	13	2	8M(15.9949)	tr|B4EAC2|B4EAC2_BURCJ	B4EAC2	B4EAC2_BURCJ	potG	Spermidine/putrescine import ATP-binding protein PotA		tr|B4E920|B4E920_BURCJ	2	0	0	0	0	0	0	0	0	0	0	0	0	0	1	0	0	0	0	0	0	53021488	43316188	0	0	0	45871184	59014232	58691652	50166124	50021252	51334288	0	0
LQNMGAQMVK	LQNMGAQM[15.9949]VK	K	E	66	75	10	2	8M(15.9949)	tr|B4ECT7|B4ECT7_BURCJ	B4ECT7	B4ECT7_BURCJ	groL	60 kDa chaperonin			3	1	3	1	1	4	2	1	4	2	2	2	3	1	1	2	1916883330	1753613310	2004065020	1828162690	1391030400	1122799490	1176846980	1195426820	1702165890	1489655300	1553472130	1454324480	1537995390	1424160000	1148890500	1359015300	1916883330	1753613310
LSAFDVVMGEPIPNK	LSAFDVVM[15.9949]GEPIPNK	R	G	39	53	15	2	8M(15.9949)	tr|B4EA22|B4EA22_BURCJ	B4EA22	B4EA22_BURCJ	purC	Phosphoribosylaminoimidazole-succinocarboxamide synthase			2	2	2	2	2	1	2	2	2	2	2	2	1	1	1	1	233900368	195232304	262627376	210115728	244357488	199084656	156540736	232042752	235688464	246712752	205177968	225387840	166014048	164386208	216236576	169708224	233900368	195232304
LSDLMLGMPNVAHESVPVGKDEADNVEVR	LSDLMLGM[15.9949]PNVAHESVPVGKDEADNVEVR	R	R	96	124	29	4	8M(15.9949)	sp|B4EBR4|SYS_BURCJ	B4EBR4	SYS_BURCJ	serS	Serine--tRNA ligase			0	0	0	1	0	0	0	0	0	0	0	0	0	0	0	0	0	69821504	34464324	110575272	0	0	0	77669256	0	89707160	127141760	86589264	0	0	0	0	0	69821504
LSETREVMNTIK	LSETREVM[15.9949]NTIK	R	S	271	282	12	2	8M(15.9949)	tr|B4E5Y7|B4E5Y7_BURCJ	B4E5Y7	B4E5Y7_BURCJ	ftsZ	Cell division protein FtsZ			0	1	0	0	0	0	0	0	0	0	0	0	0	0	0	0	0	0	0	0	0	0	0	0	0	0	0	0	0	0	0	0	0	0
LSPPSAVMETAGEGVTGR	LSPPSAVM[15.9949]ETAGEGVTGR	R	V	366	383	18	2	8M(15.9949)	tr|B4EIQ9|B4EIQ9_BURCJ	B4EIQ9	B4EIQ9_BURCJ	BCAM0318	Putative cation-transporting ATPase			1	1	0	0	0	0	1	0	0	1	1	1	0	0	0	0	24035500	851825090	680749500	28824044	472852928	0	53059268	23183610	468736608	529910304	13702998	37205216	437421792	0	0	381047200	24035500	851825090
LTTGLAGMAK	LTTGLAGM[15.9949]AK	K	A	214	223	10	2	8M(15.9949)	tr|B4EDT6|B4EDT6_BURCJ	B4EDT6	B4EDT6_BURCJ	BCAL2207	Dihydrolipoyl dehydrogenase			0	0	0	0	1	0	0	0	0	1	0	0	0	0	0	0	0	15635397	0	29905806	18685858	15331607	9651054	0	25623996	22113374	22527578	19451718	24395662	8957883	0	0	0	15635397
LVITATQMMESMIHAPVPTR	LVITATQM[15.9949]MESMIHAPVPTR	K	A	275	294	20	3	8M(15.9949)	tr|B4EA24|B4EA24_BURCJ	B4EA24	B4EA24_BURCJ	pykA	Pyruvate kinase			0	0	0	0	0	0	0	0	0	0	0	0	0	0	1	1	0	0	0	0	0	83633936	0	0	0	0	0	0	0	0	87251320	84225888	0	0
MDKFTETMLAQTGLISMVGK	MDKFTETM[15.9949]LAQTGLISMVGK	R	A	398	417	20	3	8M(15.9949)	tr|B4EEM6|B4EEM6_BURCJ	B4EEM6	B4EEM6_BURCJ	BCAL2287	Fumarate hydratase class I			0	0	0	0	0	0	0	1	0	0	1	2	0	0	0	0	32335744	0	41565904	0	0	0	0	24855128	0	48702108	81516416	69220880	0	14454599	46640500	28597132	32335744	0
MFEAVGLMVSR	MFEAVGLM[15.9949]VSR	R	L	376	386	11	2	8M(15.9949)	tr|B4E7K8|B4E7K8_BURCJ	B4E7K8	B4E7K8_BURCJ	BCAL1504	Pseudouridine synthase			0	0	0	0	0	0	0	0	1	0	0	0	0	2	0	1	0	0	26511378	0	17962086	15905643	0	20223894	86035328	81842992	0	0	88982544	93043272	84382648	92575640	0	0
MLSIVPLMAGGGMFETGAGGSAPK	MLSIVPLM[15.9949]AGGGMFETGAGGSAPK	K	H	569	592	24	2	8M(15.9949)	tr|B4E908|B4E908_BURCJ	B4E908	B4E908_BURCJ	BCAL2735	Isocitrate dehydrogenase [NADP]			0	2	1	0	0	1	1	1	1	0	2	1	1	0	1	1	0	136777344	165450656	0	0	138184320	21193488	146627808	145350784	0	177611984	161921568	37047312	0	128790536	138015072	0	136777344
NDNYTIAMAR	NDNYTIAM[15.9949]AR	K	T	78	87	10	2	8M(15.9949)	tr|B4ED76|B4ED76_BURCJ	B4ED76	B4ED76_BURCJ	ppiB	Peptidyl-prolyl cis-trans isomerase			0	0	0	1	0	0	0	0	0	0	0	0	0	0	0	0	33690844	0	23380412	33828196	0	0	0	0	0	15987457	0	0	0	0	0	0	33690844	0
NGDVVITMGAGSIGGVPAK	NGDVVITM[15.9949]GAGSIGGVPAK	R	L	438	456	19	2	8M(15.9949)	sp|B4E6J1|MURC_BURCJ	B4E6J1	MURC_BURCJ	murC	UDP-N-acetylmuramate--L-alanine ligase			0	0	0	0	0	0	1	0	0	0	0	0	0	0	0	0	0	0	0	0	0	0	0	0	0	0	0	0	0	0	0	0	0	0
NHSATHLMHK	NHSATHLM[15.9949]HK	R	A	563	572	10	3	8M(15.9949)	tr|B4E6Y2|B4E6Y2_BURCJ	B4E6Y2	B4E6Y2_BURCJ	alaS	Alanine--tRNA ligase			0	0	0	0	0	0	0	0	0	0	1	0	1	0	0	0	0	1518646	2.62221e+06	134600	3.9716e+06	3.78199e+06	470623	3.50199e+06	40308.3	2.18591e+06	3.78177e+06	3.64032e+06	3.97513e+06	672674	1.78835e+06	46858	0	1518646
NLTGTIAMAR	NLTGTIAM[15.9949]AR	K	T	106	115	10	2	8M(15.9949)	tr|B4ED75|B4ED75_BURCJ	B4ED75	B4ED75_BURCJ	ppiA	Peptidyl-prolyl cis-trans isomerase			1	2	1	1	0	1	1	1	0	1	1	1	0	1	1	1	487602656	438807744	445496768	431290176	0	484518272	455714048	444202240	426239616	509783200	299084960	504479744	371453888	502048928	470729216	138729232	487602656	438807744
NLVPFLDMAYQGFGENIDADAAAVR	NLVPFLDM[15.9949]AYQGFGENIDADAAAVR	R	L	207	231	25	2	8M(15.9949)	tr|B4EEP2|B4EEP2_BURCJ	B4EEP2	B4EEP2_BURCJ	tyrB	Aminotransferase			3	3	4	4	4	3	1	2	3	3	3	4	3	2	4	4	20293876	16508047	43519804	44068336	25005676	34404876	37751508	34824444	28758118	33442636	37988116	45010456	0	11567287	36371604	36330696	20293876	16508047
NLYDGVPMSQVYDSAILAAR	NLYDGVPM[15.9949]SQVYDSAILAAR	K	T	201	220	20	2	8M(15.9949)	tr|B4E5V9|B4E5V9_BURCJ	B4E5V9	B4E5V9_BURCJ	BCAL3429	Ribonucleoside-diphosphate reductase			4	4	3	4	5	4	4	3	5	4	5	4	2	4	5	4	111573560	122451808	143054704	128517552	126364688	166322416	170860640	164506528	97562632	98492368	115725008	119870728	84631080	109882344	118743256	136748896	111573560	122451808
NSDAVIVMPGGFGTLDELSEVLTLIQTK	NSDAVIVM[15.9949]PGGFGTLDELSEVLTLIQTK	K	K	137	164	28	2	8M(15.9949)	tr|B4EN21|B4EN21_BURCJ	B4EN21	B4EN21_BURCJ	BCAM0903	Cytokinin riboside 5'-monophosphate phosphoribohydrolase			0	1	1	1	0	0	0	0	0	0	0	2	1	0	1	0	0	0	0	0	0	0	0	0	0	0	0	14891495	4521944	0	7.30745e+06	0	0	0
NVGLLQLMPLMNQAR	NVGLLQLM[15.9949]PLMNQAR	R	M	282	296	15	2	8M(15.9949)	tr|B4EPX4|B4EPX4_BURCJ	B4EPX4	B4EPX4_BURCJ	BCAS0208	Putative acyl-CoA dehydrogenase			4	0	3	0	1	3	1	4	1	2	1	3	3	2	2	4	437780480	60726476	73963272	121338344	95181432	457396800	563795330	528097760	117022304	114492072	578812220	533399744	660488960	169232384	28467334	597394240	437780480	60726476
NVGPLISMEEMSR	NVGPLISM[15.9949]EEMSR	K	C	134	146	13	2	8M(15.9949)	tr|B4E5L6|B4E5L6_BURCJ	B4E5L6	B4E5L6_BURCJ	BCAL2338	NADH-quinone oxidoreductase			0	0	0	1	0	0	0	0	0	0	0	0	0	0	0	0	0	0	0	0	0	0	0	0	0	0	0	0	0	0	0	0	0	0
QAVENGWMEENK	QAVENGWM[15.9949]EENK	K	T	386	397	12	2	8M(15.9949)	tr|B4ECL3|B4ECL3_BURCJ	B4ECL3	B4ECL3_BURCJ	BCAL1051	Radical SAM superfamily protein			0	0	0	0	1	0	0	0	0	0	0	0	0	0	0	0	0	0	0	0	0	0	0	0	0	0	0	0	0	0	0	0	0	0
QGDLANWMIPGK	QGDLANWM[15.9949]IPGK	K	M	110	121	12	2	8M(15.9949)	tr|B4E7H8|B4E7H8_BURCJ	B4E7H8	B4E7H8_BURCJ	scoB	Succinyl-CoA:3-ketoacid-coenzyme A transferase subunit B			0	0	1	0	0	0	0	0	0	0	0	0	0	0	0	0	52888532	26747736	34567088	0	27685800	0	43692956	15707842	0	0	0	0	0	0	0	0	52888532	26747736
QGEHSEHMGYLLAEMQSLAR	QGEHSEHM[15.9949]GYLLAEMQSLAR	K	Q	241	260	20	4	8M(15.9949)	tr|B4E5A0|B4E5A0_BURCJ	B4E5A0	B4E5A0_BURCJ	paaC	Phenylacetic acid degradation protein PaaC			0	0	1	0	0	0	0	0	0	0	0	0	0	0	0	0	82315576	34577040	76986104	28516234	0	0	0	0	0	0	0	0	0	0	0	0	82315576	34577040
QGQPVAEMGTDASGR	QGQPVAEM[15.9949]GTDASGR	R	S	205	219	15	2	8M(15.9949)	tr|B4EF89|B4EF89_BURCJ	B4EF89	B4EF89_BURCJ	BCAM0944	Putative lipoprotein			0	0	0	0	2	0	0	0	0	0	0	0	0	0	0	0	0	0	0	0	6953710	0	0	0	0	0	0	0	0	0	0	0	0	0
QGYPIGAMVTLR	QGYPIGAM[15.9949]VTLR	R	G	81	92	12	2	8M(15.9949)	sp|B4E5D2|RL5_BURCJ	B4E5D2	RL5_BURCJ	rplE	50S ribosomal protein L5			2	0	1	0	2	1	2	1	3	2	2	1	2	1	1	1	401421184	486981408	560946300	600144060	340813056	372680032	417267552	407807168	498840896	537667710	642024380	644866750	659121790	700963260	716024510	741626500	401421184	486981408
QLYGVDSMPETAENVALDYDISR	QLYGVDSM[15.9949]PETAENVALDYDISR	K	A	156	178	23	2	8M(15.9949)	tr|B4E7B8|B4E7B8_BURCJ	B4E7B8	B4E7B8_BURCJ	pcaF	Beta-ketoadipyl CoA thiolase			0	0	0	1	0	0	0	0	0	0	0	0	0	0	0	0	0	0	0	0	0	0	0	0	0	0	0	0	0	0	0	0	0	0
QVLDNLTMEK	QVLDNLTM[15.9949]EK	R	S	262	271	10	2	8M(15.9949)	sp|P35527|K1C9_HUMAN	P35527	K1C9_HUMAN	KRT9	Keratin, type I cytoskeletal 9			2	2	2	1	2	3	3	1	2	2	2	2	2	2	3	2	1433951490	988962690	682794300	1086449150	283584800	206121440	220829744	206702304	274605920	1081935740	310587168	184206368	1012386940	279114528	1172094980	992932290	1433951490	988962690
QYLGYGLMLK	QYLGYGLM[15.9949]LK	K	Q	351	360	10	2	8M(15.9949)	tr|B4EAP8|B4EAP8_BURCJ	B4EAP8	B4EAP8_BURCJ	cydA	Cytochrome d ubiquinol oxidase subunit I			2	4	3	2	4	4	1	4	3	4	2	4	4	1	2	1	302510272	365407232	309617792	368546656	301680736	267333600	281322880	295867136	458763328	441907840	357859936	395304992	688516610	348498848	221871936	205912736	302510272	365407232
RGNHDVMMR	RGNHDVMM[15.9949]R	R	G	716	724	9	2	8M(15.9949)	tr|B4EFA6|B4EFA6_BURCJ	B4EFA6	B4EFA6_BURCJ	citB	Aconitate hydratase			0	0	0	0	0	1	0	0	0	0	0	0	0	0	0	0	19755294	0	0	0	0	36897180	29642440	23173490	19761196	0	0	0	27909588	21564354	0	21194224	19755294	0
RGQSLAQMALAWVLR	RGQSLAQM[15.9949]ALAWVLR	R	N	275	289	15	3	8M(15.9949)	tr|B4E804|B4E804_BURCJ	B4E804	B4E804_BURCJ	BCAL0513	Aldo/keto reductase family protein			0	0	0	0	0	0	0	0	0	0	0	0	0	0	1	0	0	0	0	0	0	26942670	29838530	0	0	0	29331196	23838430	39217040	0	58367932	22702078	0	0
RLDESNPMVDAR	RLDESNPM[15.9949]VDAR	R	L	146	157	12	2	8M(15.9949)	tr|B4E826|B4E826_BURCJ	B4E826	B4E826_BURCJ	BCAL1530	Flp pilus type assembly protein			0	0	0	0	0	0	0	0	0	0	0	0	0	0	1	0	0	0	0	0	0	0	0	0	0	0	7186137	0	0	0	8800326	0	0	0
RLTLLGLMQTVGR	RLTLLGLM[15.9949]QTVGR	R	N	75	87	13	3	8M(15.9949)	tr|B4E8Z4|B4E8Z4_BURCJ	B4E8Z4	B4E8Z4_BURCJ	BCAL2721	NOL1/NOP2/Sun family protein			0	0	0	0	0	0	0	0	1	0	0	0	0	0	0	0	0	0	0	0	0	0	0	0	0	0	0	0	0	0	0	0	0	0
SAEHAMTMSGAIPTYLVPTR	SAEHAMTM[15.9949]SGAIPTYLVPTR	K	N	254	273	20	3	8M(15.9949)	tr|B4EG92|B4EG92_BURCJ	B4EG92	B4EG92_BURCJ	adiA	Biodegradative arginine decarboxylase			2	3	2	0	1	0	1	3	0	2	1	0	1	0	1	2	127865560	155733712	90860664	143812784	174188464	213503824	147770256	162220432	36552292	189982512	34794796	27436812	37605348	36929312	24515180	26248550	127865560	155733712
SASVLDFMGFAQK	SASVLDFM[15.9949]GFAQK	K	G	760	772	13	2	8M(15.9949)	tr|B4E972|B4E972_BURCJ	B4E972	B4E972_BURCJ	BCAL0650	Putative pyruvate-flavodoxin oxidoreductase			0	0	0	0	0	0	0	0	0	0	0	0	0	0	1	0	0	0	0	0	0	46287232	50024192	0	0	0	33446916	6749567	27018828	50596128	39917256	14592415	0	0
SAVPNEVMK	SAVPNEVM[15.9949]K	M	Y	2	10	9	2	8M(15.9949)	tr|B4EDT8|B4EDT8_BURCJ	B4EDT8	B4EDT8_BURCJ	BCAL2209	Pyruvate dehydrogenase E1 component			0	0	0	0	0	0	0	0	0	0	0	1	0	0	0	0	67907576	58454648	83691520	75830632	0	59956584	48811164	72071896	92361608	73973432	69383296	92133536	43017144	46089664	0	0	67907576	58454648
SGFTSVMMDGSLEADGK	SGFTSVMM[15.9949]DGSLEADGK	R	T	97	113	17	2	8M(15.9949)	tr|B4EA23|B4EA23_BURCJ	B4EA23	B4EA23_BURCJ	cbbA	Fructose-bisphosphate aldolase			1	2	2	2	2	1	2	2	1	1	2	1	0	1	1	0	72851272	96214520	40582820	95506016	87449656	89585576	36009168	82732264	80825336	52164972	93761240	61531516	86521344	42403320	81320192	121816392	72851272	96214520
SGIALQDMEFWQFHPTGVAGAGVLITEGVR	SGIALQDM[15.9949]EFWQFHPTGVAGAGVLITEGVR	R	G	234	263	30	3	8M(15.9949)	tr|B4EFB4|B4EFB4_BURCJ	B4EFB4	B4EFB4_BURCJ	sdhA	Succinate dehydrogenase flavoprotein subunit			5	3	1	2	2	2	3	1	3	2	4	1	4	1	4	1	8.30629e+06	119661440	40039628	104149688	73069976	76209008	33240698	8776419	76312792	10144245	96831264	13187893	120715504	100122736	62148820	58747704	8.30629e+06	119661440
SLDEEIIMR	SLDEEIIM[15.9949]R	R	V	655	663	9	2	8M(15.9949)	tr|B4E903|B4E903_BURCJ	B4E903	B4E903_BURCJ	clpA	Putative ATP-dependent Clp protease ATP-binding subunit			0	2	0	0	0	1	2	2	1	1	0	1	0	1	1	2	104627144	97473944	108607968	89547216	126166400	144551696	138534864	142120320	90383664	114712920	99494608	51754404	93641872	135048336	119798656	121149280	104627144	97473944
SSASLDEMPGLIR	SSASLDEM[15.9949]PGLIR	R	E	60	72	13	2	8M(15.9949)	sp|B4EAS0|Y800_BURCJ	B4EAS0	Y800_BURCJ	BceJ2315_08000	Nucleotide-binding protein BceJ2315_08000			0	0	0	0	0	0	0	0	0	1	0	2	0	0	2	0	123122384	142053840	142793264	128706128	115992584	157199312	148627280	155014336	87198992	112930000	101837920	92665032	98280784	112789360	115444336	121926856	123122384	142053840
TAGFQDAMK	TAGFQDAM[15.9949]K	R	A	183	191	9	2	8M(15.9949)	tr|B4E8T0|B4E8T0_BURCJ	B4E8T0	B4E8T0_BURCJ	BCAL1657	Putative ribose transport system, substrate-binding protein			4	4	2	3	2	2	1	2	3	4	2	2	3	0	2	2	476230464	540445630	528496608	527999872	339911008	339082080	292950752	393585888	383545472	319760320	389348896	359480224	326205888	249548080	283494112	266022944	476230464	540445630
TAQFTVTMK	TAQFTVTM[15.9949]K	K	K	241	249	9	2	8M(15.9949)	sp|B4EBM4|TIG_BURCJ	B4EBM4	TIG_BURCJ	tig	Trigger factor			1	2	1	2	2	2	0	0	1	2	2	0	0	0	3	0	866874300	951838080	949673790	965934210	708983300	720278780	1017551620	0	686517440	1075814780	584975360	926538370	0	857365380	587676670	381415424	866874300	951838080
TDDQFVIMAR	TDDQFVIM[15.9949]AR	R	T	179	188	10	2	8M(15.9949)	tr|B4EKX2|B4EKX2_BURCJ	B4EKX2	B4EKX2_BURCJ	prpB	2-methylisocitrate lyase			0	0	0	0	0	0	0	1	0	0	0	0	0	0	0	0	15257353	0	0	0	88099304	83470296	44029796	53421732	0	0	0	0	0	0	0	0	15257353	0
TDLDKLVMNIETSGVITPEEAIR	TDLDKLVM[15.9949]NIETSGVITPEEAIR	R	Q	192	214	23	3	8M(15.9949)	sp|B4E5E6|RPOA_BURCJ	B4E5E6	RPOA_BURCJ	rpoA	DNA-directed RNA polymerase subunit alpha			0	0	0	0	0	0	0	0	0	1	0	0	1	0	0	0	0	50160320	65651828	12238528	11425819	0	0	6.2781e+06	51848452	33033892	83117096	59363400	8793358	21043620	42882896	0	0	50160320
TDPTIDVMFAFAEPEK	TDPTIDVM[15.9949]FAFAEPEK	R	T	211	226	16	2	8M(15.9949)	sp|B4E8Z7|SYI_BURCJ	B4E8Z7	SYI_BURCJ	ileS	Isoleucine--tRNA ligase			0	1	0	0	0	0	0	1	0	0	0	0	0	0	0	0	0	58704580	77239424	106044240	0	45957236	121111160	98454088	0	0	99442104	0	0	110121728	87265888	91841400	0	58704580
TFTTLETMTNAR	TFTTLETM[15.9949]TNAR	K	S	204	215	12	2	8M(15.9949)	sp|B4EBL7|G6PI_BURCJ	B4EBL7	G6PI_BURCJ	pgi	Glucose-6-phosphate isomerase			1	0	0	1	1	1	0	0	0	0	0	0	0	0	0	0	31864112	55735488	10914921	66904004	27488672	22120758	0	29160810	0	0	59375784	0	0	0	21629360	19804456	31864112	55735488
TGQFYAYMDTGVTPDILTTAK	TGQFYAYM[15.9949]DTGVTPDILTTAK	R	A	220	240	21	2	8M(15.9949)	tr|B4ECZ5|B4ECZ5_BURCJ	B4ECZ5	B4ECZ5_BURCJ	argM	Acetylornithine aminotransferase			0	1	2	0	1	2	0	4	1	1	0	0	0	1	0	0	0	0	46150860	0	40941304	95933904	30675164	122683832	46215776	46617824	0	41749596	69147352	47844652	0	29255608	0	0
TGSLGDVMK	TGSLGDVM[15.9949]K	R	E	629	637	9	2	8M(15.9949)	tr|B4EBM1|B4EBM1_BURCJ	B4EBM1	B4EBM1_BURCJ	lon	Lon protease			1	2	2	2	2	2	2	2	1	2	1	1	1	2	1	1	279006656	289713952	300544992	338300224	274043424	273542976	233648528	287211648	242502192	213011696	231962416	237544016	223762144	205537248	208865056	219871152	279006656	289713952
THLVSPAMAAAAAIEGHFVDIR	THLVSPAM[15.9949]AAAAAIEGHFVDIR	R	Q	445	466	22	3	8M(15.9949)	tr|B4EFJ1|B4EFJ1_BURCJ	B4EFJ1	B4EFJ1_BURCJ	leuC1	3-isopropylmalate dehydratase large subunit			0	0	0	0	1	0	0	0	1	0	0	0	1	0	0	0	43442388	19816076	17399116	31511236	42275848	34096996	0	0	48991292	0	0	29772368	0	0	0	0	43442388	19816076
TIAQADAMK	TIAQADAM[15.9949]K	R	E	89	97	9	2	8M(15.9949)	sp|B4E9G1|KAD_BURCJ	B4E9G1	KAD_BURCJ	adk	Adenylate kinase			0	0	0	0	0	0	0	0	1	0	0	0	0	0	0	0	0	0	0	0	0	0	0	0	0	0	0	0	0	0	0	0	0	0
TINQLGLMFR	TINQLGLM[15.9949]FR	R	W	253	262	10	2	8M(15.9949)	tr|B4EJR3|B4EJR3_BURCJ	B4EJR3	B4EJR3_BURCJ	aer	Putative aerotaxis receptor	tsr	tr|B4EJR2|B4EJR2_BURCJ	0	1	0	0	0	0	0	0	2	0	0	0	0	0	0	0	88746176	97146088	173948496	175158416	50363384	34970648	0	51224712	91855104	98844480	78651920	0	64637060	0	0	0	88746176	97146088
TLFEVGEMVR	TLFEVGEM[15.9949]VR	K	V	130	139	10	2	8M(15.9949)	tr|B4E5A7|B4E5A7_BURCJ	B4E5A7	B4E5A7_BURCJ	nusG	Transcription termination/antitermination protein NusG			2	2	1	2	1	1	2	2	2	1	1	1	2	1	2	2	243035856	260868624	301593344	324867584	236352208	265859824	252633200	226062352	292907424	273690528	314382848	362762368	298648128	314853216	359418528	335034816	243035856	260868624
VAFVTGGMGGLGASIGR	VAFVTGGM[15.9949]GGLGASIGR	R	R	6	22	17	2	8M(15.9949)	tr|B4EIA8|B4EIA8_BURCJ	B4EIA8	B4EIA8_BURCJ	phbB	Acetoacetyl-CoA reductase			3	2	2	2	3	1	1	1	2	1	1	1	3	0	1	0	255063696	250216496	334463040	354971616	319230688	275662976	367020576	381923552	198512672	136562368	165382048	168938064	149234112	146554992	212161104	136193472	255063696	250216496
VALTGLTMAEHFR	VALTGLTM[15.9949]AEHFR	R	D	223	235	13	2,3	8M(15.9949)	sp|B4EEY9|ATPB_BURCJ	B4EEY9	ATPB_BURCJ	atpD	ATP synthase subunit beta			1	2	2	1	3	1	1	1	0	3	1	2	0	2	1	2	190954880	335236864	339801440	1949760000	332978944	387013568	517563008	395497440	333113120	460582368	305089664	259573376	213116672	525744256	315653280	439605408	115903904	364136512
VALVYGQMNEPPGNR	VALVYGQM[15.9949]NEPPGNR	K	L	206	220	15	2	8M(15.9949)	sp|B4EEY9|ATPB_BURCJ	B4EEY9	ATPB_BURCJ	atpD	ATP synthase subunit beta			7	6	5	5	6	3	3	7	6	5	4	4	4	3	3	5	936564990	873430210	908299780	1128556290	685250620	666227780	568065790	885314750	873095300	916912060	1021113340	342538880	757813950	785789700	755590910	777752830	936564990	873430210
VFNWLATMWR	VFNWLATM[15.9949]WR	K	G	338	347	10	2	8M(15.9949)	tr|B4EA75|B4EA75_BURCJ	B4EA75	B4EA75_BURCJ	ctaD	Cytochrome c oxidase subunit 1			0	0	0	0	0	0	0	0	0	0	0	0	1	0	0	0	0	0	0	0	0	0	0	0	0	0	0	0	0	0	0	0	0	0
VGDGVVTMTPDSIK	VGDGVVTM[15.9949]TPDSIK	R	L	674	687	14	2	8M(15.9949)	tr|B4EP61|B4EP61_BURCJ	B4EP61	B4EP61_BURCJ	BCAS0667	Uncharacterized protein			0	0	0	0	0	2	0	0	0	0	0	0	0	0	0	0	0	30111240	0	37387572	12857361	44037388	31138190	0	0	61781624	0	0	0	49110908	27647296	0	0	30111240
VGFEGGQMPLQR	VGFEGGQM[15.9949]PLQR	K	R	48	59	12	2	8M(15.9949)	sp|B4E5D9|RL15_BURCJ	B4E5D9	RL15_BURCJ	rplO	50S ribosomal protein L15			4	1	4	5	2	4	5	5	4	4	5	4	2	4	6	5	1412788480	1634265600	1759625860	1599718910	1310456190	1270004220	1394629250	1515671420	2105860610	2189220610	2334172160	2359660030	1827762180	2341352190	2208071420	2506946820	1412788480	1634265600
VLQERAVMPLGGAR	VLQERAVM[15.9949]PLGGAR	R	A	437	450	14	2	8M(15.9949)	tr|B4EGE3|B4EGE3_BURCJ	B4EGE3	B4EGE3_BURCJ	BCAM2211	Putative sigma-54 activated regulatory protein			2	0	2	1	1	1	0	0	0	0	1	2	0	0	1	0	118741192	99232664	116621208	57458288	105799416	170268416	36801156	105009960	118771832	20779554	104933064	70428168	30416864	30631578	54544352	74451664	118741192	99232664
VLTEAAIMGK	VLTEAAIM[15.9949]GK	R	R	1337	1346	10	2	8M(15.9949)	sp|B4E5B3|RPOC_BURCJ	B4E5B3	RPOC_BURCJ	rpoC	DNA-directed RNA polymerase subunit beta'			1	1	1	1	1	0	1	1	2	1	1	1	2	1	1	1	574010820	636843970	618313020	626630270	479655392	438200416	487123712	524466944	681021570	709298430	782499840	672912260	608546500	600119170	592425410	262708224	574010820	636843970
VNDNDWPMIDANLALVDQTR	VNDNDWPM[15.9949]IDANLALVDQTR	R	E	697	716	20	2	8M(15.9949)	tr|B4E6S3|B4E6S3_BURCJ	B4E6S3	B4E6S3_BURCJ	BCAL0351	Putative type VI secretion system protein TssM			0	0	0	0	0	0	0	0	0	0	0	0	0	1	0	0	0	0	0	0	0	0	0	0	0	0	0	0	5.22256e+06	7950032	0	19151138	0	0
VSVVGVGMR	VSVVGVGM[15.9949]R	K	S	353	361	9	2	8M(15.9949)	tr|B4ED69|B4ED69_BURCJ	B4ED69	B4ED69_BURCJ	ask	Aspartokinase			2	2	2	1	0	1	1	0	3	1	0	1	2	1	1	0	616148160	445310368	422355136	367167072	343634912	369962528	371048160	359434784	702533500	371228672	501914240	431469856	425266176	458120096	448935712	521783424	616148160	445310368
VTHFVSAMGTTGTIMGTSR	VTHFVSAM[15.9949]GTTGTIMGTSR	R	Y	172	190	19	3	8M(15.9949)	tr|B4EB32|B4EB32_BURCJ	B4EB32	B4EB32_BURCJ	cysM	Cysteine synthase			0	0	1	1	0	1	0	1	0	0	0	1	0	2	0	0	80030376	0	118105472	86736784	60186904	76441904	0	77289952	0	0	80339232	92451288	70008960	55860704	30411528	24322768	80030376	0
VYSGLMDMMNDDELR	VYSGLMDM[15.9949]MNDDELR	R	G	115	129	15	2	8M(15.9949)	tr|B4EAW0|B4EAW0_BURCJ	B4EAW0	B4EAW0_BURCJ	BCAL0849	Metallo peptidase, subfamily M48B			1	2	1	1	2	1	3	1	2	1	2	1	2	2	2	1	119057064	112257736	139770128	103968944	202114656	195423456	176952512	187548688	90902288	94815224	166980032	114321168	224677440	228801584	257870464	260769936	119057064	112257736
WFDPQAIMLR	WFDPQAIM[15.9949]LR	R	E	336	345	10	2	8M(15.9949)	sp|B4EM48|ASSY_BURCJ	B4EM48	ASSY_BURCJ	argG	Argininosuccinate synthase			1	0	2	2	1	1	1	2	1	2	1	2	1	2	2	1	229725648	212912528	294583008	251838592	278094880	270664608	286139552	285210592	228647904	229474720	223038080	246520368	266512512	293183584	261253008	273891296	229725648	212912528
WSLSEPQMFLTQLR	WSLSEPQM[15.9949]FLTQLR	R	A	373	386	14	2	8M(15.9949)	tr|B4EA61|B4EA61_BURCJ	B4EA61	B4EA61_BURCJ	BCAL0736	Phosphoenolpyruvate-protein phosphotransferase			0	0	0	0	0	0	0	0	0	0	0	0	0	1	0	0	0	0	0	0	17127134	19018738	17499458	19967120	0	0	0	0	0	36245376	9321443	13514722	0	0
YFGGSGAMQLPVPMMNIVNGGAHANNSLDIQEFMIVPVSQPTFR	YFGGSGAM[15.9949]QLPVPMMNIVNGGAHANNSLDIQEFMIVPVSQPTFR	R	E	133	176	44	3	8M(15.9949)	sp|B4EDA1|ENO_BURCJ	B4EDA1	ENO_BURCJ	eno	Enolase			0	0	0	0	0	0	0	0	0	1	0	0	0	0	1	0	0	0	0	0	0	0	0	0	0	0	0	0	0	0	0	0	0	0
YFPDPDLMPLVIGQDWIER	YFPDPDLM[15.9949]PLVIGQDWIER	R	V	281	299	19	2	8M(15.9949)	sp|B4E7X7|GATB_BURCJ	B4E7X7	GATB_BURCJ	gatB	Aspartyl/glutamyl-tRNA(Asn/Gln) amidotransferase subunit B			0	0	1	0	0	0	0	0	0	0	0	0	0	0	0	0	0	0	0	0	0	0	0	0	0	0	0	0	0	0	0	0	0	0
YVTLPNIMK	YVTLPNIM[15.9949]K	R	A	185	193	9	2	8M(15.9949)	tr|B4EAP3|B4EAP3_BURCJ	B4EAP3	B4EAP3_BURCJ	etfB	Electron transfer flavoprotein beta-subunit	BCAM1607	tr|B4EK70|B4EK70_BURCJ	2	4	4	3	2	3	3	4	2	3	3	4	3	4	3	3	837267140	1025178880	1019221120	1085013760	800487170	863893500	865526400	937014660	827025730	880164930	1015494140	945812610	797165310	724832380	780840450	786856060	837267140	1025178880
TAGAAGGCMLVK	TAGAAGGC[57.0215]M[15.9949]LVK	R	R	216	227	12	2	8C(57.0215),9M(15.9949)	tr|B4EL05|B4EL05_BURCJ	B4EL05	B4EL05_BURCJ	BCAM2737	Putative glycosyl transferase			0	0	0	0	0	0	0	0	0	0	0	0	1	0	0	0	0	0	0	0	304064832	0	0	0	448826080	0	0	0	315617792	360761920	256714176	327824800	0	0
GAHFIELCCQR	GAHFIELC[57.0215]C[57.0215]QR	K	K	356	366	11	2,3	8C(57.0215),9C(57.0215)	tr|B4EIJ8|B4EIJ8_BURCJ	B4EIJ8	B4EIJ8_BURCJ	BCAM2432	Putative biotin-dependent carboxyl transferase			0	0	0	0	1	1	2	1	0	0	0	0	0	0	1	0	94179320	23254858	35705696	20093170	160719616	144760064	163773280	98796976	19984138	8089772	0	0	28057228	56310404	43353992	18867822	94179320	23254858
HLDAGDLCCVVTATNEFITR	HLDAGDLC[57.0215]C[57.0215]VVTATNEFITR	R	P	101	120	20	3	8C(57.0215),9C(57.0215)	tr|B4EDH9|B4EDH9_BURCJ	B4EDH9	B4EDH9_BURCJ	BCAL3263	Uncharacterized protein			0	0	0	0	0	0	1	0	0	1	0	0	0	3	1	0	79946232	0	0	0	0	46065136	90680632	46677944	0	57003204	0	0	0	97271840	0	48844892	79946232	0
SIVLLHACCHNPTGVDLDEGQWEK	SIVLLHAC[57.0215]C[57.0215]HNPTGVDLDEGQWEK	R	L	173	196	24	3,4	8C(57.0215),9C(57.0215)	tr|B4EJ31|B4EJ31_BURCJ	B4EJ31	B4EJ31_BURCJ	tyrB	Aminotransferase			2	3	3	3	2	2	3	3	2	1	2	2	2	3	3	3	175003120	177425584	500389312	150420736	920387460	1043444290	1115491200	205248208	280604672	558071680	579317440	556913660	977639300	282595584	752837120	636999810	365359488	370416928
YNGVFQECCQAEDK	YNGVFQEC[57.0215]C[57.0215]QAEDK	K	G	184	197	14	2	8C(57.0215),9C(57.0215)	sp|P02769|ALBU_BOVIN	P02769	ALBU_BOVIN	ALB	Albumin			0	0	2	0	0	0	0	0	0	0	0	0	0	0	0	0	0	0	0	0	0	0	0	0	0	0	0	0	0	0	0	0	0	0
AAEDYLYCLER	AAEDYLYC[57.0215]LER	R	V	154	164	11	2	8C(57.0215)	sp|B4E8N4|PYRD_BURCJ	B4E8N4	PYRD_BURCJ	pyrD	Dihydroorotate dehydrogenase (quinone)			2	2	2	2	2	2	2	2	2	2	2	2	2	2	2	2	239438368	329359168	306156288	312603456	281395328	309169216	321911328	314391040	390180416	370299392	424688576	385264416	410552960	465035200	475423264	457000128	239438368	329359168
ADWGSVDCTVLTIEPQR	ADWGSVDC[57.0215]TVLTIEPQR	R	V	55	71	17	2	8C(57.0215)	tr|B4EFA4|B4EFA4_BURCJ	B4EFA4	B4EFA4_BURCJ	BCAM0959	Uncharacterized protein			2	1	0	1	2	1	2	1	2	0	1	0	0	0	0	1	68247744	49296928	50154460	69129856	79427016	88934432	64469220	76166152	54568064	39578104	46664076	0	19834548	18211066	0	28982118	68247744	49296928
AEDFLAICR	AEDFLAIC[57.0215]R	K	A	240	248	9	2	8C(57.0215)	tr|B4E5M4|B4E5M4_BURCJ	B4E5M4	B4E5M4_BURCJ	tpiA	Triosephosphate isomerase			3	2	2	2	2	2	1	2	2	2	2	2	2	2	2	5	879825730	881902910	895007420	967016260	594537020	629736580	520770880	705051200	790315710	692194560	701819070	691490300	535102688	615812030	636936700	413871648	879825730	881902910
AEGLPVTCDVGVNHVHLIDVDIGYFDSQFR	AEGLPVTC[57.0215]DVGVNHVHLIDVDIGYFDSQFR	K	L	248	277	30	3,4	8C(57.0215)	tr|B4ECS9|B4ECS9_BURCJ	B4ECS9	B4ECS9_BURCJ	pyrX	Dihydroorotase-like protein			0	1	1	0	0	1	0	0	0	0	1	1	0	4	2	2	0	244687920	92450408	148463744	0	198317872	286465888	259514640	0	250182368	99614152	227614000	359459936	264599072	362797280	212228144	0	244687920
AEGVASICDDEAQR	AEGVASIC[57.0215]DDEAQR	R	R	97	110	14	2	8C(57.0215)	tr|B4EKG9|B4EKG9_BURCJ	B4EKG9	B4EKG9_BURCJ	BCAM0526	Pyridoxamine 5'-phosphate oxidase family protein			0	0	0	0	0	0	0	0	1	0	0	0	0	0	0	0	0	0	0	0	0	0	0	0	0	0	0	0	0	0	0	0	0	0
AGNLVIVCR	AGNLVIVC[57.0215]R	M	D	2	10	9	2	8C(57.0215)	tr|B4E7U3|B4E7U3_BURCJ	B4E7U3	B4E7U3_BURCJ	BCAL2604	Uncharacterized protein			2	2	1	2	2	2	2	2	1	2	1	2	2	2	2	2	771228540	689020420	46982784	800437950	62748160	669647680	722048640	800223550	482738720	909405500	526981920	783488830	523330912	475077312	560327810	552369470	771228540	689020420
AIAELLLCDYAR	AIAELLLC[57.0215]DYAR	K	R	155	166	12	2	8C(57.0215)	tr|B4EI17|B4EI17_BURCJ	B4EI17	B4EI17_BURCJ	BCAM2400	NAD dependent epimerase/dehydratase family protein			0	0	0	0	0	2	0	0	0	2	2	1	0	2	2	2	92780696	264255328	0	233013760	0	291612448	0	150369600	0	113210880	659480640	326304672	0	173672592	30137390	142367104	92780696	264255328
AIGDQLTCVFVDHGLLR	AIGDQLTC[57.0215]VFVDHGLLR	R	L	245	261	17	2,3	8C(57.0215)	sp|B4EC68|GUAA_BURCJ	B4EC68	GUAA_BURCJ	guaA	GMP synthase [glutamine-hydrolyzing]			5	5	3	4	5	4	4	3	3	6	6	4	6	4	5	6	1642254980	1395835650	1561662340	1548886910	1059261630	1636405500	1069261060	1758209280	2218102270	2195877380	2222693890	2488219650	1904198400	2211798020	2455907580	2099926530	1608007680	1284173180
ALVMVADCGSFTTASAR	ALVMVADC[57.0215]GSFTTASAR	R	L	13	29	17	2	8C(57.0215)	tr|B4ELH5|B4ELH5_BURCJ	B4ELH5	B4ELH5_BURCJ	BCAM2777	LysR family regulatory protein			0	0	0	0	0	0	0	0	0	0	0	0	0	0	1	0	0	0	0	0	0	0	0	0	0	0	0	0	0	0	0	0	0	0
APSDGEPCVAYMGPDGAGHYVK	APSDGEPC[57.0215]VAYMGPDGAGHYVK	K	M	163	184	22	2,3	8C(57.0215)	tr|B4EF86|B4EF86_BURCJ	B4EF86	B4EF86_BURCJ	gnd	6-phosphogluconate dehydrogenase, decarboxylating			3	3	3	4	4	4	2	4	3	6	3	4	3	2	2	3	1621718020	2012448640	2043326080	1654555520	1815037310	1561396350	1694069120	1698796800	2021665150	2007720450	1750967810	2056254210	1267010560	1159856770	1176730750	239956464	1602403070	2012855420
APSGAGTCDTSALDK	APSGAGTC[57.0215]DTSALDK	R	N	187	201	15	2	8C(57.0215)	tr|B4E6W2|B4E6W2_BURCJ	B4E6W2	B4E6W2_BURCJ	dsbC	Thiol:disulfide interchange protein			2	2	2	2	2	2	2	2	1	2	2	2	2	2	1	2	490506144	512501760	511804224	571642300	417160864	385659392	379657504	434749664	440275264	374435232	366571040	397400416	448785600	344321792	368067488	353021312	490506144	512501760
AQEVINGCWQLGAENPILSIHDVGAGGLSNAFPEIVDGAGK	AQEVINGC[57.0215]WQLGAENPILSIHDVGAGGLSNAFPEIVDGAGK	R	G	513	553	41	3	8C(57.0215)	tr|B4EBL4|B4EBL4_BURCJ	B4EBL4	B4EBL4_BURCJ	purL	Phosphoribosylformylglycinamidine synthase			1	2	0	0	2	0	1	2	1	4	0	5	2	0	2	3	0	43578696	0	0	43261424	0	17761032	41199492	56455612	0	0	55073712	35777344	0	63461312	37228468	0	43578696
ATDIAQHCGLTQVR	ATDIAQHC[57.0215]GLTQVR	K	R	95	108	14	2	8C(57.0215)	tr|B4EBL4|B4EBL4_BURCJ	B4EBL4	B4EBL4_BURCJ	purL	Phosphoribosylformylglycinamidine synthase			2	2	1	2	0	0	1	2	0	2	2	1	2	2	2	2	113068152	159777328	127171896	118584080	103748736	103938080	87408120	100099440	152826912	143544672	145049088	138626256	178014944	121261512	144589872	116667592	113068152	159777328
AVALQIACEIHPLNNLR	AVALQIAC[57.0215]EIHPLNNLR	R	V	96	112	17	3	8C(57.0215)	tr|B4EAQ5|B4EAQ5_BURCJ	B4EAQ5	B4EAQ5_BURCJ	BCAL0792	Putative maleylacetoacetate isomerase			1	2	2	1	2	1	2	2	2	1	2	2	1	2	2	0	314093728	375948000	334937472	370812576	239451232	276593504	282770240	281330464	306051168	221821792	268229520	244112256	169530928	258520128	218516336	106190176	314093728	375948000
AVFHEGACSDTMETDGR	AVFHEGAC[57.0215]SDTMETDGR	R	Y	71	87	17	2	8C(57.0215)	sp|B4EB34|HLDD_BURCJ	B4EB34	HLDD_BURCJ	hldD	ADP-L-glycero-D-manno-heptose-6-epimerase			1	3	2	2	2	2	2	1	1	2	1	3	2	2	1	1	93342192	144667696	105474040	110267960	98403160	91205376	102113672	107876176	107785568	99675744	77047048	104449416	104674328	90391792	107827744	91570176	93342192	144667696
AVIPGGTCK	AVIPGGTC[57.0215]K	R	F	123	131	9	2	8C(57.0215)	sp|B4E5X9|ZAPD_BURCJ	B4E5X9	ZAPD_BURCJ	zapD	Cell division protein ZapD			0	0	0	0	1	0	0	0	1	0	0	0	0	0	0	0	66142060	60333284	72779056	66671528	60380512	67654872	75451440	89113600	72822808	61508260	74304096	72934776	76542752	64901828	60621404	71835264	66142060	60333284
DAPDVSACIAK	DAPDVSAC[57.0215]IAK	K	T	56	66	11	2	8C(57.0215)	tr|B4ELA4|B4ELA4_BURCJ	B4ELA4	B4ELA4_BURCJ	BCAM1726	Putative exported protein			1	1	1	1	2	1	1	1	1	0	1	2	1	2	1	0	332978016	283172384	302114944	267856512	207614880	170228656	171685376	158034608	96909832	110050152	134898560	116400488	80508296	119310496	101424736	68782992	332978016	283172384
DEPVVLVCAPLSGHHSTLLR	DEPVVLVC[57.0215]APLSGHHSTLLR	K	D	107	126	20	3	8C(57.0215)	tr|B4E6E6|B4E6E6_BURCJ	B4E6E6	B4E6E6_BURCJ	BCAL2420	Putative depolymerase/histone-like protein			1	0	1	0	0	0	0	0	0	0	0	0	0	0	0	0	92823120	0	42143680	0	87015728	0	0	0	0	43721332	0	0	0	0	0	0	92823120	0
DFDDAVYCEPVK	DFDDAVYC[57.0215]EPVK	R	V	266	277	12	2	8C(57.0215)	tr|B4E849|B4E849_BURCJ	B4E849	B4E849_BURCJ	rnr	Ribonuclease R			2	1	1	1	2	1	1	1	2	1	1	1	1	2	1	2	123529352	64511432	78454144	115973888	150543904	121736152	226800608	80218680	153414560	143303472	163951568	170557728	164867216	345277344	256311536	328470176	123529352	64511432
DGSHSLYCAVIVK	DGSHSLYC[57.0215]AVIVK	K	K	244	256	13	2,3	8C(57.0215)	sp|B4ECP1|DAPD_BURCJ	B4ECP1	DAPD_BURCJ	dapD	2,3,4,5-tetrahydropyridine-2,6-dicarboxylate N-succinyltransferase			4	3	2	2	4	2	1	2	4	1	2	2	3	3	1	1	2528575230	2164719360	1625882880	1142644610	2049966720	1804938500	2165398530	1832888580	2264214530	1940721660	1737852930	1910425600	2067359620	1873424640	2464855300	1876713980	1501779200	1291885180
DIGGKPVCADLAK	DIGGKPVC[57.0215]ADLAK	K	M	409	421	13	2	8C(57.0215)	tr|B4EBR8|B4EBR8_BURCJ	B4EBR8	B4EBR8_BURCJ	BCAL3034	DNA translocase FtsK			0	1	0	0	1	0	0	1	1	1	2	1	0	1	0	2	13280356	9941692	34846584	12425852	561258560	0	0	418385888	229121040	315765408	270780096	184046000	0	203711616	0	114438744	13280356	9941692
DKGAQNGCILTGSDDEAK	DKGAQNGC[57.0215]ILTGSDDEAK	R	A	127	144	18	2	8C(57.0215)	tr|B4EEJ7|B4EEJ7_BURCJ	B4EEJ7	B4EEJ7_BURCJ	carA	Carbamoyl-phosphate synthase small chain			2	2	1	1	1	0	0	2	2	2	2	2	0	0	3	1	0	0	0	0	0	0	0	0	23602930	0	0	0	0	0	0	0	0	0
DNAIVVDCSTAVPESTVR	DNAIVVDC[57.0215]STAVPESTVR	K	M	89	106	18	2	8C(57.0215)	tr|B4EQ47|B4EQ47_BURCJ	B4EQ47	B4EQ47_BURCJ	BCAS0281	Putative 2-hydroxy-3-oxopropionate reductase			0	0	0	0	0	0	1	0	0	0	0	1	0	0	0	0	0	0	0	0	0	0	17200162	0	0	24479616	0	24350846	0	11950576	0	17940146	0	0
DRPVVTVCR	DRPVVTVC[57.0215]R	R	A	306	314	9	2	8C(57.0215)	tr|B4EKF3|B4EKF3_BURCJ	B4EKF3	B4EKF3_BURCJ	BCAM2668	Metallo-beta-lactamase superfamily protein			0	0	0	0	1	0	0	0	0	0	0	0	0	0	0	0	54766424	83365240	0	0	49229848	61748784	74033768	56127876	87649808	0	0	0	62360048	48437552	40464948	54987464	54766424	83365240
DVAEFLGCYLSEPK	DVAEFLGC[57.0215]YLSEPK	R	S	294	307	14	2	8C(57.0215)	tr|B4ED86|B4ED86_BURCJ	B4ED86	B4ED86_BURCJ	BCAL2163	Cupin superfamily protein			1	2	1	0	2	2	0	0	2	2	0	0	2	1	0	0	128324128	120883176	128592672	124880976	137921280	124088712	105914680	120104368	170803120	141178192	126353328	131672856	156967456	140191520	123554408	152514448	128324128	120883176
DVITQLMCNLELPFSHVEAAHGIR	DVITQLMC[57.0215]NLELPFSHVEAAHGIR	R	F	379	402	24	3,4	8C(57.0215)	tr|B4ECB5|B4ECB5_BURCJ	B4ECB5	B4ECB5_BURCJ	hemN	Coproporphyrinogen-III oxidase			2	0	0	0	2	0	0	0	1	2	1	2	0	0	0	1	253515760	344627904	304489824	281795680	313093504	360603328	419153088	362610880	239031344	282019520	322990464	269440224	433646656	301445792	407506816	214122032	199410112	275846496
DVVIDIVCFR	DVVIDIVC[57.0215]FR	K	K	454	463	10	2	8C(57.0215)	tr|B4E7L9|B4E7L9_BURCJ	B4E7L9	B4E7L9_BURCJ	sucA	2-oxoglutarate dehydrogenase E1 component			2	3	2	1	2	3	4	1	2	2	2	2	2	1	1	2	2010122240	1803238910	1987309060	2143190660	1486639360	1634732930	1863789700	1868824060	2076928640	2270463740	2087002880	2008436990	1801730300	2037463940	2272844800	1654796290	2010122240	1803238910
EAQMALSCVFR	EAQMALSC[57.0215]VFR	R	A	416	426	11	2	8C(57.0215)	tr|B4E5B4|B4E5B4_BURCJ	B4E5B4	B4E5B4_BURCJ	recQ	ATP-dependent DNA helicase RecQ			0	0	0	0	0	0	0	0	1	0	0	0	0	0	2	0	0	0	0	0	0	0	0	0	0	0	32317920	28482384	30079360	0	66074736	57141512	0	0
EDAYLTQCEAIVQAVGDDGIR	EDAYLTQC[57.0215]EAIVQAVGDDGIR	R	L	9	29	21	2	8C(57.0215)	tr|B4E5Q0|B4E5Q0_BURCJ	B4E5Q0	B4E5Q0_BURCJ	BCAL2372	Putative alanyl-tRNA synthetase			1	0	0	0	0	0	0	0	0	1	0	0	0	0	0	0	0	0	0	14927395	44037376	0	0	0	0	43593372	0	0	0	0	0	0	0	0
EGLVQVVCDPDR	EGLVQVVC[57.0215]DPDR	R	A	44	55	12	2	8C(57.0215)	sp|B4EBD1|SYDND_BURCJ	B4EBD1	SYDND_BURCJ	aspS	Aspartate--tRNA(Asp/Asn) ligase			2	0	2	2	2	1	1	1	1	0	2	0	0	1	2	1	291275360	173858784	239634000	227030128	363332032	361395584	440320192	430317056	174381488	290825920	69759976	211337280	0	546513280	542244740	361163840	291275360	173858784
EGLVQVVCDPDRAEMFATAEGVR	EGLVQVVC[57.0215]DPDRAEMFATAEGVR	R	N	44	66	23	2,3	8C(57.0215)	sp|B4EBD1|SYDND_BURCJ	B4EBD1	SYDND_BURCJ	aspS	Aspartate--tRNA(Asp/Asn) ligase			2	3	3	3	3	3	3	3	2	3	3	2	2	2	3	3	1039990210	887009660	1071614020	1220738690	877007420	976864130	811428480	971323900	1050004030	903404540	1016620540	827883390	921136640	891538500	1016830780	782199740	1039990210	887009660
EIAATGTCELQQTLR	EIAATGTC[57.0215]ELQQTLR	R	H	72	86	15	2	8C(57.0215)	tr|B4EIC8|B4EIC8_BURCJ	B4EIC8	B4EIC8_BURCJ	BCAM1352	Putative phosphoesterase			2	2	0	2	2	2	0	2	2	2	0	1	2	1	2	0	249332464	268161392	265577392	274655328	172048976	205232656	173435136	198334592	207793264	222158880	203153648	204713408	179259264	191258928	134154864	0	249332464	268161392
EKLPEMMCGVAK	EKLPEMMC[57.0215]GVAK	R	L	887	898	12	2,3	8C(57.0215)	tr|B4EN22|B4EN22_BURCJ	B4EN22	B4EN22_BURCJ	polA	DNA polymerase I			2	0	0	0	2	3	1	0	2	0	0	1	1	1	1	0	172482336	94396528	179422096	109832440	201782656	247022816	222452512	188622464	266390496	234535408	159310576	172713952	250691648	255498416	222982720	256713760	117725328	65457068
ELASGLSCPVGFK	ELASGLSC[57.0215]PVGFK	R	N	175	187	13	2	8C(57.0215)	tr|B4EE04|B4EE04_BURCJ	B4EE04	B4EE04_BURCJ	aroG	Phospho-2-dehydro-3-deoxyheptonate aldolase			3	2	2	3	2	2	2	2	2	2	2	2	2	2	2	2	1340538880	1268237310	1412769660	1417272960	1209052160	1235587970	1196005760	1296132610	1165077760	1112666370	971428420	1018283520	1060840770	1134067970	907983620	907098500	1340538880	1268237310
ELASGLSCPVGFKNGTDGNVK	ELASGLSC[57.0215]PVGFKNGTDGNVK	R	L	175	195	21	2,3	8C(57.0215)	tr|B4EE04|B4EE04_BURCJ	B4EE04	B4EE04_BURCJ	aroG	Phospho-2-dehydro-3-deoxyheptonate aldolase			0	0	2	1	0	0	0	1	0	0	0	0	0	0	0	0	278501280	393094496	357778816	195199920	288027072	267872688	285859072	528774688	0	0	125604992	498864544	0	0	0	0	278501280	393094496
ELNPGADCK	ELNPGADC[57.0215]K	R	T	448	456	9	2	8C(57.0215)	sp|B4EHJ2|BETA_BURCJ	B4EHJ2	BETA_BURCJ	betA	Oxygen-dependent choline dehydrogenase			0	1	1	1	0	0	0	1	0	1	1	1	0	0	0	0	55578312	56701964	53450172	45593872	0	0	0	18231092	44371356	39225216	16105410	12416665	7864687	0	0	0	55578312	56701964
ENTAAIHCQVPVEVTAFLLNEK	ENTAAIHC[57.0215]QVPVEVTAFLLNEK	K	R	434	455	22	2,3	8C(57.0215)	tr|B4EAJ6|B4EAJ6_BURCJ	B4EAJ6	B4EAJ6_BURCJ	rne1	Ribonuclease E			2	2	2	0	2	2	2	2	2	3	2	2	4	3	3	4	542160000	532053632	598928060	644092800	576234370	599049410	199270992	606037380	957642430	915595200	862312190	930177410	1144915710	1069714430	1296796930	1238044420	542160000	532053632
EPGALTVCGESVDLSLIDVPTFIYGSR	EPGALTVC[57.0215]GESVDLSLIDVPTFIYGSR	R	E	483	509	27	2	8C(57.0215)	tr|B4EAG2|B4EAG2_BURCJ	B4EAG2	B4EAG2_BURCJ	phbC	Poly-beta-hydroxybutyrate polymerase			0	0	0	1	0	0	1	2	0	0	1	0	0	0	1	1	81896640	0	0	85161512	72486432	27012640	140578896	140168976	0	0	129427472	0	0	0	147926128	95529104	81896640	0
EQLPLTECLK	EQLPLTEC[57.0215]LK	R	D	144	153	10	2	8C(57.0215)	sp|B4EA64|GPMA_BURCJ	B4EA64	GPMA_BURCJ	gpmA	2,3-bisphosphoglycerate-dependent phosphoglycerate mutase			0	1	0	1	1	0	0	1	1	1	0	1	1	0	1	0	1598748540	1612489730	1346507780	1330935940	1446124420	1744946430	1260691970	1133724540	913200580	923290240	1397054340	854219070	1224499970	1414370050	561349380	1066356930	1598748540	1612489730
ESLLEFPCDFPIK	ESLLEFPC[57.0215]DFPIK	K	L	19	31	13	2	8C(57.0215)	tr|B4E9Q6|B4E9Q6_BURCJ	B4E9Q6	B4E9Q6_BURCJ	BCAL0706	UPF0250 protein BCAL0706			2	3	2	2	2	3	2	5	2	1	2	3	2	2	2	2	825939900	724569980	774803330	742904450	705768580	734595460	714999040	720880380	587945340	571805820	538058180	499853888	450017696	544045250	474184544	498508480	825939900	724569980
FAELLQACESDAR	FAELLQAC[57.0215]ESDAR	R	G	339	351	13	2	8C(57.0215)	sp|B4E8K1|CCA_BURCJ	B4E8K1	CCA_BURCJ	cca	Multifunctional CCA protein			0	1	0	2	1	1	1	1	0	0	1	0	1	1	1	1	0	90425224	0	65564304	38096512	61520856	95446400	118089080	12152289	36086864	117937032	51900508	62948060	88009240	133904656	78659976	0	90425224
FAVPVDACDTVTLR	FAVPVDAC[57.0215]DTVTLR	R	D	31	44	14	2	8C(57.0215)	tr|B4EAJ9|B4EAJ9_BURCJ	B4EAJ9	B4EAJ9_BURCJ	moeA1	Molybdopterin biosynthesis protein MoeA 1			0	1	0	0	1	0	0	0	0	0	1	0	0	0	0	0	58888356	109454944	0	0	76150032	0	0	0	0	0	0	0	0	0	0	0	58888356	109454944
FDASNLACHFAGEVK	FDASNLAC[57.0215]HFAGEVK	K	G	41	55	15	2,3	8C(57.0215)	tr|B4EAI2|B4EAI2_BURCJ	B4EAI2	B4EAI2_BURCJ	fabF1	3-oxoacyl-[acyl-carrier-protein] synthase 2			4	4	5	4	4	3	5	4	4	5	4	3	4	4	3	3	3507933950	3927633410	4054397180	3834043900	3381435900	3641191170	3578288640	3468256000	3242188030	3110896640	3151412990	3162072060	2954895870	2692810500	2836718080	2635728640	3158996480	3548585470
FEQLIDLCGVDYQTFGDGAYDGPR	FEQLIDLC[57.0215]GVDYQTFGDGAYDGPR	R	F	54	77	24	2	8C(57.0215)	sp|B4E5M0|NUOC_BURCJ	B4E5M0	NUOC_BURCJ	nuoC	NADH-quinone oxidoreductase subunit C			3	5	3	3	4	2	2	2	4	1	3	2	3	3	4	2	268147408	214283984	211346160	279555872	88021272	109764144	112788600	154407952	185456976	186949840	160409920	143365120	104971408	156789072	147072192	96708832	268147408	214283984
FSPTQTLCGTK	FSPTQTLC[57.0215]GTK	K	L	267	277	11	2	8C(57.0215)	tr|B4EA61|B4EA61_BURCJ	B4EA61	B4EA61_BURCJ	BCAL0736	Phosphoenolpyruvate-protein phosphotransferase			0	0	0	0	2	1	1	1	0	1	0	0	0	1	0	1	297141984	0	230965664	289433408	311679328	281143680	271240544	269514112	0	254878896	0	0	277384832	229094112	0	230191440	297141984	0
FTAPAAQCPSIDDDWENPAGVPIDAFIFGGR	FTAPAAQC[57.0215]PSIDDDWENPAGVPIDAFIFGGR	R	R	397	427	31	2,3	8C(57.0215)	tr|B4EK44|B4EK44_BURCJ	B4EK44	B4EK44_BURCJ	pckG	Phosphoenolpyruvate carboxykinase [GTP]			5	5	4	8	7	5	3	3	5	6	3	3	3	6	5	5	565537860	478977952	433857248	492525152	719905220	659516030	656992700	687737470	833628480	785379260	946217340	994631680	825083970	637237120	645120450	628113340	560214980	333065888
FVPTGHECDGIVMFDNTAPSDADVDALLYR	FVPTGHEC[57.0215]DGIVMFDNTAPSDADVDALLYR	R	L	160	189	30	3	8C(57.0215)	tr|B4E9X6|B4E9X6_BURCJ	B4E9X6	B4E9X6_BURCJ	BCAL1795	Putative ATP-ase			2	1	2	1	3	3	3	1	0	2	0	1	1	1	0	0	36053956	0	35703472	17111086	67215472	67841144	57740348	0	0	22601330	0	8856004	0	22776822	0	0	36053956	0
GAANLLVCPNVDAGNIAYNLLK	GAANLLVC[57.0215]PNVDAGNIAYNLLK	K	T	696	717	22	2	8C(57.0215)	tr|B4EKG2|B4EKG2_BURCJ	B4EKG2	B4EKG2_BURCJ	maeB	NADP-dependent malic enzyme			4	0	0	2	2	2	2	1	3	0	0	1	2	1	2	2	27918298	8558733	15372702	23403350	28544632	48846496	33157650	29850332	0	18545070	0	23777456	6.5592e+06	25022622	14097919	30878876	27918298	8558733
GEADGMICGTISTTHR	GEADGMIC[57.0215]GTISTTHR	K	H	574	589	16	3	8C(57.0215)	tr|B4EEY3|B4EEY3_BURCJ	B4EEY3	B4EEY3_BURCJ	maeB	NADP-dependent malic enzyme			0	0	0	1	0	0	0	0	0	0	0	0	0	0	0	0	28373786	37531756	0	30818200	0	0	0	0	0	0	30325078	0	0	0	0	0	28373786	37531756
GFAVPIHCALFR	GFAVPIHC[57.0215]ALFR	R	R	171	182	12	2,3	8C(57.0215)	tr|B4ECE5|B4ECE5_BURCJ	B4ECE5	B4ECE5_BURCJ	wbxD	Glycosyltransferase			2	0	1	1	1	2	2	2	2	2	1	2	3	2	1	1	310272224	409246080	391830240	355491328	380807744	383739040	308776352	314157760	414463040	420592608	522076736	450756896	496763872	356499904	535398368	432043968	310272224	353345952
GGVVVMPCFTVGR	GGVVVMPC[57.0215]FTVGR	R	A	234	246	13	2	8C(57.0215)	tr|B4EIB2|B4EIB2_BURCJ	B4EIB2	B4EIB2_BURCJ	BCAM0300	Metallo-beta-lactamase superfamily protein			3	2	2	2	2	2	2	2	1	2	2	3	3	2	2	2	838153220	1013006910	1116886910	1056279810	826930240	949744770	773778560	944205950	739293890	780699460	673735420	785380670	657253250	507178624	576866820	525238016	838153220	1013006910
GHTQNIVCPLHR	GHTQNIVC[57.0215]PLHR	R	W	94	105	12	2,3	8C(57.0215)	tr|B4EN26|B4EN26_BURCJ	B4EN26	B4EN26_BURCJ	BCAM0908	Putative iron-sulfur protein			0	0	0	0	0	0	0	0	0	0	1	1	2	0	1	1	10248517	23967468	33855892	0	0	5.62949e+06	24800920	7.59021e+06	147819968	91262432	86935576	83736608	128413472	52887860	117970032	85399712	10248517	23967468
GLPLQFVCK	GLPLQFVC[57.0215]K	R	A	116	124	9	2	8C(57.0215)	tr|B4EP53|B4EP53_BURCJ	B4EP53	B4EP53_BURCJ	BCAS0661A	Uncharacterized protein			0	0	0	0	1	0	0	0	1	0	0	0	0	0	0	0	0	0	0	0	73688032	81265704	110626736	81284736	57433572	0	57127652	91932272	57437176	81131960	93123752	84392768	0	0
GLTEANYCAFVNELSTHYVAPDAAAR	GLTEANYC[57.0215]AFVNELSTHYVAPDAAAR	R	A	69	94	26	3	8C(57.0215)	tr|B4EBV7|B4EBV7_BURCJ	B4EBV7	B4EBV7_BURCJ	BCAL0927	Putative exported protein			0	0	2	0	2	1	4	2	0	1	0	2	0	1	2	0	0	0	66253268	0	149896576	130098240	95568336	146436432	0	144604832	121695144	179644896	0	141838512	203775552	88688368	0	0
GLVGEAQCAALR	GLVGEAQC[57.0215]AALR	R	Q	27	38	12	2	8C(57.0215)	tr|B4E802|B4E802_BURCJ	B4E802	B4E802_BURCJ	BCAL0511	Putative deoxygenases			2	2	3	3	2	3	3	3	2	3	2	2	2	1	1	0	1409009280	1478958460	1501501060	1414844540	1207968130	1212252420	1103373700	1387080700	1227003260	1240650500	1322305920	1247272450	1013616700	1002540610	1135865600	987721920	1409009280	1478958460
GNAQFPMCGFSGR	GNAQFPMC[57.0215]GFSGR	K	A	22	34	13	2	8C(57.0215)	tr|B4E6U4|B4E6U4_BURCJ	B4E6U4	B4E6U4_BURCJ	BCAL0372	Glutaredoxin			2	2	2	2	2	2	2	2	2	3	3	3	3	2	2	2	740301950	773298560	856265220	702032770	581181120	610776510	582306370	605014780	509602112	654616580	658443710	602704380	665635200	573599040	597956100	525023360	740301950	773298560
GNASSHTCVYHQWSFDNQGNLLGVPFR	GNASSHTC[57.0215]VYHQWSFDNQGNLLGVPFR	R	R	108	134	27	4	8C(57.0215)	tr|B4EML2|B4EML2_BURCJ	B4EML2	B4EML2_BURCJ	BCAM0810	Putative aromatic oxygenase			0	0	0	0	0	0	0	1	0	0	0	0	2	0	1	0	0	0	0	0	0	0	0	41139884	0	0	0	0	253586912	77674992	131611880	51269888	0	0
GNNFSHWCYKPFDELVQK	GNNFSHWC[57.0215]YKPFDELVQK	K	G	463	480	18	4	8C(57.0215)	tr|B4E8I7|B4E8I7_BURCJ	B4E8I7	B4E8I7_BURCJ	dppA	Putative periplasmic dipeptide transport protein			0	0	0	0	1	1	0	0	0	0	0	0	0	0	0	0	86861504	18214360	38563640	0	217769264	282803936	19182840	32055664	122854968	115768624	0	0	37577620	44476164	177520400	30853908	86861504	18214360
GVPTFGICLGHQIMGLAVGAK	GVPTFGIC[57.0215]LGHQIMGLAVGAK	R	T	261	281	21	3	8C(57.0215)	tr|B4EEJ7|B4EEJ7_BURCJ	B4EEJ7	B4EEJ7_BURCJ	carA	Carbamoyl-phosphate synthase small chain			1	2	2	2	2	2	2	2	2	2	2	2	2	2	2	2	782257540	816606980	828227710	693962620	838968190	644927870	867202110	704290240	723777790	715616770	670074820	705786500	848005250	794737860	835195140	647827200	782257540	816606980
HDGHAVTCDDFR	HDGHAVTC[57.0215]DDFR	R	H	423	434	12	2	8C(57.0215)	tr|B4EB93|B4EB93_BURCJ	B4EB93	B4EB93_BURCJ	BCAL2993	Aminopeptidase N			0	0	0	0	0	0	1	0	0	0	0	0	0	0	0	0	0	0	0	0	0	0	0	0	0	0	0	0	0	0	0	0	0	0
HFAELPSCIAPGDLLVFNDTK	HFAELPSC[57.0215]IAPGDLLVFNDTK	R	V	45	65	21	2,3	8C(57.0215)	sp|B4EE24|QUEA_BURCJ	B4EE24	QUEA_BURCJ	queA	S-adenosylmethionine:tRNA ribosyltransferase-isomerase			3	0	1	0	0	1	0	0	0	0	0	0	1	0	0	0	239145504	0	104076464	0	221613488	220356592	257727248	0	0	0	0	0	319467168	243328288	296066688	244063856	239145504	0
IAEEEASCELWGLLK	IAEEEASC[57.0215]ELWGLLK	R	R	190	204	15	2	8C(57.0215)	tr|B4EN30|B4EN30_BURCJ	B4EN30	B4EN30_BURCJ	folE2	GTP cyclohydrolase FolE2			0	0	0	0	0	0	0	0	0	0	0	0	0	1	0	1	0	0	0	0	0	0	0	0	0	27310298	0	0	37464560	40707348	0	49062844	0	0
IAIYDEICDR	IAIYDEIC[57.0215]DR	R	L	63	72	10	2	8C(57.0215)	tr|B4E5F2|B4E5F2_BURCJ	B4E5F2	B4E5F2_BURCJ	BCAL1265	Uncharacterized protein			0	0	1	1	0	0	0	0	0	0	0	0	0	0	0	0	150619344	186006656	133531400	245656304	111234224	71353072	134772528	173923344	115889800	123503744	133622632	142159392	0	0	0	0	150619344	186006656
IDEIVFGCVLPAGQGQAPAR	IDEIVFGC[57.0215]VLPAGQGQAPAR	R	Q	51	70	20	2	8C(57.0215)	tr|B4EPC5|B4EPC5_BURCJ	B4EPC5	B4EPC5_BURCJ	BCAS0737	Putative acetyl-CoA acetyltransferase			0	0	0	0	2	2	2	2	1	1	0	0	3	2	0	0	108178072	0	31647372	0	229519536	774741570	16973796	85708392	0	28183804	0	0	55725876	92446024	99130280	0	108178072	0
IEPSLEACFVNYGEDR	IEPSLEAC[57.0215]FVNYGEDR	R	H	49	64	16	2	8C(57.0215)	tr|B4EAJ6|B4EAJ6_BURCJ	B4EAJ6	B4EAJ6_BURCJ	rne1	Ribonuclease E			1	1	2	2	2	3	1	3	2	2	2	2	1	1	2	4	407924768	375101920	457452000	438586944	395293504	426243328	390629344	344968064	731668670	590454590	738285630	510740032	838051460	686984320	763025730	585679810	407924768	375101920
IFAGDGVCTEK	IFAGDGVC[57.0215]TEK	K	L	252	262	11	2	8C(57.0215)	tr|B4EE76|B4EE76_BURCJ	B4EE76	B4EE76_BURCJ	BCAL0151	Extracellular ligand binding protein			2	0	0	0	0	0	0	0	0	0	0	0	0	0	0	0	211399776	203191568	188018400	199495680	173626288	0	0	0	120120416	100909720	0	0	0	0	0	0	211399776	203191568
IGQMGEQCR	IGQMGEQC[57.0215]R	R	E	342	350	9	2	8C(57.0215)	tr|B4ECW8|B4ECW8_BURCJ	B4ECW8	B4ECW8_BURCJ	BCAL3177	Putative aminotransferase			1	3	1	0	2	3	2	2	1	1	1	1	1	2	1	3	109316064	102504600	100226720	97585880	110979912	69175048	92662976	110154520	95200872	86807584	68005176	81200864	85563200	79645744	79552488	92746768	109316064	102504600
IIDTINVCGEVNTFIPALAYTFAQNPTEIEVAHEER	IIDTINVC[57.0215]GEVNTFIPALAYTFAQNPTEIEVAHEER	R	F	183	218	36	3	8C(57.0215)	tr|B4EB18|B4EB18_BURCJ	B4EB18	B4EB18_BURCJ	BCAL1932	Putative undecaprenyl-phosphate 4-deoxy-4-formamido-l-arabinose transferase			1	1	0	0	2	0	1	0	0	0	1	1	0	2	1	0	26724752	0	0	0	0	0	53326828	0	0	0	40826416	46920828	0	0	0	0	26724752	0
ILDELTLCK	ILDELTLC[57.0215]K	R	S	207	215	9	2	8C(57.0215)	sp|O76011|KRT34_HUMAN	O76011	KRT34_HUMAN	KRT34	Keratin, type I cuticular Ha4	KRT31, KRT36	sp|O76013|KRT36_HUMAN, sp|P02534|K1M1_SHEEP, sp|P25690|K1M2_SHEEP, sp|Q15323|K1H1_HUMAN	0	0	0	0	0	0	0	0	2	0	0	0	0	0	0	0	0	0	0	0	0	0	0	0	1104252540	0	0	0	0	0	0	0	0	0
ILDELTLCR	ILDELTLC[57.0215]R	R	S	165	173	9	2	8C(57.0215)	sp|Q14525|KT33B_HUMAN	Q14525	KT33B_HUMAN	KRT33B	Keratin, type I cuticular Ha3-II	KRT33A	sp|O76009|KT33A_HUMAN	0	0	0	0	0	0	0	0	2	0	0	0	0	0	0	0	0	0	0	0	0	0	0	0	555278980	0	0	0	0	0	0	0	0	0
ILELGSSCGVSTLYFADALR	ILELGSSC[57.0215]GVSTLYFADALR	R	T	96	115	20	2	8C(57.0215)	tr|B4E6I5|B4E6I5_BURCJ	B4E6I5	B4E6I5_BURCJ	BCAL2459	Putative O-methyltransferase			0	0	0	0	0	0	0	0	0	0	0	2	0	0	0	2	0	0	0	0	0	0	0	0	0	0	0	5709204	0	0	0	0	0	0
ILGAQVDCVPLDYGDAGWQLDVGR	ILGAQVDC[57.0215]VPLDYGDAGWQLDVGR	K	L	141	164	24	2	8C(57.0215)	tr|B4E7K6|B4E7K6_BURCJ	B4E7K6	B4E7K6_BURCJ	BCAL1502	Aminotransferase			0	0	0	0	0	1	1	0	0	0	0	0	0	0	0	0	0	0	0	0	0	14015933	13781969	0	0	0	0	0	0	0	0	0	0	0
ILNDMVTCR	ILNDMVTC[57.0215]R	R	L	51	59	9	2	8C(57.0215)	tr|B4EDT3|B4EDT3_BURCJ	B4EDT3	B4EDT3_BURCJ	BCAL2204	IclR family regulatory protein			0	0	0	0	1	0	0	0	0	0	0	0	0	0	0	0	137182400	134056776	0	0	157791312	142974992	129109472	137232400	149523328	0	0	0	167623440	169853920	133152912	145330192	137182400	134056776
ISITDDGCGIPPDELALALMR	ISITDDGC[57.0215]GIPPDELALALMR	R	H	74	94	21	2	8C(57.0215)	tr|B4EDH2|B4EDH2_BURCJ	B4EDH2	B4EDH2_BURCJ	mutL	DNA mismatch repair protein MutL			0	0	1	1	0	3	3	0	4	2	0	0	1	2	3	2	0	0	20087328	15565660	22787648	7.44515e+06	20013330	12034731	30491602	18456312	12281961	13588971	45056096	26884674	34896612	41124744	0	0
KGSTSGPCGAFPGK	KGSTSGPC[57.0215]GAFPGK	K	Q	75	88	14	2,3	8C(57.0215)	tr|B4E8I5|B4E8I5_BURCJ	B4E8I5	B4E8I5_BURCJ	BCAL0542	High-potential iron-sulfur protein			0	0	2	4	2	3	1	1	0	0	2	2	2	3	2	1	420976448	518082784	505531968	516198752	392970528	447173888	359888064	446952320	444119904	353583744	439300352	446299616	364819168	397745664	396298880	378075680	255946816	323320448
KKDSTGICFIGER	KKDSTGIC[57.0215]FIGER	K	P	189	201	13	2	8C(57.0215)	sp|B4EE50|MNMA_BURCJ	B4EE50	MNMA_BURCJ	mnmA	tRNA-specific 2-thiouridylase MnmA			0	0	0	0	0	0	1	0	0	0	0	0	0	0	0	0	128020896	0	58395756	134518896	122731640	124788656	124475800	138338032	0	0	30077782	54537352	0	96809976	52988604	98074856	128020896	0
KLIPDDQCIVVFDTTPVR	KLIPDDQC[57.0215]IVVFDTTPVR	R	A	7	24	18	3	8C(57.0215)	tr|B4EP72|B4EP72_BURCJ	B4EP72	B4EP72_BURCJ	BCAS0678	Uncharacterized protein			2	0	0	0	0	0	0	0	0	0	0	0	0	0	0	0	295321024	277419552	390417952	328361344	180333552	0	0	0	267491712	186601328	0	0	0	0	0	0	295321024	277419552
KLLEGEECR	KLLEGEEC[57.0215]R	R	M	482	490	9	2	8C(57.0215)	sp|P35908|K22E_HUMAN	P35908	K22E_HUMAN	KRT2	Keratin, type II cytoskeletal 2 epidermal			1	2	2	2	0	1	0	3	0	2	2	2	0	0	0	0	102150888	133030576	107438048	58126648	0	138045984	188029280	167862464	126002216	186282208	190936544	155611760	0	185036208	233949600	0	102150888	133030576
KLSVAANCR	KLSVAANC[57.0215]R	K	M	38	46	9	2	8C(57.0215)	tr|B4E5L6|B4E5L6_BURCJ	B4E5L6	B4E5L6_BURCJ	BCAL2338	NADH-quinone oxidoreductase			2	2	1	2	1	1	2	1	2	2	2	2	2	2	2	2	186488736	240979408	210669872	233652624	147510448	140392608	138860112	150770288	220100672	188981872	215431008	201292544	158821168	123599160	133964312	103308320	186488736	240979408
KPAVEKPCENR	KPAVEKPC[57.0215]ENR	R	S	131	141	11	2,3	8C(57.0215)	tr|B4EI85|B4EI85_BURCJ	B4EI85	B4EI85_BURCJ	BCAM0275	Uncharacterized protein			0	0	0	0	2	1	2	1	0	0	0	0	1	1	0	1	0	0	0	0	3.0526e+06	2.74667e+06	2566024	2.1394e+06	0	0	664068	2.05453e+06	0	1.04187e+06	0	1.89269e+06	0	0
LAALGFECETIASHGVTNLWAVK	LAALGFEC[57.0215]ETIASHGVTNLWAVK	R	R	32	54	23	3	8C(57.0215)	sp|B4ECP3|DAPE_BURCJ	B4ECP3	DAPE_BURCJ	dapE	Succinyl-diaminopimelate desuccinylase			2	0	0	0	0	2	0	0	0	0	0	0	0	0	0	0	134928816	216978960	116227984	224661984	0	162568912	41804544	167162592	185753056	109106672	0	0	212373136	219114320	185072544	129480632	134928816	216978960
LDIEEGFCVLR	LDIEEGFC[57.0215]VLR	R	V	626	636	11	2	8C(57.0215)	tr|B4EJI5|B4EJI5_BURCJ	B4EJI5	B4EJI5_BURCJ	BCAM1494	Two-component regulatory system, sensor kinase protein			0	0	0	0	0	0	0	1	0	0	0	0	0	0	2	1	44434952	30182038	18491588	57896700	65532204	54400476	49068180	59068804	0	65490316	39500516	41546476	43906172	59620484	53219480	67381800	44434952	30182038
LEEADEQCTR	LEEADEQC[57.0215]TR	R	L	260	269	10	2	8C(57.0215)	tr|B4EDI5|B4EDI5_BURCJ	B4EDI5	B4EDI5_BURCJ	BCAL0111	Putative TPR repeat protein			0	0	0	0	0	0	0	1	0	0	0	0	0	0	0	0	0	0	0	0	0	0	0	0	0	0	0	0	0	0	0	0	0	0
LFTLPAACLLYPAHDYR	LFTLPAAC[57.0215]LLYPAHDYR	R	G	160	176	17	3	8C(57.0215)	tr|B4EKF3|B4EKF3_BURCJ	B4EKF3	B4EKF3_BURCJ	BCAM2668	Metallo-beta-lactamase superfamily protein			2	0	2	0	0	2	2	2	2	0	1	2	2	0	0	0	142337296	122992192	158903344	119801032	130672400	123503344	139086944	144403632	134928064	90258808	74417984	89555640	94083032	96773424	81371032	54217340	142337296	122992192
LGVPTPYCDAVLGLLR	LGVPTPYC[57.0215]DAVLGLLR	K	Q	309	324	16	2	8C(57.0215)	tr|B4EBM7|B4EBM7_BURCJ	B4EBM7	B4EBM7_BURCJ	BCAL2000	Putative reductase			0	0	0	0	1	0	2	2	0	0	0	0	1	2	1	2	0	14183803	9795158	11796392	21175156	36201784	46867188	37522584	0	0	14572257	0	15095787	35769992	17707664	19943048	0	14183803
LIVVIGPCSIHDTK	LIVVIGPC[57.0215]SIHDTK	R	A	55	68	14	2,3	8C(57.0215)	tr|B4EE04|B4EE04_BURCJ	B4EE04	B4EE04_BURCJ	aroG	Phospho-2-dehydro-3-deoxyheptonate aldolase			1	3	2	2	4	1	2	1	2	1	1	2	1	1	2	0	1706567170	1911069820	1863761020	1767918720	1362448130	1415815170	1375027970	1616358530	1366110980	1332003580	1227823740	1334576130	1393967100	1267246210	1130712060	1057558910	2149521660	2119105280
LLGERDACELDVPR	LLGERDAC[57.0215]ELDVPR	R	V	474	487	14	2	8C(57.0215)	tr|B4EIC8|B4EIC8_BURCJ	B4EIC8	B4EIC8_BURCJ	BCAM1352	Putative phosphoesterase			0	0	0	0	0	0	0	0	0	0	0	0	1	0	0	0	0	0	0	0	0	0	0	0	86117048	0	0	0	38701740	0	21298766	0	0	0
LLQIANACPVHK	LLQIANAC[57.0215]PVHK	R	L	106	117	12	3	8C(57.0215)	tr|B4E6B9|B4E6B9_BURCJ	B4E6B9	B4E6B9_BURCJ	BCAL1399	OsmC-like protein			0	0	1	1	0	2	1	1	0	0	1	1	0	1	2	2	85647512	66709020	72654904	90310144	190440400	179075472	132357280	160644096	91581424	177274000	163732368	157109360	292840544	170063616	271409792	275472000	85647512	66709020
LLVIPSLCEFHTR	LLVIPSLC[57.0215]EFHTR	R	Y	105	117	13	3	8C(57.0215)	tr|B4EJQ3|B4EJQ3_BURCJ	B4EJQ3	B4EJQ3_BURCJ	ceoR	LysR family regulatory protein			0	0	0	0	0	0	0	0	0	0	0	1	0	0	1	1	20066322	0	0	0	0	0	11544228	27602338	108519432	104379568	140105168	118582784	86998152	132232528	144367376	152891408	20066322	0
LLVLPLACGASLLPLVFGGVR	LLVLPLAC[57.0215]GASLLPLVFGGVR	R	V	110	130	21	2	8C(57.0215)	tr|B4E5W2|B4E5W2_BURCJ	B4E5W2	B4E5W2_BURCJ	BCAL3432	Cytochrome c assembly protein			2	0	0	0	2	2	0	0	0	1	2	2	2	0	0	0	14660471	14100261	13614452	15901112	15866643	17468314	21904830	9319241	0	11953515	0	15479875	14268240	0	16551503	15446637	14660471	14100261
LNEDLDNCWEVLAEPVQTVMR	LNEDLDNC[57.0215]WEVLAEPVQTVMR	R	R	380	400	21	2	8C(57.0215)	tr|B4EEU9|B4EEU9_BURCJ	B4EEU9	B4EEU9_BURCJ	purB	Adenylosuccinate lyase			2	3	2	4	2	3	2	1	4	4	4	5	4	2	3	4	18705758	431985920	449237216	388633664	27706080	190532688	338841536	432302368	60817704	357327872	395334912	340169504	335775424	373970112	293142048	257943744	18705758	431985920
LQASVFECLPGEPVLTR	LQASVFEC[57.0215]LPGEPVLTR	R	D	252	268	17	2	8C(57.0215)	tr|B4E8J9|B4E8J9_BURCJ	B4E8J9	B4E8J9_BURCJ	BCAL0556	NAD dependent epimerase/dehydratase family protein			2	1	1	2	2	2	0	1	1	1	0	2	1	0	0	0	300714048	143107296	159234112	259231792	475982560	291602656	320353664	286808064	58466424	74469384	0	65644528	63224576	0	0	0	300714048	143107296
LSALMLTCGTYDAAGDFVYR	LSALMLTC[57.0215]GTYDAAGDFVYR	R	V	230	249	20	2	8C(57.0215)	tr|B4EFX3|B4EFX3_BURCJ	B4EFX3	B4EFX3_BURCJ	glsA	Glutaminase			0	0	0	0	0	0	1	0	0	0	1	0	0	0	0	0	0	0	0	0	0	0	21230646	0	0	0	17191282	0	0	0	0	0	0	0
LSTSPQYCLGK	LSTSPQYC[57.0215]LGK	K	T	170	180	11	2	8C(57.0215)	tr|B4E895|B4E895_BURCJ	B4E895	B4E895_BURCJ	BCAL1599	Putative phage transglycosylase			0	0	0	0	0	0	0	0	0	0	0	0	0	2	0	0	0	0	0	0	0	0	0	0	0	0	0	0	0	0	0	0	0	0
LSVATMNCQTLVLVR	LSVATMNC[57.0215]QTLVLVR	K	V	26	40	15	2	8C(57.0215)	tr|B4EMK7|B4EMK7_BURCJ	B4EMK7	B4EMK7_BURCJ	catB1	Muconate cycloisomerase I 1			0	0	0	0	0	0	2	1	0	0	0	0	0	0	0	0	0	0	0	0	86158272	59899568	93192920	86496888	0	0	0	0	38881380	0	0	0	0	0
LVTVDTSCDLAPHLESIEASLK	LVTVDTSC[57.0215]DLAPHLESIEASLK	K	T	245	266	22	3	8C(57.0215)	tr|B4EN22|B4EN22_BURCJ	B4EN22	B4EN22_BURCJ	polA	DNA polymerase I			0	0	0	0	0	0	1	0	2	2	0	0	2	2	2	2	282171136	216045648	251492880	222395888	318518528	366257792	408726272	332186816	142668784	373236672	556007300	358262688	339472608	446220832	413775936	477532032	282171136	216045648
LVVEPTGCLSFAAVR	LVVEPTGC[57.0215]LSFAAVR	K	R	277	291	15	2	8C(57.0215)	tr|B4EK54|B4EK54_BURCJ	B4EK54	B4EK54_BURCJ	BCAM1591	Putative pyridoxal-phosphate dependent enzyme			0	2	2	0	1	2	2	1	0	0	0	0	0	0	0	1	264813648	396128480	403765856	380526208	428544416	400309536	341820992	387962336	110513280	57673912	0	0	286962848	47779792	180720048	268583936	264813648	396128480
MGESVAICEQIGDPATSK	MGESVAIC[57.0215]EQIGDPATSK	K	G	88	105	18	2	8C(57.0215)	sp|B4ED83|MUTS_BURCJ	B4ED83	MUTS_BURCJ	mutS	DNA mismatch repair protein MutS			2	1	2	1	0	2	2	2	2	0	1	3	2	1	1	1	91737168	87217064	94244264	79329152	91771360	91208872	84258456	80664272	98610528	108691632	108486288	99188352	112632272	127746064	104238752	107375928	91737168	87217064
MNVAVMGCIVNGPGESK	MNVAVMGC[57.0215]IVNGPGESK	K	H	361	377	17	2	8C(57.0215)	sp|B4EAW9|ISPG_BURCJ	B4EAW9	ISPG_BURCJ	ispG	4-hydroxy-3-methylbut-2-en-1-yl diphosphate synthase (flavodoxin)			0	0	2	1	2	0	0	2	0	2	2	2	2	0	2	0	198851536	298993184	219648256	326438720	133360528	161538048	126877592	117229344	200948208	30873006	179157072	102428488	141201328	121636944	169478624	121733176	198851536	298993184
MSDIQTACAK	MSDIQTAC[57.0215]AK	K	H	114	123	10	2	8C(57.0215)	tr|B4EEH2|B4EEH2_BURCJ	B4EEH2	B4EEH2_BURCJ	BCAL1235	Putative 3-hydroxyacyl-CoA dehydrogenase			1	1	2	1	0	1	0	1	1	0	0	2	0	0	0	1	45044836	39771480	40642560	42788228	21266630	25242738	18177518	23075848	20809476	10569203	0	22786698	10491073	8.25446e+06	8540323	0	45044836	39771480
MTADSTVCELEGPAR	MTADSTVC[57.0215]ELEGPAR	R	A	93	107	15	2	8C(57.0215)	tr|B4E8Z0|B4E8Z0_BURCJ	B4E8Z0	B4E8Z0_BURCJ	nadC	Putative nicotinate-nucleotide pyrophosphorylase			2	2	1	2	2	2	2	1	2	2	1	1	1	1	0	2	124668480	125570768	125510288	106896632	173311200	146505120	160772000	131323856	130889928	97174384	142379344	131047104	138559488	126462840	145353728	170362416	124668480	125570768
NAVLPILCATLLTDQPLR	NAVLPILC[57.0215]ATLLTDQPLR	K	L	23	40	18	2	8C(57.0215)	tr|B4EJK9|B4EJK9_BURCJ	B4EJK9	B4EJK9_BURCJ	BCAM1519	Putative UDP-N-acetylglucosamine 1-carboxyvinyltransferase			2	2	2	2	2	2	2	2	3	2	1	2	1	2	3	2	210317424	168183184	184978096	218555504	150277504	205599360	209520176	199539264	215756336	209805248	178176736	202746672	153299632	243041680	208895296	155099632	210317424	168183184
NLDLIMGCER	NLDLIMGC[57.0215]ER	R	R	40	49	10	2	8C(57.0215)	tr|B4EBR0|B4EBR0_BURCJ	B4EBR0	B4EBR0_BURCJ	minD	Site-determining protein			3	3	2	2	3	2	4	3	2	2	2	3	3	3	2	2	1087950340	1128227330	1086889730	1182398080	1169054720	1318290300	1385130620	1293247740	1054761730	1042353150	1074381440	1006368580	1222714880	1484035330	1436673150	1347936510	1087950340	1128227330
NLHVISVCQPTVPVLAAISLMASR	NLHVISVC[57.0215]QPTVPVLAAISLMASR	R	G	176	199	24	3	8C(57.0215)	tr|B4E6E6|B4E6E6_BURCJ	B4E6E6	B4E6E6_BURCJ	BCAL2420	Putative depolymerase/histone-like protein			0	0	2	3	0	0	2	2	0	0	0	0	0	0	0	0	317525536	297512608	225465184	244433968	211185520	254797536	259539632	224239648	190649568	186632624	144440160	212230896	165699936	155607056	161051184	145556352	317525536	297512608
NYDALYDCLTDLVAK	NYDALYDC[57.0215]LTDLVAK	K	A	120	134	15	2	8C(57.0215)	tr|B4EEY1|B4EEY1_BURCJ	B4EEY1	B4EEY1_BURCJ	BCAL3393	Uncharacterized protein			1	0	0	2	0	0	0	2	0	0	0	0	0	0	0	0	81263008	36153756	51622284	74172896	28181368	23967196	35984588	36948488	26638528	26966952	23052498	24277024	23925852	31326996	21820154	13193457	81263008	36153756
QAGHPLQCVMEEA	QAGHPLQC[57.0215]VMEEA	R	-	92	104	13	2	8C(57.0215)	sp|B4E904|CLPS_BURCJ	B4E904	CLPS_BURCJ	clpS	ATP-dependent Clp protease adapter protein ClpS			0	0	2	0	0	0	2	1	0	0	0	1	0	0	2	1	220214848	149405776	126608152	100198016	282054240	154812912	177077632	160508272	47707052	87983800	127544552	108127144	140190208	112046872	103514976	84866520	220214848	149405776
QELDLYVCLRPVQYFK	QELDLYVC[57.0215]LRPVQYFK	R	G	122	137	16	3	8C(57.0215)	tr|B4E909|B4E909_BURCJ	B4E909	B4E909_BURCJ	BCAL2736	Isocitrate dehydrogenase [NADP]			2	0	0	0	2	0	0	0	0	0	0	0	0	0	0	0	532881408	0	0	0	514799040	0	0	0	0	0	0	0	0	24272676	0	0	532881408	0
QLASGLSCPIGFK	QLASGLSC[57.0215]PIGFK	R	N	194	206	13	2	8C(57.0215)	tr|B4ELG2|B4ELG2_BURCJ	B4ELG2	B4ELG2_BURCJ	aroG	Phospho-2-dehydro-3-deoxyheptonate aldolase			2	2	0	0	2	2	2	2	1	0	1	1	2	2	0	0	81136392	105413800	96125928	125293312	96455768	130386936	141082240	88549168	89336128	76554536	72257184	93908400	77585712	108146168	80031288	77652480	81136392	105413800
QPVSAIQCDLETGR	QPVSAIQC[57.0215]DLETGR	R	T	235	248	14	2	8C(57.0215)	tr|B4EAG4|B4EAG4_BURCJ	B4EAG4	B4EAG4_BURCJ	BCAL1865	Pseudouridine synthase			1	2	0	0	0	0	0	1	1	2	2	2	0	0	0	0	67844192	115633960	104194800	95696968	72842624	86116184	82221888	41193736	59514532	46748484	67115848	85318928	0	0	0	39274684	67844192	115633960
QTDFIHACAR	QTDFIHAC[57.0215]AR	R	S	116	125	10	2	8C(57.0215)	sp|B4EDA2|KDSA_BURCJ	B4EDA2	KDSA_BURCJ	kdsA	2-dehydro-3-deoxyphosphooctonate aldolase			2	0	1	1	2	2	2	2	2	2	1	2	2	2	1	1	75541200	72380536	96342808	108503624	66709140	49661072	69323784	70472664	97680632	68992512	78937760	73647480	53485504	43105568	51840560	39829724	75541200	72380536
QYGQEQQCILTMPLLEGLDGVEK	QYGQEQQC[57.0215]ILTMPLLEGLDGVEK	K	M	221	243	23	2	8C(57.0215)	tr|B4EET2|B4EET2_BURCJ	B4EET2	B4EET2_BURCJ	tyrZ	Tyrosine--tRNA ligase			3	2	3	3	4	4	5	3	3	3	4	5	4	2	4	4	229818976	251508000	247260048	215626704	217661344	251447504	266963424	255503024	210198576	206460192	274412544	233623376	258856000	239912752	240216768	206049472	229818976	251508000
RGHAVYACEPR	RGHAVYAC[57.0215]EPR	R	H	30	40	11	2	8C(57.0215)	tr|B4EA58|B4EA58_BURCJ	B4EA58	B4EA58_BURCJ	gshB	Glutathione synthetase			0	1	1	0	1	2	2	2	0	0	0	0	0	0	0	0	0	8.13457e+06	0	0	9702011	11649178	5.86629e+06	14976967	7177313	0	0	0	11448602	4784366	3.68651e+06	2.46186e+06	0	8.13457e+06
RIDPIGTCVGIR	RIDPIGTC[57.0215]VGIR	K	G	246	257	12	2	8C(57.0215)	tr|B4E7L0|B4E7L0_BURCJ	B4E7L0	B4E7L0_BURCJ	nusA	Transcription termination/antitermination protein NusA			0	0	0	0	0	1	0	0	0	0	0	0	0	0	1	0	66231620	49438304	70137320	32788552	66251188	61546328	51418416	59744268	83147808	55470112	75628432	86546912	78471704	54602892	75269280	78763072	66231620	49438304
RNPVTTGCNQK	RNPVTTGC[57.0215]NQK	K	N	179	189	11	2,3	8C(57.0215)	tr|B4EB48|B4EB48_BURCJ	B4EB48	B4EB48_BURCJ	ompA	Putative ompA family protein			0	3	3	5	0	2	2	3	0	3	0	0	1	2	0	2	102785408	140673248	80418984	333084224	709126	16943402	15602281	38434728	74345880	32681160	30610692	23880420	29881592	14236902	18306678	7627778	93918456	130082784
RNPVTTGCNQKNR	RNPVTTGC[57.0215]NQKNR	K	K	179	191	13	3	8C(57.0215)	tr|B4EB48|B4EB48_BURCJ	B4EB48	B4EB48_BURCJ	ompA	Putative ompA family protein			0	0	1	0	0	0	0	0	0	0	0	0	0	0	0	0	0	116388	1.48252e+06	1.59541e+06	0	0	0	0	0	0	0	0	0	0	0	0	0	116388
RPGDIAECYANPQAAADIIGWR	RPGDIAEC[57.0215]YANPQAAADIIGWR	R	A	295	316	22	3	8C(57.0215)	tr|B4ECD8|B4ECD8_BURCJ	B4ECD8	B4ECD8_BURCJ	galE	UDP-glucose epimerase			3	3	1	1	3	2	1	2	1	2	1	2	2	1	2	1	793022340	879580350	937552060	819253760	1056830720	1204806910	1077343490	1023828670	1058345790	1165660800	1095585020	982608060	1363042050	1186505730	1156858110	1187033220	793022340	879580350
SAFDQVYCTSTQFSQSDR	SAFDQVYC[57.0215]TSTQFSQSDR	R	D	31	48	18	2	8C(57.0215)	tr|B4EFF7|B4EFF7_BURCJ	B4EFF7	B4EFF7_BURCJ	BCAM2089	Putative exported protein			0	0	0	0	0	0	0	0	0	0	0	0	0	1	1	2	0	0	0	0	0	0	0	0	0	0	0	0	13116943	52085940	28902142	37029320	0	0
SALANIWCEAAGIGNR	SALANIWC[57.0215]EAAGIGNR	R	L	175	190	16	2	8C(57.0215)	tr|B4ELB5|B4ELB5_BURCJ	B4ELB5	B4ELB5_BURCJ	BCAM1737	Putative exported glycoprotein			2	0	1	1	2	1	1	2	1	2	3	1	1	3	2	1	54681468	49038460	53881732	11924545	108821328	218178464	212938832	175377888	107223536	70383592	141882352	124950528	650591360	522226368	475400640	457361376	54681468	49038460
SAWTLALCQR	SAWTLALC[57.0215]QR	R	V	218	227	10	2	8C(57.0215)	tr|B4EN02|B4EN02_BURCJ	B4EN02	B4EN02_BURCJ	BCAM0884	Two-component regulatory system, sensor kinase protein			0	0	0	0	0	0	0	0	1	0	0	0	0	0	0	0	0	0	17407364	0	0	0	0	0	8.11018e+06	15722530	0	0	11070950	0	0	0	0	0
SEMAVGYCTLYGDMAGGFAVIK	SEMAVGYC[57.0215]TLYGDMAGGFAVIK	K	D	424	445	22	2	8C(57.0215)	tr|B4E8B1|B4E8B1_BURCJ	B4E8B1	B4E8B1_BURCJ	BCAL2617	Glutamine-dependent NAD(+) synthetase			2	0	0	0	0	0	0	0	0	0	0	0	0	0	0	0	0	0	0	0	0	0	0	0	0	0	0	0	0	0	0	0	0	0
SLAADAVCTSSLDDVIR	SLAADAVC[57.0215]TSSLDDVIR	R	F	154	170	17	2	8C(57.0215)	tr|B4EPN7|B4EPN7_BURCJ	B4EPN7	B4EPN7_BURCJ	BCAS0120	Uncharacterized protein			0	0	0	0	0	0	0	0	1	0	0	0	0	0	0	0	0	0	0	75680968	15334636	0	0	0	14907610	0	0	66081380	84344576	0	0	0	0	0
SLLESEDCK	SLLESEDC[57.0215]K	R	L	400	408	9	2	8C(57.0215)	sp|O76011|KRT34_HUMAN	O76011	KRT34_HUMAN	KRT34	Keratin, type I cuticular Ha4	KRT33A, KRT33B	sp|O76009|KT33A_HUMAN, sp|Q14525|KT33B_HUMAN	0	0	0	0	0	0	0	0	2	0	0	0	0	0	0	0	0	0	0	0	0	0	0	0	60205180	0	0	0	0	0	0	0	0	0
SLLQPDLCHR	SLLQPDLC[57.0215]HR	R	E	18	27	10	2	8C(57.0215)	tr|B4EHC3|B4EHC3_BURCJ	B4EHC3	B4EHC3_BURCJ	phnW	2-aminoethylphosphonate--pyruvate transaminase			0	2	2	0	0	1	2	0	0	0	2	1	2	2	2	2	281645664	283631456	250263792	229030000	275268672	230359424	225090464	228438688	279362272	300241248	276833440	269093312	235108432	267243904	241441008	236127040	281645664	283631456
SMIPLGSCTMK	SMIPLGSC[57.0215]TMK	R	L	520	530	11	2	8C(57.0215)	sp|B4EF26|GCSP_BURCJ	B4EF26	GCSP_BURCJ	gcvP	Glycine dehydrogenase (decarboxylating)			3	2	3	3	2	3	3	3	3	3	3	3	3	3	3	3	580214780	421614816	657872830	630566910	701880190	680003580	614974400	629730180	690553020	578471040	722512640	801510210	598813440	599937660	714944060	671120960	580214780	421614816
SPPLLGDCVQVEK	SPPLLGDC[57.0215]VQVEK	K	K	109	121	13	2	8C(57.0215)	tr|B4E6D9|B4E6D9_BURCJ	B4E6D9	B4E6D9_BURCJ	BCAL2413	Putative exported protein			3	1	2	2	2	2	1	2	2	2	3	2	2	1	2	1	1291318270	1698989950	1409273340	1516683390	1617821180	1610816260	1362477570	1504736130	1294662140	1523681660	1354626820	1224454270	1249036800	1183103230	1225160830	1249505410	1291318270	1698989950
SRQEVTGCSVTLK	SRQEVTGC[57.0215]SVTLK	K	A	79	91	13	2	8C(57.0215)	tr|B4EET8|B4EET8_BURCJ	B4EET8	B4EET8_BURCJ	BCAL3349	Putative OsmC-like protein			0	1	1	1	0	0	1	1	1	0	1	1	1	0	0	0	0	49717196	55952944	37650388	0	15544554	11004367	22151124	25545748	16708293	0	25077542	0	0	0	0	0	49717196
STAINVLCNQK	STAINVLC[57.0215]NQK	K	R	39	49	11	2	8C(57.0215)	sp|B4E5Y9|ENGB_BURCJ	B4E5Y9	ENGB_BURCJ	engB	Probable GTP-binding protein EngB			0	1	2	1	0	2	2	2	1	2	1	1	1	2	1	1	313070368	298460544	259546816	251765904	285748352	246569712	182307424	216642176	471749760	399284640	354272288	331314208	372592320	315519872	315560000	266122912	313070368	298460544
STPVLLVCQNGQQSQK	STPVLLVC[57.0215]QNGQQSQK	K	A	88	103	16	2	8C(57.0215)	tr|B4EA65|B4EA65_BURCJ	B4EA65	B4EA65_BURCJ	BCAL0740	Putative exported protein			3	2	2	4	2	3	4	2	4	3	4	2	4	2	3	3	0	0	0	0	0	101468128	0	92285888	0	15591182	0	33010180	0	125998464	0	113671240	0	0
TAAFIVACK	TAAFIVAC[57.0215]K	R	R	407	415	9	2	8C(57.0215)	tr|B4EEU7|B4EEU7_BURCJ	B4EEU7	B4EEU7_BURCJ	BCAL3359	Glutamate dehydrogenase			0	0	0	0	0	0	1	1	0	0	0	0	0	0	0	0	0	296350816	0	0	127378136	0	466944640	487205952	0	0	0	0	188490000	0	0	0	0	296350816
TADLIPLCHPLALTR	TADLIPLC[57.0215]HPLALTR	R	V	69	83	15	3	8C(57.0215)	sp|B4EBZ2|MOAC_BURCJ	B4EBZ2	MOAC_BURCJ	moaC	Cyclic pyranopterin monophosphate synthase			0	1	0	1	1	0	0	1	0	1	2	0	1	1	1	1	0	237647072	149815776	181916352	310348576	215439312	169895216	203042800	268303200	143629968	180073520	201908928	341574112	270691744	175709360	99179432	0	237647072
TAVVSGVCDGFIGNR	TAVVSGVC[57.0215]DGFIGNR	K	M	473	487	15	2	8C(57.0215)	tr|B4EBK6|B4EBK6_BURCJ	B4EBK6	B4EBK6_BURCJ	BCAL1979	Putative fatty acid degradation protein			0	0	0	0	1	0	0	0	0	0	0	0	0	0	0	0	98961848	121454368	0	0	140155232	120366488	115409056	113819040	95680680	0	0	0	61404176	97122768	71628736	0	98961848	121454368
TDAPMMECK	TDAPMMEC[57.0215]K	K	K	16	24	9	2	8C(57.0215)	sp|B4ECN0|EFTS_BURCJ	B4ECN0	EFTS_BURCJ	tsf	Elongation factor Ts			1	2	2	2	2	2	1	4	2	1	2	1	2	1	2	1	1298805120	1044562050	1030129860	1069039680	1050460290	1023329600	1028425540	1058526850	1063904380	1016591230	995478850	982455940	733774660	765250430	738836610	721447620	1298805120	1044562050
TEAGSPSCFYVPR	TEAGSPSC[57.0215]FYVPR	R	W	233	245	13	2	8C(57.0215)	tr|B4EEZ6|B4EEZ6_BURCJ	B4EEZ6	B4EEZ6_BURCJ	BCAL0047	Putative acyl-CoA dehydrogenase			0	0	0	0	2	0	0	0	0	0	0	0	0	0	0	0	0	99758424	0	0	83497632	128529712	113689096	118271328	0	0	0	0	0	102758976	90883728	72024800	0	99758424
TGDIAGVCGIETQVGLEQPFYNYR	TGDIAGVC[57.0215]GIETQVGLEQPFYNYR	K	V	67	90	24	2	8C(57.0215)	tr|B4ECZ7|B4ECZ7_BURCJ	B4ECZ7	B4ECZ7_BURCJ	BCAL1061	Putative arginine N-succinyltransferase, beta chain			5	3	1	2	4	3	2	3	4	3	1	4	1	4	2	2	100301312	119110072	112279392	152739488	205076688	161385440	212769264	234705488	90797824	112894904	136065280	137750928	158735936	191676144	172898448	227041808	100301312	119110072
TGLLTVFCR	TGLLTVFC[57.0215]R	R	H	35	43	9	2	8C(57.0215)	tr|B4EIW6|B4EIW6_BURCJ	B4EIW6	B4EIW6_BURCJ	BCAM0378	Uncharacterized protein			0	0	0	0	0	0	0	0	0	0	0	0	0	0	0	1	0	0	0	0	0	0	111160688	0	0	0	161001440	155016304	92033072	40418716	73133360	70063416	0	0
THVVTEGCIK	THVVTEGC[57.0215]IK	M	C	2	11	10	2	8C(57.0215)	tr|B4EAK7|B4EAK7_BURCJ	B4EAK7	B4EAK7_BURCJ	BCAL0971	4Fe-4S ferredoxin			0	0	0	1	0	0	0	0	0	0	0	0	0	1	0	0	0	0	0	0	0	0	0	0	0	0	0	0	0	0	0	0	0	0
TLGVILPCALNFGTDAPELMEVQAGK	TLGVILPC[57.0215]ALNFGTDAPELMEVQAGK	K	C	38	63	26	2	8C(57.0215)	sp|B4ELA5|PPNP_BURCJ	B4ELA5	PPNP_BURCJ	ppnP	Pyrimidine/purine nucleoside phosphorylase			0	3	0	2	0	0	0	0	1	1	3	3	0	0	2	0	0	42904568	55135328	44497184	0	54826236	43201180	0	32077410	23558254	99962320	0	75908720	0	18925244	0	0	42904568
TLLLGPNCPGTITPDELK	TLLLGPNC[57.0215]PGTITPDELK	K	L	122	139	18	2	8C(57.0215)	tr|B4EBY7|B4EBY7_BURCJ	B4EBY7	B4EBY7_BURCJ	sucD	Succinate--CoA ligase [ADP-forming] subunit alpha			4	6	4	3	5	3	5	3	5	4	4	3	3	4	3	4	4758911500	4060617220	4882554900	4948220900	5477325300	5517793300	5245928400	5267769900	4873457200	4816939000	4797518300	4332726800	4765077500	5091515900	4699434500	5125247500	4758911500	4060617220
TPLTAIACHVLLQK	TPLTAIAC[57.0215]HVLLQK	K	A	179	192	14	2,3	8C(57.0215)	tr|B4EIN4|B4EIN4_BURCJ	B4EIN4	B4EIN4_BURCJ	BCAM2468	Putative aldehyde dehydrogenase family protein			3	2	1	3	2	2	2	2	3	3	2	2	3	3	2	1	2060074110	2171347710	2133772420	1952201470	1660996350	1769176190	1336934270	1783394690	3834404350	3143086590	3724127230	2945585150	2822002180	2819733250	2897474050	1585853820	2177405180	1873820800
TPNPDVLCNAEIK	TPNPDVLC[57.0215]NAEIK	R	F	93	105	13	2	8C(57.0215)	sp|B4EE50|MNMA_BURCJ	B4EE50	MNMA_BURCJ	mnmA	tRNA-specific 2-thiouridylase MnmA			0	0	1	1	0	0	0	1	2	2	1	2	2	2	2	2	0	0	250851184	217248336	0	0	0	149007152	237087280	259346416	253219904	236970592	202339152	205194784	239023712	265060304	0	0
TSVNLAACIAAAAAR	TSVNLAAC[57.0215]IAAAAAR	R	V	429	443	15	2	8C(57.0215)	tr|B4ELZ9|B4ELZ9_BURCJ	B4ELZ9	B4ELZ9_BURCJ	glcB	Malate synthase G			2	1	0	1	0	0	1	0	1	2	1	0	2	1	0	0	219331600	207692000	239990096	302020352	150994080	104878672	141685200	214629712	226205392	25574288	294497984	197536864	171953408	74086224	179109568	94466792	219331600	207692000
TTLIGSICGIVTPTEGR	TTLIGSIC[57.0215]GIVTPTEGR	K	V	45	61	17	2	8C(57.0215)	tr|B4EHJ9|B4EHJ9_BURCJ	B4EHJ9	B4EHJ9_BURCJ	BCAM2350	ABC transporter ATP-binding protein			2	1	1	1	2	2	1	2	0	0	1	0	1	1	2	2	96928720	74161528	123302696	142207536	137280320	104889400	119907232	96200536	84439720	113655824	115505488	131627192	86263144	124002392	154414080	157095408	96928720	74161528
TVIGGSACPPAMLR	TVIGGSAC[57.0215]PPAMLR	R	T	302	315	14	2	8C(57.0215)	tr|B4EBK7|B4EBK7_BURCJ	B4EBK7	B4EBK7_BURCJ	BCAL1980	Putative acyl-CoA synthetase			0	0	0	0	0	1	0	0	0	0	0	0	0	0	0	0	0	0	0	0	0	0	0	0	0	0	0	0	0	0	0	0	0	0
VAGEAGLCVPIDLGSDPAAGGLVGANAGGSR	VAGEAGLC[57.0215]VPIDLGSDPAAGGLVGANAGGSR	R	L	127	157	31	2	8C(57.0215)	tr|B4EPW7|B4EPW7_BURCJ	B4EPW7	B4EPW7_BURCJ	BCAS0201	Putative FAD dependent oxidoreductase			1	1	2	3	2	2	3	2	3	2	3	2	2	1	1	3	112401040	121112552	112486200	118653872	145758064	140216592	153780064	133025176	162728880	169198128	155722128	148285072	163179424	161288896	173333264	156617728	112401040	121112552
VEDVIMGCANPEGATGANIAR	VEDVIMGC[57.0215]ANPEGATGANIAR	R	Q	49	69	21	2	8C(57.0215)	tr|B4EBK4|B4EBK4_BURCJ	B4EBK4	B4EBK4_BURCJ	BCAL1977	Putative thiolase			2	1	1	2	1	3	1	3	2	3	2	2	2	2	3	1	136512192	104177920	132789800	145018128	182162992	155850080	167523584	150416416	70866888	64786680	73446216	64188224	69578912	85687992	82314448	65175548	136512192	104177920
VFYQPEECEDVAPR	VFYQPEEC[57.0215]EDVAPR	R	H	1295	1308	14	2	8C(57.0215)	tr|B4E612|B4E612_BURCJ	B4E612	B4E612_BURCJ	glt1	Glutamate synthase large subunit			1	2	2	1	3	1	2	2	2	2	2	2	1	2	1	2	245098976	325826304	292483072	239633136	260437248	256399952	249893936	244656352	395419840	386179744	416015584	330992192	367673760	339595328	352418176	391721216	245098976	325826304
VGGLSVVCEDAAAAER	VGGLSVVC[57.0215]EDAAAAER	R	V	255	270	16	2	8C(57.0215)	tr|B4EJ31|B4EJ31_BURCJ	B4EJ31	B4EJ31_BURCJ	tyrB	Aminotransferase			1	2	4	2	1	2	2	2	4	3	3	1	2	2	6	2	1997308160	2055720060	2155041790	1918782720	2065920770	2003757440	1947918720	2024006400	2071229060	2126709500	2282231300	2077745150	2236918270	2100964860	2176901380	1962112770	1997308160	2055720060
VLAANDACVATLTR	VLAANDAC[57.0215]VATLTR	R	H	110	123	14	2	8C(57.0215)	tr|B4ELD9|B4ELD9_BURCJ	B4ELD9	B4ELD9_BURCJ	BCAM2740	Uncharacterized protein			0	0	1	1	2	1	2	2	1	0	0	0	0	0	2	2	92011840	63361024	72206480	96529808	191442400	172800496	174816336	169259200	114419608	62401112	100387712	106636536	147009408	175788256	147893216	189583232	92011840	63361024
VLAEMPECDYLFTDRFDIDENGDEVR	VLAEMPEC[57.0215]DYLFTDRFDIDENGDEVR	R	R	431	456	26	3	8C(57.0215)	tr|B4ECE5|B4ECE5_BURCJ	B4ECE5	B4ECE5_BURCJ	wbxD	Glycosyltransferase			0	0	0	1	1	1	2	0	1	1	0	0	1	0	2	1	0	0	0	16103878	34616760	0	0	0	18160992	0	0	0	0	0	16907964	19389234	0	0
VMDEPLTCTPETDVNEVR	VMDEPLTC[57.0215]TPETDVNEVR	K	R	74	91	18	2	8C(57.0215)	tr|B4E7H0|B4E7H0_BURCJ	B4E7H0	B4E7H0_BURCJ	BCAL1465	Uncharacterized protein			3	2	2	2	1	3	1	2	1	2	2	2	3	3	1	2	478035328	407814432	403921664	401582464	255831792	373535424	365013632	406576960	314957792	542672830	381044896	422496544	222436736	476112672	333412768	368233024	478035328	407814432
VNHVGEVCAQALYQAQK	VNHVGEVC[57.0215]AQALYQAQK	R	L	52	68	17	2,3	8C(57.0215)	sp|B4E6K2|COQ7_BURCJ	B4E6K2	COQ7_BURCJ	coq7	2-nonaprenyl-3-methyl-6-methoxy-1,4-benzoquinol hydroxylase			1	1	5	2	1	1	2	1	2	2	1	1	0	1	1	0	374701344	387549056	389821120	407962048	158125312	221119696	191097152	286432064	159015216	241901664	143340656	161723152	89497968	127560520	100689496	61460652	374701344	387549056
VNVHGGACALGHPIGASGAR	VNVHGGAC[57.0215]ALGHPIGASGAR	K	V	340	359	20	2,3,4	8C(57.0215)	tr|B4EPC5|B4EPC5_BURCJ	B4EPC5	B4EPC5_BURCJ	BCAS0737	Putative acetyl-CoA acetyltransferase			0	0	0	0	3	3	5	3	0	0	1	0	0	0	4	1	75667664	34868612	73298888	0	896342020	812675780	716782980	423616640	19538860	0	22649996	57443328	117727864	79033024	183734272	105196704	88546992	48086072
VPAVLLNCYTTDSGLSSIVPAEVAGGHAATEYLLR	VPAVLLNC[57.0215]YTTDSGLSSIVPAEVAGGHAATEYLLR	R	A	140	174	35	3	8C(57.0215)	tr|B4EM66|B4EM66_BURCJ	B4EM66	B4EM66_BURCJ	BCAM0764	LacI family regulatory protein			0	0	0	0	0	0	0	0	0	0	0	0	1	0	0	0	0	0	0	0	0	0	0	0	0	0	0	0	0	0	0	0	0	0
VPFLAQGCEPDTER	VPFLAQGC[57.0215]EPDTER	K	V	8	21	14	2	8C(57.0215)	tr|B4EPP9|B4EPP9_BURCJ	B4EPP9	B4EPP9_BURCJ	BCAS0132	Putative amidinohydrolase			0	0	0	0	0	1	0	0	1	0	0	0	1	0	0	0	0	0	0	0	26738880	0	0	0	0	0	0	0	19145060	44805148	31658676	38902176	0	0
VPYGTLLCVSDKPLHGELK	VPYGTLLC[57.0215]VSDKPLHGELK	R	L	441	459	19	3,4	8C(57.0215)	tr|B4EN19|B4EN19_BURCJ	B4EN19	B4EN19_BURCJ	amn	AMP nucleosidase			3	3	1	3	3	1	2	2	2	4	1	3	0	1	0	0	561680830	518530432	484101760	445242112	515187968	513048992	579910780	474461088	569604860	541844350	391396480	438385280	272356928	478737696	369048928	386464704	554686460	470786144
VSFGAAFCR	VSFGAAFC[57.0215]R	R	L	144	152	9	2	8C(57.0215)	tr|B4EN51|B4EN51_BURCJ	B4EN51	B4EN51_BURCJ	pyrB	Putative aspartate carbomyltransferase			0	0	0	0	0	0	1	0	0	0	0	0	0	0	0	0	0	0	0	0	0	0	0	0	0	0	0	0	0	0	0	0	0	0
WNDGLLACLSDSER	WNDGLLAC[57.0215]LSDSER	K	Q	117	130	14	2	8C(57.0215)	tr|B4EBM6|B4EBM6_BURCJ	B4EBM6	B4EBM6_BURCJ	BCAL1999	MarR family regulatory protein			0	3	0	0	0	1	0	1	0	0	0	0	0	0	0	0	33975588	25838152	0	0	0	44468820	0	0	0	0	0	0	0	0	0	0	33975588	25838152
WVEQGVGCSK	WVEQGVGC[57.0215]SK	R	V	608	617	10	2	8C(57.0215)	tr|B4ELZ9|B4ELZ9_BURCJ	B4ELZ9	B4ELZ9_BURCJ	glcB	Malate synthase G			0	0	2	2	0	0	1	2	0	0	2	2	0	0	0	0	237318544	235929184	254338320	248786688	219099648	228252656	215820224	221597328	280279776	219473568	262297840	258996560	156680640	185740128	189999392	187562720	237318544	235929184
YTLFAEGCR	YTLFAEGC[57.0215]R	K	G	191	199	9	2	8C(57.0215)	tr|B4E7H3|B4E7H3_BURCJ	B4E7H3	B4E7H3_BURCJ	BCAL1468	Putative electron transport protein	BCAS0609	tr|B4EP03|B4EP03_BURCJ	0	1	0	0	0	0	0	0	0	0	0	0	0	0	1	0	0	0	0	0	0	531409760	535330944	0	0	0	602218240	574206340	587984000	607014210	613143940	565894530	0	0
EISSQPSPR	EISSQPS[668.2276]PR	K	E	56	64	9	2	7S(668.2276)	tr|B4ED69|B4ED69_BURCJ	B4ED69	B4ED69_BURCJ	ask	Aspartokinase			0	0	0	0	0	0	0	0	0	0	0	0	1	0	0	0	0	0	0	0	33689488	0	0	0	55754420	0	0	0	37596800	17615608	44392060	43221552	0	0
GAIDAPSPSQLDDAR	GAIDAPS[668.2276]PSQLDDAR	R	R	136	150	15	2	7S(668.2276)	tr|B4EHK6|B4EHK6_BURCJ	B4EHK6	B4EHK6_BURCJ	BCAM2357	Putative alpha/beta hydrolase			0	0	0	0	0	1	0	0	0	0	0	0	0	0	0	0	18202874	0	24600434	43344784	0	9567581	11096976	13757283	25029850	24726648	0	0	0	0	10224521	14151714	18202874	0
GDPSAGSLK	GDPSAGS[668.2276]LK	R	Q	337	345	9	2	7S(668.2276)	tr|B4EAS4|B4EAS4_BURCJ	B4EAS4	B4EAS4_BURCJ	rpoN	RNA polymerase sigma-54 factor			0	0	0	0	0	0	0	0	1	0	0	0	0	0	0	0	139982816	175597200	141594640	211065328	127062464	0	0	0	92227968	100380168	59742104	74394168	68272864	0	0	0	139982816	175597200
KLTDALSVSPQIAAADLPALHAVGIR	KLTDALS[668.2276]VSPQIAAADLPALHAVGIR	R	A	6	31	26	4	7S(668.2276)	tr|B4EAB8|B4EAB8_BURCJ	B4EAB8	B4EAB8_BURCJ	BCAL1819	Uncharacterized protein			0	0	0	0	0	0	0	0	0	0	0	0	0	0	0	1	0	0	0	0	0	0	0	0	0	0	0	0	0	0	0	0	0	0
PNVDLTSQAMR	PNVDLTS[668.2276]QAMR	R	P	722	732	11	2	7S(668.2276)	tr|B4E908|B4E908_BURCJ	B4E908	B4E908_BURCJ	BCAL2735	Isocitrate dehydrogenase [NADP]			0	0	1	0	0	0	0	0	0	0	0	0	0	0	0	0	0	0	0	0	0	0	0	0	0	0	0	0	0	0	0	0	0	0
PVVAIYSTFLQR	PVVAIYS[668.2276]TFLQR	K	A	382	393	12	2	7S(668.2276)	sp|B4EN29|DXS_BURCJ	B4EN29	DXS_BURCJ	dxs	1-deoxy-D-xylulose-5-phosphate synthase			1	0	0	0	0	0	0	0	0	0	0	0	0	0	0	0	361409376	0	0	0	0	0	0	0	0	0	0	0	0	0	0	0	0	0
RLEEELSDLLASTVK	RLEEELS[668.2276]DLLASTVK	R	L	247	261	15	4	7S(668.2276)	tr|B4E584|B4E584_BURCJ	B4E584	B4E584_BURCJ	BCAL0027	Chromosome partitioning protein ParB			0	0	0	0	0	0	0	0	0	0	0	0	0	1	0	0	0	0	0	0	0	0	0	0	0	0	0	0	0	0	0	0	0	0
TDLAVASR	TDLAVAS[668.2276]R	K	Y	884	891	8	2	7S(668.2276)	tr|B4E8C5|B4E8C5_BURCJ	B4E8C5	B4E8C5_BURCJ	ppc	Phosphoenolpyruvate carboxylase			1	0	0	0	0	1	0	1	0	2	1	0	0	1	0	0	644726080	752079170	698280000	935850820	497011232	517190272	501858784	590043580	926316800	829130820	851853760	744924290	463216544	549553470	493937984	504954368	644726080	752079170
TGTYVDSGAK	TGTYVDS[668.2276]GAK	K	A	306	315	10	2	7S(668.2276)	tr|B4EBD6|B4EBD6_BURCJ	B4EBD6	B4EBD6_BURCJ	BCAL0885	Putative 3-hydroxyacyl-CoA dehydrogenase oxidoreductase			0	0	0	0	0	1	1	1	0	0	0	0	0	0	1	1	31937108	32404908	21671546	33008598	0	25514232	27343054	45328660	74489600	58171080	66227436	56695152	58421260	44234992	54126252	62942352	31937108	32404908
TLAGDLSIAR	TLAGDLS[668.2276]IAR	R	N	50	59	10	2	7S(668.2276)	tr|B4EF96|B4EF96_BURCJ	B4EF96	B4EF96_BURCJ	BCAM0951	GntR family regulatory protein			0	0	0	0	0	0	0	0	0	0	0	0	0	1	0	0	0	0	0	0	0	0	0	0	0	0	0	0	0	0	0	0	0	0
VGALQDSSLVAR	VGALQDS[668.2276]SLVAR	R	R	145	156	12	2	7S(668.2276)	tr|B4EJQ3|B4EJQ3_BURCJ	B4EJQ3	B4EJQ3_BURCJ	ceoR	LysR family regulatory protein			0	0	1	0	0	0	0	0	0	0	0	0	0	0	0	0	85982912	69284704	67333544	57692072	72471840	68408424	66624580	63763252	70382408	77827976	69180080	76772240	0	0	0	0	85982912	69284704
AIGAARSSIR	AIGAARS[568.2115]SIR	K	V	74	83	10	2	7S(568.2115)	tr|B4E8Q9|B4E8Q9_BURCJ	B4E8Q9	B4E8Q9_BURCJ	BCAL1636	Putative exported endonuclease			0	0	0	0	0	1	0	0	0	0	0	0	0	0	0	0	131926280	119168632	112759624	130596680	133520408	120304424	142195440	116446464	131326360	115910912	0	0	96289328	114874008	107075696	121419320	131926280	119168632
AIVGTRSAADMLNQDRDALR	AIVGTRS[568.2115]AADMLNQDRDALR	R	E	217	236	20	2	7S(568.2115)	tr|B4EAW2|B4EAW2_BURCJ	B4EAW2	B4EAW2_BURCJ	hflK	Protein HflK			0	0	0	0	0	0	1	0	0	0	0	0	0	0	0	0	0	0	0	0	28252996	0	13706437	0	0	0	0	0	0	0	0	0	0	0
ALDQVASTVNQQINAAK	ALDQVAS[568.2115]TVNQQINAAK	K	A	57	73	17	2	7S(568.2115)	tr|B4ED22|B4ED22_BURCJ	B4ED22	B4ED22_BURCJ	BCAL1086	Putative lipoprotein			6	3	4	4	0	0	0	0	3	3	0	0	0	0	0	0	140676192	101591968	57941556	121968656	0	0	0	0	0	68436184	0	0	0	0	0	0	140676192	101591968
ALGVAPSEYFR	ALGVAPS[568.2115]EYFR	K	R	245	255	11	2	7S(568.2115)	tr|B4EHN0|B4EHN0_BURCJ	B4EHN0	B4EHN0_BURCJ	BCAM0198	AraC family regulatory protein			0	0	1	0	0	0	0	0	0	0	0	0	0	0	0	0	0	0	0	0	0	0	0	0	0	0	0	0	0	0	0	0	0	0
DAIAALSAR	DAIAALS[568.2115]AR	R	G	848	856	9	2	7S(568.2115)	tr|B4EKV2|B4EKV2_BURCJ	B4EKV2	B4EKV2_BURCJ	BCAM2683	Putative cation-transporting ATPase membrane protein			0	0	0	1	0	0	0	0	0	0	0	0	0	0	1	0	0	58854156	0	123532608	0	0	164824048	0	44678220	156408720	101753648	140474672	212771584	0	236942752	277950656	0	58854156
DKLGARSVEIAEADALR	DKLGARS[568.2115]VEIAEADALR	K	L	105	121	17	2	7S(568.2115)	tr|B4EAQ7|B4EAQ7_BURCJ	B4EAQ7	B4EAQ7_BURCJ	BCAL0794	Uncharacterized protein			0	0	0	0	0	0	0	0	0	0	0	0	1	0	0	0	0	0	0	0	0	0	0	0	0	0	0	0	0	0	0	0	0	0
EAGQAISAR	EAGQAIS[568.2115]AR	K	L	272	280	9	2	7S(568.2115)	tr|B4EH56|B4EH56_BURCJ	B4EH56	B4EH56_BURCJ	kdgR	Transcriptional regulator KdgR			0	0	1	0	0	0	0	0	0	0	1	0	1	1	0	0	312109280	414761280	395697664	327464128	281361632	304259264	290156448	283445824	1257520000	0	1471104770	1307750660	951099900	999194430	976998080	1023277250	312109280	414761280
EVASKTSDNAGDGTTTATVLAQSIVR	EVASKTS[568.2115]DNAGDGTTTATVLAQSIVR	K	E	76	101	26	3	7S(568.2115)	tr|B4ECT7|B4ECT7_BURCJ	B4ECT7	B4ECT7_BURCJ	groL	60 kDa chaperonin			0	0	0	0	0	0	0	0	1	1	0	0	1	0	0	0	46424444	0	0	58407828	37978172	0	0	0	138867168	99267368	53590784	0	48218744	29676594	0	0	46424444	0
HALAALSGR	HALAALS[568.2115]GR	R	K	294	302	9	2	7S(568.2115)	tr|B4EJW6|B4EJW6_BURCJ	B4EJW6	B4EJW6_BURCJ	BCAM0464	LysR family regulatory protein			0	0	0	0	0	0	0	0	0	0	0	0	1	0	0	0	0	0	0	0	0	0	0	0	0	0	0	0	64962676	0	0	0	0	0
LAEAARSEAVR	LAEAARS[568.2115]EAVR	R	V	107	117	11	3	7S(568.2115)	tr|B4EJU9|B4EJU9_BURCJ	B4EJU9	B4EJU9_BURCJ	zwf	Glucose-6-phosphate 1-dehydrogenase			0	0	0	0	0	0	0	0	0	1	0	0	0	0	0	0	254441328	339357824	318073920	329615616	88340752	170823984	162473552	117713480	267380016	225036192	249581696	114885272	99615040	42834920	79265968	88432704	254441328	339357824
MLAELASVLLR	MLAELAS[568.2115]VLLR	R	R	105	115	11	2	7S(568.2115)	tr|B4E5Q5|B4E5Q5_BURCJ	B4E5Q5	B4E5Q5_BURCJ	BCAL1017	Putative transposase			0	0	0	0	0	1	0	1	0	0	0	0	0	0	0	1	0	0	0	0	0	1207484930	0	1128814590	0	0	0	0	0	0	0	742918270	0	0
MSAIPNSDQPGSPANPPK	MSAIPNS[568.2115]DQPGSPANPPK	-	L	1	18	18	2	7S(568.2115)	tr|B4EM51|B4EM51_BURCJ	B4EM51	B4EM51_BURCJ	lysP	Lysine-specific permease			0	0	0	0	0	0	0	0	0	0	0	1	0	0	1	0	0	0	0	0	0	0	0	0	52053604	0	0	69901136	0	0	0	0	0	0
NIVAVASGK	NIVAVAS[568.2115]GK	K	G	99	107	9	2	7S(568.2115)	tr|B4E8D8|B4E8D8_BURCJ	B4E8D8	B4E8D8_BURCJ	BCAL2644	Iron-sulfur cluster carrier protein			0	0	0	0	0	0	0	0	0	1	0	0	0	0	0	0	27512338	0	0	13908822	0	0	0	0	79653512	29851922	0	0	0	0	0	0	27512338	0
QPAGTTSSLVVR	QPAGTTS[568.2115]SLVVR	R	N	8	19	12	2	7S(568.2115)	tr|B4EAS5|B4EAS5_BURCJ	B4EAS5	B4EAS5_BURCJ	BCAL0814	ABC transporter ATP-binding protein			0	1	0	0	0	0	0	0	0	0	0	0	0	0	0	0	0	0	0	0	0	0	0	0	0	0	0	0	0	0	0	0	0	0
TIGVMGSGK	TIGVMGS[568.2115]GK	R	E	7	15	9	2	7S(568.2115)	tr|B4EPN7|B4EPN7_BURCJ	B4EPN7	B4EPN7_BURCJ	BCAS0120	Uncharacterized protein			0	0	0	0	0	0	0	0	0	0	0	1	0	0	0	0	0	0	0	0	0	0	0	0	0	0	0	327825664	0	0	0	0	0	0
TVFEEISGGADVLTVGK	TVFEEIS[568.2115]GGADVLTVGK	K	Y	403	419	17	3	7S(568.2115)	tr|B4E6V3|B4E6V3_BURCJ	B4E6V3	B4E6V3_BURCJ	BCAL0380	ABC transporter ATP-binding subunit			1	0	0	0	0	0	0	0	0	0	0	0	0	0	0	0	0	0	0	0	0	0	0	0	0	0	0	0	0	0	0	0	0	0
VAELQESFLR	VAELQES[568.2115]FLR	K	A	44	53	10	2	7S(568.2115)	sp|B4EDZ4|GRPE_BURCJ	B4EDZ4	GRPE_BURCJ	grpE	Protein GrpE			0	0	0	0	0	0	0	0	0	0	0	0	0	0	0	1	0	0	0	0	0	0	0	0	0	0	0	0	0	0	0	5.28796e+06	0	0
YDLGPASSVTTTGSGPALK	YDLGPAS[568.2115]SVTTTGSGPALK	R	V	39	57	19	2	7S(568.2115)	tr|B4E9Q0|B4E9Q0_BURCJ	B4E9Q0	B4E9Q0_BURCJ	BCAL0700	Putative lipoprotein			0	8	7	9	0	0	0	0	5	6	4	4	0	0	0	0	0	50380908	47336860	57637380	0	0	0	0	83000136	65640252	53486720	68934072	0	0	0	0	0	50380908
QLVLVISQSGETADTLAALK	QLVLVIS[203.0794]QS[203.0794]GETADTLAALK	R	H	337	356	20	4	7S(203.0794),9S(203.0794)	tr|B4E934|B4E934_BURCJ	B4E934	B4E934_BURCJ	glmS	Glutamine--fructose-6-phosphate aminotransferase [isomerizing]			1	1	0	0	0	0	0	0	0	0	0	0	0	0	0	0	1850386300	3487902980	3692695040	1919042560	2297433090	2643001860	0	0	1778216700	1059828930	1913492350	0	0	0	0	0	1850386300	3487902980
AAAIAQSGSR	AAAIAQS[203.0794]GSR	R	Y	44	53	10	2	7S(203.0794)	tr|B4EPX8|B4EPX8_BURCJ	B4EPX8	B4EPX8_BURCJ	BCAS0212	Uncharacterized protein			0	1	0	0	0	0	0	0	0	0	0	0	0	0	0	0	0	0	0	0	0	0	0	0	0	0	0	0	0	0	0	0	0	0
AAGVNPSDVK	AAGVNPS[203.0794]DVK	R	A	39	48	10	2	7S(203.0794)	tr|B4E6S8|B4E6S8_BURCJ	B4E6S8	B4E6S8_BURCJ	BCAL0356	Putative quinone oxidoreductase			0	0	0	0	0	0	0	1	0	0	0	0	0	0	0	0	0	0	0	0	0	0	0	0	0	0	0	0	0	0	0	0	0	0
AASGGLSADEK	AASGGLS[203.0794]ADEK	R	A	170	180	11	2	7S(203.0794)	tr|B4E7G7|B4E7G7_BURCJ	B4E7G7	B4E7G7_BURCJ	BCAL1462	Putative Trp repressor binding protein			0	0	0	0	0	0	0	0	0	0	0	0	0	0	0	1	0	0	0	0	0	0	137112176	0	0	0	0	218908304	211816208	146440032	183386528	167921744	0	0
AGNVPVSVPQRLANLWISWR	AGNVPVS[203.0794]VPQRLANLWISWR	R	F	602	621	20	2	7S(203.0794)	tr|B4EJZ3|B4EJZ3_BURCJ	B4EJZ3	B4EJZ3_BURCJ	BCAM0491	TonB-dependent receptor			0	0	0	1	0	0	0	0	0	0	0	0	0	0	0	0	0	0	0	14603624	0	0	0	0	0	0	0	0	0	0	0	0	0	0
ALADMESGQILK	ALADMES[203.0794]GQILK	K	V	24	35	12	2	7S(203.0794)	tr|B4E707|B4E707_BURCJ	B4E707	B4E707_BURCJ	BCAL1441	SirA-like protein			0	0	0	0	0	0	0	0	0	0	0	0	0	1	0	0	0	0	0	0	0	0	0	0	0	0	0	0	0	0	0	0	0	0
ALAGAPSASQALDGAAR	ALAGAPS[203.0794]ASQALDGAAR	K	N	143	159	17	2	7S(203.0794)	tr|B4EA61|B4EA61_BURCJ	B4EA61	B4EA61_BURCJ	BCAL0736	Phosphoenolpyruvate-protein phosphotransferase			0	0	0	0	1	0	0	0	0	0	0	1	0	0	0	0	0	0	0	0	0	0	0	0	0	0	0	0	0	0	0	0	0	0
ALDGLRSDLLANEAR	ALDGLRS[203.0794]DLLANEAR	R	A	424	438	15	2	7S(203.0794)	tr|B4E6B1|B4E6B1_BURCJ	B4E6B1	B4E6B1_BURCJ	BCAL1391	Putative cellulose biosynthesis protein			0	0	0	0	1	0	0	0	0	0	0	0	0	0	0	0	0	0	0	0	176782992	0	0	0	0	0	0	0	0	0	0	0	0	0
ALSIGASAEVGNVWAAGEK	ALSIGAS[203.0794]AEVGNVWAAGEK	K	L	739	757	19	2	7S(203.0794)	tr|B4EFW9|B4EFW9_BURCJ	B4EFW9	B4EFW9_BURCJ	BCAM2172	Putative patatin-like phospholipase			0	1	0	0	0	0	0	0	0	0	0	0	0	0	0	0	0	0	0	0	0	0	0	0	0	0	0	0	0	0	0	0	0	0
DAVTDVSGR	DAVTDVS[203.0794]GR	R	G	441	449	9	2	7S(203.0794)	tr|B4EMM7|B4EMM7_BURCJ	B4EMM7	B4EMM7_BURCJ	BCAM0825	Putative chemotaxis-related two component response regulator/histidine kinase			0	0	0	0	0	0	0	0	0	0	0	0	0	1	0	0	0	0	0	0	0	0	0	0	0	0	0	0	0	0	0	0	0	0
DIGLPGSFQTR	DIGLPGS[203.0794]FQTR	K	F	832	842	11	2	7S(203.0794)	tr|B4ED16|B4ED16_BURCJ	B4ED16	B4ED16_BURCJ	mdtB	Multidrug resistance protein MdtB			0	0	0	0	0	0	1	0	0	0	0	0	0	0	0	0	0	0	0	0	0	0	0	0	0	0	0	0	0	0	0	0	0	0
DTGAAGSEAVAK	DTGAAGS[203.0794]EAVAK	R	R	234	245	12	2	7S(203.0794)	tr|B4EF80|B4EF80_BURCJ	B4EF80	B4EF80_BURCJ	BCAM0935	TetR family regulatory protein			1	0	0	0	0	0	0	0	0	0	0	0	0	0	0	0	91020152	79081736	74142368	69317408	76406488	0	0	0	57748928	56784988	0	0	0	0	0	0	91020152	79081736
GLAPPASITLIGGPIDAR	GLAPPAS[203.0794]ITLIGGPIDAR	R	L	180	197	18	2	7S(203.0794)	tr|B4EEI6|B4EEI6_BURCJ	B4EEI6	B4EEI6_BURCJ	BCAL1249	Putative PHB depolymerase			0	0	0	0	1	0	0	0	0	0	0	0	1	0	0	0	0	0	0	0	52946496	0	0	0	0	0	0	0	35453884	0	0	0	0	0
GTVADSSGK	GTVADSS[203.0794]GK	R	F	220	228	9	2	7S(203.0794)	tr|B4EQ19|B4EQ19_BURCJ	B4EQ19	B4EQ19_BURCJ	BCAS0251	Putative lipoprotein			0	1	0	0	0	0	0	0	0	0	0	0	0	0	0	0	0	606844800	0	543604540	0	0	0	0	0	200286688	0	0	0	0	0	0	0	606844800
IGDIIASGEGGYDAYNTGTK	IGDIIAS[203.0794]GEGGYDAYNTGTK	K	D	765	784	20	2	7S(203.0794)	tr|B4EDP7|B4EDP7_BURCJ	B4EDP7	B4EDP7_BURCJ	BCAL1166	Uncharacterized protein			1	0	0	0	0	0	0	0	0	0	0	0	0	0	0	0	0	0	0	0	0	0	0	0	0	0	0	0	0	0	0	0	0	0
LGALPPSAAR	LGALPPS[203.0794]AAR	R	A	442	451	10	2	7S(203.0794)	tr|B4EAB1|B4EAB1_BURCJ	B4EAB1	B4EAB1_BURCJ	BCAL1813	Multidrug efflux system outer membrane protein			0	0	0	0	0	0	0	0	0	0	0	0	1	0	0	0	0	0	0	0	214881600	0	0	0	206638736	0	0	0	90927248	123303168	135286768	145488688	0	0
QDIAVLSYR	QDIAVLS[203.0794]YR	K	G	449	457	9	2	7S(203.0794)	tr|B4ELW3|B4ELW3_BURCJ	B4ELW3	B4ELW3_BURCJ	BCAM1803	Uncharacterized protein			0	0	0	0	0	0	0	0	0	0	0	1	0	0	0	0	0	0	0	0	0	0	0	0	0	0	0	0	0	0	0	0	0	0
QGTGGTSGAPYLR	QGTGGTS[203.0794]GAPYLR	K	K	281	293	13	2	7S(203.0794)	sp|B4E9J1|T23O_BURCJ	B4E9J1	T23O_BURCJ	kynA	Tryptophan 2,3-dioxygenase			0	0	0	0	1	0	0	0	0	0	0	0	0	0	0	0	0	0	0	0	43390024	0	0	0	0	0	0	0	0	0	0	0	0	0
QSDINDSDR	QSDINDS[203.0794]DR	R	D	320	328	9	2	7S(203.0794)	tr|B4E8A1|B4E8A1_BURCJ	B4E8A1	B4E8A1_BURCJ	BCAL1604	Hypothetical phage protein			0	1	0	0	0	0	0	0	0	0	0	0	0	0	0	0	0	0	0	0	0	0	0	0	0	0	0	0	0	0	0	0	0	0
TEIRYNSEWSMPLGADGMIK	TEIRYNS[203.0794]EWSMPLGADGMIK	K	L	134	153	20	4	7S(203.0794)	tr|B4EET2|B4EET2_BURCJ	B4EET2	B4EET2_BURCJ	tyrZ	Tyrosine--tRNA ligase			0	0	0	0	0	0	0	1	0	0	0	0	0	0	0	0	50414296	0	0	0	0	0	0	8468390	0	0	0	0	0	0	25990010	0	50414296	0
TSWVYASRGQNFLR	TSWVYAS[203.0794]RGQNFLR	R	T	156	169	14	2	7S(203.0794)	tr|B4ECS3|B4ECS3_BURCJ	B4ECS3	B4ECS3_BURCJ	rmlD	dTDP-4-dehydrorhamnose reductase			0	0	0	0	0	0	0	0	0	1	0	0	0	0	0	0	0	0	0	0	0	0	0	0	59188920	62842708	38751024	22357156	0	0	0	0	0	0
VDLIFGSHSQLR	VDLIFGS[203.0794]HSQLR	R	A	682	693	12	2	7S(203.0794)	sp|B4EE21|KATG1_BURCJ	B4EE21	KATG1_BURCJ	katG1	Catalase-peroxidase 1			0	0	0	0	0	0	0	0	0	0	0	0	1	0	0	0	0	0	0	0	0	0	0	0	0	0	0	0	0	0	0	0	0	0
VLELLGSDEGAK	VLELLGS[203.0794]DEGAK	K	L	288	299	12	2	7S(203.0794)	tr|B4EFZ6|B4EFZ6_BURCJ	B4EFZ6	B4EFZ6_BURCJ	kbl	2-amino-3-ketobutyrate coenzyme A ligase			0	0	0	1	0	0	0	0	0	0	0	0	0	0	0	0	0	0	0	0	0	0	0	0	0	0	0	0	0	0	0	0	0	0
VLLDDGSVMR	VLLDDGS[203.0794]VMR	R	V	211	220	10	2	7S(203.0794)	tr|B4E7B4|B4E7B4_BURCJ	B4E7B4	B4E7B4_BURCJ	BCAL0403	Putative outer membrane-bound lytic murein transglycosylase			0	0	0	0	0	0	0	0	0	0	0	1	0	0	0	0	0	0	0	0	0	0	0	0	0	0	0	0	0	0	0	0	0	0
VNELGVSEPILQQQGSDR	VNELGVS[203.0794]EPILQQQGSDR	R	L	249	266	18	2	7S(203.0794)	tr|B4EE27|B4EE27_BURCJ	B4EE27	B4EE27_BURCJ	secD	Protein translocase subunit SecD			0	0	0	0	0	0	0	0	0	0	0	0	0	0	0	1	0	0	0	0	0	0	0	0	0	0	0	0	0	0	0	25045394	0	0
VVAAAASVLSNLSQFAGVVLTPR	VVAAAAS[203.0794]VLSNLSQFAGVVLTPR	R	R	107	129	23	2	7S(203.0794)	sp|B4EDZ7|HRCA_BURCJ	B4EDZ7	HRCA_BURCJ	hrcA	Heat-inducible transcription repressor HrcA			0	0	0	0	0	0	0	0	0	0	0	0	0	1	0	0	0	0	0	0	12511764	19486556	25525344	19347438	0	27445248	0	29204888	19314842	26069844	0	33266206	0	0
AEIAQAMNMALFEGLLER	AEIAQAM[15.9949]NM[15.9949]ALFEGLLER	R	S	43	60	18	2	7M(15.9949),9M(15.9949)	tr|B4EK05|B4EK05_BURCJ	B4EK05	B4EK05_BURCJ	BCAM0502	Uncharacterized protein			0	0	0	0	0	0	0	0	0	0	0	0	0	0	0	1	0	0	0	0	0	0	0	0	0	0	0	0	0	0	0	0	0	0
GPASTLMACPGQTPQQR	GPASTLM[15.9949]AC[57.0215]PGQTPQQR	K	F	91	107	17	2	7M(15.9949),9C(57.0215)	tr|B4E732|B4E732_BURCJ	B4E732	B4E732_BURCJ	eco	Ecotin			2	2	2	4	2	1	2	4	3	5	3	2	2	2	1	2	84444256	81802680	94696224	103614744	76785808	42513328	46581000	89610408	106886096	83659000	58569744	72946336	66081248	54512820	46252372	12779178	84444256	81802680
AGAGVLMSSTAR	AGAGVLM[15.9949]S[203.0794]S[203.0794]TAR	R	R	581	592	12	2	7M(15.9949),8S(203.0794),9S(203.0794)	tr|B4E680|B4E680_BURCJ	B4E680	B4E680_BURCJ	BCAL1359	Uncharacterized protein			0	0	2	0	0	0	0	0	0	0	0	1	0	0	0	0	146635280	85405168	79720984	231969648	63604892	28921774	14625662	58756048	182563104	123807616	90236400	101403440	44574684	33933104	48115488	41511632	146635280	85405168
AGAGVLMSSTAR	AGAGVLM[15.9949]S[203.0794]STAR	R	R	581	592	12	2	7M(15.9949),8S(203.0794)	tr|B4E680|B4E680_BURCJ	B4E680	B4E680_BURCJ	BCAL1359	Uncharacterized protein			1	0	0	0	0	0	0	0	0	0	0	0	0	0	0	0	1186683390	4084840700	3747191810	3798877700	2769083900	0	0	0	12440600600	12255914000	0	0	0	0	0	0	1186683390	4084840700
LSDDGFMMK	LSDDGFM[15.9949]M[15.9949]K	R	M	340	348	9	2	7M(15.9949),8M(15.9949)	tr|B4E7C3|B4E7C3_BURCJ	B4E7C3	B4E7C3_BURCJ	BCAL0413	Uncharacterized protein			0	1	0	0	0	0	0	0	0	0	0	0	0	0	0	0	299607104	367806592	346321728	466163040	253211856	175926064	0	278661120	291772192	351793024	372596736	0	0	0	0	0	299607104	367806592
GNAQFPMCGFSGR	GNAQFPM[15.9949]C[57.0215]GFSGR	K	A	22	34	13	2	7M(15.9949),8C(57.0215)	tr|B4E6U4|B4E6U4_BURCJ	B4E6U4	B4E6U4_BURCJ	BCAL0372	Glutaredoxin			2	1	1	1	1	0	0	1	0	1	0	0	0	0	0	0	70711480	58354456	65922808	66817852	29738324	30644712	36318696	41002604	32260394	57049648	51634380	39305212	31149948	36251748	28624706	49883528	70711480	58354456
AAINAPMQGTAADLIK	AAINAPM[15.9949]QGTAADLIK	R	L	831	846	16	2	7M(15.9949)	tr|B4EN22|B4EN22_BURCJ	B4EN22	B4EN22_BURCJ	polA	DNA polymerase I			0	1	1	1	1	2	1	2	0	3	2	1	4	2	1	2	39040620	39659572	49255372	62271736	54044204	45574520	45375844	41072804	68362960	73072568	75529600	67173440	78953072	56120948	72165552	103047680	39040620	39659572
AAITASMVAELR	AAITASM[15.9949]VAELR	M	A	2	13	12	2	7M(15.9949)	sp|B4ECN0|EFTS_BURCJ	B4ECN0	EFTS_BURCJ	tsf	Elongation factor Ts			4	2	2	3	2	0	1	3	2	2	0	2	1	0	1	0	560985980	664150590	703031040	826362180	297848160	177035088	71653456	138655088	921495420	643095940	687853630	661983620	206817088	308526592	122965760	267080608	560985980	664150590
AAPAEAMEK	AAPAEAM[15.9949]EK	R	V	246	254	9	2	7M(15.9949)	sp|B4E5W6|SYP_BURCJ	B4E5W6	SYP_BURCJ	proS	Proline--tRNA ligase			1	0	1	0	1	1	1	1	1	1	1	1	1	1	1	0	5007273	3412881	5655037	3438340	1.05749e+06	2117294	5.27158e+06	6219726	4309037	3.93749e+06	5665952	6.34405e+06	2.7777e+06	5.87786e+06	5.32755e+06	5424364	5007273	3412881
AAQLASMIPNYPVPSYVEYFQIKPQLFDSTGR	AAQLASM[15.9949]IPNYPVPSYVEYFQIKPQLFDSTGR	K	A	58	89	32	3	7M(15.9949)	tr|B4E8J8|B4E8J8_BURCJ	B4E8J8	B4E8J8_BURCJ	BCAL0555	Putative transglycosylase			0	0	0	0	0	1	0	0	1	0	1	0	0	0	0	0	0	0	0	0	0	0	0	0	10085635	0	0	0	0	0	0	0	0	0
ADAVAFMR	ADAVAFM[15.9949]R	R	L	281	288	8	2	7M(15.9949)	tr|B4EI98|B4EI98_BURCJ	B4EI98	B4EI98_BURCJ	BCAM0286	Putative alcohol dehydrogenase			1	1	1	1	0	2	0	0	0	0	0	0	0	0	0	0	113076736	160279536	149910816	158653168	111545616	131856208	87781600	115994792	52705400	53902108	73357344	51783724	30644662	12806050	22947634	0	113076736	160279536
ADLDVIMIAPK	ADLDVIM[15.9949]IAPK	R	A	120	130	11	2	7M(15.9949)	sp|B4E5N5|ILVC_BURCJ	B4E5N5	ILVC_BURCJ	ilvC	Ketol-acid reductoisomerase (NADP(+))			1	1	1	1	1	1	1	1	3	1	1	1	2	1	1	1	1034307390	899469440	1077887620	1220937600	894052220	955232580	895080380	889405760	1079130240	1150074500	1125768700	1223002110	1045071360	1009679040	1043762820	1075735680	1034307390	899469440
ADLLTDMVGEFPELQGTMGTYYAR	ADLLTDM[15.9949]VGEFPELQGTMGTYYAR	K	H	404	427	24	2	7M(15.9949)	tr|B4EBF4|B4EBF4_BURCJ	B4EBF4	B4EBF4_BURCJ	glyS	Glycine--tRNA ligase beta subunit			0	0	1	0	1	0	0	0	0	0	0	0	0	0	0	0	0	0	0	0	0	0	0	0	0	0	0	0	0	0	0	0	0	0
ADSNVDMPSQAGFNLGYLAYNVEHKPVDK	ADSNVDM[15.9949]PSQAGFNLGYLAYNVEHKPVDK	K	L	286	314	29	4	7M(15.9949)	tr|B4E8I7|B4E8I7_BURCJ	B4E8I7	B4E8I7_BURCJ	dppA	Putative periplasmic dipeptide transport protein			1	0	1	0	0	1	1	1	0	0	0	0	0	0	0	0	24487550	42303180	68916448	86777872	98112424	115640640	88431800	96026008	83776600	121518736	63678152	75746152	0	49023396	0	0	24487550	42303180
AEALGLMLR	AEALGLM[15.9949]LR	R	A	402	410	9	2	7M(15.9949)	tr|B4EIJ6|B4EIJ6_BURCJ	B4EIJ6	B4EIJ6_BURCJ	BCAM2430	Putative biotin carboxylase			0	0	0	0	1	1	2	1	0	0	0	0	0	0	0	1	16603754	21643862	0	26068656	55536720	50965444	55850244	50563332	0	0	19639322	0	31152426	0	25776484	25177822	16603754	21643862
AEIEGEMGDSLPGLQAR	AEIEGEM[15.9949]GDSLPGLQAR	K	L	153	169	17	2	7M(15.9949)	sp|B4EBY3|RECA_BURCJ	B4EBY3	RECA_BURCJ	recA	Protein RecA			2	3	2	4	4	2	3	3	5	4	5	2	4	4	4	3	300485696	346628928	314188704	245531824	248116864	352009536	295229184	339385120	344194912	307673472	367806784	391643872	552948480	605219390	587413380	562807680	300485696	346628928
AEMSEFMNQAGFAYK	AEMSEFM[15.9949]NQAGFAYK	R	M	170	184	15	2	7M(15.9949)	sp|B4EM48|ASSY_BURCJ	B4EM48	ASSY_BURCJ	argG	Argininosuccinate synthase			0	0	1	0	0	0	0	0	0	0	0	0	0	0	0	0	0	0	0	0	0	0	0	0	0	0	0	0	0	0	0	0	0	0
AFMDIVMPDNVAK	AFMDIVM[15.9949]PDNVAK	R	V	243	255	13	2	7M(15.9949)	tr|B4EAJ6|B4EAJ6_BURCJ	B4EAJ6	B4EAJ6_BURCJ	rne1	Ribonuclease E			0	0	0	0	0	0	0	0	0	0	0	1	0	0	0	0	9591967	0	0	0	0	0	12306874	0	18052012	25971244	12004767	27419572	65518744	0	24943342	26914294	9591967	0
AGDTITMTQSAIVLENLIGQFLYSK	AGDTITM[15.9949]TQSAIVLENLIGQFLYSK	K	A	126	150	25	2	7M(15.9949)	tr|B4E626|B4E626_BURCJ	B4E626	B4E626_BURCJ	BCAL0303	Putative membrane protein			0	0	0	0	0	0	0	0	0	0	0	0	1	0	1	1	0	0	0	0	0	0	0	0	0	0	0	0	0	0	0	0	0	0
AGENALMLASLNGDLGLVK	AGENALM[15.9949]LASLNGDLGLVK	K	L	100	118	19	2	7M(15.9949)	tr|B4EBI9|B4EBI9_BURCJ	B4EBI9	B4EBI9_BURCJ	BCAL1961	Putative exported protein			0	2	1	1	0	1	0	3	0	0	1	2	0	3	1	0	55933528	65354336	10517781	95534512	73029136	64332096	23255420	52143344	87491256	114070408	68958456	59468932	50729440	66911340	44872104	42224984	55933528	65354336
AIVFLFMTQQALDEFR	AIVFLFM[15.9949]TQQALDEFR	K	G	121	136	16	2	7M(15.9949)	tr|B4EBI4|B4EBI4_BURCJ	B4EBI4	B4EBI4_BURCJ	BCAL1956	Putative lipoprotein			4	5	3	5	4	4	4	4	2	4	6	4	4	2	5	5	278027392	166705168	180019984	270276800	159718752	188824752	286448096	191873232	100019560	192546176	184241840	93811552	171653200	317765952	379118752	222223584	278027392	166705168
ALTGHPMVK	ALTGHPM[15.9949]VK	R	V	91	99	9	2	7M(15.9949)	tr|B4E9Q6|B4E9Q6_BURCJ	B4E9Q6	B4E9Q6_BURCJ	BCAL0706	UPF0250 protein BCAL0706			1	0	3	1	2	0	0	2	1	0	0	1	0	0	0	2	57059556	151669728	151520160	125026480	39857808	43453732	43918204	55064272	40592224	71319088	71294136	99620176	36215032	21033028	72144496	19383372	57059556	151669728
ANVAEVMNIIGEVEGR	ANVAEVM[15.9949]NIIGEVEGR	K	T	194	209	16	2	7M(15.9949)	tr|B4EAR3|B4EAR3_BURCJ	B4EAR3	B4EAR3_BURCJ	prs	Ribose-phosphate pyrophosphokinase			3	1	1	3	1	2	2	1	3	1	2	2	1	2	3	4	163998176	102185352	148514240	187801872	92852328	115765768	93237552	97824784	306639552	252582704	317392736	278986400	378223392	366417824	395001024	405019904	163998176	102185352
ANVSELMLHWPR	ANVSELM[15.9949]LHWPR	R	Y	29	40	12	3	7M(15.9949)	tr|B4EMI3|B4EMI3_BURCJ	B4EMI3	B4EMI3_BURCJ	BCAM1920	Hypothetical phage protein			1	1	1	1	1	1	1	1	1	1	1	1	2	2	1	1	137935632	154958256	159018096	185214080	160361120	172395504	179301664	197044288	110793536	107480144	82108440	102459064	81789360	87371608	72320416	75244736	137935632	154958256
AQLTEWMVGGAR	AQLTEWM[15.9949]VGGAR	R	G	212	223	12	2	7M(15.9949)	tr|B4ELT9|B4ELT9_BURCJ	B4ELT9	B4ELT9_BURCJ	BCAM1779	Beta-lactamase			0	0	0	0	0	0	0	1	0	0	0	0	0	0	1	0	0	0	15657472	0	0	0	0	17098448	0	16919500	0	0	0	0	10709899	19016936	0	0
AQYVFTMNR	AQYVFTM[15.9949]NR	M	V	2	10	9	2	7M(15.9949)	tr|B4E6V3|B4E6V3_BURCJ	B4E6V3	B4E6V3_BURCJ	BCAL0380	ABC transporter ATP-binding subunit			1	1	1	1	1	1	0	0	1	0	1	1	1	1	1	0	57099872	55841740	54205872	76067360	72239912	22177416	101449896	96485064	84149672	47525928	50035884	53193300	81265336	111798128	106558368	88004360	57099872	55841740
ASIEHNMLYDGPK	ASIEHNM[15.9949]LYDGPK	R	R	98	110	13	3	7M(15.9949)	sp|B4EAW8|SYH_BURCJ	B4EAW8	SYH_BURCJ	hisS	Histidine--tRNA ligase			0	0	0	0	0	0	0	0	0	0	0	0	0	0	0	1	0	0	0	0	0	0	65024540	0	0	0	120270304	90749944	100530536	91563344	75214160	77329152	0	0
AVVFLFMTQDALDSFR	AVVFLFM[15.9949]TQDALDSFR	K	K	120	135	16	2	7M(15.9949)	tr|B4EMP5|B4EMP5_BURCJ	B4EMP5	B4EMP5_BURCJ	BCAM0843	Putative lipoprotein			4	2	3	4	4	5	3	4	1	4	1	2	3	3	4	5	265584720	267602064	215225456	292551840	260906240	273469408	287611232	295419776	185097936	220561120	184220096	152729360	292883136	344190560	359725568	266992112	265584720	267602064
DAIVRSMNHTTELMSRFLSDPNAFTPPDAYALK	DAIVRSM[15.9949]NHTTELMSRFLSDPNAFTPPDAYALK	R	S	49	81	33	4	7M(15.9949)	tr|B4E893|B4E893_BURCJ	B4E893	B4E893_BURCJ	BCAL1597	Hypothetical phage protein			0	0	0	0	0	1	0	0	0	0	0	0	0	0	0	0	0	0	0	0	0	0	0	0	0	0	0	0	0	0	0	0	0	0
DALDLNMK	DALDLNM[15.9949]K	K	L	140	147	8	2	7M(15.9949)	tr|B4EFA6|B4EFA6_BURCJ	B4EFA6	B4EFA6_BURCJ	citB	Aconitate hydratase			2	0	0	0	1	0	0	1	0	0	0	0	0	0	0	0	412324960	363104096	403991744	427093184	428762976	28829092	436659552	78840736	361396000	410838720	77696472	78385680	273885824	367953184	293534176	355211904	412324960	363104096
DEIVGPMTLQDDDILATIK	DEIVGPM[15.9949]TLQDDDILATIK	R	L	418	436	19	2	7M(15.9949)	sp|B4E5B2|RPOB_BURCJ	B4E5B2	RPOB_BURCJ	rpoB	DNA-directed RNA polymerase subunit beta			1	1	0	2	2	1	2	2	2	2	2	2	2	2	0	2	45083176	36507252	22733586	20952104	58078312	556562430	51889160	50922200	64797788	62850192	56538196	42695824	90408840	77760872	41034432	73012952	45083176	36507252
DEYQPLMQQHAQYLK	DEYQPLM[15.9949]QQHAQYLK	K	S	77	91	15	2,3	7M(15.9949)	tr|B4EDC1|B4EDC1_BURCJ	B4EDC1	B4EDC1_BURCJ	BCAL3204	Putative OmpA family lipoprotein			4	5	3	4	4	4	6	6	3	5	2	2	2	4	3	3	834064380	679337790	695016640	639675460	639553410	559035840	656045950	634913090	660635840	740975620	527988032	271292224	426858624	768814720	551510340	615834500	945439620	701558140
DLFTSTMPR	DLFTSTM[15.9949]PR	R	L	250	258	9	2	7M(15.9949)	tr|B4EHM3|B4EHM3_BURCJ	B4EHM3	B4EHM3_BURCJ	BCAM0191	Putative non-ribosomal peptide synthetase			1	0	0	0	0	0	0	0	0	0	0	0	0	0	0	0	22133588	0	0	0	0	0	0	0	0	0	0	0	0	0	0	0	0	0
DLSELIMR	DLSELIM[15.9949]R	R	E	21	28	8	2	7M(15.9949)	sp|B4E7L2|RBFA_BURCJ	B4E7L2	RBFA_BURCJ	rbfA	Ribosome-binding factor A			2	1	0	1	1	0	0	0	0	0	1	0	0	0	0	1	33276890	26765178	38001540	37435708	25310078	0	0	23133972	58802788	34650484	42968764	47815608	74997208	41333528	44622792	63717408	33276890	26765178
DRPALSMISK	DRPALSM[15.9949]ISK	K	A	48	57	10	2	7M(15.9949)	tr|B4EB32|B4EB32_BURCJ	B4EB32	B4EB32_BURCJ	cysM	Cysteine synthase			1	0	1	1	1	0	1	1	1	0	1	1	0	1	0	0	98397536	103413360	93315320	93002208	92610776	15655666	17473328	63241500	103592184	72545024	64183292	55182384	55600820	40280248	31293988	54677608	98397536	103413360
DTQFAQMIEAAAK	DTQFAQM[15.9949]IEAAAK	R	Y	148	160	13	2	7M(15.9949)	sp|B4EAW9|ISPG_BURCJ	B4EAW9	ISPG_BURCJ	ispG	4-hydroxy-3-methylbut-2-en-1-yl diphosphate synthase (flavodoxin)			1	2	2	2	1	1	1	1	1	1	2	1	1	1	1	1	140870608	101163336	148379600	124197864	85709560	93153000	93470904	88217264	103933864	104982072	134816384	88029992	111972480	90985192	87496464	94179256	140870608	101163336
DVDAAFMNK	DVDAAFM[15.9949]NK	K	S	273	281	9	2	7M(15.9949)	sp|Q9NSB2|KRT84_HUMAN	Q9NSB2	KRT84_HUMAN	KRT84	Keratin, type II cuticular Hb4			2	0	0	1	0	0	0	0	0	1	0	0	0	0	1	0	119011440	14021049	46564556	103563744	25316012	24055946	21204734	0	36608472	51374348	66954644	23168332	26603126	30630576	48671464	0	119011440	14021049
DVDGAYMTK	DVDGAYM[15.9949]TK	K	V	290	298	9	2	7M(15.9949)	sp|P04264|K2C1_HUMAN	P04264	K2C1_HUMAN	KRT1	Keratin, type II cytoskeletal 1			0	0	0	4	0	0	0	0	0	0	0	0	0	0	0	0	165521472	53241220	29703816	204444368	0	0	0	0	68870848	0	0	0	0	0	0	0	165521472	53241220
DVDNAYMIK	DVDNAYM[15.9949]IK	K	V	288	296	9	2	7M(15.9949)	sp|P35908|K22E_HUMAN	P35908	K22E_HUMAN	KRT2	Keratin, type II cytoskeletal 2 epidermal			0	0	0	0	0	0	0	0	0	2	0	0	0	0	2	0	359831584	14807822	44461944	207025488	25053216	9810528	43111660	35836676	33119914	154051616	64365796	25326492	76023872	55779604	326356576	96170808	359831584	14807822
DVVNGLMQK	DVVNGLM[15.9949]QK	R	Y	167	175	9	2	7M(15.9949)	tr|B4EB46|B4EB46_BURCJ	B4EB46	B4EB46_BURCJ	BCAL2956	Putative exported protein			3	1	3	4	1	2	2	4	2	3	3	4	2	3	2	1	67516760	56817076	67817760	64371260	100824656	94295440	1254986880	53732108	44339584	37679560	49417348	35672548	1020209410	962637500	860983300	50344224	67516760	56817076
EFTTPEMFAEIK	EFTTPEM[15.9949]FAEIK	R	L	254	265	12	2	7M(15.9949)	tr|B4EBC5|B4EBC5_BURCJ	B4EBC5	B4EBC5_BURCJ	BCAL0874	Putative membrane protein			3	2	2	3	4	0	3	2	3	3	3	3	4	3	3	1	401550496	327060224	481387744	543527300	357680160	356576928	365429248	392714304	274045248	312249216	298667200	293959776	292800768	296562240	282055776	272504576	401550496	327060224
EGGADGMLFAALSPR	EGGADGM[15.9949]LFAALSPR	R	R	214	228	15	2	7M(15.9949)	tr|B4EJI5|B4EJI5_BURCJ	B4EJI5	B4EJI5_BURCJ	BCAM1494	Two-component regulatory system, sensor kinase protein			0	0	0	0	1	0	0	0	0	0	0	0	0	0	0	0	0	0	0	0	0	0	0	0	0	0	0	0	0	0	0	0	0	0
EIAEHVMLIDLAR	EIAEHVM[15.9949]LIDLAR	K	N	334	346	13	3	7M(15.9949)	tr|B4E7B0|B4E7B0_BURCJ	B4E7B0	B4E7B0_BURCJ	trpE	Anthranilate synthase component 1			0	0	0	1	0	0	0	1	0	0	0	0	0	0	0	0	52437688	33506212	30727932	33290114	24132410	52171828	48935308	60264948	0	0	0	0	39744848	0	20734506	12518043	52437688	33506212
EQISEDMK	EQISEDM[15.9949]K	K	A	5	12	8	2	7M(15.9949)	tr|B4EN34|B4EN34_BURCJ	B4EN34	B4EN34_BURCJ	BCAM0916	Uncharacterized protein			2	2	0	0	2	0	0	0	1	0	0	0	0	0	0	0	96740440	100758048	79640040	97565000	77181544	72656456	61721784	82792136	84756360	91412728	60066408	93427328	42894704	74979792	58143524	42496472	96740440	100758048
EVVFQDMSNGFK	EVVFQDM[15.9949]SNGFK	R	F	11	22	12	2	7M(15.9949)	sp|B4EAZ1|RL31B_BURCJ	B4EAZ1	RL31B_BURCJ	rpmE2	50S ribosomal protein L31 type B			2	2	5	5	3	2	5	4	5	3	5	5	1	3	5	5	0	0	0	0	0	198834176	0	0	176003664	0	0	0	0	712070980	1034529220	910552320	0	0
FEIYTLMGALAR	FEIYTLM[15.9949]GALAR	K	E	443	454	12	2	7M(15.9949)	tr|B4E8T1|B4E8T1_BURCJ	B4E8T1	B4E8T1_BURCJ	BCAL1658	Putative ribose ABC transporter ATP-binding protein			0	1	0	0	0	0	0	0	0	0	0	0	0	0	0	1	0	0	0	0	0	0	0	0	0	0	0	0	0	16953296	0	9955178	0	0
FMLHYNMPPFATGETGR	FMLHYNM[15.9949]PPFATGETGR	R	V	381	397	17	3	7M(15.9949)	sp|B4E5M6|PNP_BURCJ	B4E5M6	PNP_BURCJ	pnp	Polyribonucleotide nucleotidyltransferase			0	0	0	0	1	0	0	0	0	0	0	0	0	0	0	0	0	49443808	0	0	46304616	0	12819381	0	88179248	0	0	0	129376448	54360364	35396692	82901792	0	49443808
FPHPQLMPADPVQR	FPHPQLM[15.9949]PADPVQR	R	A	74	87	14	3	7M(15.9949)	tr|B4E6Q3|B4E6Q3_BURCJ	B4E6Q3	B4E6Q3_BURCJ	BCAL0331	Putative stringent starvation protein A			2	2	1	1	2	1	0	2	2	2	2	2	1	2	0	0	966593090	1069167300	1024068930	965079680	830028740	793758720	817714820	830920900	840351810	973281980	745040060	742900800	743155580	727159230	659848770	684812220	966593090	1069167300
FSYGTGMMPYDANVK	FSYGTGM[15.9949]MPYDANVK	K	G	290	304	15	2	7M(15.9949)	tr|B4E605|B4E605_BURCJ	B4E605	B4E605_BURCJ	BCAL0282	Putative ABC transporter extracellular solute-binding protein			0	0	0	0	0	0	0	0	0	0	0	0	1	0	0	0	0	0	0	0	0	0	0	0	0	0	0	0	0	0	0	0	0	0
GADVVMMLLPDEQIADVYAK	GADVVMM[15.9949]LLPDEQIADVYAK	K	E	72	91	20	2	7M(15.9949)	sp|B4E5N5|ILVC_BURCJ	B4E5N5	ILVC_BURCJ	ilvC	Ketol-acid reductoisomerase (NADP(+))			7	4	2	3	4	2	2	3	3	5	3	2	3	4	3	2	388937600	372709952	386796192	387294688	186118320	413056512	337927712	371878272	499650432	439162240	421952288	125159344	321914400	460542048	155827616	455669536	388937600	372709952
GAGLFDMQDVLGLR	GAGLFDM[15.9949]QDVLGLR	R	-	252	265	14	2	7M(15.9949)	sp|B4EEW4|DAPB_BURCJ	B4EEW4	DAPB_BURCJ	dapB	4-hydroxy-tetrahydrodipicolinate reductase			3	1	2	1	1	0	0	0	2	1	2	1	0	0	2	0	149720736	119571656	111288696	118555648	86713448	88610792	101110208	110279624	99570384	80077440	105724744	92099736	81847264	95700688	93824800	99165696	149720736	119571656
GAGNLLMGVLGGPQAVTAFAR	GAGNLLM[15.9949]GVLGGPQAVTAFAR	K	E	140	160	21	2	7M(15.9949)	tr|B4ELT9|B4ELT9_BURCJ	B4ELT9	B4ELT9_BURCJ	BCAM1779	Beta-lactamase			0	0	0	0	0	1	0	0	0	0	0	0	0	0	0	0	0	0	0	22784276	23223538	34128292	25298278	28336788	19731276	0	0	0	14162810	25171490	12394311	39059248	0	0
GALAVDMESHIAAAFAAAR	GALAVDM[15.9949]ESHIAAAFAAAR	K	G	136	154	19	2	7M(15.9949)	tr|B4EM08|B4EM08_BURCJ	B4EM08	B4EM08_BURCJ	BCAM2830	Uncharacterized protein			0	0	1	0	1	0	0	0	0	0	0	0	0	0	0	0	0	78193896	99251528	104487896	56251180	40154068	54505936	0	83486904	81776224	70984096	49021844	0	0	0	0	0	78193896
GARVAIMMPNVLQYPVTIAAVLR	GARVAIM[15.9949]MPNVLQYPVTIAAVLR	R	A	73	95	23	6	7M(15.9949)	tr|B4E6K4|B4E6K4_BURCJ	B4E6K4	B4E6K4_BURCJ	fadD	Long-chain-fatty-acid--CoA ligase			0	1	0	0	0	0	1	0	0	0	0	0	0	0	0	0	0	0	0	0	0	0	0	0	0	0	0	0	0	0	0	0	0	0
GDLPSGMGEVGELR	GDLPSGM[15.9949]GEVGELR	R	Y	99	112	14	2	7M(15.9949)	tr|B4EE72|B4EE72_BURCJ	B4EE72	B4EE72_BURCJ	metF	Methylenetetrahydrofolate reductase			0	2	1	3	0	0	0	0	1	1	0	0	1	0	0	0	95053680	57890148	45766220	145062112	0	46303064	0	84303048	64287828	57553216	109257136	107820672	41713124	26913228	35154428	31939150	95053680	57890148
GDLSPVMAAAIITGLR	GDLSPVM[15.9949]AAAIITGLR	R	V	33	48	16	2	7M(15.9949)	sp|B4E7A8|TRPD_BURCJ	B4E7A8	TRPD_BURCJ	trpD	Anthranilate phosphoribosyltransferase			0	0	0	0	0	1	1	0	0	0	1	1	0	1	1	2	0	0	0	12192275	0	18145084	24598850	19274924	7.87287e+06	0	16931164	18162834	0	19148676	20585526	28162046	0	0
GGGRPDMAQAGGTEPANLPGALAGVK	GGGRPDM[15.9949]AQAGGTEPANLPGALAGVK	K	G	842	867	26	3	7M(15.9949)	tr|B4E6Y2|B4E6Y2_BURCJ	B4E6Y2	B4E6Y2_BURCJ	alaS	Alanine--tRNA ligase			1	2	2	0	2	0	0	0	2	1	2	2	2	1	1	0	298803136	321955168	238318304	321727776	275986016	265197488	267299200	311033120	287855936	221042128	340264096	83108928	267303104	122832224	117600976	242663248	298803136	321955168
GGVVIYMGSVHSHEASPLK	GGVVIYM[15.9949]GSVHSHEASPLK	R	S	136	154	19	3	7M(15.9949)	tr|B4EEP3|B4EEP3_BURCJ	B4EEP3	B4EEP3_BURCJ	BCAL2304	Putative D-beta-hydroxybutyrate dehydrogenase	BCAM0022	tr|B4EG08|B4EG08_BURCJ	0	1	1	0	0	2	2	2	0	2	1	1	3	3	3	2	80129120	378433952	485238400	19953620	590487230	572428030	148622048	618856640	0	365191936	349137440	330045632	537393600	407859392	547075580	313139712	80129120	378433952
GLWDEVMVADLK	GLWDEVM[15.9949]VADLK	R	Y	827	838	12	2	7M(15.9949)	tr|B4E5V9|B4E5V9_BURCJ	B4E5V9	B4E5V9_BURCJ	BCAL3429	Ribonucleoside-diphosphate reductase			2	2	2	1	3	2	3	4	2	2	2	2	2	2	2	2	329407104	324621664	340461472	362398944	365865600	397464736	428433152	439374080	286509376	306872224	294192864	296569568	228694576	277629440	260308336	275982912	329407104	324621664
GNHDVMMR	GNHDVMM[15.9949]R	R	G	717	724	8	2	7M(15.9949)	tr|B4EFA6|B4EFA6_BURCJ	B4EFA6	B4EFA6_BURCJ	citB	Aconitate hydratase			0	0	0	0	0	0	0	0	0	0	1	0	0	0	0	0	0	0	0	0	0	0	0	0	0	0	70542984	0	0	0	0	15620466	0	0
GPLGYAMIK	GPLGYAM[15.9949]IK	K	K	112	120	9	2	7M(15.9949)	sp|B4EET6|RL13_BURCJ	B4EET6	RL13_BURCJ	rplM	50S ribosomal protein L13			4	4	2	3	2	2	3	3	3	3	3	5	3	3	3	3	533606176	583798590	640850110	665920060	465981728	414075264	415828960	480853280	825501440	775770620	719582720	753349250	975172860	633621060	652761220	726976320	533606176	583798590
GQVLNQMVLER	GQVLNQM[15.9949]VLER	R	L	72	82	11	2	7M(15.9949)	tr|B4EBE6|B4EBE6_BURCJ	B4EBE6	B4EBE6_BURCJ	surA	Chaperone SurA			0	0	0	1	0	0	0	0	0	0	0	0	0	0	0	0	0	42862576	0	47645128	0	0	0	30325676	23853126	30645180	34106272	0	0	0	0	0	0	42862576
GVIGHEMGHVALGHSK	GVIGHEM[15.9949]GHVALGHSK	R	K	130	145	16	2,3,4	7M(15.9949)	tr|B4EAW0|B4EAW0_BURCJ	B4EAW0	B4EAW0_BURCJ	BCAL0849	Metallo peptidase, subfamily M48B			0	0	1	0	1	2	5	3	3	0	4	1	2	3	5	3	113935224	181186448	402294496	0	318569056	287204384	406882752	383233248	143894608	132560584	461342560	155868192	461007840	265771440	650879740	75882632	116694864	152248288
GVPPEIMGIGPK	GVPPEIM[15.9949]GIGPK	R	E	289	300	12	2	7M(15.9949)	tr|B4EBD7|B4EBD7_BURCJ	B4EBD7	B4EBD7_BURCJ	BCAL0886	Putative 3-ketoacyl-CoA thiolase			0	0	0	1	0	0	1	1	0	0	0	0	0	0	0	1	0	0	0	47334968	60587128	17765458	31273122	40094296	114670176	0	152833520	0	112645832	61029864	48366992	73655968	0	0
HGFDPLMGAR	HGFDPLM[15.9949]GAR	K	P	696	705	10	2	7M(15.9949)	tr|B4E903|B4E903_BURCJ	B4E903	B4E903_BURCJ	clpA	Putative ATP-dependent Clp protease ATP-binding subunit			0	0	1	0	0	1	0	2	0	0	1	0	0	0	0	0	111788384	243422736	218822544	142595008	50254232	39923324	89274336	261489840	42997360	57124332	200066992	162916400	27398276	378088416	228804272	92182824	111788384	243422736
HHSETEMLR	HHSETEM[15.9949]LR	R	Y	497	505	9	2	7M(15.9949)	sp|B4EF26|GCSP_BURCJ	B4EF26	GCSP_BURCJ	gcvP	Glycine dehydrogenase (decarboxylating)			1	1	1	1	1	2	1	1	1	1	1	1	0	2	1	1	24502532	40922512	34885036	15071976	38161408	49058720	49611088	28503776	27154996	44256940	55081448	37936596	34900500	38592760	43925228	44266788	24502532	40922512
HHVNVSMVR	HHVNVSM[15.9949]VR	R	A	151	159	9	2	7M(15.9949)	tr|B4EA28|B4EA28_BURCJ	B4EA28	B4EA28_BURCJ	ilvE	Putative branched-chain amino acid aminotransferase IlvE			0	0	0	0	0	0	2	0	0	0	0	1	0	0	0	1	0	0	55514460	27331770	0	32571704	58711352	32620084	0	10027803	31727656	33577424	8964718	21112028	41868488	31316906	0	0
HVKPNPMK	HVKPNPM[15.9949]K	K	G	43	50	8	2	7M(15.9949)	sp|B4E5D1|RL24_BURCJ	B4E5D1	RL24_BURCJ	rplX	50S ribosomal protein L24			1	0	0	0	0	0	0	1	0	1	0	0	0	0	0	0	1.53875e+06	2.69928e+06	36409.3	1661861	0	17195.3	25304.2	2.94658e+06	1.5868e+06	3002328	1.44084e+06	174704	56793	0	13101.8	0	1.53875e+06	2.69928e+06
HVQVAEMVIEK	HVQVAEM[15.9949]VIEK	R	A	239	249	11	2	7M(15.9949)	tr|B4EAY7|B4EAY7_BURCJ	B4EAY7	B4EAY7_BURCJ	rho	Transcription termination factor Rho			0	0	0	0	1	0	1	0	0	0	0	0	0	0	0	0	6156479	0	0	0	7.13551e+06	9638592	6506181	9693253	0	0	0	0	0	0	0	0	6156479	0
IAANWLMGDVSSQLNR	IAANWLM[15.9949]GDVSSQLNR	K	D	353	368	16	2	7M(15.9949)	sp|B4E7X7|GATB_BURCJ	B4E7X7	GATB_BURCJ	gatB	Aspartyl/glutamyl-tRNA(Asn/Gln) amidotransferase subunit B			0	0	0	0	0	0	0	0	0	0	1	0	0	0	0	0	0	0	0	0	0	0	0	0	0	0	0	0	0	0	0	0	0	0
IAIAGPMSGSVAQYGDMVK	IAIAGPM[15.9949]SGSVAQYGDMVK	K	A	30	48	19	2	7M(15.9949)	tr|B4EGW5|B4EGW5_BURCJ	B4EGW5	B4EGW5_BURCJ	BCAM2251	Putative amino acid solute binding component of ABC transporter			2	3	1	3	4	4	3	3	1	2	3	1	3	4	3	3	74282720	33226926	93294360	103334536	222584672	237547584	244705616	228362336	88679520	78061568	109464848	81762664	269696576	183392816	227287840	208800544	74282720	33226926
IALIEGMSGPFANAGAAVER	IALIEGM[15.9949]SGPFANAGAAVER	R	N	52	71	20	3	7M(15.9949)	tr|B4E5M8|B4E5M8_BURCJ	B4E5M8	B4E5M8_BURCJ	BCAL2350	Putative amino acid transporter exported protein			0	0	0	0	0	0	0	0	0	1	0	0	0	0	0	0	107944168	148443568	156562928	159065952	125773472	121146664	112808752	143171424	89692296	144531616	104407848	116766120	57088580	80710360	103979768	0	107944168	148443568
IALSSTMGVGVR	IALSSTM[15.9949]GVGVR	K	V	212	223	12	2	7M(15.9949)	sp|B4E5A9|RL1_BURCJ	B4E5A9	RL1_BURCJ	rplA	50S ribosomal protein L1			1	2	1	1	3	1	2	1	1	2	2	3	2	4	4	2	591572420	420045824	426428960	460415040	431177664	356818720	424932992	413932160	501417472	485924800	546426180	213103504	503057696	657445500	471773088	570540290	591572420	420045824
IAQVLDMIER	IAQVLDM[15.9949]IER	K	A	43	52	10	2	7M(15.9949)	tr|B4EBJ7|B4EBJ7_BURCJ	B4EBJ7	B4EBJ7_BURCJ	BCAL1969	Putative lipase			0	0	0	0	0	0	1	0	0	0	0	0	0	0	0	0	20478943200	0	24447488000	0	0	26921930800	24494266400	25944264700	0	0	23140448300	0	0	29005350900	29101850600	26527819800	20478943200	0
IDMSEFMEK	IDMSEFM[15.9949]EK	R	H	638	646	9	2	7M(15.9949)	tr|B4EB05|B4EB05_BURCJ	B4EB05	B4EB05_BURCJ	clpB	Chaperone protein ClpB			1	4	0	3	0	3	2	2	2	3	3	3	0	1	2	2	855652350	950900100	884426940	1028867520	1007959810	966759040	916742910	1005437950	547103490	560025540	608016380	577444800	577330180	532635520	487209632	482076992	855652350	950900100
IDQSIAMGALFTAYHLGAK	IDQSIAM[15.9949]GALFTAYHLGAK	R	A	357	375	19	3	7M(15.9949)	tr|B4EA24|B4EA24_BURCJ	B4EA24	B4EA24_BURCJ	pykA	Pyruvate kinase			0	0	0	0	0	0	1	0	0	1	0	0	0	0	1	0	54595184	24295744	58454716	26503590	24732584	16337975	30220036	21995072	57472864	15701964	17624884	24839686	16128248	17966744	20530610	11308344	54595184	24295744
IEPQDWMPDAYR	IEPQDWM[15.9949]PDAYR	K	K	37	48	12	2	7M(15.9949)	tr|B4E5A2|B4E5A2_BURCJ	B4E5A2	B4E5A2_BURCJ	paaA	Phenylacetic acid degradation protein PaaA			0	1	0	0	0	0	0	0	0	0	0	0	0	0	0	0	0	0	0	0	0	0	0	0	0	0	0	0	0	0	0	0	0	0
IGYAGPMTGAQAHYGK	IGYAGPM[15.9949]TGAQAHYGK	K	D	30	45	16	2,3	7M(15.9949)	tr|B4EF03|B4EF03_BURCJ	B4EF03	B4EF03_BURCJ	BCAL0043	Putative extracellular ligand-binding protein			0	0	1	0	0	0	0	0	1	0	1	1	1	0	0	0	0	27609310	52104636	98820072	0	0	0	20099854	35157548	0	35871448	10276604	20637792	0	0	18417450	0	34906768
ILSLIDMGIK	ILSLIDM[15.9949]GIK	R	E	343	352	10	2	7M(15.9949)	tr|B4EGC6|B4EGC6_BURCJ	B4EGC6	B4EGC6_BURCJ	mmsA	Methylmalonate-semialdehyde dehydrogenase			0	0	0	0	1	1	1	0	0	0	0	0	0	0	0	0	0	0	0	0	60478884	69096776	56207840	51641688	0	0	0	0	0	0	0	0	0	0
ITPGMLMAAMR	ITPGMLM[15.9949]AAMR	K	L	125	135	11	2	7M(15.9949)	tr|B4EHE1|B4EHE1_BURCJ	B4EHE1	B4EHE1_BURCJ	ilvD	Dihydroxy-acid dehydratase			1	2	0	1	1	0	0	1	2	2	1	1	1	1	1	0	91954408	81440232	97062736	98057880	89430568	105674968	70925136	88185824	111494680	132903304	100487936	133262840	78714520	63904272	88632920	0	91954408	81440232
IVPIEDMPYMADGRPADVVLNPLGVPSR	IVPIEDM[15.9949]PYMADGRPADVVLNPLGVPSR	K	M	1098	1125	28	3	7M(15.9949)	sp|B4E5B2|RPOB_BURCJ	B4E5B2	RPOB_BURCJ	rpoB	DNA-directed RNA polymerase subunit beta			6	1	1	2	1	1	1	1	4	3	2	1	3	3	5	3	113181608	93857384	93758672	71596216	43430444	79075944	72600848	93572616	149934240	103351248	152262384	117828936	168495600	92651536	150063824	113611528	113181608	93857384
KNPGPVMTDNHK	KNPGPVM[15.9949]TDNHK	R	V	305	316	12	2,3	7M(15.9949)	sp|B4E5L9|NUOD_BURCJ	B4E5L9	NUOD_BURCJ	nuoD	NADH-quinone oxidoreductase subunit D			1	1	2	2	1	1	2	1	1	2	1	1	1	2	1	2	6.14825e+06	13505045	20691736	16800636	2.25081e+06	2206367	4300872	11740933	7.44407e+06	8442211	15143606	13800577	2301588	2.18706e+06	6061275	2.59232e+06	6.14825e+06	13505045
KQQSAPMTLLR	KQQSAPM[15.9949]TLLR	K	T	320	330	11	2	7M(15.9949)	tr|B4E5Y7|B4E5Y7_BURCJ	B4E5Y7	B4E5Y7_BURCJ	ftsZ	Cell division protein FtsZ			1	0	0	0	0	1	1	2	1	1	1	1	1	2	1	2	15252577	0	9119842	0	35664428	46842048	37665752	62409976	34201420	28656538	28242050	32609584	54075828	41972824	59679140	54393360	15252577	0
KYATETMR	KYATETM[15.9949]R	R	D	382	389	8	2	7M(15.9949)	tr|B4ED91|B4ED91_BURCJ	B4ED91	B4ED91_BURCJ	trpS	Tryptophan--tRNA ligase			2	1	2	1	2	3	3	2	2	1	1	2	1	3	2	0	23055106	2196345	30206232	1.80584e+06	29881448	27855666	17699408	28789788	25409454	3.46848e+06	4.2925e+06	33120196	3.59793e+06	17132896	24493286	392319	23055106	2196345
LADGGGMYLEVSPSGGK	LADGGGM[15.9949]YLEVSPSGGK	R	Y	20	36	17	2	7M(15.9949)	tr|B4EDK4|B4EDK4_BURCJ	B4EDK4	B4EDK4_BURCJ	BCAL1118	Putative integrase			0	0	0	0	0	0	0	1	0	0	0	0	0	0	0	0	0	0	0	0	0	0	0	0	0	0	0	0	0	0	0	0	0	0
LAQANGMTLDQYR	LAQANGM[15.9949]TLDQYR	R	A	107	119	13	2	7M(15.9949)	tr|B4EBE6|B4EBE6_BURCJ	B4EBE6	B4EBE6_BURCJ	surA	Chaperone SurA			1	2	2	1	1	1	2	0	1	2	0	1	0	0	0	0	0	0	0	0	0	0	0	0	0	0	0	0	0	0	0	0	0	0
LATDPAMR	LATDPAM[15.9949]R	R	G	57	64	8	2	7M(15.9949)	tr|B4EPX2|B4EPX2_BURCJ	B4EPX2	B4EPX2_BURCJ	BCAS0206	Putative methyltransferase family protein			1	2	1	0	0	1	1	2	0	0	0	0	0	1	0	0	79770448	74705168	96210528	96977648	63231732	81009632	63104964	111189448	47442068	70479824	30150008	60319408	52607140	37254428	36915432	26760608	79770448	74705168
LDEAALMK	LDEAALM[15.9949]K	K	L	317	324	8	2	7M(15.9949)	sp|B4EBM2|CLPX_BURCJ	B4EBM2	CLPX_BURCJ	clpX	ATP-dependent Clp protease ATP-binding subunit ClpX			0	0	0	0	0	0	1	1	0	0	0	0	0	1	1	1	58458360	72316896	91836272	108888736	65855132	86431048	117956520	91981056	0	73046872	55456520	66903172	57315308	140449616	88127328	140328384	58458360	72316896
LDVSYPMSR	LDVSYPM[15.9949]SR	K	S	152	160	9	2	7M(15.9949)	tr|B4EPX9|B4EPX9_BURCJ	B4EPX9	B4EPX9_BURCJ	BCAS0213	Uncharacterized protein			0	0	0	0	0	0	0	0	0	0	0	1	2	0	0	0	135184736	130860992	117942496	117236040	42923560	134230176	98017512	101382464	190168480	199738496	186315616	188494624	31511456	246515664	237644800	229464496	135184736	130860992
LEDNAPMPAGGYSQFYDK	LEDNAPM[15.9949]PAGGYSQFYDK	R	V	70	87	18	2	7M(15.9949)	sp|B4ECP1|DAPD_BURCJ	B4ECP1	DAPD_BURCJ	dapD	2,3,4,5-tetrahydropyridine-2,6-dicarboxylate N-succinyltransferase			1	0	0	2	0	0	5	3	1	4	2	1	2	2	2	2	57547204	0	30125798	50874152	23687628	27519756	49885024	44551036	50756916	74334864	53309908	40203524	42094724	39521460	37753128	62628292	57547204	0
LEDNAPMPAGGYSQFYDKVPSK	LEDNAPM[15.9949]PAGGYSQFYDKVPSK	R	F	70	91	22	3	7M(15.9949)	sp|B4ECP1|DAPD_BURCJ	B4ECP1	DAPD_BURCJ	dapD	2,3,4,5-tetrahydropyridine-2,6-dicarboxylate N-succinyltransferase			0	1	1	0	0	0	0	0	0	0	0	0	2	0	0	0	0	15673258	23445864	0	0	0	0	0	0	0	24193140	0	66412520	0	0	0	0	15673258
LGNNGGMFNR	LGNNGGM[15.9949]FNR	R	Q	86	95	10	2	7M(15.9949)	tr|B4EMR4|B4EMR4_BURCJ	B4EMR4	B4EMR4_BURCJ	BCAM1931	Putative porin			5	7	5	8	5	4	5	5	5	11	5	7	7	3	8	5	0	26842402	45748040	91680832	20929730	0	0	0	133930096	94737528	114904456	69720336	169010080	23488030	39959592	43017844	0	26842402
LIAPIAMEEGLR	LIAPIAM[15.9949]EEGLR	K	F	365	376	12	2	7M(15.9949)	tr|B4E5A5|B4E5A5_BURCJ	B4E5A5	B4E5A5_BURCJ	tufA1	Elongation factor Tu			8	12	10	10	7	6	5	13	8	8	9	6	9	8	8	6	9248358400	10751548400	11772995600	10586768400	8283470300	9680284700	9630765100	9934791700	10640732200	10712246300	11764749300	12014853100	10620252200	11374679000	11680892900	11935967200	9248358400	10751548400
LNATSEMLPVTWPEFGR	LNATSEM[15.9949]LPVTWPEFGR	K	L	531	547	17	2	7M(15.9949)	sp|B4EF26|GCSP_BURCJ	B4EF26	GCSP_BURCJ	gcvP	Glycine dehydrogenase (decarboxylating)			2	0	0	1	3	0	1	0	3	1	0	0	4	2	0	1	114897392	142146688	117147736	35616460	96693304	20149802	20295120	102721720	97608184	47501828	121774184	46901680	111860944	112940176	139137008	137821008	114897392	142146688
LPEPNTMTLATVGADGR	LPEPNTM[15.9949]TLATVGADGR	K	P	41	57	17	2	7M(15.9949)	sp|B4E9I1|PDXH_BURCJ	B4E9I1	PDXH_BURCJ	pdxH	Pyridoxine/pyridoxamine 5'-phosphate oxidase			1	2	1	2	0	0	0	2	1	2	0	0	1	0	0	0	70046872	53013704	64339188	65885940	53989292	61776012	72741720	52915392	44708956	57187500	41562132	60429948	29865380	47198744	39091284	17920804	70046872	53013704
LPEPNTMTLATVGADGRPSAR	LPEPNTM[15.9949]TLATVGADGRPSAR	K	L	41	61	21	3	7M(15.9949)	sp|B4E9I1|PDXH_BURCJ	B4E9I1	PDXH_BURCJ	pdxH	Pyridoxine/pyridoxamine 5'-phosphate oxidase			0	2	1	1	0	1	3	2	1	0	0	2	0	1	2	1	326015104	456501824	503502240	414541856	259846064	334901024	252474768	322444576	355759296	350953152	413314656	378550208	202400704	178442416	183156352	201998768	326015104	456501824
LPTLVAMAYK	LPTLVAM[15.9949]AYK	K	Y	173	182	10	2	7M(15.9949)	tr|B4EFB7|B4EFB7_BURCJ	B4EFB7	B4EFB7_BURCJ	gltA	Citrate synthase			4	4	3	4	4	3	3	3	4	3	3	4	3	3	3	3	910241090	997837380	750789310	999885250	772164860	700195780	598184190	828555780	815728960	818586300	689782780	684220030	589172800	397772672	395993536	452692224	910241090	997837380
LRLPAEMTDTMK	LRLPAEM[15.9949]TDTMK	K	K	597	608	12	3	7M(15.9949)	tr|B4EK44|B4EK44_BURCJ	B4EK44	B4EK44_BURCJ	pckG	Phosphoenolpyruvate carboxykinase [GTP]			0	0	0	0	0	0	0	0	0	0	0	0	1	0	0	0	0	0	0	0	39845604	0	0	0	110407152	0	0	0	74252072	0	60044424	31227966	0	0
LSEGAWMIMFPEGTR	LSEGAWM[15.9949]IMFPEGTR	R	T	141	155	15	2	7M(15.9949)	tr|B4EBF2|B4EBF2_BURCJ	B4EBF2	B4EBF2_BURCJ	BCAL0901	Putative acyltransferase			0	0	0	0	0	0	0	0	0	0	0	0	0	0	0	1	0	0	0	0	0	0	11122123	0	0	0	0	0	17985844	0	0	17275402	0	0
LSGEALMGDDAFGINR	LSGEALM[15.9949]GDDAFGINR	K	A	12	27	16	2	7M(15.9949)	tr|B4ECM9|B4ECM9_BURCJ	B4ECM9	B4ECM9_BURCJ	pyrH	Uridylate kinase			1	1	2	2	4	3	2	2	2	2	3	1	3	2	3	2	97063896	116280272	85067496	265924240	264576096	264615888	86587120	127556288	128374776	130139696	350785536	112912208	369536768	138953408	340338016	98218960	97063896	116280272
LSGSDDMAAETVTR	LSGSDDM[15.9949]AAETVTR	R	Q	395	408	14	2	7M(15.9949)	tr|B4EQ27|B4EQ27_BURCJ	B4EQ27	B4EQ27_BURCJ	BCAS0259	Putative sodium:dicarboxylate symporter family protein			0	0	0	0	0	0	0	0	0	1	0	1	2	1	1	0	0	0	0	0	0	0	0	0	0	0	0	0	0	0	0	0	0	0
LYDGGTMER	LYDGGTM[15.9949]ER	K	V	353	361	9	2	7M(15.9949)	tr|B4E9X7|B4E9X7_BURCJ	B4E9X7	B4E9X7_BURCJ	BCAL1796	Putative saccharopine dehydrogenase			0	0	1	1	2	2	2	1	1	2	2	3	2	2	1	2	133335040	116721040	44031392	35799392	126607136	107653632	84639568	27165236	51605976	31529294	44896240	174149296	183989104	127409752	180226320	200638416	133335040	116721040
MDHLQAMR	MDHLQAM[15.9949]R	-	L	1	8	8	2	7M(15.9949)	tr|B4ELU7|B4ELU7_BURCJ	B4ELU7	B4ELU7_BURCJ	BCAM1786	LysR family regulatory protein			0	0	0	0	0	0	1	0	0	0	0	0	0	0	0	0	18245860	0	17542438	23405382	39904408	32219242	41015552	39592456	0	0	33886612	0	0	0	0	50467400	18245860	0
MSDKDYMNEDQLAFFK	MSDKDYM[15.9949]NEDQLAFFK	K	N	14	29	16	2	7M(15.9949)	tr|B4E7Z3|B4E7Z3_BURCJ	B4E7Z3	B4E7Z3_BURCJ	dksA	RNA polymerase-binding transcription factor DksA			0	0	0	1	0	0	0	0	0	0	0	0	0	0	0	0	0	0	0	0	0	0	0	0	0	0	0	0	0	0	0	0	0	0
NASLGEMISQLSEAGVR	NASLGEM[15.9949]ISQLSEAGVR	K	V	32	48	17	2	7M(15.9949)	tr|B4EC81|B4EC81_BURCJ	B4EC81	B4EC81_BURCJ	ppsA	Phosphoenolpyruvate synthase			2	2	2	2	2	2	2	2	2	2	2	2	1	2	2	1	217922096	189690432	215587344	233296576	124845136	142975456	180070432	199085248	161741040	197687440	175013136	172407760	96669304	155363376	148576832	156901152	217922096	189690432
NDIPQVMNGLGVAIVSTPK	NDIPQVM[15.9949]NGLGVAIVSTPK	R	G	91	109	19	2	7M(15.9949)	sp|B4E5D4|RS8_BURCJ	B4E5D4	RS8_BURCJ	rpsH	30S ribosomal protein S8			1	2	0	2	2	4	0	0	2	2	0	2	2	0	2	0	26394992	22433866	0	20003056	0	0	0	15624149	55413252	8474247	51286972	54523184	40252968	0	27266892	43418940	26394992	22433866
NDLLDGMVASHLK	NDLLDGM[15.9949]VASHLK	K	V	476	488	13	2	7M(15.9949)	tr|B4ECE5|B4ECE5_BURCJ	B4ECE5	B4ECE5_BURCJ	wbxD	Glycosyltransferase			0	0	0	0	0	0	0	0	0	1	0	0	1	0	2	1	0	0	0	0	0	52996416	211762928	0	0	0	0	0	17298024	214725520	124482928	8433913	0	0
NDTLTVMQDTADIR	NDTLTVM[15.9949]QDTADIR	M	W	2	15	14	2	7M(15.9949)	tr|B4EPX9|B4EPX9_BURCJ	B4EPX9	B4EPX9_BURCJ	BCAS0213	Uncharacterized protein			2	2	2	3	2	2	2	2	2	2	2	2	2	2	3	2	269310976	255039952	264321008	274577632	225120320	253999488	255971568	241385584	230508048	288278144	261244320	244779024	211995840	257700976	247815424	213917088	269310976	255039952
NILTADMVKPGATVIDVGMNR	NILTADM[15.9949]VKPGATVIDVGMNR	R	D	213	233	21	3	7M(15.9949)	sp|B4EDU1|FOLD_BURCJ	B4EDU1	FOLD_BURCJ	folD	Bifunctional protein FolD			1	0	1	0	0	1	0	0	0	1	1	0	1	0	0	0	217497312	0	68768056	0	0	54344392	0	0	0	76698352	86331088	0	55387956	226923824	293283680	0	217497312	0
NLLTQGMVLNETYYR	NLLTQGM[15.9949]VLNETYYR	K	E	566	580	15	2	7M(15.9949)	sp|B4EEW1|SYL_BURCJ	B4EEW1	SYL_BURCJ	leuS	Leucine--tRNA ligase			3	2	2	1	2	2	2	0	2	2	1	1	1	2	1	2	113901008	62011260	117014192	153479296	98185936	94838328	63239524	58280816	99042552	112210800	115320392	95896232	114779056	36956956	102608400	97546048	113901008	62011260
QDIGTIMQALK	QDIGTIM[15.9949]QALK	K	L	55	65	11	2	7M(15.9949)	tr|B4E797|B4E797_BURCJ	B4E797	B4E797_BURCJ	gspG	Type II secretion system protein G			1	0	1	0	0	0	0	0	0	0	0	0	0	0	0	0	101332704	0	97026784	0	0	0	8.29233e+06	0	0	32362732	0	0	0	0	0	0	101332704	0
QGGPLEMVQLWVNLPAADK	QGGPLEM[15.9949]VQLWVNLPAADK	K	M	116	134	19	2	7M(15.9949)	tr|B4ECJ2|B4ECJ2_BURCJ	B4ECJ2	B4ECJ2_BURCJ	BCAL1030	Pirin-like protein			0	0	1	0	0	0	0	0	0	0	0	0	0	0	0	0	0	0	0	0	0	0	0	0	0	0	0	0	0	0	0	0	0	0
QSVDTGMGLER	QSVDTGM[15.9949]GLER	K	L	229	239	11	2	7M(15.9949)	tr|B4E6Y2|B4E6Y2_BURCJ	B4E6Y2	B4E6Y2_BURCJ	alaS	Alanine--tRNA ligase			1	2	0	1	1	1	1	1	1	1	1	1	1	1	2	1	72663656	79503696	50117636	54199368	28960940	35756472	45364360	45409784	31655272	44154548	56232508	43024372	41105524	35846488	52658904	57834776	72663656	79503696
RGIVQGMEDMVGGGK	RGIVQGM[15.9949]EDMVGGGK	R	L	634	648	15	3	7M(15.9949)	tr|B4E5B7|B4E5B7_BURCJ	B4E5B7	B4E5B7_BURCJ	fusA	Elongation factor G			0	0	0	0	0	0	0	0	0	0	0	0	0	0	0	1	0	0	0	0	0	0	75850744	0	0	0	0	0	0	0	79696632	82037760	0	0
RGNHDVMMR	RGNHDVM[15.9949]MR	R	G	716	724	9	3	7M(15.9949)	tr|B4EFA6|B4EFA6_BURCJ	B4EFA6	B4EFA6_BURCJ	citB	Aconitate hydratase			1	0	0	0	0	2	0	1	1	0	0	0	1	1	0	0	25375742	25748586	21283732	0	26443934	38700404	23428360	26847842	27205692	20174448	0	28681160	31292772	25358302	26044354	19383744	25375742	25748586
RVLSLDMAALLAGAK	RVLSLDM[15.9949]AALLAGAK	K	Y	236	250	15	3	7M(15.9949)	tr|B4EB05|B4EB05_BURCJ	B4EB05	B4EB05_BURCJ	clpB	Chaperone protein ClpB			1	1	1	1	1	1	1	2	1	2	1	1	0	1	1	0	103326680	97992544	141868528	117099560	62444380	96534864	58310080	105594520	62656028	62888744	65436264	78150568	71849744	35655928	0	46285204	103326680	97992544
RVSEGEMLSLEDISEILR	RVSEGEM[15.9949]LSLEDISEILR	K	L	182	199	18	3	7M(15.9949)	tr|B4EBR0|B4EBR0_BURCJ	B4EBR0	B4EBR0_BURCJ	minD	Site-determining protein			2	1	1	1	1	2	1	1	1	1	1	1	1	0	2	1	60046584	73679000	82886960	57711984	20935082	64487872	65046232	78434384	33913000	43794936	54231824	63051096	71623760	16830298	59683832	49518852	60046584	73679000
SAAEIVMTELHAGGK	SAAEIVM[15.9949]TELHAGGK	R	F	102	116	15	2,3	7M(15.9949)	tr|B4E7C9|B4E7C9_BURCJ	B4E7C9	B4E7C9_BURCJ	gyrB	DNA gyrase subunit B			2	2	1	1	1	1	1	0	1	1	1	1	2	1	1	2	91780648	122664656	7862338000	126145520	98130320	8014300200	30047208	95111608	95063440	108469104	100695520	4070320640	77404088	42212424	4125948670	4070990590	96508216	155482096
SAGTSAMLLAR	SAGTSAM[15.9949]LLAR	R	E	157	167	11	2	7M(15.9949)	sp|B4E5C3|RL2_BURCJ	B4E5C3	RL2_BURCJ	rplB	50S ribosomal protein L2			1	3	4	4	2	2	3	4	5	4	3	3	4	5	3	4	225289088	2754551550	2644099070	2272288770	245853344	2315916290	2245714180	2514029570	3183224830	3022788860	2843059710	2878097660	3614187010	3149734660	3261749250	3008766980	225289088	2754551550
SAPGFTMQSEVADGASDVLYAVLGDAGVHTR	SAPGFTM[15.9949]QSEVADGASDVLYAVLGDAGVHTR	R	S	103	133	31	3	7M(15.9949)	tr|B4EPV8|B4EPV8_BURCJ	B4EPV8	B4EPV8_BURCJ	BCAS0191	Putative endoribonuclease			0	0	0	0	0	0	0	0	0	0	0	0	0	0	1	0	0	0	0	0	0	19906306	0	0	0	0	0	24425578	30971482	12815701	29307964	20548724	0	0
SDASGPMQVVSGPIGR	SDASGPM[15.9949]QVVSGPIGR	R	Q	149	164	16	2	7M(15.9949)	tr|B4EPL0|B4EPL0_BURCJ	B4EPL0	B4EPL0_BURCJ	BCAS0093	Putative Fic family protein			1	1	0	0	1	0	0	0	0	2	1	0	0	0	0	0	90895632	152962976	201970368	163620016	184361696	0	0	0	242210016	20116648	0	0	0	0	0	0	90895632	152962976
SFLAELMPR	SFLAELM[15.9949]PR	K	Y	201	209	9	2	7M(15.9949)	tr|B4ECZ7|B4ECZ7_BURCJ	B4ECZ7	B4ECZ7_BURCJ	BCAL1061	Putative arginine N-succinyltransferase, beta chain			0	0	0	0	0	0	0	1	0	0	0	0	0	0	0	0	0	0	0	13861967	20384220	21009988	19172906	15623709	0	14086896	0	0	0	21296726	14032807	17060984	0	0
SFNSSGMVAIK	SFNSSGM[15.9949]VAIK	R	D	89	99	11	2	7M(15.9949)	tr|B4E6I8|B4E6I8_BURCJ	B4E6I8	B4E6I8_BURCJ	ftsA	Cell division protein FtsA			0	2	0	1	1	0	0	1	0	1	0	0	2	0	0	0	230781040	185789936	251879184	202544752	265431168	143694064	232399872	258105552	0	210991696	217242816	0	237873824	0	261191712	217957488	230781040	185789936
SGFTSVMMDGSLEADGK	SGFTSVM[15.9949]MDGSLEADGK	R	T	97	113	17	2	7M(15.9949)	tr|B4EA23|B4EA23_BURCJ	B4EA23	B4EA23_BURCJ	cbbA	Fructose-bisphosphate aldolase			0	0	1	0	0	0	0	0	0	2	0	0	0	0	0	0	130473304	173004352	143421888	0	146969872	0	0	0	113877720	57374072	93761240	0	0	0	0	0	130473304	173004352
SGIAHSMEEATK	SGIAHSM[15.9949]EEATK	K	V	146	157	12	2	7M(15.9949)	tr|B4EEJ9|B4EEJ9_BURCJ	B4EEJ9	B4EEJ9_BURCJ	carB	Carbamoyl-phosphate synthase large chain			1	1	2	2	2	1	2	2	2	1	0	0	1	2	0	2	51642176	54524276	52789700	56465252	35183860	35237496	30909918	43133888	36581952	29971058	0	33074856	25905572	27194416	22011396	21274412	51642176	54524276
SGPHSDMPRPEVSLGGVR	SGPHSDM[15.9949]PRPEVSLGGVR	R	L	119	136	18	3	7M(15.9949)	tr|B4E564|B4E564_BURCJ	B4E564	B4E564_BURCJ	BCAL0008	Two-component regulatory system, response regulator protein			0	0	0	0	0	0	0	0	0	0	1	0	0	1	0	0	0	36468568	0	0	0	0	0	0	40385360	28243442	50087704	27503684	32116914	39615612	32682084	0	0	36468568
SLADALMAPTR	SLADALM[15.9949]APTR	R	L	222	232	11	2	7M(15.9949)	sp|B4EDH7|PUR5_BURCJ	B4EDH7	PUR5_BURCJ	purM	Phosphoribosylformylglycinamidine cyclo-ligase			2	2	2	2	0	1	0	0	1	1	0	2	1	0	0	0	153163008	280175744	146184400	211322144	178815024	2638660350	2936088830	64851204	189640096	3387243260	132551720	3787816960	6687509500	4318539800	7009253400	7512743400	153163008	280175744
SPNLSGMLHLLDAQIAAADEPR	SPNLSGM[15.9949]LHLLDAQIAAADEPR	K	R	312	333	22	3	7M(15.9949)	tr|B4EB37|B4EB37_BURCJ	B4EB37	B4EB37_BURCJ	lapB	Lipopolysaccharide assembly protein B			0	1	2	3	1	1	1	2	0	2	3	2	2	1	1	1	32449680	29319950	32343150	29693406	32674414	31692576	30738064	41087824	32875206	30965692	37315176	47535788	59769224	42547936	52760192	51378588	32449680	29319950
SQTSGSMITFR	SQTSGSM[15.9949]ITFR	M	R	2	12	11	2	7M(15.9949)	tr|B4EPF1|B4EPF1_BURCJ	B4EPF1	B4EPF1_BURCJ	BCAS0763	Putative dienelactone hydrolase family protein			0	0	0	0	0	1	0	0	0	0	0	0	0	0	0	0	216647536	269897248	261697328	235730304	146385008	125524056	178846736	183452784	276132704	316536000	0	0	178754896	204294928	225198288	178814416	216647536	269897248
STVLPPMFGALAK	STVLPPM[15.9949]FGALAK	R	F	133	145	13	2	7M(15.9949)	tr|B4EG92|B4EG92_BURCJ	B4EG92	B4EG92_BURCJ	adiA	Biodegradative arginine decarboxylase			2	1	2	1	1	1	2	2	0	0	1	2	1	1	2	1	247133280	243358016	276828960	322155968	315060832	317347488	353285664	360904768	289262464	277440608	315037440	302915872	346047584	322655680	350276384	331537376	247133280	243358016
SYLDYAMSVIVGR	SYLDYAM[15.9949]SVIVGR	R	A	20	32	13	2	7M(15.9949)	tr|B4EB47|B4EB47_BURCJ	B4EB47	B4EB47_BURCJ	gyrA	DNA gyrase subunit A			1	0	0	0	0	0	0	0	0	0	0	0	0	0	0	0	22492742	6962209	18856890	13968914	11194737	0	0	0	11377105	11893637	0	0	0	0	0	0	22492742	6962209
TADGTGMMINSSR	TADGTGM[15.9949]MINSSR	R	A	233	245	13	2	7M(15.9949)	tr|B4E5T0|B4E5T0_BURCJ	B4E5T0	B4E5T0_BURCJ	pyrF	Orotidine 5'-phosphate decarboxylase			0	0	0	0	0	0	1	0	0	0	0	0	1	1	0	0	0	0	0	0	0	0	0	0	0	0	0	0	0	0	0	0	0	0
TAPEFLMK	TAPEFLM[15.9949]K	R	L	202	209	8	2	7M(15.9949)	tr|B4E7L0|B4E7L0_BURCJ	B4E7L0	B4E7L0_BURCJ	nusA	Transcription termination/antitermination protein NusA			0	0	0	0	0	0	0	0	1	0	0	0	0	0	0	0	55656584	47524992	0	34565632	78697336	0	0	0	66926272	62123664	0	11436935	60211876	0	0	0	55656584	47524992
TGHYATMEK	TGHYATM[15.9949]EK	K	Q	470	478	9	2	7M(15.9949)	tr|B4EAR6|B4EAR6_BURCJ	B4EAR6	B4EAR6_BURCJ	BCAL0804	Putative membrane protein			0	0	1	1	0	0	0	0	0	0	0	0	0	0	0	0	1.9802e+06	1.57206e+06	7.22076e+06	6668165	0	0	0	2576514	1.56562e+06	2099357	1.12034e+06	432205	0	0	0	0	1.9802e+06	1.57206e+06
TGIGALMR	TGIGALM[15.9949]R	K	S	336	343	8	2	7M(15.9949)	sp|B4EAW5|DER_BURCJ	B4EAW5	DER_BURCJ	der	GTPase Der			0	0	0	0	0	0	0	0	0	0	0	0	0	0	0	1	0	0	0	0	0	0	0	0	0	0	0	0	0	0	0	55183124	0	0
TLGQPEMFIK	TLGQPEM[15.9949]FIK	K	H	137	146	10	2	7M(15.9949)	tr|B4EM17|B4EM17_BURCJ	B4EM17	B4EM17_BURCJ	BCAM2840	Putative NADPH-dependent FMN reductase			0	0	0	0	1	2	0	0	0	0	0	0	2	0	0	0	68745280	96175448	72504368	146487968	66444660	60821292	20210528	22364272	141506224	67729528	0	0	61257560	0	24938682	31436888	68745280	96175448
TLLSPGMR	TLLSPGM[15.9949]R	R	L	32	39	8	2	7M(15.9949)	tr|B4EJJ0|B4EJJ0_BURCJ	B4EJJ0	B4EJJ0_BURCJ	BCAM1500	Putative universal stress protein			3	1	2	4	2	2	2	1	3	1	2	0	0	0	0	0	800593150	397243968	1018478530	970989310	590706500	677284540	629523780	660158980	585333760	659814980	639269380	659810500	193224720	275773472	237522384	265586800	800593150	397243968
TSMMAAMHDMQAR	TSMMAAM[15.9949]HDMQAR	R	L	247	259	13	3	7M(15.9949)	tr|B4EA87|B4EA87_BURCJ	B4EA87	B4EA87_BURCJ	BCAL0762	Putative methyl-accepting chemotaxis protein			1	0	0	0	0	0	0	0	0	0	0	0	0	0	0	0	105236472	0	0	0	25576002	0	0	0	91205648	0	0	0	0	0	0	0	105236472	0
TTLIGSMLVK	TTLIGSM[15.9949]LVK	R	K	563	572	10	2	7M(15.9949)	tr|B4EEY3|B4EEY3_BURCJ	B4EEY3	B4EEY3_BURCJ	maeB	NADP-dependent malic enzyme			2	0	0	0	0	0	0	0	0	0	0	0	0	0	0	0	34867512	104738160	17296608	105758216	89533560	0	0	0	88594456	70746896	0	0	0	0	0	0	34867512	104738160
TTPGPVMLDVVGTTLSR	TTPGPVM[15.9949]LDVVGTTLSR	K	D	3	19	17	2	7M(15.9949)	tr|B4EA43|B4EA43_BURCJ	B4EA43	B4EA43_BURCJ	nagZ1	Beta-hexosaminidase			0	0	2	0	0	0	0	0	0	0	0	0	0	0	0	0	0	0	20898524	24329552	0	23357958	24125054	0	88711080	0	94530864	0	0	0	0	0	0	0
TVNAAQMIGAIQQVAAGR	TVNAAQM[15.9949]IGAIQQVAAGR	K	K	106	123	18	2	7M(15.9949)	tr|B4E8H7|B4E8H7_BURCJ	B4E8H7	B4E8H7_BURCJ	BCAL0534	Two-component regulatory system, response regulator protein			0	0	0	0	1	0	0	0	0	0	0	0	0	0	0	0	0	0	0	0	21768508	9360272	11931364	12547680	0	0	0	0	0	0	0	5.05032e+06	0	0
TYPHVDMAETGER	TYPHVDM[15.9949]AETGER	R	A	164	176	13	2	7M(15.9949)	tr|B4EJ99|B4EJ99_BURCJ	B4EJ99	B4EJ99_BURCJ	BCAM2546	Microcystinase C			0	0	0	0	0	0	0	1	0	0	0	0	0	0	0	0	0	98663680	118830216	87708424	0	118891224	0	94416232	0	99069888	91755648	0	56784212	0	0	0	0	98663680
VAEELFMNLVSTGASDDFNK	VAEELFM[15.9949]NLVSTGASDDFNK	R	A	476	495	20	2	7M(15.9949)	tr|B4E5F4|B4E5F4_BURCJ	B4E5F4	B4E5F4_BURCJ	ftsH	ATP-dependent zinc metalloprotease FtsH			2	2	2	3	3	1	1	2	2	2	2	1	1	2	4	2	40392792	31508712	51272796	60300652	47815504	72590080	73785216	87305480	36247892	40660864	31638260	32120944	41418880	54816732	59084368	69087608	40392792	31508712
VAPFLTMLR	VAPFLTM[15.9949]LR	R	E	86	94	9	2	7M(15.9949)	tr|B4E9N0|B4E9N0_BURCJ	B4E9N0	B4E9N0_BURCJ	BCAL0680	Uncharacterized protein			1	0	1	1	0	0	0	0	0	0	0	0	0	0	0	0	73503912	30309620	54455856	89708112	0	0	0	0	0	0	0	0	0	0	0	0	73503912	30309620
VGDNAPMALVELLDRPEVDETENVQEAE	VGDNAPM[15.9949]ALVELLDRPEVDETENVQEAE	R	-	104	131	28	2,3	7M(15.9949)	sp|B4E5E7|RL17_BURCJ	B4E5E7	RL17_BURCJ	rplQ	50S ribosomal protein L17			9	12	7	10	11	11	11	8	9	8	8	9	9	10	8	8	178302096	263018992	373425088	295294656	240248256	317552832	288376928	266099264	312663008	373617888	323606016	523512544	333181216	284492576	305422688	521686752	178302096	223459056
VGSGGIMLPNHAPLVIAEQFGTLASLYPGR	VGSGGIM[15.9949]LPNHAPLVIAEQFGTLASLYPGR	R	L	72	101	30	3	7M(15.9949)	tr|B4ECL1|B4ECL1_BURCJ	B4ECL1	B4ECL1_BURCJ	BCAL1049	Luciferase-like monooxygenase			1	1	0	0	0	1	2	1	1	1	3	3	0	2	1	3	116411752	6255897	3.35139e+06	89578464	19111634	15167877	15038380	66857688	54482584	82399712	89252800	58800716	63708696	41742632	60631504	38136308	116411752	6255897
VLAEAGMGSR	VLAEAGM[15.9949]GSR	K	R	188	197	10	2	7M(15.9949)	tr|B4E7K8|B4E7K8_BURCJ	B4E7K8	B4E7K8_BURCJ	BCAL1504	Pseudouridine synthase			0	0	0	0	0	0	0	0	0	0	0	0	0	0	1	1	0	0	0	0	0	0	0	0	0	0	35613180	0	0	0	46033440	36619232	0	0
VLGMLQMTDESGVDAK	VLGMLQM[15.9949]TDESGVDAK	R	L	90	105	16	2	7M(15.9949)	tr|B4E8B6|B4E8B6_BURCJ	B4E8B6	B4E8B6_BURCJ	ppa	Inorganic pyrophosphatase			0	1	2	0	1	1	1	0	1	0	0	1	0	0	2	1	0	398916192	359990368	0	45672944	173280208	130162752	0	236510064	0	0	210511200	21020824	89232032	116527528	69277744	0	398916192
VNLEVDMIAR	VNLEVDM[15.9949]IAR	K	Y	185	194	10	2	7M(15.9949)	tr|B4EBT5|B4EBT5_BURCJ	B4EBT5	B4EBT5_BURCJ	ribE	Riboflavin synthase alpha chain			0	0	0	0	0	0	1	0	0	1	1	0	0	0	0	1	54596216	58564380	71720984	158242560	30070324	25987756	17735462	51450164	56023352	42701772	0	0	8.08272e+06	26234288	0	35819780	54596216	58564380
VSQLYDMIHPNANETLTVR	VSQLYDM[15.9949]IHPNANETLTVR	K	S	104	122	19	3	7M(15.9949)	tr|B4ECY3|B4ECY3_BURCJ	B4ECY3	B4ECY3_BURCJ	BCAL3192	Putative oxidoreductase			0	3	3	2	3	2	3	0	3	1	0	1	3	2	0	3	389162912	573435140	501657120	209624608	487857856	566889860	545572610	588894530	318779808	177611696	62675988	326856288	322325408	98319640	352136352	441177888	389162912	573435140
VTLVNTMTNETLDR	VTLVNTM[15.9949]TNETLDR	R	D	152	165	14	2	7M(15.9949)	tr|B4EN22|B4EN22_BURCJ	B4EN22	B4EN22_BURCJ	polA	DNA polymerase I			0	0	0	0	0	0	0	0	1	0	0	0	0	0	0	0	0	0	0	0	0	0	0	0	0	0	0	0	0	0	0	0	0	0
VVDASIMPIITTGNLNAPTIMIAEK	VVDASIM[15.9949]PIITTGNLNAPTIMIAEK	R	L	503	527	25	2	7M(15.9949)	sp|B4EHJ2|BETA_BURCJ	B4EHJ2	BETA_BURCJ	betA	Oxygen-dependent choline dehydrogenase			1	0	0	0	0	0	0	0	0	0	0	0	0	0	0	0	0	0	0	0	0	0	0	0	0	0	0	0	0	0	0	0	0	0
VYISAGMHELTENTLYFVLGR	VYISAGM[15.9949]HELTENTLYFVLGR	K	L	192	212	21	2,3	7M(15.9949)	tr|B4EPX4|B4EPX4_BURCJ	B4EPX4	B4EPX4_BURCJ	BCAS0208	Putative acyl-CoA dehydrogenase			0	0	0	0	1	0	0	0	0	0	0	1	1	0	0	0	0	0	0	0	0	0	0	0	0	0	0	0	87523400	77338352	46092596	24409558	0	0
WELLQQMNVGTRPINLEPIFQGYIDSLK	WELLQQM[15.9949]NVGTRPINLEPIFQGYIDSLK	K	R	210	237	28	3	7M(15.9949)	sp|P35908|K22E_HUMAN	P35908	K22E_HUMAN	KRT2	Keratin, type II cytoskeletal 2 epidermal			2	1	1	0	0	0	1	1	0	2	0	0	1	2	1	1	233455152	0	0	51066424	0	0	0	9033949	0	61498456	0	0	14737417	28270922	118091424	18811452	233455152	0
WELLQQMNVGTRPINLEPIFQGYIDSLKR	WELLQQM[15.9949]NVGTRPINLEPIFQGYIDSLKR	K	Y	210	238	29	4	7M(15.9949)	sp|P35908|K22E_HUMAN	P35908	K22E_HUMAN	KRT2	Keratin, type II cytoskeletal 2 epidermal			2	0	0	0	0	0	0	0	0	0	0	0	0	0	2	0	198311456	0	0	0	0	0	0	0	0	0	0	0	0	0	231421280	0	198311456	0
WISTVSMGNPHAVQVVDDAEAYPVLEEGPLIER	WISTVSM[15.9949]GNPHAVQVVDDAEAYPVLEEGPLIER	R	H	179	211	33	3	7M(15.9949)	tr|B4E7Z8|B4E7Z8_BURCJ	B4E7Z8	B4E7Z8_BURCJ	dapF	Diaminopimelate epimerase			0	0	0	0	0	0	1	1	0	0	0	0	0	1	0	0	0	0	0	0	0	0	0	0	0	0	0	0	0	0	0	0	0	0
WSQIFDMGGIPSETTVLK	WSQIFDM[15.9949]GGIPSETTVLK	R	A	88	105	18	2	7M(15.9949)	tr|B4EK14|B4EK14_BURCJ	B4EK14	B4EK14_BURCJ	BCAM0512	Putative aminotransferase			2	1	1	1	2	2	1	1	0	0	1	2	2	1	2	2	36418720	29518600	23471064	29097026	50910972	56643608	40733940	41422892	41150272	19667570	0	28954338	35647356	29210984	13336782	0	36418720	29518600
YLDPQLMALVAGADPGNK	YLDPQLM[15.9949]ALVAGADPGNK	K	Y	107	124	18	2	7M(15.9949)	tr|B4EAC3|B4EAC3_BURCJ	B4EAC3	B4EAC3_BURCJ	potF	Putrescine-binding periplasmic protein			2	1	2	0	0	2	0	2	0	0	2	2	2	2	2	2	66391352	56734884	86534840	56527452	81317344	57761996	86874624	71350448	86304464	64748584	40945060	76364656	78841952	89348680	82420424	117139608	66391352	56734884
YLNNPSMDEMFMR	YLNNPSM[15.9949]DEMFMR	R	A	90	102	13	2	7M(15.9949)	tr|B4EPX7|B4EPX7_BURCJ	B4EPX7	B4EPX7_BURCJ	BCAS0211	Putative pyridoxal-dependent decarboxylase			0	0	0	0	0	0	0	0	0	0	0	0	1	0	0	0	0	0	0	0	0	0	0	0	0	0	0	0	0	0	0	0	0	0
YNGVSAMEIQGQAAPGK	YNGVSAM[15.9949]EIQGQAAPGK	R	S	818	834	17	2	7M(15.9949)	tr|B4EA05|B4EA05_BURCJ	B4EA05	B4EA05_BURCJ	BCAL2821	Efflux pump membrane transporter			1	1	1	2	1	1	1	1	0	1	2	2	0	2	1	2	0	0	17827816	0	0	0	0	0	0	0	0	0	0	0	0	0	0	0
YNSEWSMPLGADGMIK	YNSEWSM[15.9949]PLGADGMIK	R	L	138	153	16	2	7M(15.9949)	tr|B4EET2|B4EET2_BURCJ	B4EET2	B4EET2_BURCJ	tyrZ	Tyrosine--tRNA ligase			3	1	2	0	2	0	1	1	2	2	2	0	2	1	1	2	79259008	52159348	88606608	0	54611972	0	52228420	70803488	64356680	47156856	68449816	0	34370848	54067028	39580608	57316868	79259008	52159348
DGDDLHCQMPIPFTTAALGGEIEVPTLAGR	DGDDLHC[57.0215]QM[15.9949]PIPFTTAALGGEIEVPTLAGR	R	A	266	295	30	3	7C(57.0215),9M(15.9949)	sp|B4EDZ1|DNAJ_BURCJ	B4EDZ1	DNAJ_BURCJ	dnaJ	Chaperone protein DnaJ			2	2	3	3	2	2	1	2	2	3	0	5	2	1	0	1	59973620	46817728	55810580	115160024	38856000	90175680	23565806	60663556	70755336	18442206	0	52498588	28547744	12376945	0	15045056	59973620	46817728
TVGDISCTCPVESDADDVEK	TVGDISC[57.0215]TC[57.0215]PVESDADDVEK	R	L	265	284	20	2	7C(57.0215),9C(57.0215)	tr|B4E8V5|B4E8V5_BURCJ	B4E8V5	B4E8V5_BURCJ	cysD1	Sulfate adenylyltransferase			3	2	1	0	1	2	2	2	2	2	2	2	2	4	2	3	71438592	69303504	71104336	37351384	126462904	122351312	139773056	138530704	206942048	166844672	186186208	204215840	168875936	182869200	192708928	188656448	71438592	69303504
VGTVAGCMVTDGIVK	VGTVAGC[57.0215]M[15.9949]VTDGIVK	K	R	891	905	15	2	7C(57.0215),8M(15.9949)	sp|B4E7L1|IF2_BURCJ	B4E7L1	IF2_BURCJ	infB	Translation initiation factor IF-2			1	1	1	1	0	0	0	0	0	2	1	1	2	0	0	0	171105264	188523728	23633182	156597184	0	0	0	0	0	0	176920160	195125968	286163776	0	0	0	171105264	188523728
GWSASPCCAMVVLSPLAR	GWSASPC[57.0215]C[57.0215]AMVVLSPLAR	K	E	198	215	18	2	7C(57.0215),8C(57.0215)	tr|B4EK14|B4EK14_BURCJ	B4EK14	B4EK14_BURCJ	BCAM0512	Putative aminotransferase			2	2	1	2	1	1	3	1	2	1	2	4	2	1	3	3	362445056	382968096	300837056	382338752	469916896	281180864	421136992	412750144	394347680	375692576	331890848	359590816	385007776	243569120	309477824	219401136	362445056	382968096
TYVIGVCCPLDVLEER	TYVIGVC[57.0215]C[57.0215]PLDVLEER	R	E	103	118	16	2	7C(57.0215),8C(57.0215)	tr|B4EKB9|B4EKB9_BURCJ	B4EKB9	B4EKB9_BURCJ	BCAM2634a	Putative chloramphenicol resistance-related protein			0	0	0	0	0	2	2	0	0	0	0	0	0	2	0	0	24629908	15910988	10671423	14227785	144024304	24582002	26337388	30930678	64567732	12615742	0	8817087	0	15348922	0	0	24629908	15910988
AAALAACPQPDILVTNAGGPPPGDFR	AAALAAC[57.0215]PQPDILVTNAGGPPPGDFR	R	D	73	98	26	2	7C(57.0215)	tr|B4E5R4|B4E5R4_BURCJ	B4E5R4	B4E5R4_BURCJ	BCAL2386	Putative dehydrogenase			3	1	1	1	2	4	3	1	3	1	2	3	2	2	2	3	86488728	49890668	0	0	98056232	84975552	84695216	44906060	90441896	58732720	49856032	77825752	76519664	80645728	67029200	92212160	86488728	49890668
AAALSSCDDVLR	AAALSSC[57.0215]DDVLR	R	T	89	100	12	2	7C(57.0215)	tr|B4EFD3|B4EFD3_BURCJ	B4EFD3	B4EFD3_BURCJ	BCAM2065	TetR family regulatory protein			0	0	0	0	0	0	0	0	0	1	0	0	0	0	0	0	63832132	91990264	100305512	80819720	114305432	132874128	154869440	100263608	147741936	129476704	124902648	120884304	129492904	149737088	122182856	139352512	63832132	91990264
AAGFRPCK	AAGFRPC[57.0215]K	R	R	62	69	8	2	7C(57.0215)	tr|B4E7E5|B4E7E5_BURCJ	B4E7E5	B4E7E5_BURCJ	BCAL0437	Methylated-DNA--protein-cysteine methyltransferase			1	0	0	0	0	0	0	1	1	0	0	0	1	0	0	0	28874372	5800931	24828950	0	12756757	20585236	3.86528e+06	30983310	11475341	0	0	6.63715e+06	9046697	2452144	1.62724e+06	0	28874372	5800931
ADGAVGCTYK	ADGAVGC[57.0215]TYK	R	Y	219	228	10	2	7C(57.0215)	tr|B4E9J0|B4E9J0_BURCJ	B4E9J0	B4E9J0_BURCJ	kynU	Kynureninase			2	2	2	2	0	0	0	2	2	2	2	2	2	2	2	0	187088288	190995776	212341456	216026496	68917664	95052800	38678108	165376544	145246672	126971520	140399952	151623056	153615472	33184820	101979112	0	187088288	190995776
AEEEASCAHERPAGVLR	AEEEASC[57.0215]AHERPAGVLR	R	M	79	95	17	3	7C(57.0215)	tr|B4EJ08|B4EJ08_BURCJ	B4EJ08	B4EJ08_BURCJ	BCAM1453	LysR family regulatory protein			0	0	0	0	0	0	0	1	0	0	0	0	1	0	0	1	0	0	0	0	19548264	0	0	17142014	0	0	0	0	15930330	20110032	12089770	25240560	0	0
AELMATCLPEGDALER	AELMATC[57.0215]LPEGDALER	R	T	194	209	16	2	7C(57.0215)	tr|B4EGN5|B4EGN5_BURCJ	B4EGN5	B4EGN5_BURCJ	BCAM0111	Two-component regulatory system, response regulator protein			0	0	0	0	0	1	0	0	1	1	0	0	0	0	0	0	0	0	0	0	0	36414748	0	0	23422040	31970536	14622463	18411320	24682680	0	0	30228080	0	0
AFDVLGCTDWGR	AFDVLGC[57.0215]TDWGR	R	A	249	260	12	2	7C(57.0215)	sp|B4E6J0|DDL_BURCJ	B4E6J0	DDL_BURCJ	ddl	D-alanine--D-alanine ligase			2	2	2	2	2	2	2	2	3	2	2	3	2	2	2	2	693520260	636398910	728617790	783019520	923575940	1021286140	990596990	1019660420	679201020	634870270	489457408	568626560	577351870	705520770	605578750	568141060	693520260	636398910
AGKPAICGDPAAPQTLIDHAEAIGADLWLVGR	AGKPAIC[57.0215]GDPAAPQTLIDHAEAIGADLWLVGR	R	D	191	222	32	4	7C(57.0215)	tr|B4EFK4|B4EFK4_BURCJ	B4EFK4	B4EFK4_BURCJ	folC	Putative folC bifunctional protein [includes: folylpolyglutamate synthase dihydrofolate synthase]			1	0	0	2	0	2	0	0	2	0	2	2	2	1	0	2	107618536	123663400	96699880	96658424	118473056	150927680	153636176	148557824	152038512	137888080	185737280	129268928	158332832	133992848	147727488	110717336	107618536	123663400
AIEHADCIINVGHDVIEKPPFFMR	AIEHADC[57.0215]IINVGHDVIEKPPFFMR	R	T	259	282	24	4	7C(57.0215)	tr|B4EML9|B4EML9_BURCJ	B4EML9	B4EML9_BURCJ	BCAM0817	Putative acetolactate synthase			0	0	0	0	0	0	0	0	1	0	0	0	0	0	0	0	166941168	0	37721496	0	0	0	0	0	43129660	0	0	0	0	0	0	0	166941168	0
AIFSVHCHNDLGMAVANSLAGVK	AIFSVHC[57.0215]HNDLGMAVANSLAGVK	K	L	197	219	23	3,4	7C(57.0215)	sp|B4E5N2|LEU1_BURCJ	B4E5N2	LEU1_BURCJ	leuA	2-isopropylmalate synthase			0	0	1	0	0	1	0	2	1	3	1	2	1	2	1	1	133287464	237533904	122927408	26719696	201040720	111787728	52448612	126158872	282591840	289030336	313675584	291491392	373315456	337478720	398613664	145057888	133287464	237533904
AIGMELCPALGIGIPVGK	AIGMELC[57.0215]PALGIGIPVGK	K	D	794	811	18	2	7C(57.0215)	tr|B4EBL4|B4EBL4_BURCJ	B4EBL4	B4EBL4_BURCJ	purL	Phosphoribosylformylglycinamidine synthase			2	2	2	2	3	1	1	1	2	1	3	1	2	1	2	2	230875376	201970064	206072928	233745984	164077248	145965664	152362800	178386496	303256864	230996192	290676544	209774288	308887552	30772328	287887904	234737408	230875376	201970064
ALAEEACR	ALAEEAC[57.0215]R	K	F	736	743	8	2	7C(57.0215)	tr|B4E7J0|B4E7J0_BURCJ	B4E7J0	B4E7J0_BURCJ	pheT	Phenylalanine--tRNA ligase beta subunit			0	0	2	2	2	2	2	1	1	2	2	2	0	2	2	1	0	0	248890336	263004000	113534408	122827384	74120168	226410816	242637968	221540080	214607008	177916864	138165232	104435136	122006280	24063890	0	0
ALAELECIVAATR	ALAELEC[57.0215]IVAATR	R	L	190	202	13	2	7C(57.0215)	tr|B4EBP6|B4EBP6_BURCJ	B4EBP6	B4EBP6_BURCJ	gmk	Guanylate kinase			2	2	2	2	2	2	1	2	2	2	2	2	3	2	3	2	1061622340	980432640	1149747070	1077576190	1010996540	1045551740	951156420	1016385410	875198660	1029206910	1003409090	880532610	764651460	870650750	799129340	806508860	1061622340	980432640
ALIVSACDGLGAAVNPDPIVAETVK	ALIVSAC[57.0215]DGLGAAVNPDPIVAETVK	R	N	176	200	25	2	7C(57.0215)	tr|B4E5V9|B4E5V9_BURCJ	B4E5V9	B4E5V9_BURCJ	BCAL3429	Ribonucleoside-diphosphate reductase			5	3	5	6	3	7	5	4	6	5	4	5	6	7	7	6	745526460	787542460	773766590	844122940	659617150	717442620	810577980	853430020	601045890	571480060	562223740	582042180	442835712	569977340	534912672	416299168	745526460	787542460
ALIVSACDGLGAAVNPDPIVAETVKNLYDGVPMSQVYDSAILAAR	ALIVSAC[57.0215]DGLGAAVNPDPIVAETVKNLYDGVPMSQVYDSAILAAR	R	T	176	220	45	3	7C(57.0215)	tr|B4E5V9|B4E5V9_BURCJ	B4E5V9	B4E5V9_BURCJ	BCAL3429	Ribonucleoside-diphosphate reductase			1	0	0	0	0	0	0	0	0	0	1	0	1	0	0	0	0	0	0	0	0	0	0	0	0	0	0	0	0	0	0	0	0	0
ALYSAQCDAMLGALAR	ALYSAQC[57.0215]DAMLGALAR	R	H	294	309	16	2	7C(57.0215)	tr|B4E6H2|B4E6H2_BURCJ	B4E6H2	B4E6H2_BURCJ	BCAL2446	Putative aminotransferase			0	0	0	0	0	0	0	0	1	0	0	0	0	0	0	0	168565712	156651200	174948576	163609200	190360928	0	0	0	188203216	206942912	214182800	196317888	137120400	0	0	0	168565712	156651200
ANQIDWCVPPGFDPGFAAR	ANQIDWC[57.0215]VPPGFDPGFAAR	R	V	268	286	19	2	7C(57.0215)	tr|B4EPX5|B4EPX5_BURCJ	B4EPX5	B4EPX5_BURCJ	BCAS0209	Uncharacterized protein			4	3	3	3	2	4	3	3	3	2	2	3	2	3	2	2	2033160450	1901415810	1852842750	1871968900	3253351170	2806092290	3187287040	3047403010	1334184580	1356473860	1156811260	1308516860	1835074940	1680310780	1711494140	1458374660	2033160450	1901415810
APYDVICVAGGLPVVPQEMLEQLK	APYDVIC[57.0215]VAGGLPVVPQEMLEQLK	K	V	143	166	24	2	7C(57.0215)	tr|B4ECB7|B4ECB7_BURCJ	B4ECB7	B4ECB7_BURCJ	pcm	Probable protein-L-isoaspartate O-methyltransferase			2	3	3	2	3	3	3	3	4	3	2	4	1	2	2	4	435472800	456080000	447542080	500245344	448634144	450441504	538400190	484413472	536196736	539386430	615175300	676047810	714468	554184320	574340540	595482500	435472800	456080000
ASIDVFCDALWLEHGLAR	ASIDVFC[57.0215]DALWLEHGLAR	R	N	26	43	18	3	7C(57.0215)	tr|B4E9H2|B4E9H2_BURCJ	B4E9H2	B4E9H2_BURCJ	xerD	Tyrosine recombinase XerD			0	0	0	0	0	0	0	0	0	0	1	0	0	0	0	0	0	7.17527e+06	17508186	0	0	17801564	10394890	5.56748e+06	13831975	15339395	16761426	0	28351800	0	0	0	0	7.17527e+06
ASTALICNR	ASTALIC[57.0215]NR	R	T	254	262	9	2	7C(57.0215)	tr|B4E6W3|B4E6W3_BURCJ	B4E6W3	B4E6W3_BURCJ	BCAL0390	Metallo peptidase, family M61			1	1	1	2	2	2	2	2	1	1	2	3	2	1	1	1	252764544	226597328	243251712	227609248	225873968	229850576	208777104	201387472	238030352	155931840	175857696	173383840	261567904	195617488	177051120	168118896	252764544	226597328
ATGEAFCLLDKDTLYGR	ATGEAFC[57.0215]LLDKDTLYGR	R	Y	29	45	17	3	7C(57.0215)	tr|B4E9X6|B4E9X6_BURCJ	B4E9X6	B4E9X6_BURCJ	BCAL1795	Putative ATP-ase			0	0	1	2	0	0	1	2	0	0	0	0	0	0	0	0	39315748	30688846	36385932	203539792	232455904	181788528	174451200	149598704	24094688	101087056	14466416	75506064	129294216	0	59811720	53513288	39315748	30688846
AVELVACPVDR	AVELVAC[57.0215]PVDR	K	N	306	316	11	2	7C(57.0215)	tr|B4EB54|B4EB54_BURCJ	B4EB54	B4EB54_BURCJ	BCAL2962b	Uncharacterized protein			0	0	0	0	0	0	0	0	0	0	0	0	0	0	1	0	0	0	0	0	0	38067184	23688592	0	0	0	0	0	0	44045196	35103756	31481200	0	0
AVELVACPVDRNPAAKR	AVELVAC[57.0215]PVDRNPAAKR	K	Q	306	322	17	2	7C(57.0215)	tr|B4EB54|B4EB54_BURCJ	B4EB54	B4EB54_BURCJ	BCAL2962b	Uncharacterized protein			0	0	0	0	0	0	0	0	0	0	0	0	0	0	0	1	0	0	0	0	0	0	0	0	0	0	37132564	0	61850832	83674112	48084884	114541672	0	0
AVLIPGCGSAQEAGWLAQAGWPVR	AVLIPGC[57.0215]GSAQEAGWLAQAGWPVR	R	A	57	80	24	2	7C(57.0215)	tr|B4EBC8|B4EBC8_BURCJ	B4EBC8	B4EBC8_BURCJ	BCAL0877	Putative methyltransferase			3	2	2	4	4	3	3	2	2	1	6	1	4	4	3	2	158560112	147920176	61329836	148037520	157646912	164496976	81257760	77488256	53959060	57465500	63033052	56879104	67413328	63963560	62633408	48447712	158560112	147920176
DAEWATCAQDVLWR	DAEWATC[57.0215]AQDVLWR	R	R	462	475	14	2	7C(57.0215)	tr|B4EBV6|B4EBV6_BURCJ	B4EBV6	B4EBV6_BURCJ	glpD	Glycerol-3-phosphate dehydrogenase			2	2	2	2	2	2	2	3	2	2	2	2	2	2	2	2	270331584	269955552	350779584	288470496	265130656	284399072	277301824	284302208	292445984	286970016	305006528	288649024	362577248	326981888	307920480	306717728	270331584	269955552
DDRPSGCLFAPR	DDRPSGC[57.0215]LFAPR	R	C	264	275	12	2	7C(57.0215)	tr|B4E8J0|B4E8J0_BURCJ	B4E8J0	B4E8J0_BURCJ	dppD	Putative dipeptide ABC transporter ATP-binding protein			0	0	2	0	0	0	0	0	0	0	2	0	0	1	0	1	101559688	71350176	84562848	68380504	0	0	74943384	51401752	100743504	87397824	95582408	76609680	60582952	58620412	93611984	55987472	101559688	71350176
DEGAAPCALDDAALTALAAR	DEGAAPC[57.0215]ALDDAALTALAAR	R	L	17	36	20	2	7C(57.0215)	tr|B4E9H4|B4E9H4_BURCJ	B4E9H4	B4E9H4_BURCJ	queG	Epoxyqueuosine reductase			0	0	1	0	1	0	0	0	0	0	0	0	0	0	0	0	0	21586680	15677648	0	0	47683656	30618612	0	0	0	0	27084046	0	0	0	0	0	21586680
DETQYLCDSINR	DETQYLC[57.0215]DSINR	R	Y	292	303	12	2	7C(57.0215)	tr|B4EBV6|B4EBV6_BURCJ	B4EBV6	B4EBV6_BURCJ	glpD	Glycerol-3-phosphate dehydrogenase			1	1	0	0	1	0	0	0	0	0	0	0	0	0	0	0	33170908	0	0	0	37273212	0	0	0	20203392	0	0	0	12893864	0	0	0	33170908	0
DGAAQACISAGNTGALMAVSR	DGAAQAC[57.0215]ISAGNTGALMAVSR	K	Y	95	115	21	2	7C(57.0215)	tr|B4EAI7|B4EAI7_BURCJ	B4EAI7	B4EAI7_BURCJ	plsX1	Phosphate acyltransferase			0	0	0	0	0	0	0	0	0	0	0	2	0	0	2	1	29100176	55752612	0	47254100	0	0	30391306	0	97106000	100026640	0	45948096	0	0	84183536	134134488	29100176	55752612
DGDDLHCQMPIPFTTAALGGEIEVPTLAGR	DGDDLHC[57.0215]QMPIPFTTAALGGEIEVPTLAGR	R	A	266	295	30	2,3	7C(57.0215)	sp|B4EDZ1|DNAJ_BURCJ	B4EDZ1	DNAJ_BURCJ	dnaJ	Chaperone protein DnaJ			4	5	4	2	3	4	4	4	5	1	3	4	4	3	2	2	790299900	1116598780	1010903170	994768380	869510270	972147710	800658370	952039490	519771264	464542880	552332610	622764350	742608130	358171424	563072320	424728544	790299900	1072743810
DHVLGVCPELMR	DHVLGVC[57.0215]PELMR	R	F	202	213	12	2,3	7C(57.0215)	tr|B4EE22|B4EE22_BURCJ	B4EE22	B4EE22_BURCJ	oxyR	Oxidative stress regulatory protein			2	1	1	1	0	1	0	1	2	3	1	4	2	1	3	0	239234512	243113968	243699152	202841136	188852736	130540688	196684832	195826384	287699488	269091008	298302752	212861536	236378448	259046752	256382720	204734688	144952944	148859280
DILGGICDVGLANAYYVGHMK	DILGGIC[57.0215]DVGLANAYYVGHMK	R	H	209	229	21	2,3	7C(57.0215)	tr|B4ED28|B4ED28_BURCJ	B4ED28	B4ED28_BURCJ	BCAL1092	ABC transporter extracellular solute-binding protein			3	5	4	3	2	3	2	2	8	6	4	3	2	3	2	3	2349866750	2569902850	2699587070	2292006660	1862137220	2204019200	1896513920	2008662140	2655320060	2121526270	2608301570	2041361280	2469124610	2105510910	2407821310	1846816260	2472738300	2569902850
DMYEVGCIANILQMLK	DMYEVGC[57.0215]IANILQMLK	K	L	70	85	16	2	7C(57.0215)	tr|B4EBM1|B4EBM1_BURCJ	B4EBM1	B4EBM1_BURCJ	lon	Lon protease			3	4	3	2	4	6	6	3	2	3	3	3	2	4	2	2	468051872	396925664	404292416	527904192	553337280	590522180	654398980	604595780	358915264	481063008	438849152	509954528	383298592	584939580	570989820	559598660	468051872	396925664
DNLEAGCPLSGFAGDAPR	DNLEAGC[57.0215]PLSGFAGDAPR	R	L	92	109	18	2	7C(57.0215)	tr|B4EKD7|B4EKD7_BURCJ	B4EKD7	B4EKD7_BURCJ	BCAM2652	TetR family regulatory protein			1	1	1	2	0	0	1	0	0	0	0	0	0	0	0	0	77831024	86458584	78843376	110098568	0	0	20423304	0	0	165015344	70596464	0	0	0	0	0	77831024	86458584
DPVSIACEGLSFAESFGR	DPVSIAC[57.0215]EGLSFAESFGR	K	W	21	38	18	2	7C(57.0215)	tr|B4EDE5|B4EDE5_BURCJ	B4EDE5	B4EDE5_BURCJ	BCAL3228	Uncharacterized protein			2	2	2	2	2	3	2	2	2	2	2	3	2	2	2	2	415003264	240986816	236980080	271482080	447068416	437897568	482669792	380352864	353717184	370123904	314403136	364165088	391726272	560109760	507945920	546307710	415003264	240986816
EAIPSLCEAYPELYGTMR	EAIPSLC[57.0215]EAYPELYGTMR	R	L	573	590	18	2	7C(57.0215)	tr|B4EG91|B4EG91_BURCJ	B4EG91	B4EG91_BURCJ	speF	Ornithine decarboxylase			3	2	2	2	3	1	2	3	2	3	3	1	2	2	3	2	1339434370	1526366210	1609789310	1516436220	1277941500	1422669700	1264333950	1388389630	1375606400	1323938820	1528801020	1325455620	1536478460	1315166720	1553370880	1145418620	1339434370	1526366210
EAIYQACLLR	EAIYQAC[57.0215]LLR	R	F	946	955	10	2	7C(57.0215)	tr|B4ED16|B4ED16_BURCJ	B4ED16	B4ED16_BURCJ	mdtB	Multidrug resistance protein MdtB			0	0	0	0	0	0	0	0	0	0	0	0	1	0	0	0	0	0	0	0	16951642	0	0	0	0	0	0	0	22160226	0	0	0	0	0
EAMSTWCR	EAMSTWC[57.0215]R	R	G	121	128	8	2	7C(57.0215)	tr|B4EQD8|B4EQD8_BURCJ	B4EQD8	B4EQD8_BURCJ	BCAS0010	Putative activator of osmoprotectant transporter			0	0	0	0	0	0	0	0	0	0	0	0	0	1	0	1	0	0	0	0	51071584	52263200	47922952	48468780	0	75864256	99953744	51776152	95412680	63664200	87028928	87975328	0	0
EEFDFTCK	EEFDFTC[57.0215]K	R	E	127	134	8	2	7C(57.0215)	tr|B4ECL3|B4ECL3_BURCJ	B4ECL3	B4ECL3_BURCJ	BCAL1051	Radical SAM superfamily protein			2	3	2	2	2	2	2	2	2	2	2	2	2	2	2	2	864062980	989622720	893535230	906811650	927897150	947651390	902778050	1013589180	683996350	722120130	597236220	660793340	701008580	746632000	727657540	690344450	864062980	989622720
EEFEEICK	EEFEEIC[57.0215]K	R	R	193	200	8	2	7C(57.0215)	tr|B4EEJ9|B4EEJ9_BURCJ	B4EEJ9	B4EEJ9_BURCJ	carB	Carbamoyl-phosphate synthase large chain			0	0	2	0	1	0	1	1	0	0	2	0	0	1	0	0	300545760	229704800	197366896	170248000	179380864	127004120	171265104	198304464	205206768	159695936	128296920	118207424	120722496	156430640	119624832	108151432	300545760	229704800
EEFEEICKR	EEFEEIC[57.0215]KR	R	G	193	201	9	2	7C(57.0215)	tr|B4EEJ9|B4EEJ9_BURCJ	B4EEJ9	B4EEJ9_BURCJ	carB	Carbamoyl-phosphate synthase large chain			0	0	0	0	0	0	1	0	0	0	0	0	0	0	0	2	0	0	0	0	0	0	0	0	0	0	0	0	0	0	0	0	0	0
EEVAQLCGVSPTWYTWIEQGRPVSASADALAR	EEVAQLC[57.0215]GVSPTWYTWIEQGRPVSASADALAR	R	L	52	83	32	3	7C(57.0215)	tr|B4E8C7|B4E8C7_BURCJ	B4E8C7	B4E8C7_BURCJ	BCAL2633	Putative DNA-binding protein			0	2	0	0	1	1	0	1	0	1	1	0	0	0	0	0	0	0	0	0	11625523	23508648	0	0	0	0	0	0	0	0	0	0	0	0
EFLDSICNVTLHLENR	EFLDSIC[57.0215]NVTLHLENR	R	Q	207	222	16	3	7C(57.0215)	tr|B4ECP7|B4ECP7_BURCJ	B4ECP7	B4ECP7_BURCJ	BCAL2107	ABC transporter ATP-binding protein			0	0	0	0	0	0	0	0	0	1	0	0	0	0	0	1	0	0	0	0	0	0	0	0	0	0	0	0	0	0	34301564	28115472	0	0
EGIDASCVTVDPR	EGIDASC[57.0215]VTVDPR	R	Y	75	87	13	2	7C(57.0215)	tr|B4E9Y6|B4E9Y6_BURCJ	B4E9Y6	B4E9Y6_BURCJ	BCAL1805	Putative sugar kinase			0	2	0	0	0	0	0	0	0	0	0	0	0	0	0	0	28742182	24802054	0	0	0	0	0	0	0	0	0	0	0	0	0	0	28742182	24802054
ESLLGLCSYSTSR	ESLLGLC[57.0215]SYSTSR	K	Q	317	329	13	2	7C(57.0215)	tr|B4E5X3|B4E5X3_BURCJ	B4E5X3	B4E5X3_BURCJ	ispB	Octaprenyl-diphosphate synthase			0	1	0	1	0	0	0	0	2	1	0	0	2	0	0	0	127280792	127863808	149173824	168325584	100882864	103875160	0	122894904	149336272	202996416	140809296	161435888	107561152	131115888	116404944	106836856	127280792	127863808
EVVDAICTHPLVK	EVVDAIC[57.0215]THPLVK	K	A	219	231	13	2,3	7C(57.0215)	tr|B4EGC6|B4EGC6_BURCJ	B4EGC6	B4EGC6_BURCJ	mmsA	Methylmalonate-semialdehyde dehydrogenase			0	0	0	0	2	2	3	2	0	0	0	0	0	0	0	0	95305744	0	30334174	0	690447300	610739390	550612740	411834304	21977892	0	0	11916043	20568890	125996328	154180272	35071160	95305744	0
EYDYIICGAGSAGNVLATR	EYDYIIC[57.0215]GAGSAGNVLATR	R	L	5	23	19	2	7C(57.0215)	sp|B4EHJ2|BETA_BURCJ	B4EHJ2	BETA_BURCJ	betA	Oxygen-dependent choline dehydrogenase			0	1	3	2	0	3	3	2	2	1	2	1	1	2	3	1	28513514	0	100125272	119643080	34562940	92800608	96857864	86370312	76273704	31621428	93006944	85185488	119897776	100469696	131161488	139180320	28513514	0
EYIDFACGIAVTSLGHGHPELLK	EYIDFAC[57.0215]GIAVTSLGHGHPELLK	R	V	28	50	23	4	7C(57.0215)	tr|B4ECZ5|B4ECZ5_BURCJ	B4ECZ5	B4ECZ5_BURCJ	argM	Acetylornithine aminotransferase			2	2	2	1	2	0	0	2	0	0	1	0	0	0	0	0	665356670	944138820	817028930	783074300	917469630	1106456700	913129470	1192763010	548610300	609091710	711410620	492106688	704432000	742082750	833981060	389163008	665356670	944138820
FDNLYGCR	FDNLYGC[57.0215]R	K	E	231	238	8	2	7C(57.0215)	tr|B4EE70|B4EE70_BURCJ	B4EE70	B4EE70_BURCJ	ahcY	Adenosylhomocysteinase			2	0	0	0	2	2	1	2	0	2	2	2	2	1	2	2	1589382140	1349169540	1210162300	1477292030	1118640000	920479420	1013106620	1101554560	1243855740	1203269250	981814530	1065043970	767324480	786518720	687091580	707746820	1589382140	1349169540
FDPAQPCIVTATSSGSR	FDPAQPC[57.0215]IVTATSSGSR	R	G	182	198	17	2	7C(57.0215)	tr|B4ECV6|B4ECV6_BURCJ	B4ECV6	B4ECV6_BURCJ	BCAL3165	Probable exported hydrolase			1	0	1	0	1	1	1	1	0	0	0	0	0	0	0	0	20240964	0	0	0	34594564	36292544	30994142	42662236	0	0	0	0	29583886	0	0	0	20240964	0
FEGQSLCPSIEAR	FEGQSLC[57.0215]PSIEAR	R	L	295	307	13	2	7C(57.0215)	tr|B4E948|B4E948_BURCJ	B4E948	B4E948_BURCJ	BCAL0625	LysR family regulatory protein			0	0	0	0	0	0	2	0	0	1	0	0	0	3	0	1	219851088	51901580	87999632	52193308	104454920	100277032	263327232	82378456	142380736	32774892	40540728	61118652	87316976	234535344	155076560	273703104	219851088	51901580
FGLEGTCVNPQTGER	FGLEGTC[57.0215]VNPQTGER	R	R	290	304	15	2	7C(57.0215)	sp|B4E558|GCS2_BURCJ	B4E558	GCS2_BURCJ	BceJ2315_00010	Putative glutamate--cysteine ligase 2			5	1	1	2	1	2	1	2	2	1	2	2	1	2	2	2	1066998080	786739580	736441150	706281150	721758720	733230270	715316610	733108100	608445440	667876800	934734780	636437500	237937440	606021500	853278400	761738820	1066998080	786739580
FGTNPFCAAYPR	FGTNPFC[57.0215]AAYPR	R	A	167	178	12	2	7C(57.0215)	tr|B4EFU5|B4EFU5_BURCJ	B4EFU5	B4EFU5_BURCJ	BCAM2148	Putative L-lactate dehydrogenase			0	2	1	0	0	2	0	0	0	0	0	0	0	0	0	0	54159956	47112908	32550294	53183948	38264208	52532652	60585928	53045328	134605728	188551008	212440608	208828608	48947576	97187176	144229824	128452688	54159956	47112908
FMSAVLCEK	FMSAVLC[57.0215]EK	R	T	138	146	9	2	7C(57.0215)	tr|B4E5W4|B4E5W4_BURCJ	B4E5W4	B4E5W4_BURCJ	BCAL3434	Putative hypoxanthine phosphoribosyltransferase			2	2	2	1	2	2	2	2	0	0	1	1	2	2	2	2	563866430	647833090	719016830	575811520	550837310	576872700	612864770	575950020	569134080	669901120	606194750	630209540	718800900	669953660	694502340	683616830	563866430	647833090
GAASATCGEPDVAIVEIGGTVGDIESLPFLEAAR	GAASATC[57.0215]GEPDVAIVEIGGTVGDIESLPFLEAAR	R	Q	129	162	34	2	7C(57.0215)	sp|B4EDA3|PYRG_BURCJ	B4EDA3	PYRG_BURCJ	pyrG	CTP synthase			3	3	3	2	4	3	3	5	4	1	3	2	5	2	3	2	82404864	79511008	63456968	95633200	76098208	76157912	77666752	66176844	104883416	37059916	103718344	91833016	93586160	88878848	85843704	67371352	82404864	79511008
GAEIGVCVLEK	GAEIGVC[57.0215]VLEK	K	G	44	54	11	2	7C(57.0215)	tr|B4E7H3|B4E7H3_BURCJ	B4E7H3	B4E7H3_BURCJ	BCAL1468	Putative electron transport protein	BCAS0609	tr|B4EP03|B4EP03_BURCJ	2	2	2	2	2	1	0	0	0	0	2	2	2	2	2	2	251864080	272326432	797206780	728358720	220516928	480985888	678594750	218591744	220447696	569838080	559373310	551185920	451926528	592113790	635392380	534027488	251864080	272326432
GAGSYVCGEETALLESLEGK	GAGSYVC[57.0215]GEETALLESLEGK	K	R	264	283	20	2	7C(57.0215)	tr|B4EB76|B4EB76_BURCJ	B4EB76	B4EB76_BURCJ	fdsB	NAD-dependent formate dehydrogenase beta subunit			0	2	0	1	0	2	2	0	0	0	2	1	0	3	0	0	59070476	50327888	48890704	58572872	125586120	127034344	131063704	113560648	87520168	114636544	122135232	106188880	142509360	132046152	132007008	115893320	59070476	50327888
GALIDDCSLAAQIK	GALIDDC[57.0215]SLAAQIK	R	H	242	255	14	2	7C(57.0215)	tr|B4EL05|B4EL05_BURCJ	B4EL05	B4EL05_BURCJ	BCAM2737	Putative glycosyl transferase			0	0	0	0	0	0	0	1	0	0	0	0	0	0	0	0	0	0	0	118832960	0	0	94202000	74126336	0	100571992	180850608	189803744	160209600	131916056	0	152937536	0	0
GDAFASCEFVMDYLK	GDAFASC[57.0215]EFVMDYLK	R	T	104	118	15	2	7C(57.0215)	tr|B4EB08|B4EB08_BURCJ	B4EB08	B4EB08_BURCJ	moaE	Molybdopterin converting factor subunit 2			0	0	0	0	2	1	0	0	0	0	0	0	0	0	0	0	20863490	11617822	13351855	39604368	0	24544952	7645895	20268000	18026228	0	0	0	7.46719e+06	11444064	0	11937760	20863490	11617822
GDWFFECWQPDTVLEAR	GDWFFEC[57.0215]WQPDTVLEAR	K	T	471	487	17	2	7C(57.0215)	tr|B4EG92|B4EG92_BURCJ	B4EG92	B4EG92_BURCJ	adiA	Biodegradative arginine decarboxylase			2	2	2	3	2	2	3	2	4	3	2	3	1	4	2	2	564390850	514137632	490172864	510639712	775526910	513369504	496694528	583816450	556956480	417571200	514517312	537888380	566686080	529487008	583913920	416271808	564390850	514137632
GFADTLCEMQINR	GFADTLC[57.0215]EMQINR	R	F	342	354	13	2	7C(57.0215)	tr|B4EDM6|B4EDM6_BURCJ	B4EDM6	B4EDM6_BURCJ	BCAL1146	AraC family regulatory protein			0	0	0	0	0	0	0	0	0	0	0	0	0	2	2	0	0	0	0	0	44388620	33597296	76696384	76357712	0	0	25516128	0	0	64140028	156362928	119489144	0	0
GFAVAGCEPDEMGIGPVFAVPK	GFAVAGC[57.0215]EPDEMGIGPVFAVPK	R	L	277	298	22	2	7C(57.0215)	tr|B4EBK4|B4EBK4_BURCJ	B4EBK4	B4EBK4_BURCJ	BCAL1977	Putative thiolase			3	3	1	2	3	2	2	2	2	3	2	2	2	2	3	4	193105056	153453536	191479840	141972656	241920912	261238416	244789840	210019328	115882568	95986344	108861032	96024672	122326376	115469080	123031336	81637976	193105056	153453536
GHAVYACEPR	GHAVYAC[57.0215]EPR	R	H	31	40	10	2	7C(57.0215)	tr|B4EA58|B4EA58_BURCJ	B4EA58	B4EA58_BURCJ	gshB	Glutathione synthetase			2	2	1	2	2	2	2	1	1	1	1	2	2	1	1	2	64681616	57991348	62714936	57763760	74417120	68542536	61737276	73949136	41325904	32125312	30050568	32189306	39207708	47067352	38350084	28354732	64681616	57991348
GLSVMLCEQDDLASHTSSSSTK	GLSVMLC[57.0215]EQDDLASHTSSSSTK	R	L	29	50	22	3	7C(57.0215)	tr|B4EBV6|B4EBV6_BURCJ	B4EBV6	B4EBV6_BURCJ	glpD	Glycerol-3-phosphate dehydrogenase			2	1	1	2	1	2	3	2	1	3	2	2	1	2	2	1	358074368	463782848	421058656	337621280	311262944	356187040	345228320	354984992	495342272	458882176	435619648	392750432	507865408	442466528	472516896	420933216	358074368	463782848
GNPTVECDVLLESGTMGR	GNPTVEC[57.0215]DVLLESGTMGR	R	A	17	34	18	2	7C(57.0215)	sp|B4EDA1|ENO_BURCJ	B4EDA1	ENO_BURCJ	eno	Enolase			2	2	3	2	2	2	2	3	3	2	2	2	2	4	3	2	3652302080	3819927300	3795501060	3947924480	4120188420	4834721800	3568222720	4352906800	3126430460	3637052930	3655322110	4116169730	2833310720	3552664060	3459407620	3420689920	3652302080	3819927300
GSSGGGCFGGSSGGYGGLGGFGGGSFR	GSSGGGC[57.0215]FGGSSGGYGGLGGFGGGSFR	R	G	60	86	27	2	7C(57.0215)	sp|P13645|K1C10_HUMAN	P13645	K1C10_HUMAN	KRT10	Keratin, type I cytoskeletal 10			4	3	2	3	3	2	2	2	2	3	3	3	1	2	2	2	447923296	228022256	284779456	238269216	145840192	261783584	336731584	255425040	370549952	403362592	637876610	239244256	134136672	230024944	265027520	208813648	447923296	228022256
GSTSGPCGAFPGK	GSTSGPC[57.0215]GAFPGK	K	Q	76	88	13	2	7C(57.0215)	tr|B4E8I5|B4E8I5_BURCJ	B4E8I5	B4E8I5_BURCJ	BCAL0542	High-potential iron-sulfur protein			2	1	1	1	2	2	1	2	2	2	2	1	0	1	2	1	277095968	239136528	259027184	273302112	204515632	199136272	172992608	220530272	197059536	211592608	215065888	238297424	189034848	187882640	182072496	192151200	277095968	239136528
GTTLTACDAGGTSLDVTLR	GTTLTAC[57.0215]DAGGTSLDVTLR	R	R	129	147	19	2	7C(57.0215)	tr|B4EB79|B4EB79_BURCJ	B4EB79	B4EB79_BURCJ	BCAL2980	Putative oxygenase			0	0	0	0	0	0	0	0	2	0	0	0	0	0	0	0	0	0	0	0	0	0	0	0	0	0	0	0	0	0	0	0	0	0
GVQPSGCIVGEPTSMR	GVQPSGC[57.0215]IVGEPTSMR	R	P	172	187	16	2	7C(57.0215)	tr|B4EC25|B4EC25_BURCJ	B4EC25	B4EC25_BURCJ	BCAL2018	Acetylornithine deacetylase			1	1	1	1	2	1	1	1	1	1	1	2	0	1	2	1	76006112	40179476	34894572	53789992	89060992	70804856	85467992	66212624	60179408	67216904	34631020	49499328	22334596	60377936	21372284	49503044	76006112	40179476
GYVEFDCPGHQGGQFFSNHPLGR	GYVEFDC[57.0215]PGHQGGQFFSNHPLGR	R	M	121	143	23	3,4	7C(57.0215)	tr|B4EG91|B4EG91_BURCJ	B4EG91	B4EG91_BURCJ	speF	Ornithine decarboxylase			8	7	6	2	6	3	4	3	5	5	4	3	6	5	3	4	1809752830	2369081860	2387438850	2050027140	592362430	574407100	1788104190	2102378240	2639347710	2627547650	2129137280	2015877760	3635211010	1799497090	3132671740	1249230210	2094037760	1783104510
HDAAGGCLLSELGELRPSR	HDAAGGC[57.0215]LLSELGELRPSR	K	L	378	396	19	3	7C(57.0215)	tr|B4E972|B4E972_BURCJ	B4E972	B4E972_BURCJ	BCAL0650	Putative pyruvate-flavodoxin oxidoreductase			0	0	0	0	1	1	0	1	0	0	0	0	1	0	1	0	195082624	216753472	209736592	185613296	355319584	407235968	405449472	410792032	250326880	245749952	359056800	250950736	388720192	406204160	485710720	368373376	195082624	216753472
HFGATDCFDSR	HFGATDC[57.0215]FDSR	R	A	209	219	11	2	7C(57.0215)	tr|B4EIB1|B4EIB1_BURCJ	B4EIB1	B4EIB1_BURCJ	BCAM0299	Putative zinc-binding alcoholdehydrogenase			2	2	3	1	3	3	3	3	2	2	2	1	2	1	2	2	1554191230	1862427780	1703563140	1558326020	2165247740	2196099580	2074339070	2504696580	1016153540	1035536320	1048939520	1052163460	560123580	506886048	540664640	442778560	1554191230	1862427780
HFLNSVCTHMADMDFGTLK	HFLNSVC[57.0215]THMADMDFGTLK	R	V	213	231	19	3	7C(57.0215)	tr|B4EAE2|B4EAE2_BURCJ	B4EAE2	B4EAE2_BURCJ	BCAL1843	ABC transporter ATP-binding protein			0	0	0	0	0	1	0	0	0	0	1	1	1	2	2	0	14593070	25441054	21015304	0	35582932	58102548	63776760	32461654	0	13842711	33046996	22982052	128504224	104377328	107143352	46181976	14593070	25441054
HITAPECR	HITAPEC[57.0215]R	R	Q	158	165	8	2	7C(57.0215)	tr|B4E5V8|B4E5V8_BURCJ	B4E5V8	B4E5V8_BURCJ	nrdB	Ribonucleoside-diphosphate reductase subunit beta			2	2	2	2	2	2	2	1	1	3	1	3	1	2	2	2	509364448	323264032	346015616	365660032	357259936	802637180	720181310	689235900	381949024	193364032	379426048	296113440	527435136	552066110	520459200	314060960	509364448	323264032
HYAHVDCPGHADYVK	HYAHVDC[57.0215]PGHADYVK	R	N	76	90	15	2,3,4	7C(57.0215)	tr|B4E5A5|B4E5A5_BURCJ	B4E5A5	B4E5A5_BURCJ	tufA1	Elongation factor Tu			4	5	3	0	4	4	6	2	3	6	8	2	6	6	6	2	664899330	675161020	309118144	2.27318e+06	2039463170	1404946300	2622182910	336623168	1658815230	2139843330	2080436990	674470780	2155706110	1067400770	4116420100	806359810	284011808	359045728
IAAPDLCGR	IAAPDLC[57.0215]GR	R	F	213	221	9	2	7C(57.0215)	tr|B4E7J0|B4E7J0_BURCJ	B4E7J0	B4E7J0_BURCJ	pheT	Phenylalanine--tRNA ligase beta subunit			2	2	2	2	1	1	1	2	2	2	2	2	2	2	2	1	822820480	781654400	812072000	780615300	802906500	698121790	705792450	712760000	862595710	830521920	862962180	773534020	883383360	771096450	804601280	767810690	822820480	781654400
IADPTGCGDAFR	IADPTGC[57.0215]GDAFR	R	G	245	256	12	2	7C(57.0215)	tr|B4E5V5|B4E5V5_BURCJ	B4E5V5	B4E5V5_BURCJ	BCAL3425	Putative sugar kinase			2	0	0	0	0	3	3	1	0	0	2	2	0	4	3	2	628760450	614155970	553968450	550435460	541051970	508978656	505808320	533678848	607050180	585925500	525888192	568465540	606075010	624383870	521008352	509377696	628760450	614155970
IDEVLECHLVSGDFDYLIK	IDEVLEC[57.0215]HLVSGDFDYLIK	K	A	99	117	19	3	7C(57.0215)	tr|B4EAP0|B4EAP0_BURCJ	B4EAP0	B4EAP0_BURCJ	lrp	Leucine-responsive regulatory protein			0	0	3	2	0	1	2	1	0	2	2	2	0	2	2	2	268588000	272494336	290550592	285348000	231171072	240741744	239222048	239639056	281244512	308294336	305912160	279766720	247545728	252757488	249313232	253828208	268588000	272494336
IDPIGTCVGIR	IDPIGTC[57.0215]VGIR	R	G	247	257	11	2	7C(57.0215)	tr|B4E7L0|B4E7L0_BURCJ	B4E7L0	B4E7L0_BURCJ	nusA	Transcription termination/antitermination protein NusA			2	2	2	2	2	1	2	1	2	1	1	2	2	2	2	1	1768732160	1832256260	1870355710	1819331710	1842915710	1782647940	1796745220	1743239940	2079614460	2017431040	2172096000	2050377470	2168433410	2342904830	2360766980	2222069250	1768732160	1832256260
ILADVPCSASGIVR	ILADVPC[57.0215]SASGIVR	R	R	346	359	14	2	7C(57.0215)	tr|B4E7W1|B4E7W1_BURCJ	B4E7W1	B4E7W1_BURCJ	rsmB	Ribosomal RNA small subunit methyltransferase B			0	5	5	5	1	3	3	2	4	4	0	1	4	0	4	4	74577888	91859880	124347224	108583504	92220032	118939656	92334520	125266840	108404536	89985000	106252160	74815104	110804784	123056992	104273240	99211016	74577888	91859880
ISAYPACAPEVK	ISAYPAC[57.0215]APEVK	R	L	136	147	12	2	7C(57.0215)	tr|B4EBB4|B4EBB4_BURCJ	B4EBB4	B4EBB4_BURCJ	BCAL0863	Cysteine peptidase, family C56			1	1	2	2	3	2	3	2	1	1	3	2	1	3	2	2	841202880	631569150	798163140	858392320	337299872	313586528	326542144	514544928	278636160	579905540	250905248	339442816	242514656	325447744	266600144	111869024	841202880	631569150
ISLESECASLAAQR	ISLESEC[57.0215]ASLAAQR	R	A	110	123	14	2	7C(57.0215)	tr|B4ECK6|B4ECK6_BURCJ	B4ECK6	B4ECK6_BURCJ	BCAL1044	GntR family regulatory protein			1	2	2	2	4	4	2	4	5	4	4	4	4	1	4	2	256175248	299204256	345444800	343303616	324060928	239531552	341829344	355870048	273977248	312391808	276617568	202695184	261618656	330779936	293383392	300159744	256175248	299204256
IVISPMCQYSAER	IVISPMC[57.0215]QYSAER	R	G	19	31	13	2	7C(57.0215)	tr|B4E561|B4E561_BURCJ	B4E561	B4E561_BURCJ	BCAL0005	Putative NADH-dependent flavin oxidoreductase			0	0	0	0	0	0	0	2	0	0	0	0	0	0	1	1	68729536	102478776	94209008	82474496	50610792	0	0	80291336	0	0	81650656	0	86593808	0	84922472	67770824	68729536	102478776
IVSTGSCLATR	IVSTGSC[57.0215]LATR	R	V	136	146	11	2	7C(57.0215)	tr|B4E730|B4E730_BURCJ	B4E730	B4E730_BURCJ	BCAL2464	Short chain dehydrogenase			1	2	1	2	1	2	1	2	1	2	2	1	2	1	2	1	293644288	289690400	306797824	307710784	273720448	264715952	284009568	287870464	279124032	204677040	256812224	247601504	230172496	199918528	190624272	202988480	293644288	289690400
KPILGVCLGHQAIGEAFGGR	KPILGVC[57.0215]LGHQAIGEAFGGR	K	V	73	92	20	4	7C(57.0215)	tr|B4E7A9|B4E7A9_BURCJ	B4E7A9	B4E7A9_BURCJ	trpG	Anthranilate synthase component II			0	0	0	0	0	0	1	0	0	0	0	0	1	0	0	0	0	0	0	0	397744320	395551392	497173792	424017280	329551680	0	334930720	275328160	495598016	342715776	566248770	364379552	0	0
LAAALGCHPLSIPAGGR	LAAALGC[57.0215]HPLSIPAGGR	R	M	158	174	17	3	7C(57.0215)	tr|B4EBU5|B4EBU5_BURCJ	B4EBU5	B4EBU5_BURCJ	BCAL3060	Uncharacterized protein			1	0	2	1	1	2	1	1	0	1	1	1	2	1	1	2	164063856	223120128	210548384	216571184	176010640	174947344	160405104	190541552	0	152307312	169792496	150964944	128688400	146505232	113699056	76401928	164063856	223120128
LAAGTSCTALPAGSGILDAGAAVATANQ	LAAGTSC[57.0215]TALPAGSGILDAGAAVATANQ	K	-	524	551	28	2	7C(57.0215)	tr|B4ELC2|B4ELC2_BURCJ	B4ELC2	B4ELC2_BURCJ	BCAM1744	Serine peptidase, family S9			2	3	3	2	2	1	2	1	2	1	3	1	3	1	0	1	162322272	190833424	228659344	245508864	57495792	50294120	63098576	64313412	206282272	204103296	183694224	167549616	59540480	41975836	0	26221268	162322272	190833424
LAAIGYCFGGQLAYR	LAAIGYC[57.0215]FGGQLAYR	K	A	115	129	15	2	7C(57.0215)	tr|B4EE74|B4EE74_BURCJ	B4EE74	B4EE74_BURCJ	BCAL0149	Putative dienelactone hydrolase			0	2	3	2	0	0	0	2	0	0	0	0	0	0	0	0	99344312	985745860	641979260	711725440	72115256	0	0	50735692	66033904	51879712	54720276	46970940	0	0	0	0	99344312	985745860
LADQPVCAHDPASAALLASAR	LADQPVC[57.0215]AHDPASAALLASAR	R	D	264	284	21	3	7C(57.0215)	tr|B4ED61|B4ED61_BURCJ	B4ED61	B4ED61_BURCJ	BCAL2138	Two-component regulatory system, sensor kinase protein			0	0	0	0	0	0	0	1	0	0	0	0	0	0	0	0	0	0	17722384	20287720	31245040	20192632	16561114	26340596	0	11749077	10671781	58743404	90426928	53777920	12589678	14068965	0	0
LAGVMACFGPGASGPNAR	LAGVMAC[57.0215]FGPGASGPNAR	R	L	34	51	18	2	7C(57.0215)	tr|B4E9G5|B4E9G5_BURCJ	B4E9G5	B4E9G5_BURCJ	BCAL2766	Uncharacterized protein			1	0	2	2	0	0	1	1	0	2	2	1	0	2	0	0	131919400	162714704	175113856	144843088	94352016	88186016	82863480	69079672	144718944	123723448	138541248	127855840	112918688	106518368	113525968	67098212	131919400	162714704
LAGVVLCGWQMAR	LAGVVLC[57.0215]GWQMAR	K	A	526	538	13	2	7C(57.0215)	tr|B4EP04|B4EP04_BURCJ	B4EP04	B4EP04_BURCJ	BCAS0610	Putative acyl-CoA dehydrogenase			2	0	1	1	0	2	0	1	1	1	0	1	0	0	1	0	84325992	0	65470692	77398808	0	0	0	31274246	75919120	24811796	0	0	0	0	17807402	0	84325992	0
LDEIADCPAVATVR	LDEIADC[57.0215]PAVATVR	K	E	152	165	14	2	7C(57.0215)	tr|B4EPC7|B4EPC7_BURCJ	B4EPC7	B4EPC7_BURCJ	BCAS0739	Putative acetyl-CoA synthetase			0	0	0	0	0	0	1	0	0	0	0	0	0	0	0	0	0	0	0	0	0	0	39443992	0	0	0	0	0	0	0	0	0	0	0
LDIDAYCGTHALDFGFVEAGR	LDIDAYC[57.0215]GTHALDFGFVEAGR	R	T	49	69	21	3	7C(57.0215)	tr|B4EAF1|B4EAF1_BURCJ	B4EAF1	B4EAF1_BURCJ	BCAL1852	Putative phosphoserine phosphatase			0	2	2	2	0	2	2	2	1	0	0	0	2	0	0	0	260417168	299789696	298177312	283563872	251220752	318377568	271913408	287539456	270421888	314616192	296068224	310831488	299799200	308594848	356638464	328345248	260417168	299789696
LEIAAACHAHGK	LEIAAAC[57.0215]HAHGK	K	T	204	215	12	2	7C(57.0215)	tr|B4EFA9|B4EFA9_BURCJ	B4EFA9	B4EFA9_BURCJ	BCAM0964	Putative lyase			1	1	0	1	1	1	0	0	1	0	2	0	0	0	0	0	0	24663346	0	0	13789280	19125634	0	0	0	17586076	21847860	0	0	16331573	0	10891420	0	24663346
LEIMEACGITVTR	LEIMEAC[57.0215]GITVTR	K	N	268	280	13	2	7C(57.0215)	tr|B4EBY7|B4EBY7_BURCJ	B4EBY7	B4EBY7_BURCJ	sucD	Succinate--CoA ligase [ADP-forming] subunit alpha			2	2	2	2	3	2	2	3	2	2	2	2	1	2	2	2	1703602690	3158476800	3172692740	3113542910	2510724100	3172985600	2465135870	2877430530	1978327550	2114811520	2497154050	2254594050	2182509570	2182521600	1278524420	1441366270	1703602690	3158476800
LGITWSCNAK	LGITWSC[57.0215]NAK	K	A	273	282	10	2	7C(57.0215)	tr|B4ECL3|B4ECL3_BURCJ	B4ECL3	B4ECL3_BURCJ	BCAL1051	Radical SAM superfamily protein			2	2	2	2	2	2	2	2	2	2	2	2	2	2	0	0	599589760	728782530	656183300	679514690	643696830	665930050	593308480	639587580	365404288	375236096	420667104	386372864	493095104	448239392	460527488	442323424	599589760	728782530
LGVTGFCWGGR	LGVTGFC[57.0215]WGGR	R	Q	160	170	11	2	7C(57.0215)	tr|B4EN24|B4EN24_BURCJ	B4EN24	B4EN24_BURCJ	BCAM0906	Putative dienelactone hydrolase family protein			0	0	0	0	0	1	0	0	0	0	0	0	0	0	0	0	0	0	0	73338912	0	50274112	0	35908768	0	0	0	0	0	0	0	0	0	0
LHGPSICAIAFR	LHGPSIC[57.0215]AIAFR	R	V	74	85	12	3	7C(57.0215)	tr|B4E593|B4E593_BURCJ	B4E593	B4E593_BURCJ	hppD	4-hydroxyphenylpyruvic acid dioxygenase			0	0	0	1	0	1	0	0	0	0	0	0	0	0	0	0	84572096	65454092	95607808	78987912	81540968	95982928	93059968	85194624	120896760	118501208	140445168	102118448	94124400	89517832	116441064	64042360	84572096	65454092
LIPDDQCIVVFDTTPVR	LIPDDQC[57.0215]IVVFDTTPVR	K	A	8	24	17	2	7C(57.0215)	tr|B4EP72|B4EP72_BURCJ	B4EP72	B4EP72_BURCJ	BCAS0678	Uncharacterized protein			4	1	3	2	0	0	2	1	2	4	1	2	1	0	1	0	111630680	111544960	112490816	124918352	0	0	82182608	100927832	20034184	107876856	74214096	75591232	25274986	0	0	34247760	111630680	111544960
LLEGEECR	LLEGEEC[57.0215]R	K	M	483	490	8	2	7C(57.0215)	sp|P35908|K22E_HUMAN	P35908	K22E_HUMAN	KRT2	Keratin, type II cytoskeletal 2 epidermal			0	0	0	0	0	0	0	0	0	0	2	0	0	0	0	0	0	28714636	30839392	35782820	0	22624834	57516564	53221136	85312776	88715776	84250416	29396244	17677298	32744452	35321368	37805804	0	28714636
LLFGGGCTYLGGIPADIAAATRPHLER	LLFGGGC[57.0215]TYLGGIPADIAAATRPHLER	R	V	302	328	27	4	7C(57.0215)	tr|B4EFG4|B4EFG4_BURCJ	B4EFG4	B4EFG4_BURCJ	puuB	Putative gamma-glutamylputrescine oxidoreductase			1	1	0	2	2	1	0	3	0	0	1	2	1	1	1	1	103930848	0	0	90978232	163054224	216976624	217334112	263073744	260679648	156822080	312228320	87608952	827150140	612412540	601561920	14994640	103930848	0
LLSDSACYGTSLASR	LLSDSAC[57.0215]YGTSLASR	R	F	257	271	15	2	7C(57.0215)	tr|B4E5A3|B4E5A3_BURCJ	B4E5A3	B4E5A3_BURCJ	BCAL0217	Putative exported GDSL-like lipase/acylhydrolase			0	2	2	2	1	0	2	2	0	2	2	0	0	0	1	2	118162216	188719824	160584864	151121712	120088976	102981144	120896304	114362192	92369904	112239456	119007320	126809048	69852920	87714120	86277888	105676280	118162216	188719824
LNPDAICLSPGPSNPQHAGITLDVLR	LNPDAIC[57.0215]LSPGPSNPQHAGITLDVLR	R	E	42	67	26	3	7C(57.0215)	tr|B4E7A9|B4E7A9_BURCJ	B4E7A9	B4E7A9_BURCJ	trpG	Anthranilate synthase component II			0	2	2	2	2	2	2	2	2	2	2	2	2	2	2	2	625126020	602052480	654855680	661653380	977332100	988208830	988171140	910173760	697580350	707512190	747484350	733547140	801644540	874716610	864434180	907370820	625126020	602052480
LQAVDTCTTQPEYR	LQAVDTC[57.0215]TTQPEYR	R	E	95	108	14	2	7C(57.0215)	tr|B4EID9|B4EID9_BURCJ	B4EID9	B4EID9_BURCJ	BCAM1363	Uncharacterized protein			1	2	2	1	1	3	3	2	3	4	3	2	1	2	2	2	551019840	706809150	640972670	715643260	623931140	564324860	474284800	616261570	387776768	500616704	384034496	501788256	217769296	284173856	244206176	186046016	551019840	706809150
LRDNPACADAEYDALLDAADPGLSPVLTFDPADDIAAPFIATGAR	LRDNPAC[57.0215]ADAEYDALLDAADPGLSPVLTFDPADDIAAPFIATGAR	R	P	1058	1102	45	3	7C(57.0215)	tr|B4EBL4|B4EBL4_BURCJ	B4EBL4	B4EBL4_BURCJ	purL	Phosphoribosylformylglycinamidine synthase			0	0	1	0	1	0	1	0	0	1	4	1	2	1	2	2	0	31549214	41204468	0	0	0	0	0	0	0	61538204	27996060	38803760	38911188	41013460	75799600	0	31549214
LSVAANCR	LSVAANC[57.0215]R	K	M	39	46	8	2	7C(57.0215)	tr|B4E5L6|B4E5L6_BURCJ	B4E5L6	B4E5L6_BURCJ	BCAL2338	NADH-quinone oxidoreductase			2	2	2	2	0	2	2	2	1	1	1	1	1	2	2	2	141820400	142366688	148551904	166133008	87833232	87582240	82312616	85331072	150110272	111550520	125196312	132508224	101656352	79160232	89535080	71654672	141820400	142366688
LTAHSPCFR	LTAHSPC[57.0215]FR	K	S	258	266	9	2,3	7C(57.0215)	sp|B4EBR4|SYS_BURCJ	B4EBR4	SYS_BURCJ	serS	Serine--tRNA ligase			2	0	2	2	2	3	2	4	1	4	2	2	3	4	4	2	597405950	585146110	612878590	611629250	303421248	642176380	619523710	635563260	691916420	568445570	629312770	642182850	777486720	635103490	647175040	693747840	318681760	307850880
LTDSPSCLVADDNDMSGYLQR	LTDSPSC[57.0215]LVADDNDMSGYLQR	R	M	539	559	21	2	7C(57.0215)	tr|B4E6G8|B4E6G8_BURCJ	B4E6G8	B4E6G8_BURCJ	htpG	Chaperone protein HtpG			7	8	6	7	3	8	7	7	3	2	1	1	3	2	2	1	2921714180	3056634370	3568642050	3398441980	3894536450	1497776510	3735217410	1240307200	2064181760	667216770	11022779	1695410560	2033096700	2040458370	1557970690	1563367550	2921714180	3056634370
LVEAGVCDVVVSDYAMPGSAHGDGITLFSYLQR	LVEAGVC[57.0215]DVVVSDYAMPGSAHGDGITLFSYLQR	R	N	46	78	33	3	7C(57.0215)	tr|B4EHQ3|B4EHQ3_BURCJ	B4EHQ3	B4EHQ3_BURCJ	BCAM0221	Two-component regulatory system, response regulator protein			0	0	0	0	0	0	1	0	0	0	0	0	0	0	0	1	0	0	0	0	0	0	0	0	0	0	0	0	0	0	0	0	0	0
LYETPNCWADVER	LYETPNC[57.0215]WADVER	R	Q	134	146	13	2	7C(57.0215)	tr|B4E7W7|B4E7W7_BURCJ	B4E7W7	B4E7W7_BURCJ	BCAL0475	Putative 6-pyruvoyl tetrahydropterin synthase			0	0	2	0	0	0	0	0	0	0	0	1	0	0	0	1	46900584	130288680	57947716	0	0	0	30812606	37128960	0	31022164	52699132	81160096	0	0	21987520	49023716	46900584	130288680
MASVIGCAHALVPDAGHISNLENPAFVTR	MASVIGC[57.0215]AHALVPDAGHISNLENPAFVTR	K	T	232	260	29	3,4	7C(57.0215)	tr|B4EPZ2|B4EPZ2_BURCJ	B4EPZ2	B4EPZ2_BURCJ	BCAS0226	Putative hydrolase			0	1	3	0	0	0	0	0	0	0	1	0	1	0	1	0	619560580	725321150	778508610	749506110	549715710	615052220	617958910	695175810	451680480	871069760	719763580	775023680	0	0	0	0	619560580	709419460
MDKFDDCAK	MDKFDDC[57.0215]AK	K	K	346	354	9	2,3	7C(57.0215)	tr|B4EBS5|B4EBS5_BURCJ	B4EBS5	B4EBS5_BURCJ	malE	Maltose-binding protein			2	0	0	0	3	2	3	2	0	0	0	0	0	0	1	0	56979520	44977052	52558452	39762072	148230480	136421360	137024336	145436720	0	0	14516589	26058412	19332372	25488672	32178656	28449468	56979520	44977052
MIVDGECDHLPEQAFYMVGTIDEAFEK	MIVDGEC[57.0215]DHLPEQAFYMVGTIDEAFEK	K	A	433	459	27	2,3	7C(57.0215)	sp|B4EEY9|ATPB_BURCJ	B4EEY9	ATPB_BURCJ	atpD	ATP synthase subunit beta			10	10	9	9	10	12	9	11	8	10	8	11	8	8	10	8	3937416450	3650490620	3597600770	3900791300	2660214530	3126132480	2704114430	2993961470	3233144830	3670520580	3781442560	3468927740	2752435710	2533163520	2691773950	2069999870	3949684990	3091944190
MTDAYICDAIR	MTDAYIC[57.0215]DAIR	-	T	1	11	11	2	7C(57.0215)	tr|B4E7B8|B4E7B8_BURCJ	B4E7B8	B4E7B8_BURCJ	pcaF	Beta-ketoadipyl CoA thiolase			0	1	0	0	0	0	0	0	0	0	0	0	0	0	0	0	180195216	149223472	97415624	98302256	15074246	14909106	0	28508762	72558096	0	32848756	0	0	0	0	0	180195216	149223472
MTEAFLCDAIR	MTEAFLC[57.0215]DAIR	-	T	1	11	11	2	7C(57.0215)	tr|B4EJR7|B4EJR7_BURCJ	B4EJR7	B4EJR7_BURCJ	BCAM2568	Putative beta-ketoadipyl CoA thiolase			1	0	2	0	2	1	2	0	1	0	1	1	0	1	1	1	46017968	55409116	67688920	47335544	71147704	73565600	98439328	92853352	45791336	37247164	68409672	33515114	61485472	82599848	73760816	95734512	46017968	55409116
NGGGPACLR	NGGGPAC[57.0215]LR	K	L	364	372	9	2	7C(57.0215)	sp|B4ECZ9|ASTB_BURCJ	B4ECZ9	ASTB_BURCJ	astB	N-succinylarginine dihydrolase			0	1	1	1	1	0	1	1	0	0	0	0	0	1	1	0	0	309378880	351808832	63354240	169444832	115151792	263030128	183411728	0	169471536	0	142566400	60239504	47051128	312582688	0	0	309378880
NLSADMCVK	NLSADMC[57.0215]VK	R	M	237	245	9	2	7C(57.0215)	tr|B4EBW1|B4EBW1_BURCJ	B4EBW1	B4EBW1_BURCJ	BCAL0931	Uncharacterized protein			1	1	0	0	2	1	0	0	1	0	1	0	1	1	1	2	45953984	53546372	27580472	36846140	57883732	49953144	54198520	37339880	48506924	45274056	44374156	31078712	72381056	71139792	73404408	92998648	45953984	53546372
NPGQGYCSVVIGPK	NPGQGYC[57.0215]SVVIGPK	R	L	155	168	14	2	7C(57.0215)	tr|B4E9I4|B4E9I4_BURCJ	B4E9I4	B4E9I4_BURCJ	msrA	Peptide methionine sulfoxide reductase MsrA			2	1	1	2	2	2	2	2	2	1	2	2	1	2	2	2	916684030	1058494140	1018404930	802580350	1030760380	1039221570	1018138050	1124090370	678759230	648923460	717345280	667711550	609860930	545513280	576112190	471152896	916684030	1058494140
NTYGTGCFLMMNTGDKPIESK	NTYGTGC[57.0215]FLMMNTGDKPIESK	K	N	265	285	21	2,3	7C(57.0215)	tr|B4EBV5|B4EBV5_BURCJ	B4EBV5	B4EBV5_BURCJ	glpK	Glycerol kinase			3	4	4	4	4	4	4	6	4	2	2	4	3	4	2	3	690373950	891111620	828014460	804037380	953116800	1020937600	921409220	952343490	662516160	622188480	663723650	659164800	560808190	554459650	482920768	521173632	702577920	771796860
PVDALFCSIPSTYR	PVDALFC[57.0215]SIPSTYR	R	R	98	111	14	2	7C(57.0215)	tr|B4E999|B4E999_BURCJ	B4E999	B4E999_BURCJ	orbF	Ornibactin synthetase F			0	0	0	0	0	0	0	0	2	2	0	0	0	0	0	0	0	86376440	0	87538336	0	74786888	0	0	118444904	100641504	0	0	0	0	0	0	0	86376440
QAAGTTCTVLAGSGLTIDAVGDFVR	QAAGTTC[57.0215]TVLAGSGLTIDAVGDFVR	R	A	175	199	25	2	7C(57.0215)	tr|B4E977|B4E977_BURCJ	B4E977	B4E977_BURCJ	BCAL0655	CutC family protein			1	1	0	0	0	0	1	0	0	0	0	0	0	0	0	0	0	0	0	0	0	0	0	0	0	0	0	0	0	0	0	0	0	0
QGLVVACPEEIAYR	QGLVVAC[57.0215]PEEIAYR	R	R	246	259	14	2	7C(57.0215)	tr|B4ECS5|B4ECS5_BURCJ	B4ECS5	B4ECS5_BURCJ	rmlA	Glucose-1-phosphate thymidylyltransferase			0	0	0	0	1	0	2	1	0	0	0	0	0	0	0	0	78253464	163176288	139237680	137635856	76966128	163731728	189816544	156336416	147536848	155450096	152615856	190459792	189285968	199643760	147849712	191593344	78253464	163176288
QTYEEGCLSVPGIYDEVERPDHVR	QTYEEGC[57.0215]LSVPGIYDEVERPDHVR	K	V	86	109	24	3,4	7C(57.0215)	tr|B4E7V7|B4E7V7_BURCJ	B4E7V7	B4E7V7_BURCJ	def	Peptide deformylase			2	2	2	1	1	3	3	1	2	1	2	0	3	1	1	2	491833888	607947900	638722240	503379072	531086560	629875140	641909500	447269056	504490208	513873568	594974590	466622688	539012540	521005632	615146690	366231680	491833888	607947900
QVADVACELYRPR	QVADVAC[57.0215]ELYRPR	R	L	103	115	13	2,3	7C(57.0215)	tr|B4EPY8|B4EPY8_BURCJ	B4EPY8	B4EPY8_BURCJ	afcA	Putative AMP-dependent synthetase			1	2	2	1	2	2	1	2	1	2	1	2	1	2	4	1	726257410	826227330	646743550	806816900	670771010	639910660	636895230	716739330	820671940	852688260	738603900	903532220	1009490940	904984380	976102400	837370690	694310530	879938370
RETLEMCVNDLFPGGGDTSK	RETLEMC[57.0215]VNDLFPGGGDTSK	R	A	328	347	20	3	7C(57.0215)	sp|B4EAP1|DADA_BURCJ	B4EAP1	DADA_BURCJ	dadA	D-amino acid dehydrogenase			0	2	1	2	0	0	0	2	2	2	2	2	2	2	1	1	723600320	1118658560	1164085760	929248640	733630140	965065340	987513730	1024001410	592801150	562504770	41543568	388184672	629978620	129983496	571200380	55855200	723600320	1118658560
RGLASLCIGGGMGVALAVERP	RGLASLC[57.0215]IGGGMGVALAVERP	K	-	373	393	21	3	7C(57.0215)	tr|B4EAG1|B4EAG1_BURCJ	B4EAG1	B4EAG1_BURCJ	phbA	Acetyl-CoA acetyltransferase			0	0	0	0	0	0	1	2	0	0	0	1	0	0	0	0	0	0	0	0	0	0	11984411	0	0	0	0	16562828	0	0	0	0	0	0
RGVVAACDASLK	RGVVAAC[57.0215]DASLK	R	R	91	102	12	2	7C(57.0215)	tr|B4E9E2|B4E9E2_BURCJ	B4E9E2	B4E9E2_BURCJ	BCAL2743	Putative aldo/keto reductase family oxidoreductase			0	0	0	1	0	0	0	0	0	0	0	0	0	0	0	0	114565520	0	127540888	101650304	0	0	0	162081232	0	0	0	0	0	0	0	0	114565520	0
RLMDLGCYR	RLMDLGC[57.0215]YR	K	G	79	87	9	2	7C(57.0215)	sp|B4E5E3|RS13_BURCJ	B4E5E3	RS13_BURCJ	rpsM	30S ribosomal protein S13			0	1	1	1	2	1	0	2	2	2	2	1	1	1	2	2	156399392	198215952	269461856	130593216	141843904	174363712	116826784	162295760	345596672	196936592	413335296	292140192	363613504	170895136	295602720	244445376	156399392	198215952
RVPVGPCSFISPFNFPLNLAAHK	RVPVGPC[57.0215]SFISPFNFPLNLAAHK	K	V	141	163	23	3,4	7C(57.0215)	tr|B4EMM0|B4EMM0_BURCJ	B4EMM0	B4EMM0_BURCJ	BCAM0818	Putative aldehyde dehydrogenase			3	3	2	4	2	2	2	3	3	2	2	3	1	3	1	2	942179900	1221248260	1048442050	609302340	881366400	966791620	993444290	741513660	98888944	579157950	862808900	556139010	942678660	595441280	721304700	597902590	823127420	1221248260
SDPSIQCVLLDWDLGVDGHGPSEAVVDAIR	SDPSIQC[57.0215]VLLDWDLGVDGHGPSEAVVDAIR	R	H	49	78	30	2,3	7C(57.0215)	tr|B4EG92|B4EG92_BURCJ	B4EG92	B4EG92_BURCJ	adiA	Biodegradative arginine decarboxylase			3	4	2	3	2	2	2	2	2	2	2	0	4	4	2	2	631496580	578164160	541136060	610014340	750313220	778750910	792611650	791705220	764793600	690677500	684409600	766479040	916982020	774087870	914734210	722896130	631496580	578164160
SEPLYWCTGPDSR	SEPLYWC[57.0215]TGPDSR	R	L	161	173	13	2	7C(57.0215)	tr|B4EEH4|B4EEH4_BURCJ	B4EEH4	B4EEH4_BURCJ	BCAL1237	LysR family regulatory protein			0	0	1	0	1	1	0	2	0	0	0	0	0	0	0	0	399317760	369315648	343429920	387383360	375459200	361869152	348934208	362563936	708992000	773837630	696620420	663487940	23330850	0	0	0	399317760	369315648
SGVTSACPFR	SGVTSAC[57.0215]PFR	K	G	80	89	10	2	7C(57.0215)	tr|B4EA11|B4EA11_BURCJ	B4EA11	B4EA11_BURCJ	BCAL2827	Uncharacterized protein			0	0	1	2	0	0	0	0	0	0	0	0	0	0	0	0	30103204	36183036	42830980	27143250	20402552	18772670	25282484	28902084	16200108	14295934	30290194	0	0	0	0	0	30103204	36183036
SNAIVFCGNGMTLGVGAGQMSR	SNAIVFC[57.0215]GNGMTLGVGAGQMSR	K	V	421	442	22	2	7C(57.0215)	sp|B4EES4|PUR9_BURCJ	B4EES4	PUR9_BURCJ	purH	Bifunctional purine biosynthesis protein PurH			5	6	4	8	5	3	2	5	6	6	3	7	8	2	6	3	100677736	113338288	120684464	188575504	59548724	124089944	46091836	98636072	150475904	104499032	100245480	124725776	119043704	106186032	105499176	107982256	100677736	113338288
SPALQDCPQR	SPALQDC[57.0215]PQR	K	R	21	30	10	2	7C(57.0215)	sp|B4E5B5|RS12_BURCJ	B4E5B5	RS12_BURCJ	rpsL	30S ribosomal protein S12			2	2	3	3	2	2	2	3	2	2	2	2	3	2	2	2	1833775360	1725465470	1697006080	1972063230	1482283780	1453876990	1594126460	1639680770	2405597950	2142430720	2127596800	2478740480	2406749700	2457011710	2402783490	2727412990	1833775360	1725465470
SSLGNACSPGLTDALGLR	SSLGNAC[57.0215]SPGLTDALGLR	R	S	247	264	18	2	7C(57.0215)	tr|B4EG81|B4EG81_BURCJ	B4EG81	B4EG81_BURCJ	BCAM1100	LysR family regulatory protein			0	0	0	0	1	0	0	0	0	0	0	0	0	0	0	0	0	0	0	0	0	0	0	0	0	0	0	0	0	0	0	0	0	0
STSSFSCLSR	STSSFSC[57.0215]LSR	R	H	36	45	10	2	7C(57.0215)	sp|P35908|K22E_HUMAN	P35908	K22E_HUMAN	KRT2	Keratin, type II cytoskeletal 2 epidermal			2	2	2	1	0	1	1	1	2	2	2	1	0	0	1	0	192829392	96288880	95853968	82317248	0	79622304	89131288	83114376	127166456	167476480	134619920	48204056	29915396	28393656	67648960	22204430	192829392	96288880
STTMAYCEGEVR	STTMAYC[57.0215]EGEVR	R	D	104	115	12	2	7C(57.0215)	tr|B4EBJ8|B4EBJ8_BURCJ	B4EBJ8	B4EBJ8_BURCJ	BCAL1970	Thioesterase superfamily protein			1	1	1	1	0	1	2	2	0	1	1	1	1	0	0	0	96254176	63431484	69885600	86327496	67417920	66154792	59814652	71992328	86011016	60888956	74785032	77081216	66192992	59861416	69240360	55440168	96254176	63431484
SVDHMLCLFPFEPAILDK	SVDHMLC[57.0215]LFPFEPAILDK	K	A	141	158	18	3	7C(57.0215)	sp|B4ECL8|LPXB_BURCJ	B4ECL8	LPXB_BURCJ	lpxB	Lipid-A-disaccharide synthase			1	3	1	2	2	2	1	2	2	2	2	2	3	1	2	2	181716256	168708848	157176416	151617360	183427456	186474816	191826544	161190064	222363088	165667664	192207088	166852608	257045456	228972000	256719408	214749840	181716256	168708848
SVVASLCASSIPGPLPK	SVVASLC[57.0215]ASSIPGPLPK	K	L	207	223	17	2	7C(57.0215)	tr|B4E5I0|B4E5I0_BURCJ	B4E5I0	B4E5I0_BURCJ	BCAL1295	Uncharacterized protein			0	0	0	0	0	0	0	0	0	0	0	0	2	0	0	0	0	0	0	0	37499604	0	0	0	0	0	0	0	131000240	93996928	83204480	75152152	0	0
TEMPSTCSMTRP	TEMPSTC[57.0215]SMTRP	R	-	430	441	12	2	7C(57.0215)	tr|B4E5M8|B4E5M8_BURCJ	B4E5M8	B4E5M8_BURCJ	BCAL2350	Putative amino acid transporter exported protein			0	0	0	0	0	0	0	0	1	0	0	0	0	0	0	0	0	0	0	0	0	0	0	0	0	0	0	0	0	0	0	0	0	0
TFDAPACVIIK	TFDAPAC[57.0215]VIIK	K	H	271	281	11	2	7C(57.0215)	sp|B4EES4|PUR9_BURCJ	B4EES4	PUR9_BURCJ	purH	Bifunctional purine biosynthesis protein PurH			2	3	2	2	3	2	2	2	3	3	2	2	3	2	2	2	1871362940	2112338820	2097528450	2027124220	1906029060	1870446460	1843776770	1842563330	2071973630	2025659900	2079139580	2057645060	1744327040	1798060290	1731101820	1716317700	1871362940	2112338820
TMIDTNCAGLVTVTHALLPGMVER	TMIDTNC[57.0215]AGLVTVTHALLPGMVER	R	G	101	124	24	2,3	7C(57.0215)	tr|B4ECZ0|B4ECZ0_BURCJ	B4ECZ0	B4ECZ0_BURCJ	BCAL3198	Putative short-chain dehydrogenase			4	7	3	3	5	6	4	4	2	3	5	3	4	4	3	4	1763712000	1607274880	1742811650	1493859840	1544863620	1389726210	1468663810	1435532800	1280962560	1052864000	1443087870	1115795840	1395329280	1279486210	1355531260	1010630020	2131337220	1607274880
TQLLYVCSPGNPTGAVLTLDDWR	TQLLYVC[57.0215]SPGNPTGAVLTLDDWR	R	E	176	198	23	2	7C(57.0215)	tr|B4ECP0|B4ECP0_BURCJ	B4ECP0	B4ECP0_BURCJ	BCAL2100	Putative aminotransferase			4	2	3	4	2	1	3	2	2	0	2	2	2	2	3	3	129701608	136034832	108969264	84493256	89559400	107107008	99054544	65345260	83585792	105785704	81537280	20522028	60567976	95922456	121552376	62387212	129701608	136034832
TTLEQLCQMMVEADLTR	TTLEQLC[57.0215]QMMVEADLTR	K	N	325	341	17	2	7C(57.0215)	tr|B4EFL2|B4EFL2_BURCJ	B4EFL2	B4EFL2_BURCJ	gca	GDP-mannose 4,6-dehydratase			0	0	0	0	0	0	0	0	2	0	1	0	0	0	0	0	0	0	0	0	0	0	0	0	17321740	19249470	23834098	0	0	19483200	0	0	0	0
TYLAVACAVDALER	TYLAVAC[57.0215]AVDALER	K	D	167	180	14	2	7C(57.0215)	tr|B4EBG1|B4EBG1_BURCJ	B4EBG1	B4EBG1_BURCJ	BCAL0910	Putative PhoH-family protein			0	0	0	2	0	0	0	0	0	0	0	0	0	0	0	0	0	0	0	0	0	0	0	0	0	0	0	0	0	0	0	0	0	0
VAAETLCNTGLVVLAGEITTTANIDYIQIAR	VAAETLC[57.0215]NTGLVVLAGEITTTANIDYIQIAR	R	D	41	71	31	2	7C(57.0215)	sp|B4E800|METK_BURCJ	B4E800	METK_BURCJ	metK	S-adenosylmethionine synthase			1	2	1	1	0	1	1	0	0	0	0	0	1	1	0	0	0	0	13974557	0	0	0	14088555	0	0	0	0	0	0	0	0	0	0	0
VALIAWCVAK	VALIAWC[57.0215]VAK	K	R	130	139	10	2	7C(57.0215)	tr|B4E9I0|B4E9I0_BURCJ	B4E9I0	B4E9I0_BURCJ	BCAL2781	ThiF family protein			0	0	0	0	0	0	0	0	1	0	0	0	0	0	0	0	70343584	0	0	68623680	0	0	0	0	98049728	97452672	63894808	68346800	31945444	0	0	0	70343584	0
VDTVFVCVLDGR	VDTVFVC[57.0215]VLDGR	R	A	57	68	12	2	7C(57.0215)	tr|B4EC33|B4EC33_BURCJ	B4EC33	B4EC33_BURCJ	BCAL2026	Putative glyoxylate-realted oxidoreductase			0	0	0	0	0	0	1	0	0	0	0	0	0	0	0	0	191285776	0	180737968	188569232	186050736	174218112	164311568	162683824	0	0	131050824	141507584	0	130280328	116843400	95679144	191285776	0
VDVLVNCAGVAPGEK	VDVLVNC[57.0215]AGVAPGEK	R	V	80	94	15	2	7C(57.0215)	tr|B4EPC6|B4EPC6_BURCJ	B4EPC6	B4EPC6_BURCJ	BCAS0738	Putative short-chain dehydrogenase family protein			2	1	1	0	3	3	2	1	1	2	2	1	2	2	2	1	300769696	211491824	296148288	145401888	933835900	960267200	844129280	640701180	79407360	93204008	117431400	70317360	145103552	276301536	197987280	135610800	300769696	211491824
VEVDHGCVTLDGEVDHAFQSR	VEVDHGC[57.0215]VTLDGEVDHAFQSR	R	A	102	122	21	3,4	7C(57.0215)	tr|B4EIB9|B4EIB9_BURCJ	B4EIB9	B4EIB9_BURCJ	BCAM0307	Uncharacterized protein			0	1	0	0	2	2	2	1	0	0	1	0	2	3	2	1	0	44053632	34742656	35528252	20576036	1195121660	40661724	75384552	0	62177216	438586368	666422460	1460554370	249467424	1492221820	1190400000	0	157354928
VEYFVDCVRD	VEYFVDC[57.0215]VRD	R	-	750	759	10	2	7C(57.0215)	tr|B4E8D5|B4E8D5_BURCJ	B4E8D5	B4E8D5_BURCJ	BCAL2641	Putative ornithine decarboxylase			1	2	1	2	2	2	3	2	2	2	1	2	2	1	1	2	351670624	279918848	366475424	298732224	332925728	307994048	312241632	311021536	343191904	320165024	298858464	274183136	208791888	307455968	291554784	271288704	351670624	279918848
VFNSGTCTLEIGLR	VFNSGTC[57.0215]TLEIGLR	R	L	57	70	14	2	7C(57.0215)	tr|B4EB17|B4EB17_BURCJ	B4EB17	B4EB17_BURCJ	arnB	Putative UDP-4-amino-4-deoxy-l-arabinose--oxoglutarate aminotransferas			0	0	1	1	3	1	1	2	2	1	1	1	2	2	2	2	0	62356728	151357056	30202182	203574576	221932768	313077120	319621440	326937344	111518360	186210256	224057616	292345888	63458888	359602016	187502192	0	62356728
VGTVAGCMVTDGIVK	VGTVAGC[57.0215]MVTDGIVK	K	R	891	905	15	2	7C(57.0215)	sp|B4E7L1|IF2_BURCJ	B4E7L1	IF2_BURCJ	infB	Translation initiation factor IF-2			3	3	2	3	2	3	3	2	3	3	3	3	2	2	2	2	1139027070	1182215810	1133767940	1053893760	1271368450	1128945280	1198048380	1077892990	1683460100	1519339390	1663283200	1677151870	1573062270	1706742530	1669510910	1722916220	1139027070	1182215810
VGYLNLCELLSK	VGYLNLC[57.0215]ELLSK	K	A	92	103	12	2	7C(57.0215)	tr|B4E6D5|B4E6D5_BURCJ	B4E6D5	B4E6D5_BURCJ	dnaE	DNA-directed DNA polymerase			1	2	1	2	2	1	2	1	1	1	2	1	2	2	2	1	123988704	87635296	91540216	99623096	106974344	75239432	111771520	112412488	74223384	83585464	58472972	67053284	62368944	106106472	88206480	91337656	123988704	87635296
VILTHTCR	VILTHTC[57.0215]R	K	L	138	145	8	2	7C(57.0215)	tr|B4E8H9|B4E8H9_BURCJ	B4E8H9	B4E8H9_BURCJ	fpr	Ferredoxin--NADP reductase			2	2	1	2	2	1	2	2	1	1	2	2	2	2	2	2	236601488	207325504	206070240	185241584	159279872	158230688	176545664	162177872	156929808	155819760	166247264	152879712	180498912	182774608	171693248	176488464	236601488	207325504
VKAPILCLVGPPGVGK	VKAPILC[57.0215]LVGPPGVGK	K	T	349	364	16	3	7C(57.0215)	tr|B4EBM1|B4EBM1_BURCJ	B4EBM1	B4EBM1_BURCJ	lon	Lon protease			1	1	0	0	1	0	0	0	2	0	0	0	0	0	0	0	86169576	200035008	187912864	100219640	124012328	125153112	0	102931112	149853088	35366668	91818280	38651364	178676112	0	0	0	86169576	200035008
VLAGPWCAQTLADFGADVIK	VLAGPWC[57.0215]AQTLADFGADVIK	R	V	15	34	20	2	7C(57.0215)	tr|B4E6Y1|B4E6Y1_BURCJ	B4E6Y1	B4E6Y1_BURCJ	BCAL1415	Putative lipid metabolism-related protein			3	1	3	3	1	3	4	2	0	2	1	1	0	1	0	2	65692652	52535456	50151916	40904140	65500032	63227412	62504160	53540356	16088246	18098524	0	15402142	14940018	26426890	25902844	19268636	65692652	52535456
VLDAASCGLPALPGLPLILLR	VLDAASC[57.0215]GLPALPGLPLILLR	R	R	300	320	21	2	7C(57.0215)	tr|B4E965|B4E965_BURCJ	B4E965	B4E965_BURCJ	BCAL0641	LysR family regulatory protein			0	0	0	0	2	0	0	0	0	0	0	0	0	0	0	0	0	0	0	0	19343880	0	0	0	0	0	0	0	0	0	0	0	0	0
VLTAEECGAVMTVADALALGR	VLTAEEC[57.0215]GAVMTVADALALGR	R	A	284	304	21	2	7C(57.0215)	sp|B4E8C4|HEM3_BURCJ	B4E8C4	HEM3_BURCJ	hemC	Porphobilinogen deaminase			4	2	2	3	3	4	2	3	3	3	2	3	4	4	2	3	283822432	258540656	237082784	243712176	272167616	289837184	294891168	290302144	254642576	216328368	265251296	247594000	265650112	271160896	267173760	272899520	283822432	258540656
VLVDAPCSGLGTLR	VLVDAPC[57.0215]SGLGTLR	R	R	299	312	14	2	7C(57.0215)	tr|B4E8Z4|B4E8Z4_BURCJ	B4E8Z4	B4E8Z4_BURCJ	BCAL2721	NOL1/NOP2/Sun family protein			2	0	0	1	0	0	0	0	0	0	0	0	0	0	0	0	309456512	224072544	202580416	355862464	362822144	0	0	190728224	367840096	421458080	209782144	348470304	0	0	0	0	309456512	224072544
WQLPVACAFR	WQLPVAC[57.0215]AFR	R	F	237	246	10	2	7C(57.0215)	tr|B4EF21|B4EF21_BURCJ	B4EF21	B4EF21_BURCJ	ilvG	Acetolactate synthase, large subunit			0	1	1	1	2	0	1	1	2	0	1	2	1	0	0	0	164586560	194309104	226866080	212260480	211893104	192972480	152337856	179456272	150622800	144154960	167007552	162504064	77045400	50578972	90829448	65303348	164586560	194309104
YAAPENCR	YAAPENC[57.0215]R	K	Y	221	228	8	2	7C(57.0215)	sp|B4EC82|PSRP_BURCJ	B4EC82	PSRP_BURCJ	BceJ2315_20370	Putative phosphoenolpyruvate synthase regulatory protein			2	0	0	2	0	0	0	0	0	0	1	0	0	0	2	0	54505136	37643324	58988936	63573992	24550510	35957984	14269321	51817376	43999128	27390932	52657912	53068028	51817428	21390088	31655970	0	54505136	37643324
YAEFGSCHR	YAEFGSC[57.0215]HR	R	N	354	362	9	2,3	7C(57.0215)	sp|B4E7I6|SYT_BURCJ	B4E7I6	SYT_BURCJ	thrS	Threonine--tRNA ligase			3	3	1	1	2	2	2	2	3	3	0	0	4	2	0	2	307270688	301269792	318354688	255209504	279104672	251433472	259387712	270660320	288011648	248421248	281502720	289986080	268039888	225643584	208313296	275920864	212431552	231292864
YGVGFACVQK	YGVGFAC[57.0215]VQK	R	D	534	543	10	2	7C(57.0215)	tr|B4EJP5|B4EJP5_BURCJ	B4EJP5	B4EJP5_BURCJ	BCAM1553	Putative dehydrogenase, molybdenum-binding subunit			0	0	0	0	1	0	0	0	0	0	0	0	1	0	0	1	28432176	0	0	0	28676550	41132788	0	40605080	0	0	22989620	0	27454796	21774482	20606106	22279762	28432176	0
YGYVIECTGFDK	YGYVIEC[57.0215]TGFDK	R	D	428	439	12	2	7C(57.0215)	tr|B4E6X8|B4E6X8_BURCJ	B4E6X8	B4E6X8_BURCJ	glnS	Glutamine--tRNA ligase			0	0	0	0	0	1	0	0	0	1	0	0	0	2	0	0	92837040	80906304	0	0	122343264	78946864	0	42256480	93028968	77050200	0	0	76983616	118764592	0	0	92837040	80906304
YTQSLGCWHGFIGQQK	YTQSLGC[57.0215]WHGFIGQQK	K	M	67	82	16	3	7C(57.0215)	tr|B4EK51|B4EK51_BURCJ	B4EK51	B4EK51_BURCJ	BCAM1588	Putative lyase			0	1	1	0	2	0	0	0	1	2	1	2	0	0	1	0	174825456	83035216	105717944	71648520	191011648	122648360	80710768	113125744	329540192	290419968	337527808	191098144	153812112	59786356	178825824	41535992	174825456	83035216
YVIGHVCSGSTIPASDIYENEGIVMVTPSATAPQLTEGK	YVIGHVC[57.0215]SGSTIPASDIYENEGIVMVTPSATAPQLTEGK	K	K	97	135	39	3	7C(57.0215)	tr|B4EGW5|B4EGW5_BURCJ	B4EGW5	B4EGW5_BURCJ	BCAM2251	Putative amino acid solute binding component of ABC transporter			4	3	5	4	5	4	5	6	6	5	3	3	3	2	4	4	355564416	368297760	364228288	335299776	804437120	834990270	798192700	734570690	314249248	308280896	391393632	324021536	762485120	653963330	848255100	684521600	355564416	368297760
GVGLESLQEGQPQVR	GVGLES[668.2276]LQEGQPQVR	R	Q	273	287	15	2	6S(668.2276)	tr|B4E5Q2|B4E5Q2_BURCJ	B4E5Q2	B4E5Q2_BURCJ	BCAL2374	Permease protein			0	0	0	0	0	0	0	0	0	0	0	0	0	0	1	0	0	0	0	0	0	0	0	0	0	0	0	0	0	0	0	0	0	0
LHLTASDNAVR	LHLTAS[668.2276]DNAVR	R	D	105	115	11	2	6S(668.2276)	tr|B4EBM0|B4EBM0_BURCJ	B4EBM0	B4EBM0_BURCJ	BCAL1993	Peptidylprolyl isomerase			0	0	0	0	0	0	0	0	0	0	0	0	0	0	0	1	0	0	0	0	0	0	0	0	0	0	0	18694590	0	0	0	20991876	0	0
LVGARSGDTANR	LVGARS[668.2276]GDTANR	R	F	647	658	12	2	6S(668.2276)	tr|B4EIK5|B4EIK5_BURCJ	B4EIK5	B4EIK5_BURCJ	BCAM2439	TonB-dependent receptor			0	0	0	1	0	0	0	0	0	0	0	0	0	0	0	0	197531344	212925056	206424832	157510944	0	0	0	110871208	147817584	153272080	104091416	119880544	0	0	0	0	197531344	212925056
MNPEQSPLGK	MNPEQS[668.2276]PLGK	-	A	1	10	10	2	6S(668.2276)	sp|B4EBB9|QUEF_BURCJ	B4EBB9	QUEF_BURCJ	queF	NADPH-dependent 7-cyano-7-deazaguanine reductase			0	0	0	0	0	0	0	0	0	0	0	0	0	0	0	1	0	0	0	0	0	0	0	0	0	0	0	0	0	0	0	0	0	0
NAEFWSK	NAEFWS[668.2276]K	R	R	428	434	7	2	6S(668.2276)	tr|B4EG46|B4EG46_BURCJ	B4EG46	B4EG46_BURCJ	BCAM1066	Hypothetical phage protein			0	0	0	0	0	0	0	0	0	1	0	0	0	0	0	0	0	0	0	0	0	0	0	0	0	0	0	0	0	0	0	0	0	0
QLIGDSAEK	QLIGDS[668.2276]AEK	K	V	418	426	9	2	6S(668.2276)	tr|B4EE56|B4EE56_BURCJ	B4EE56	B4EE56_BURCJ	tar	Methyl-accepting chemotaxis protein			0	0	0	0	0	0	0	1	1	0	0	0	0	1	0	0	287217152	232883808	301957696	333087040	284356096	286214848	0	311248992	149121344	155429664	0	151818272	129702848	126193752	152315520	0	287217152	232883808
SPVVESEVADVK	SPVVES[668.2276]EVADVK	R	F	100	111	12	2	6S(668.2276)	tr|B4EJ19|B4EJ19_BURCJ	B4EJ19	B4EJ19_BURCJ	BCAM1465	Putative exported protein			0	0	0	0	0	0	0	0	0	0	0	0	1	0	0	0	0	0	0	0	0	0	0	0	0	0	0	0	0	0	0	0	0	0
TAGTLSFGR	TAGTLS[668.2276]FGR	K	Q	122	130	9	2	6S(668.2276)	tr|B4EJP1|B4EJP1_BURCJ	B4EJP1	B4EJP1_BURCJ	BCAM1549	Putative porin			0	0	0	0	0	0	0	0	0	0	0	0	0	0	1	0	0	0	0	0	0	0	0	0	0	0	0	0	0	0	0	0	0	0
GGIAVSLQSK	GGIAVS[568.2115]LQS[203.0794]K	R	L	1499	1508	10	2	6S(568.2115),9S(203.0794)	tr|B4ELB5|B4ELB5_BURCJ	B4ELB5	B4ELB5_BURCJ	BCAM1737	Putative exported glycoprotein			0	0	0	1	0	0	0	0	0	0	0	0	0	0	0	0	17725072	0	0	84688016	0	0	0	0	0	0	0	0	0	0	0	0	17725072	0
GLAGASTAMIAER	GLAGAS[568.2115]TAM[15.9949]IAER	R	A	47	59	13	2	6S(568.2115),9M(15.9949)	tr|B4EPC4|B4EPC4_BURCJ	B4EPC4	B4EPC4_BURCJ	BCAS0736	TetR family regulatory protein			0	1	0	1	1	0	0	0	1	1	1	1	0	0	0	0	288441408	92104776	228514464	555952450	117567896	210905440	50344040	169719120	459444960	452850944	221037968	198514496	93323816	143998176	121432792	154116976	288441408	92104776
NEGEPSMNQSR	NEGEPS[568.2115]M[15.9949]NQSR	M	V	2	12	11	2	6S(568.2115),7M(15.9949)	tr|B4EE88|B4EE88_BURCJ	B4EE88	B4EE88_BURCJ	BCAL0163	Putative phospholipid-binding lipoprotein			0	0	0	0	0	1	0	1	0	0	0	0	0	0	0	0	0	0	0	20656590	0	43539992	34398568	39864612	35527220	51135324	0	0	0	35123860	0	0	0	0
ELAKHSEEHIQSGMVAYGALQK	ELAKHS[568.2115]EEHIQSGMVAYGALQK	R	L	311	332	22	3	6S(568.2115)	tr|B4EAP8|B4EAP8_BURCJ	B4EAP8	B4EAP8_BURCJ	cydA	Cytochrome d ubiquinol oxidase subunit I			0	0	0	0	0	0	0	0	0	0	2	0	0	0	0	0	0	0	0	0	0	0	0	0	0	0	48256648	0	0	0	0	0	0	0
ENAAHSASSADAQYQQAIAALDAAK	ENAAHS[568.2115]ASSADAQYQQAIAALDAAK	R	L	123	147	25	3	6S(568.2115)	tr|B4E719|B4E719_BURCJ	B4E719	B4E719_BURCJ	BCAL1453	Putative fusaric acid resistance transport protein			0	3	3	0	0	0	0	0	5	2	8	6	0	0	0	0	0	0	15583326	0	0	0	0	0	120001880	98792512	135910688	125531560	0	0	0	0	0	0
GAPIRSFRDLAGK	GAPIRS[568.2115]FRDLAGK	R	K	154	166	13	2	6S(568.2115)	tr|B4EQ07|B4EQ07_BURCJ	B4EQ07	B4EQ07_BURCJ	BCAS0240	Periplasmic solute-binding protein			0	0	1	0	0	0	0	0	0	0	0	0	0	0	0	0	0	0	0	0	0	0	0	0	0	0	0	0	0	0	0	0	0	0
GHGHASAAHAPAPDAGSR	GHGHAS[568.2115]AAHAPAPDAGSR	R	G	68	85	18	3	6S(568.2115)	tr|B4EET7|B4EET7_BURCJ	B4EET7	B4EET7_BURCJ	BCAL3348a	Putative exported protein			0	2	0	0	0	0	0	0	1	3	3	2	0	0	2	0	0	2178522	0	0	0	0	0	0	2504025	2.00124e+06	2.04358e+06	2.19196e+06	0	1.16956e+06	1.25146e+06	490921	0	2178522
IGQHLSR	IGQHLS[568.2115]R	R	T	213	219	7	2	6S(568.2115)	tr|B4EBW6|B4EBW6_BURCJ	B4EBW6	B4EBW6_BURCJ	BCAL0936	Putative transmembrane transporter protein			0	1	0	0	0	0	0	0	0	0	0	0	0	0	0	0	0	0	0	0	0	0	0	0	0	0	0	0	0	0	0	0	0	0
IQRFLSQPFHVAEVFTGSPGK	IQRFLS[568.2115]QPFHVAEVFTGSPGK	K	Y	400	420	21	3	6S(568.2115)	sp|B4EEY9|ATPB_BURCJ	B4EEY9	ATPB_BURCJ	atpD	ATP synthase subunit beta			0	0	0	0	0	0	0	0	0	1	0	0	0	0	0	0	0	0	0	0	0	0	0	0	0	31983392	0	0	0	0	0	0	0	0
KLDAYSSAGAR	KLDAYS[568.2115]SAGAR	R	Q	178	188	11	2	6S(568.2115)	tr|B4E6C8|B4E6C8_BURCJ	B4E6C8	B4E6C8_BURCJ	BCAL2402	Putative LPS biosynthesis-related protein			0	0	0	0	0	0	0	0	1	0	0	0	0	0	0	0	0	0	0	0	0	0	0	0	0	0	0	0	0	0	0	0	0	0
KMTSLSAR	KMTSLS[568.2115]AR	R	R	405	412	8	2	6S(568.2115)	tr|B4EBB7|B4EBB7_BURCJ	B4EBB7	B4EBB7_BURCJ	dan	D-aminoacylase			0	0	0	1	0	0	0	0	0	1	0	0	1	0	0	0	82098960	70764416	74403952	63693524	76796840	75009376	78785048	83112552	89096800	80867344	77138456	73066936	77530240	100378440	82409296	83651568	82098960	70764416
KPSVVSAPPTVADR	KPSVVS[568.2115]APPTVADR	R	D	167	180	14	2	6S(568.2115)	tr|B4E5P0|B4E5P0_BURCJ	B4E5P0	B4E5P0_BURCJ	BCAL2362	Putative exported protein			0	0	0	0	0	0	0	0	0	0	0	0	0	1	0	0	0	0	0	0	0	0	0	0	0	0	0	0	0	36901384	0	0	0	0
LIGLHSREEVTRWK	LIGLHS[568.2115]REEVTRWK	R	G	273	286	14	2	6S(568.2115)	tr|B4E8R6|B4E8R6_BURCJ	B4E8R6	B4E8R6_BURCJ	BCAL1643	tRNA 2-selenouridine synthase			1	0	0	0	0	0	0	0	0	0	0	0	0	0	0	0	27933022	68542640	68669152	41414552	62574568	0	0	0	45342640	0	0	0	0	0	0	0	27933022	68542640
LNEATSLNDVSSLILDGAK	LNEATS[568.2115]LNDVSSLILDGAK	R	A	86	104	19	2	6S(568.2115)	tr|B4EG36|B4EG36_BURCJ	B4EG36	B4EG36_BURCJ	BCAM0050	Universal stress-related protein			0	0	0	0	0	0	0	0	0	0	1	0	0	0	0	0	0	0	0	0	0	0	0	0	0	0	0	0	0	0	0	0	0	0
NEGEPSMNQSR	NEGEPS[568.2115]MNQSR	M	V	2	12	11	2	6S(568.2115)	tr|B4EE88|B4EE88_BURCJ	B4EE88	B4EE88_BURCJ	BCAL0163	Putative phospholipid-binding lipoprotein			0	0	0	0	0	0	0	0	0	0	1	0	0	0	0	0	0	0	0	0	0	0	0	0	0	0	0	0	0	0	0	0	0	0
NLHDASIAAILER	NLHDAS[568.2115]IAAILER	K	T	375	387	13	3	6S(568.2115)	sp|B4EBD1|SYDND_BURCJ	B4EBD1	SYDND_BURCJ	aspS	Aspartate--tRNA(Asp/Asn) ligase			0	0	0	2	0	0	0	0	0	0	0	0	0	0	0	0	0	0	0	0	0	0	0	0	0	0	0	0	0	0	0	0	0	0
NLSPDSLAALSK	NLSPDS[568.2115]LAALSK	R	A	261	272	12	2	6S(568.2115)	tr|B4ELS1|B4ELS1_BURCJ	B4ELS1	B4ELS1_BURCJ	BCAM1762	Putative solute-binding protein			0	0	0	0	0	0	0	0	1	0	0	0	0	0	0	0	0	0	0	0	0	0	0	0	0	0	0	0	0	0	0	0	0	0
NPVDISVSAPNATASKIK	NPVDIS[568.2115]VSAPNATASKIK	R	Q	203	220	18	2	6S(568.2115)	tr|B4ELZ2|B4ELZ2_BURCJ	B4ELZ2	B4ELZ2_BURCJ	rhlE	Putative ATP-dependent RNA helicase RhlE			1	0	0	0	0	0	0	0	0	0	0	0	0	0	0	0	0	0	0	0	0	0	0	0	0	0	0	0	0	0	0	0	0	0
QLDAMSR	QLDAMS[568.2115]R	R	G	177	183	7	2	6S(568.2115)	tr|B4EPT4|B4EPT4_BURCJ	B4EPT4	B4EPT4_BURCJ	BCAS0168	TetR family regulatory protein			0	0	0	0	0	0	0	0	0	0	0	0	0	0	0	1	0	0	0	0	0	0	0	0	0	0	0	0	0	0	0	56103872	0	0
QVAFGSDVR	QVAFGS[568.2115]DVR	K	P	142	150	9	3	6S(568.2115)	tr|B4EBK0|B4EBK0_BURCJ	B4EBK0	B4EBK0_BURCJ	BCAL1972	Uncharacterized protein			1	0	0	0	0	0	0	0	0	0	0	0	0	0	0	0	677093440	754259710	897676740	709542270	806355710	0	0	0	1144294140	1065211070	0	0	0	0	0	0	677093440	754259710
SAVPASAPIAATVFADAPLK	SAVPAS[568.2115]APIAATVFADAPLK	R	T	221	240	20	2	6S(568.2115)	tr|B4E8U7|B4E8U7_BURCJ	B4E8U7	B4E8U7_BURCJ	amrB	Efflux pump membrane transporter			3	4	1	6	0	0	0	0	4	4	2	2	0	0	0	0	202972816	205313696	250195056	244800208	0	0	13850633	0	587084220	538544260	552784260	491180736	0	0	0	0	202972816	205313696
TAGAGSLR	TAGAGS[568.2115]LR	R	G	254	261	8	2	6S(568.2115)	tr|B4EBA4|B4EBA4_BURCJ	B4EBA4	B4EBA4_BURCJ	BCAL0853	Uncharacterized protein			0	0	0	0	0	0	0	0	0	0	0	0	1	0	0	0	0	0	0	0	0	0	0	0	0	0	0	0	0	0	0	0	0	0
TVGVLSR	TVGVLS[568.2115]R	R	L	430	436	7	2	6S(568.2115)	tr|B4EDD7|B4EDD7_BURCJ	B4EDD7	B4EDD7_BURCJ	wcbT	Putative acyl-CoA transferase			1	0	0	0	0	0	0	0	0	0	0	0	0	0	0	0	0	0	0	0	0	0	0	0	0	0	0	0	0	0	0	0	0	0
VPDDISVLGYDDQEIAR	VPDDIS[568.2115]VLGYDDQEIAR	R	H	264	280	17	2	6S(568.2115)	tr|B4EM66|B4EM66_BURCJ	B4EM66	B4EM66_BURCJ	BCAM0764	LacI family regulatory protein			0	0	0	0	0	0	0	0	1	0	0	0	0	0	0	0	0	0	0	0	0	0	0	0	0	0	0	0	0	0	0	0	0	0
YALAASAASVER	YALAAS[203.0794]AAS[568.2115]VER	R	P	277	288	12	2	6S(203.0794),9S(568.2115)	tr|B4EIQ2|B4EIQ2_BURCJ	B4EIQ2	B4EIQ2_BURCJ	BCAM0311	Phosphofructokinase			0	0	0	0	0	0	1	0	0	0	0	0	0	0	0	0	0	0	0	0	0	0	0	0	0	0	0	0	0	0	0	0	0	0
AANVASLMHALSK	AANVAS[203.0794]LM[15.9949]HALSK	R	L	32	44	13	2	6S(203.0794),8M(15.9949)	tr|B4ECN3|B4ECN3_BURCJ	B4ECN3	B4ECN3_BURCJ	glnD	Bifunctional uridylyltransferase/uridylyl-removing enzyme			0	0	0	0	0	0	1	1	0	0	0	0	0	0	0	0	0	0	0	0	0	245119904	232860320	184147744	0	142729712	67925704	0	0	69718448	99452232	129350912	0	0
IDAVYSSDLMR	IDAVYS[203.0794]S[203.0794]DLMR	R	A	55	65	11	3	6S(203.0794),7S(203.0794)	tr|B4EET0|B4EET0_BURCJ	B4EET0	B4EET0_BURCJ	BCAL3342	Putative phosphoglycerate mutase			0	1	0	0	0	0	0	0	0	0	0	0	0	0	0	0	42990224	40409084	25456480	28742564	12959978	10895611	0	0	0	22315740	13591412	0	0	0	0	0	42990224	40409084
YAEFGSCHRNEASGALHGLMR	YAEFGS[203.0794]C[57.0215]HRNEASGALHGLMR	R	V	354	374	21	3	6S(203.0794),7C(57.0215)	sp|B4E7I6|SYT_BURCJ	B4E7I6	SYT_BURCJ	thrS	Threonine--tRNA ligase			1	0	0	0	0	0	0	0	0	0	0	0	0	0	0	0	48907064	0	0	63672896	0	0	0	0	0	0	0	0	0	0	0	0	48907064	0
AAGIESVAFDRSGFRYHGR	AAGIES[203.0794]VAFDRSGFRYHGR	K	V	88	106	19	2	6S(203.0794)	sp|B4E5D6|RL18_BURCJ	B4E5D6	RL18_BURCJ	rplR	50S ribosomal protein L18			0	0	0	0	0	0	0	0	0	0	0	0	0	0	1	0	0	0	0	0	0	0	0	0	0	0	0	0	0	0	0	0	0	0
AIERASDAR	AIERAS[203.0794]DAR	R	A	393	401	9	2	6S(203.0794)	tr|B4EPR9|B4EPR9_BURCJ	B4EPR9	B4EPR9_BURCJ	BCAS0153	Uncharacterized protein			0	0	0	0	1	0	0	0	0	0	0	0	0	0	0	0	0	41127132	0	0	21128288	0	0	23490080	0	0	0	0	0	0	0	0	0	41127132
DVAQTSPEAGSR	DVAQTS[203.0794]PEAGSR	K	T	24	35	12	2	6S(203.0794)	tr|B4EJ19|B4EJ19_BURCJ	B4EJ19	B4EJ19_BURCJ	BCAM1465	Putative exported protein			0	0	0	0	0	0	0	0	0	0	0	0	0	1	0	0	0	0	0	0	0	0	0	0	0	0	0	0	0	0	0	0	0	0
EAGVLSPEETNAVLTAAALMGMNNTWYPYVEMADDADLK	EAGVLS[203.0794]PEETNAVLTAAALMGMNNTWYPYVEMADDADLK	R	T	58	96	39	3	6S(203.0794)	tr|B4EC21|B4EC21_BURCJ	B4EC21	B4EC21_BURCJ	ahpD	Alkyl hydroperoxide reductase AhpD			0	0	0	0	0	0	0	0	0	0	0	0	0	1	0	0	0	0	0	0	0	0	0	0	0	0	0	0	0	0	0	0	0	0
FSGIVSISASYR	FSGIVS[203.0794]ISASYR	R	L	289	300	12	2	6S(203.0794)	tr|B4EBA8|B4EBA8_BURCJ	B4EBA8	B4EBA8_BURCJ	BCAL0857	Putative exported protein			0	0	0	0	0	0	0	0	0	0	0	1	0	0	0	0	0	0	0	0	0	0	0	0	0	0	0	0	0	0	0	0	0	0
KLQQWSQQSAAGAK	KLQQWS[203.0794]QQSAAGAK	K	P	124	137	14	2	6S(203.0794)	tr|B4ED22|B4ED22_BURCJ	B4ED22	B4ED22_BURCJ	BCAL1086	Putative lipoprotein			0	0	0	0	0	0	0	0	1	0	0	0	0	0	0	0	0	0	0	0	0	0	0	0	230815184	0	0	0	0	0	0	0	0	0
KQIEYSQLR	KQIEYS[203.0794]QLR	R	T	49	57	9	2	6S(203.0794)	tr|B4ECR2|B4ECR2_BURCJ	B4ECR2	B4ECR2_BURCJ	BCAL2121	Putative dehalogenase			0	0	0	0	0	1	0	0	0	0	0	0	0	0	0	0	0	0	0	0	0	0	0	0	0	0	0	0	0	0	0	0	0	0
LAGGGSVDPR	LAGGGS[203.0794]VDPR	R	W	421	430	10	2	6S(203.0794)	tr|B4EA02|B4EA02_BURCJ	B4EA02	B4EA02_BURCJ	BCAL2818	Putative sugar kinase protein			0	0	0	0	0	0	0	0	0	0	0	0	0	0	0	1	0	0	0	0	0	0	0	0	0	0	0	0	0	0	0	20611122	0	0
LGAEVSDLSEAMR	LGAEVS[203.0794]DLSEAMR	K	A	111	123	13	2	6S(203.0794)	tr|B4EJM6|B4EJM6_BURCJ	B4EJM6	B4EJM6_BURCJ	BCAM1536	TetR family regulatory protein			0	0	2	1	0	2	2	1	1	2	1	3	0	1	2	1	430889504	0	449698528	185650416	0	364810944	424958912	494671136	109834736	588677250	143174576	740443580	0	363147680	376649184	250526512	430889504	0
LGIKASPTAVLQYGDHGGAIGYLVGEENR	LGIKAS[203.0794]PTAVLQYGDHGGAIGYLVGEENR	K	G	256	284	29	3	6S(203.0794)	tr|B4EP04|B4EP04_BURCJ	B4EP04	B4EP04_BURCJ	BCAS0610	Putative acyl-CoA dehydrogenase			0	0	0	1	0	0	0	0	0	0	0	0	0	0	0	0	0	0	55226304	52195496	0	0	0	0	0	0	0	5077116	0	0	0	0	0	0
MNEARSGSVLDFIDDFFTR	MNEARS[203.0794]GSVLDFIDDFFTR	K	F	184	202	19	3	6S(203.0794)	sp|B4E5L9|NUOD_BURCJ	B4E5L9	NUOD_BURCJ	nuoD	NADH-quinone oxidoreductase subunit D			0	0	0	0	0	0	0	0	0	0	1	0	0	0	0	0	0	0	0	0	0	0	0	0	0	0	0	0	0	0	0	0	0	0
NMGGLSSLMDK	NMGGLS[203.0794]SLMDK	K	L	347	357	11	2	6S(203.0794)	tr|B4E5W3|B4E5W3_BURCJ	B4E5W3	B4E5W3_BURCJ	ffh	Signal recognition particle protein			0	1	0	0	0	0	0	0	0	0	0	0	0	0	0	0	0	0	0	0	0	0	0	0	0	0	0	0	0	0	0	0	0	0
PEAVASRPSR	PEAVAS[203.0794]RPSR	R	E	10	19	10	2	6S(203.0794)	tr|B4EG41|B4EG41_BURCJ	B4EG41	B4EG41_BURCJ	folE	GTP cyclohydrolase 1			0	0	0	0	0	0	0	0	0	0	0	0	0	0	0	1	0	0	0	0	0	0	0	0	0	0	0	0	0	0	0	0	0	0
PLIDASRDALADIDAR	PLIDAS[203.0794]RDALADIDAR	R	L	106	121	16	2	6S(203.0794)	tr|B4EBL5|B4EBL5_BURCJ	B4EBL5	B4EBL5_BURCJ	BCAL1988	Putative D-amino acid dehydrogenase small subunit			0	0	1	0	0	0	0	0	0	0	0	0	0	0	0	0	0	0	7.23849e+06	0	0	0	0	0	0	0	0	0	0	0	0	0	0	0
QPAAPSATDFATR	QPAAPS[203.0794]ATDFATR	K	D	6	18	13	2	6S(203.0794)	tr|B4EBC8|B4EBC8_BURCJ	B4EBC8	B4EBC8_BURCJ	BCAL0877	Putative methyltransferase			0	1	0	0	0	0	0	0	0	0	0	0	0	0	0	0	0	100296528	0	0	0	0	0	0	0	0	0	0	0	0	0	0	0	0
QVHVQSLISAYR	QVHVQS[203.0794]LISAYR	K	F	94	105	12	2	6S(203.0794)	tr|B4E7L9|B4E7L9_BURCJ	B4E7L9	B4E7L9_BURCJ	sucA	2-oxoglutarate dehydrogenase E1 component			0	0	0	0	0	0	0	1	0	0	0	0	0	0	0	0	0	0	45286372	78181344	0	59397704	0	40149132	0	101657904	75052144	60512576	0	42780212	0	44976272	0	0
SEAAASVTDGERAALAR	SEAAAS[203.0794]VTDGERAALAR	R	E	382	398	17	2	6S(203.0794)	tr|B4EL89|B4EL89_BURCJ	B4EL89	B4EL89_BURCJ	paaK	Phenylacetate-coenzyme A ligase			1	0	0	0	1	0	0	0	0	0	0	0	0	0	0	0	209275584	173351104	147777936	193044128	214223264	237295376	236860256	169855120	106522856	98841328	0	0	58043288	120768368	86096664	74688808	209275584	173351104
SGLTASR	SGLTAS[203.0794]R	R	L	10	16	7	2	6S(203.0794)	tr|B4EFH2|B4EFH2_BURCJ	B4EFH2	B4EFH2_BURCJ	BCAM2105	MerR family regulatory protein			0	0	0	0	0	0	0	0	0	0	1	0	0	0	0	0	0	0	0	0	0	0	0	0	0	0	0	0	0	0	0	0	0	0
TLTSHSSAR	TLTSHS[203.0794]SAR	R	A	142	150	9	2	6S(203.0794)	tr|B4EHQ3|B4EHQ3_BURCJ	B4EHQ3	B4EHQ3_BURCJ	BCAM0221	Two-component regulatory system, response regulator protein			0	0	0	0	0	0	0	0	0	0	0	1	0	0	0	0	0	222087888	249763936	0	0	193503472	0	146373568	0	0	0	133428440	0	0	195048560	146043600	0	222087888
TTLIGSMLVKK	TTLIGS[203.0794]MLVKK	R	G	563	573	11	2	6S(203.0794)	tr|B4EEY3|B4EEY3_BURCJ	B4EEY3	B4EEY3_BURCJ	maeB	NADP-dependent malic enzyme			0	0	0	0	0	0	0	1	0	0	0	0	0	0	0	0	91823968	138831584	133677216	119721136	114089200	86418032	93406808	114896400	0	56195356	55384060	90270328	30382044	37099012	58038684	55331432	91823968	138831584
TVALQSGER	TVALQS[203.0794]GER	R	L	1452	1460	9	2	6S(203.0794)	tr|B4EDD9|B4EDD9_BURCJ	B4EDD9	B4EDD9_BURCJ	wcbR	Capsular polysaccharide biosynthesis fatty acid synthase			0	0	0	0	0	0	0	0	0	0	0	0	0	0	0	1	0	0	0	0	0	0	0	0	0	0	0	0	0	0	0	169105712	0	0
VAHLGSFTK	VAHLGS[203.0794]FTK	R	A	13	21	9	2	6S(203.0794)	tr|B4ELU7|B4ELU7_BURCJ	B4ELU7	B4ELU7_BURCJ	BCAM1786	LysR family regulatory protein			0	0	0	0	0	0	0	0	0	0	0	0	0	1	1	1	0	0	0	0	0	0	0	0	0	0	0	0	0	0	0	0	0	0
VASMASEK	VASMAS[203.0794]EK	R	M	220	227	8	2	6S(203.0794)	sp|P01012|OVAL_CHICK	P01012	OVAL_CHICK	SERPINB14	Ovalbumin			0	0	0	0	0	0	0	0	0	0	0	0	0	0	0	1	0	0	0	0	0	0	0	0	0	0	0	0	0	0	0	0	0	0
VDLGTSPLGFPVHYLVGGVR	VDLGTS[203.0794]PLGFPVHYLVGGVR	R	Y	970	989	20	2	6S(203.0794)	tr|B4E6B1|B4E6B1_BURCJ	B4E6B1	B4E6B1_BURCJ	BCAL1391	Putative cellulose biosynthesis protein			1	0	0	0	0	0	0	0	0	0	0	0	0	0	0	0	0	0	0	0	0	0	0	0	0	0	0	0	0	0	0	0	0	0
ALFAGMAPMSNPR	ALFAGM[15.9949]APM[15.9949]SNPR	R	L	520	532	13	2	6M(15.9949),9M(15.9949)	tr|B4EID8|B4EID8_BURCJ	B4EID8	B4EID8_BURCJ	BCAM1362	Putative penicillin-binding protein			0	0	0	0	0	0	0	0	0	0	0	0	0	0	1	0	0	0	0	0	0	0	0	0	0	0	0	0	0	0	0	0	0	0
GIVQGMEDMVGGGK	GIVQGM[15.9949]EDM[15.9949]VGGGK	R	L	635	648	14	2	6M(15.9949),9M(15.9949)	tr|B4E5B7|B4E5B7_BURCJ	B4E5B7	B4E5B7_BURCJ	fusA	Elongation factor G			2	1	0	2	2	1	0	2	1	2	2	2	1	2	1	1	233337312	247545632	235205664	303690496	211106336	253725728	199406736	181382848	204158544	294282656	300089728	271000544	156882672	179579984	185219040	165284480	233337312	247545632
HVAAGMNPMDLK	HVAAGM[15.9949]NPM[15.9949]DLK	K	R	106	117	12	2,3	6M(15.9949),9M(15.9949)	tr|B4EP31|B4EP31_BURCJ	B4EP31	B4EP31_BURCJ	groL	60 kDa chaperonin			9	4	4	5	6	5	6	6	2	2	3	3	5	3	2	2	550732420	589823940	524902816	507487488	449835872	398986304	443247008	361785760	262343616	53990696	124914112	331833696	224039392	36653368	38474828	45205672	477963840	464748608
VTFEEMLEMASLGSK	VTFEEM[15.9949]LEM[15.9949]ASLGSK	R	V	195	209	15	2	6M(15.9949),9M(15.9949)	tr|B4ED69|B4ED69_BURCJ	B4ED69	B4ED69_BURCJ	ask	Aspartokinase			1	0	0	0	0	0	0	0	0	0	0	1	0	0	0	2	0	0	0	0	0	0	0	0	0	8049365	11839899	16362957	0	0	12109641	18498936	0	0
YVASGMNPMDLK	YVASGM[15.9949]NPM[15.9949]DLK	K	R	106	117	12	2	6M(15.9949),9M(15.9949)	tr|B4ECT7|B4ECT7_BURCJ	B4ECT7	B4ECT7_BURCJ	groL	60 kDa chaperonin			2	5	7	6	2	4	3	6	4	4	4	6	4	4	3	3	209998272	1719115390	2185213700	1837587710	156338304	1013317700	1527435520	1547801860	1717672060	1707855490	1964370940	1982191490	1490477950	949942980	965094980	785791300	209998272	1719115390
AIALDMESATIAANGFR	AIALDM[15.9949]ES[203.0794]ATIAANGFR	R	F	422	438	17	2	6M(15.9949),8S(203.0794)	tr|B4EN19|B4EN19_BURCJ	B4EN19	B4EN19_BURCJ	amn	AMP nucleosidase			1	0	0	1	0	0	0	0	0	1	0	0	0	0	0	0	0	0	0	135706640	0	0	0	141853120	0	0	0	0	0	0	0	0	0	0
VYSGLMDMMNDDELR	VYSGLM[15.9949]DM[15.9949]M[15.9949]NDDELR	R	G	115	129	15	2	6M(15.9949),8M(15.9949),9M(15.9949)	tr|B4EAW0|B4EAW0_BURCJ	B4EAW0	B4EAW0_BURCJ	BCAL0849	Metallo peptidase, subfamily M48B			1	0	0	0	1	2	0	0	1	1	0	0	1	1	2	2	73899368	46155136	75960056	91007984	116857672	121899224	103756392	139377344	41067212	69711840	119746744	62190552	119218944	163674144	171401744	157108976	73899368	46155136
AEGDLMGMVASDGPHYGDNVK	AEGDLM[15.9949]GM[15.9949]VASDGPHYGDNVK	K	L	105	125	21	3	6M(15.9949),8M(15.9949)	tr|B4EEP0|B4EEP0_BURCJ	B4EEP0	B4EEP0_BURCJ	BCAL2301	Putative exported protein			0	0	0	0	0	0	0	0	0	0	1	0	0	0	0	0	0	0	0	0	0	55406316	0	0	0	0	50416696	0	42252632	24148272	0	0	0	0
ATADYMGMLATMMNALALQDAMR	ATADYM[15.9949]GM[15.9949]LATMMNALALQDAMR	R	H	70	92	23	2	6M(15.9949),8M(15.9949)	tr|B4ECM9|B4ECM9_BURCJ	B4ECM9	B4ECM9_BURCJ	pyrH	Uridylate kinase			0	0	0	0	0	0	0	0	0	0	0	0	0	0	0	1	0	0	0	0	0	0	0	0	0	0	0	0	0	0	0	8198779	0	0
LGALFMSMK	LGALFM[15.9949]SM[15.9949]K	R	Q	7	15	9	2	6M(15.9949),8M(15.9949)	tr|B4EIL0|B4EIL0_BURCJ	B4EIL0	B4EIL0_BURCJ	BCAM2444	Putative exported protein			0	0	1	0	0	0	0	0	0	0	0	0	0	0	0	0	0	0	26725596	0	0	0	0	0	0	0	0	0	0	0	0	0	0	0
PGDTIMGMSLAHGGHLTHGSPVNMSGK	PGDTIM[15.9949]GM[15.9949]SLAHGGHLTHGSPVNMSGK	K	W	113	139	27	2	6M(15.9949),8M(15.9949)	tr|B4ECY9|B4ECY9_BURCJ	B4ECY9	B4ECY9_BURCJ	glyA	Serine hydroxymethyltransferase			0	0	0	0	0	0	0	0	0	0	0	0	0	0	1	0	0	0	0	0	0	0	0	0	0	0	0	0	0	0	0	0	0	0
NLDLIMGCER	NLDLIM[15.9949]GC[57.0215]ER	R	R	40	49	10	2	6M(15.9949),8C(57.0215)	tr|B4EBR0|B4EBR0_BURCJ	B4EBR0	B4EBR0_BURCJ	minD	Site-determining protein			2	2	2	0	1	2	1	2	2	0	0	1	2	1	2	1	116364984	111540816	74021656	103037136	83958144	118675440	106422200	108407304	83367648	70290280	73882704	68025568	95718816	40617668	97745336	96217448	116364984	111540816
TDAPMMECK	TDAPMM[15.9949]EC[57.0215]K	K	K	16	24	9	2	6M(15.9949),8C(57.0215)	sp|B4ECN0|EFTS_BURCJ	B4ECN0	EFTS_BURCJ	tsf	Elongation factor Ts			0	0	0	2	0	0	0	0	0	1	2	0	0	0	0	0	0	0	0	88176840	0	0	0	0	0	85665296	60931672	0	0	0	0	0	0	0
TGFDGMDCDVLGGK	TGFDGM[15.9949]DC[57.0215]DVLGGK	R	Y	219	232	14	2	6M(15.9949),8C(57.0215)	tr|B4EB17|B4EB17_BURCJ	B4EB17	B4EB17_BURCJ	arnB	Putative UDP-4-amino-4-deoxy-l-arabinose--oxoglutarate aminotransferas			0	0	0	0	0	0	0	0	1	1	1	1	1	0	0	0	0	0	0	0	0	0	0	0	0	0	0	0	0	0	0	0	0	0
VEDVIMGCANPEGATGANIAR	VEDVIM[15.9949]GC[57.0215]ANPEGATGANIAR	R	Q	49	69	21	2	6M(15.9949),8C(57.0215)	tr|B4EBK4|B4EBK4_BURCJ	B4EBK4	B4EBK4_BURCJ	BCAL1977	Putative thiolase			0	0	1	0	0	0	0	0	0	0	0	0	0	0	0	0	0	0	0	0	0	0	0	0	0	0	0	0	0	0	0	0	0	0
LGSGFMSETAFQYNQNNNQLVK	LGSGFM[15.9949]S[668.2276]ETAFQYNQNNNQLVK	K	S	619	640	22	3	6M(15.9949),7S(668.2276)	tr|B4EBE5|B4EBE5_BURCJ	B4EBE5	B4EBE5_BURCJ	lptD	LPS-assembly protein LptD			0	0	0	0	0	0	0	0	0	0	0	0	0	0	0	1	0	0	0	0	0	0	53553184	0	0	0	78308376	70017320	36067104	36678380	35882200	36078496	0	0
LGALFMSMK	LGALFM[15.9949]S[568.2115]MK	R	Q	7	15	9	2	6M(15.9949),7S(568.2115)	tr|B4EIL0|B4EIL0_BURCJ	B4EIL0	B4EIL0_BURCJ	BCAM2444	Putative exported protein			0	0	0	0	0	1	0	0	0	0	0	0	0	0	0	0	0	0	0	0	0	57015940	0	0	0	0	0	0	0	0	0	0	0	0
FSGQDMSER	FSGQDM[15.9949]S[203.0794]ER	R	D	138	146	9	2	6M(15.9949),7S(203.0794)	tr|B4EAG5|B4EAG5_BURCJ	B4EAG5	B4EAG5_BURCJ	bamD	Outer membrane protein assembly factor BamD			0	0	1	0	1	0	0	1	0	0	0	0	0	0	0	0	0	0	0	0	0	0	0	0	0	0	0	0	0	0	0	0	0	0
LVEGAMSDTLTK	LVEGAM[15.9949]S[203.0794]DTLTK	R	R	135	146	12	2	6M(15.9949),7S(203.0794)	tr|B4EJJ0|B4EJJ0_BURCJ	B4EJJ0	B4EJJ0_BURCJ	BCAM1500	Putative universal stress protein			0	0	1	0	0	0	0	0	0	0	0	0	0	0	0	0	0	140816464	132636288	176930592	169921056	0	199800128	167990128	0	208525136	178160944	168828400	0	0	0	0	0	140816464
EAGETMMVTPDR	EAGETM[15.9949]M[15.9949]VTPDR	R	L	644	655	12	2	6M(15.9949),7M(15.9949)	sp|B4E5B2|RPOB_BURCJ	B4E5B2	RPOB_BURCJ	rpoB	DNA-directed RNA polymerase subunit beta			1	0	0	0	1	0	0	0	1	1	1	1	1	1	1	1	64997580	63987328	68998216	61688476	56625240	64886800	47490468	47806960	77130200	78675296	60488432	92431128	84849152	67868768	73014312	30022616	64997580	63987328
GADVVMMLLPDEQIADVYAK	GADVVM[15.9949]M[15.9949]LLPDEQIADVYAK	K	E	72	91	20	2	6M(15.9949),7M(15.9949)	sp|B4E5N5|ILVC_BURCJ	B4E5N5	ILVC_BURCJ	ilvC	Ketol-acid reductoisomerase (NADP(+))			0	0	2	0	2	1	0	0	1	0	3	0	0	0	0	0	0	0	87822200	0	64066908	70098376	0	71473168	89340008	0	90275344	0	0	112507192	0	63798612	0	0
AAGLAMGFTQWQTYR	AAGLAM[15.9949]GFTQWQTYR	R	Y	143	157	15	2	6M(15.9949)	tr|B4EEU5|B4EEU5_BURCJ	B4EEU5	B4EEU5_BURCJ	gltJ	Glutamate/aspartate transport system permease protein			1	0	1	0	0	0	1	0	1	1	0	0	0	0	0	0	0	0	0	0	0	0	0	0	0	0	0	0	0	0	0	0	0	0
AAMSGMLAPEK	AAMSGM[15.9949]LAPEK	K	R	862	872	11	2	6M(15.9949)	sp|B4E7L1|IF2_BURCJ	B4E7L1	IF2_BURCJ	infB	Translation initiation factor IF-2			1	0	0	0	0	0	1	0	0	0	0	0	0	0	0	0	298768448	0	371609472	21127638	0	32527032	23289572	0	0	465712768	33475520	29387756	0	44088584	52755616	27706434	298768448	0
AAQYAMAEQR	AAQYAM[15.9949]AEQR	R	F	115	124	10	2	6M(15.9949)	tr|B4E9H9|B4E9H9_BURCJ	B4E9H9	B4E9H9_BURCJ	BCAL2780	Putative thioredoxin protein			1	0	0	0	0	0	0	1	0	0	0	0	0	0	0	0	19388694	0	10272700	21662218	0	0	0	11852880	0	0	0	0	0	0	0	0	19388694	0
AAVPTMQTR	AAVPTM[15.9949]QTR	K	A	292	300	9	2	6M(15.9949)	tr|B4EKX2|B4EKX2_BURCJ	B4EKX2	B4EKX2_BURCJ	prpB	2-methylisocitrate lyase			0	0	0	0	1	0	0	0	0	0	0	0	0	0	0	0	0	0	0	0	8442907	7.18281e+06	7.47644e+06	6056949	0	0	0	0	4927845	2.5026e+06	4.03237e+06	0	0	0
ADVLAMFDSPWTPDTHPLR	ADVLAM[15.9949]FDSPWTPDTHPLR	R	K	345	363	19	3	6M(15.9949)	tr|B4E8P0|B4E8P0_BURCJ	B4E8P0	B4E8P0_BURCJ	BCAL1617	Putative hydratase			0	0	0	0	0	1	0	1	0	0	0	0	0	0	0	0	33399840	27413838	41609564	29381366	40483596	37798456	32763440	42404212	9204781	16389976	21146714	12445697	0	27707168	26488070	18544234	33399840	27413838
AEGDLMGMVASDGPHYGDNVK	AEGDLM[15.9949]GMVASDGPHYGDNVK	K	L	105	125	21	3	6M(15.9949)	tr|B4EEP0|B4EEP0_BURCJ	B4EEP0	B4EEP0_BURCJ	BCAL2301	Putative exported protein			0	0	0	1	0	1	0	0	0	0	0	0	0	0	0	0	0	0	0	539105860	0	52447324	0	0	0	0	0	0	0	0	0	0	0	0
AEGSAMFWNK	AEGSAM[15.9949]FWNK	R	V	329	338	10	2	6M(15.9949)	tr|B4EJK9|B4EJK9_BURCJ	B4EJK9	B4EJK9_BURCJ	BCAM1519	Putative UDP-N-acetylglucosamine 1-carboxyvinyltransferase			0	0	0	1	0	0	0	0	0	0	0	0	0	0	0	0	0	0	0	0	0	0	0	0	0	0	0	0	0	0	0	0	0	0
AFDVQMR	AFDVQM[15.9949]R	R	R	245	251	7	2	6M(15.9949)	tr|B4EMN4|B4EMN4_BURCJ	B4EMN4	B4EMN4_BURCJ	BCAM0832	Putative Dyd-type peroxidase family protein			0	0	0	0	0	1	0	0	0	0	0	0	0	0	0	1	71793288	30309116	21323618	73275928	35262160	32272370	31592748	52425860	30056154	51939324	106685480	28703464	19764636	32910280	29555928	61390176	71793288	30309116
AGVAGMTRALAR	AGVAGM[15.9949]TRALAR	K	E	161	172	12	2	6M(15.9949)	tr|B4EAI4|B4EAI4_BURCJ	B4EAI4	B4EAI4_BURCJ	fabG1	3-oxoacyl-[acyl-carrier protein] reductase 2			0	0	0	0	0	1	0	0	0	0	0	0	0	0	1	0	0	0	0	0	0	0	0	0	0	0	0	0	0	0	0	0	0	0
AHVAHMSEGDFYGSEK	AHVAHM[15.9949]SEGDFYGSEK	K	S	175	190	16	2,3	6M(15.9949)	tr|B4E908|B4E908_BURCJ	B4E908	B4E908_BURCJ	BCAL2735	Isocitrate dehydrogenase [NADP]			0	0	1	0	0	0	0	0	0	2	0	0	0	0	0	0	5.97715e+06	20844790	13517331	0	27324382	10349569	0	0	48977304	50059848	19123364	23456442	26084776	0	0	0	9632790	12553545
AHVIDMTDPAALR	AHVIDM[15.9949]TDPAALR	R	A	59	71	13	2	6M(15.9949)	tr|B4E6E1|B4E6E1_BURCJ	B4E6E1	B4E6E1_BURCJ	purT	Formate-dependent phosphoribosylglycinamide formyltransferase			0	1	0	0	0	0	0	0	0	0	0	0	0	0	0	0	0	20303344	0	17621350	0	7771939	0	0	9992525	0	15959056	0	0	0	0	0	0	20303344
AIAAHMSR	AIAAHM[15.9949]SR	R	A	51	58	8	2	6M(15.9949)	sp|B4EEY8|ATPG_BURCJ	B4EEY8	ATPG_BURCJ	atpG	ATP synthase gamma chain			0	1	1	1	0	0	0	1	1	1	1	1	0	0	0	0	7997663	12316323	17872846	16601586	10898307	12022043	9761693	12983148	8.16252e+06	6356012	17052406	15215132	10778501	11688598	10820948	9859889	7997663	12316323
AIDDAMAQLEADGTFTK	AIDDAM[15.9949]AQLEADGTFTK	K	L	233	249	17	2	6M(15.9949)	tr|B4E8A5|B4E8A5_BURCJ	B4E8A5	B4E8A5_BURCJ	BCAL1610	Periplasmic cystine-binding protein			4	4	3	5	8	7	6	6	9	4	5	6	7	7	9	7	876045380	409019360	1003586110	1047538620	970037440	1017444160	1001763460	1157221250	1123585660	1140317700	1153564030	1175854980	952638980	941928580	1109864320	1168042500	876045380	409019360
AIGVAMDVTNEEAVNTGIDK	AIGVAM[15.9949]DVTNEEAVNTGIDK	K	V	58	77	20	2	6M(15.9949)	tr|B4EEP3|B4EEP3_BURCJ	B4EEP3	B4EEP3_BURCJ	BCAL2304	Putative D-beta-hydroxybutyrate dehydrogenase	BCAM0022	tr|B4EG08|B4EG08_BURCJ	2	0	1	2	1	0	0	2	0	0	0	2	0	1	0	2	0	0	18709840	39325508	0	0	32967808	47632484	0	0	0	0	0	22118050	0	0	0	0
ALEAAMEGGK	ALEAAM[15.9949]EGGK	K	H	42	51	10	2	6M(15.9949)	tr|B4EBM1|B4EBM1_BURCJ	B4EBM1	B4EBM1_BURCJ	lon	Lon protease			0	0	0	1	0	0	0	0	0	0	0	0	0	0	0	0	0	0	4.16239e+06	12504557	0	0	0	0	0	0	0	1.76858e+06	0	0	0	0	0	0
ALTDLMFAGTQDAPQLK	ALTDLM[15.9949]FAGTQDAPQLK	R	L	706	722	17	2	6M(15.9949)	tr|B4E8U7|B4E8U7_BURCJ	B4E8U7	B4E8U7_BURCJ	amrB	Efflux pump membrane transporter			0	0	0	0	0	0	0	0	0	0	0	0	1	0	0	0	0	0	0	0	0	0	0	0	0	0	0	0	0	0	0	0	0	0
ALVVDMTVHLPDDDVR	ALVVDM[15.9949]TVHLPDDDVR	K	T	62	77	16	3	6M(15.9949)	tr|B4EI91|B4EI91_BURCJ	B4EI91	B4EI91_BURCJ	BCAM0280	Putative phospholipid-binding protein			1	0	1	0	0	0	2	0	0	0	0	0	0	0	0	2	158775024	0	0	258970432	223256880	325112768	288835264	308933984	0	0	183182320	183867216	0	241017904	210806320	213897168	158775024	0
[truncated: 5,550 more rows]
[truncated: 46 more columns]

## Sheet: Protein_information
Protein	Protein ID	Entry Name	Gene	Protein Length	Organism	Protein Existence	Description	Protein Probability	Top Peptide Probability	Combined Total Peptides	Combined Spectral Count	Combined Unique Spectral Count	Combined Total Spectral Count	20241115_HT_9817_pCyR_SA_induced_SA01 Spectral Count	20241115_HT_9817_pCyR_SA_induced_SA02 Spectral Count	20241115_HT_9817_pCyR_SA_induced_SA03 Spectral Count	20241115_HT_9817_pCyR_SA_induced_SA04 Spectral Count	20241115_HT_9817_pCyR_SA_uninduced_SA05 Spectral Count	20241115_HT_9817_pCyR_SA_uninduced_SA06 Spectral Count	20241115_HT_9817_pCyR_SA_uninduced_SA07 Spectral Count	20241115_HT_9817_pCyR_SA_uninduced_SA08 Spectral Count	20241115_HT_9817_pcumate_induced_PC01 Spectral Count	20241115_HT_9817_pcumate_induced_PC02 Spectral Count	20241115_HT_9817_pcumate_induced_PC03 Spectral Count	20241115_HT_9817_pcumate_induced_PC04 Spectral Count	20241115_HT_9817_pcumate_uninduced_PC05 Spectral Count	20241115_HT_9817_pcumate_uninduced_PC06 Spectral Count	20241115_HT_9817_pcumate_uninduced_PC07 Spectral Count	20241115_HT_9817_pcumate_uninduced_PC08 Spectral Count	20241115_HT_9817_pCyR_SA_induced_SA01 Unique Spectral Count	20241115_HT_9817_pCyR_SA_induced_SA02 Unique Spectral Count	20241115_HT_9817_pCyR_SA_induced_SA03 Unique Spectral Count	20241115_HT_9817_pCyR_SA_induced_SA04 Unique Spectral Count	20241115_HT_9817_pCyR_SA_uninduced_SA05 Unique Spectral Count	20241115_HT_9817_pCyR_SA_uninduced_SA06 Unique Spectral Count	20241115_HT_9817_pCyR_SA_uninduced_SA07 Unique Spectral Count	20241115_HT_9817_pCyR_SA_uninduced_SA08 Unique Spectral Count	20241115_HT_9817_pcumate_induced_PC01 Unique Spectral Count	20241115_HT_9817_pcumate_induced_PC02 Unique Spectral Count	20241115_HT_9817_pcumate_induced_PC03 Unique Spectral Count	20241115_HT_9817_pcumate_induced_PC04 Unique Spectral Count	20241115_HT_9817_pcumate_uninduced_PC05 Unique Spectral Count	20241115_HT_9817_pcumate_uninduced_PC06 Unique Spectral Count	20241115_HT_9817_pcumate_uninduced_PC07 Unique Spectral Count	20241115_HT_9817_pcumate_uninduced_PC08 Unique Spectral Count	20241115_HT_9817_pCyR_SA_induced_SA01 Total Spectral Count	20241115_HT_9817_pCyR_SA_induced_SA02 Total Spectral Count	20241115_HT_9817_pCyR_SA_induced_SA03 Total Spectral Count	20241115_HT_9817_pCyR_SA_induced_SA04 Total Spectral Count
[truncated: 3,234 more rows]
[truncated: 45 more columns]
