# Supplementary material for: Optimized cumate toolkit for tunable protein expression during in vitro and in vivo studies of Burkholderia cenocepacia
Source: Appl Environ Microbiol. 2026 Jun 9;92(7):e00532-26. doi: 10.1128/aem.00532-26 (PMC13390352; doi:10.1128/aem.00532-26)
Supplement: Table S8 — DDA PSM summary of B. cenocepacia K56-2 ΔpglL-bcal1086-his containing pCumateGV-PglLBc-his and pCumate-PglLBc-his with and without induction. [file aem.00532-26-s0005.xlsx]

## Sheet: global.modsummary
Modification	Mass Shift	20241115_HT_9817_pCyR_SA_induced_SA01_PSMs	20241115_HT_9817_pCyR_SA_induced_SA02_PSMs	20241115_HT_9817_pCyR_SA_induced_SA03_PSMs	20241115_HT_9817_pCyR_SA_induced_SA04_PSMs	20241115_HT_9817_pCyR_SA_uninduced_SA05_PSMs	20241115_HT_9817_pCyR_SA_uninduced_SA06_PSMs	20241115_HT_9817_pCyR_SA_uninduced_SA07_PSMs	20241115_HT_9817_pCyR_SA_uninduced_SA08_PSMs	20241115_HT_9817_pcumate_induced_PC01_PSMs	20241115_HT_9817_pcumate_induced_PC02_PSMs	20241115_HT_9817_pcumate_induced_PC03_PSMs	20241115_HT_9817_pcumate_induced_PC04_PSMs	20241115_HT_9817_pcumate_uninduced_PC05_PSMs	20241115_HT_9817_pcumate_uninduced_PC06_PSMs	20241115_HT_9817_pcumate_uninduced_PC07_PSMs	20241115_HT_9817_pcumate_uninduced_PC08_PSMs	20241115_HT_9817_pCyR_SA_induced_SA01_percent_PSMs	20241115_HT_9817_pCyR_SA_induced_SA02_percent_PSMs	20241115_HT_9817_pCyR_SA_induced_SA03_percent_PSMs	20241115_HT_9817_pCyR_SA_induced_SA04_percent_PSMs	20241115_HT_9817_pCyR_SA_uninduced_SA05_percent_PSMs	20241115_HT_9817_pCyR_SA_uninduced_SA06_percent_PSMs	20241115_HT_9817_pCyR_SA_uninduced_SA07_percent_PSMs	20241115_HT_9817_pCyR_SA_uninduced_SA08_percent_PSMs	20241115_HT_9817_pcumate_induced_PC01_percent_PSMs	20241115_HT_9817_pcumate_induced_PC02_percent_PSMs	20241115_HT_9817_pcumate_induced_PC03_percent_PSMs	20241115_HT_9817_pcumate_induced_PC04_percent_PSMs	20241115_HT_9817_pcumate_uninduced_PC05_percent_PSMs	20241115_HT_9817_pcumate_uninduced_PC06_percent_PSMs	20241115_HT_9817_pcumate_uninduced_PC07_percent_PSMs	20241115_HT_9817_pcumate_uninduced_PC08_percent_PSMs
None	0	30567	29796	30082	29162	31977	31641	31653	31281	30189	29607	30141	30598	31858	31100	31408	31115	73.501	73.382	72.674	73.253	74.514	74.155	73.147	73.582	73.956	73.256	72.891	73.734	74.422	73.634	73.059	73.955
First isotopic peak	1.00235	2749	2806	2958	2567	2642	2788	3063	2792	2521	2700	2882	2775	2775	2882	3023	2672	6.611	6.91	7.147	6.448	6.157	6.534	7.078	6.567	6.176	6.681	6.97	6.687	6.484	6.823	7.032	6.351
Deamidation	0.984016	2853	2620	2743	2681	2956	2855	2848	2889	2780	2637	2623	2734	2772	2783	2783	2778	6.861	6.454	6.628	6.735	6.887	6.691	6.582	6.795	6.81	6.526	6.344	6.587	6.476	6.59	6.473	6.603
Second isotopic peak	2.0047	363	390	388	339	334	382	431	373	346	386	383	407	348	389	408	359	0.873	0.96	0.937	0.852	0.778	0.895	0.996	0.877	0.848	0.955	0.926	0.981	0.813	0.921	0.949	0.853
Hex1HexNAc2	568.212	97	105	106	129	26	30	22	24	118	100	102	120	32	26	41	20	0.234	0.259	0.256	0.324	0.06	0.07	0.051	0.056	0.289	0.248	0.246	0.289	0.075	0.062	0.096	0.048
Unannotated mass-shift -0.0850	-0.085	2	3	2	2	2	1	1	0	3	6	2	4	2	4	3	4	0.005	0.007	0.005	0.005	0.005	0.002	0.002	0	0.007	0.015	0.005	0.01	0.005	0.009	0.007	0.01
Unannotated mass-shift 570.1978	570.198	0	0	4	3	0	5	0	3	5	0	0	4	0	2	2	1	0	0	0.01	0.008	0	0.012	0	0.007	0.012	0	0	0.01	0	0.005	0.005	0.002
