# Supplementary material for: Optimized cumate toolkit for tunable protein expression during in vitro and in vivo studies of Burkholderia cenocepacia
Source: Appl Environ Microbiol. 2026 Jun 9;92(7):e00532-26. doi: 10.1128/aem.00532-26 (PMC13390352; doi:10.1128/aem.00532-26)
Supplement: Table S9 — DIA proteomic analysis of B. cenocepacia K56-2 harboring pCumate-sfGFP, pSCrhaB2, and pBBR1-EV. [file aem.00532-26-s0006.xlsx]

## Sheet: Protein_groups_with_stats
pBBR1_PC	pBBR1_PC	pBBR1_PC	pBBR1_PC	pBBR1_PU	pBBR1_PU	pBBR1_PU	pBBR1_PU	pBBR1_PR	pBBR1_PR	pBBR1_PR	pBBR1_PR	CymRSA_MU	CymRSA_MU	CymRSA_MU	CymRSA_MU	pScrhaB2_BR	pScrhaB2_BR	pScrhaB2_BR	pScrhaB2_BR	pSCRHAB2_BU	pSCRHAB2_BU	pSCRHAB2_BU	pSCRHAB2_BU	CymRSA_MC	CymRSA_MC	CymRSA_MC	CymRSA_MC	Taxonomy	GOBP name	GOMF name	Keywords	Student's T-test Significant pBBR1_PC_pBBR1_PU	Student's T-test Significant pBBR1_PR_pBBR1_PU	Student's T-test Significant CymRSA_MC_CymRSA_MU	Student's T-test Significant pScrhaB2_BR_pSCRHAB2_BU	Student's T-test significant	-Log Student's T-test p-value pBBR1_PC_pBBR1_PU	Student's T-test q-value pBBR1_PC_pBBR1_PU	Student's T-test Difference pBBR1_PC_pBBR1_PU	Student's T-test Test statistic pBBR1_PC_pBBR1_PU	-Log Student's T-test p-value pBBR1_PR_pBBR1_PU	Student's T-test q-value pBBR1_PR_pBBR1_PU	Student's T-test Difference pBBR1_PR_pBBR1_PU	Student's T-test Test statistic pBBR1_PR_pBBR1_PU	-Log Student's T-test p-value CymRSA_MC_CymRSA_MU	Student's T-test q-value CymRSA_MC_CymRSA_MU	Student's T-test Difference CymRSA_MC_CymRSA_MU	Student's T-test Test statistic CymRSA_MC_CymRSA_MU	-Log Student's T-test p-value pScrhaB2_BR_pSCRHAB2_BU
24.5864	24.3143	24.4337	24.3179	24.3722	24.1685	24.3476	24.3891	24.4984	24.7545	24.5678	24.4394	24.5932	24.3149	24.4398	24.5527	24.3846	24.4385	24.5083	24.2923	24.3728	24.4858	24.2758	24.2271	24.4879	24.3542	24.6049	24.3483		aromatic compound biosynthetic process;biosynthetic process;cellular aromatic compound metabolic process;cellular biosynthetic process;cellular metabolic process;cellular nitrogen compound biosynthetic process;cellular nitrogen compound metabolic process;cellular process;DNA-templated transcription initiation;heterocycle biosynthetic process;heterocycle metabolic process;macromolecule biosyntheti…	DNA-binding transcription factor activity;transcription regulator activity							0.654658	0.351355	-0.0937257	-1.53876	0.885487	0.187409	-0.24565	-2.07057	0.115374	0.630251	0.0263391	0.324746	0.448651
24.6784	24.7259	24.6873	24.6417	24.6461	24.7611	24.7347	24.7273	24.6405	24.706	24.7077	24.7362	24.3506	24.362	24.296	24.3169	24.7353	24.7435	24.7432	24.7814	24.6552	24.6214	24.6641	24.6572	24.6615	24.7322	24.6867	24.6674		cellular aromatic compound metabolic process;cellular metabolic process;cellular nitrogen compound metabolic process;cellular process;DNA metabolic process;DNA replication initiation;heterocycle metabolic process;macromolecule metabolic process;metabolic process;nitrogen compound metabolic process;nucleic acid metabolic process;nucleobase-containing compound metabolic process;organic cyclic compo…	catalytic activity;catalytic activity, acting on a nucleic acid;catalytic activity, acting on DNA;DNA polymerase activity;DNA-directed DNA polymerase activity;nucleotidyltransferase activity;transferase activity;transferase activity, transferring phosphorus-containing groups				+	+	CymRSA_MC_CymRSA_MU;pScrhaB2_BR_pSCRHAB2_BU	0.583744	0.386044	0.0339413	1.38247	0.598705	0.295953	0.0196891	1.41526	3.62114	0.01044	-0.355575	-20.9098	2.39953
24.2181	24.1015	24.1688	24.2182	24.3142	24.329	24.2572	24.3167	24.2219	24.1949	24.288	24.2891	24.1775	24.2956	24.3461	24.1544	24.3933	24.3964	24.3836	24.3804	24.2295	24.1989	24.1991	24.2197	24.3745	24.3068	24.1617	24.1932				Plasmid				+	pScrhaB2_BR_pSCRHAB2_BU	1.5023	0.129934	0.12764	3.82552	0.655235	0.267895	0.05582	1.54004	0.0682934	0.749654	-0.015624	-0.199694	3.57931
25.0457	25.1783	25.2094	25.2353	25.1701	25.1354	25.193	25.1432	25.2426	25.1911	25.3142	25.3679	25.0501	25.143	25.0597	24.9871	25.1401	25.3135	25.2203	25.2024	25.2245	25.2462	25.2073	25.2613	25.008	25.0255	25.0857	25.1116		biosynthetic process;cellular metabolic process;cellular modified amino acid biosynthetic process;cellular modified amino acid metabolic process;cellular process;metabolic process;nitrogen compound metabolic process;organic substance biosynthetic process;organic substance metabolic process;organonitrogen compound biosynthetic process;organonitrogen compound metabolic process	acid-amino acid ligase activity;adenyl nucleotide binding;adenyl ribonucleotide binding;anion binding;ATP binding;binding;carbohydrate derivative binding;catalytic activity;glutamate-cysteine ligase activity;heterocyclic compound binding;ion binding;ligase activity;ligase activity, forming carbon-nitrogen bonds;nucleoside phosphate binding;nucleotide binding;organic cyclic compound binding;purine…	ATP-binding;Ligase;Nucleotide-binding						0.0487049	0.91689	-0.00673246	-0.144989	1.27914	0.124554	-0.118514	-3.11722	0.0144592	0.935565	0.00229168	0.0445649	0.167732
27.1532	26.8939	26.9032	26.9047	26.8816	26.7704	26.9556	27.007	26.9519	26.9315	26.888	27.0072	26.9891	26.9808	26.6991	26.7906	26.8159	26.8631	26.5784	26.789	26.7674	26.8199	26.8962	26.863	26.8973	26.9173	26.909	26.8971			DNA-binding transcription factor activity;transcription regulator activity							0.273227	0.639568	-0.0600719	-0.702343	0.333703	0.487868	-0.040987	-0.837537	0.21276	0.46695	-0.0402598	-0.563132	0.350667
23.4117	23.5403	23.422	23.5193	23.3905	23.4902	23.4452	23.429	23.501	23.6024	23.5305	23.525	23.6258	23.6696	23.5312	23.6067	23.5484	23.5014	23.3784	23.4348	23.5029	23.4721	23.4985	23.5304	23.4873	23.6473	23.5816	23.5277		alpha-amino acid metabolic process;amino acid metabolic process;carboxylic acid metabolic process;cellular metabolic process;cellular process;glutamine family amino acid metabolic process;glutamine metabolic process;metabolic process;nitrogen compound metabolic process;organic acid metabolic process;organic substance metabolic process;organonitrogen compound metabolic process;oxoacid metabolic pr…		Glutamineamidotransferase		+			pBBR1_PR_pBBR1_PU	0.613461	0.37205	-0.0346017	-1.44769	3.26633	0.039814	-0.101019	-15.8933	0.488896	0.254385	0.0474095	1.17601	0.330854
23.7343	23.7111	23.7474	23.7692	23.7127	23.7188	23.731	23.6956	23.9204	23.8224	23.78	23.764	23.6499	23.6306	23.7367	23.5751	23.9321	23.8333	23.8285	23.8938	23.6019	23.5206	23.557	23.6072	23.7562	23.6913	23.765	23.7093			adenyl nucleotide binding;anion binding;binding;carbohydrate derivative binding;catalytic activity;FMN binding;heterocyclic compound binding;ion binding;NADP binding;NADPH dehydrogenase activity;nucleoside phosphate binding;nucleotide binding;organic cyclic compound binding;oxidoreductase activity;oxidoreductase activity, acting on NAD(P)H;purine nucleotide binding;ribonucleotide binding;small mo…					+	pScrhaB2_BR_pSCRHAB2_BU	0.645056	0.356581	-0.0259886	-1.51746	1.2504	0.125464	-0.107192	-3.03288	1.40367	0.0556069	-0.0823765	-3.50018	3.73565
24.2455	24.02	24.0714	23.9627	24.4644	24.0623	24.0832	24.2987	24.477	24.3036	24.1957	24.3078	24.099	24.2967	24.0439	24.1491	24.1501	24.1591	24.1326	24.1673	23.9331	24.098	24.106	24.1544	24.0312	24.0827	24.1292	24.0345				S-adenosyl-L-methionine						0.853018	0.267038	0.152234	1.993	0.734147	0.233604	-0.0938787	-1.71722	0.521888	0.237501	0.0777769	1.24762	0.722127
20.8701	20.9107	20.9326	20.7964	20.7587	20.8819	20.9492	20.941	21.0768	21.0011	20.9349	20.9432	20.8718	20.8495	20.7316	20.864	21.099	21.0848	21.0271	21.1715	20.8634	21.0267	21.0742	20.9097	20.8371	20.9234	20.9111	20.8856			binding;catalytic activity;catalytic activity, acting on a protein;heterocyclic compound binding;kinase activity;nucleoside phosphate binding;nucleotide binding;organic cyclic compound binding;phosphorelay sensor kinase activity;phosphotransferase activity, alcohol group as acceptor;phosphotransferase activity, nitrogenous group as acceptor;protein histidine kinase activity;protein kinase activit…	Cellmembrane;Membrane;Nucleotide-binding;Phosphoprotein;Transmembrane;Transmembranehelix						0.0324763	0.942084	0.00525141	0.0982257	0.586458	0.303822	-0.106304	-1.38841	0.554669	0.223905	-0.0601048	-1.31896	0.738236
25.5253	25.3888	25.5573	25.4519	25.3577	25.516	25.61	25.4599	25.69	25.632	25.5616	25.6395	25.6798	25.7698	25.6446	25.6151	25.6357	25.6236	25.3644	25.5485	25.3762	25.5284	25.4946	25.6004	25.518	25.6972	25.8048	25.6275		biological regulation;cellular process;intracellular signal transduction;phosphorelay signal transduction system;regulation of biological process;regulation of biosynthetic process;regulation of cellular biosynthetic process;regulation of cellular metabolic process;regulation of cellular process;regulation of DNA-templated transcription;regulation of gene expression;regulation of macromolecule bi…	binding;DNA binding;nucleic acid binding;organic cyclic compound binding	Activator;DNA-binding;Phosphoprotein						0.026738	0.952727	0.00509119	0.0813453	0.786767	0.214797	-0.144861	-1.83782	0.0777481	0.720582	0.0154438	0.225487	0.187052
25.4319	25.3547	25.1682	25.1487	25.0775	25.0908	25.0173	25.0955	24.7909	24.8371	24.8762	24.7257	24.9785	24.9655	25.0327	24.9149	25.303	25.2909	24.916	25.0693	24.9227	25.1289	25.1812	25.2398	25.7127	25.4326	25.6258	25.3462		alcohol biosynthetic process;alcohol metabolic process;aromatic compound biosynthetic process;biosynthetic process;cellular aromatic compound metabolic process;cellular biosynthetic process;cellular metabolic process;cellular nitrogen compound biosynthetic process;cellular nitrogen compound metabolic process;cellular process;diol biosynthetic process;diol metabolic process;heterocycle biosyntheti…	4-alpha-hydroxytetrahydrobiopterin dehydratase activity;carbon-oxygen lyase activity;catalytic activity;hydro-lyase activity;lyase activity	Lyase			+		CymRSA_MC_CymRSA_MU	1.28371	0.154644	-0.205595	-3.13078	1.93814	0.0724635	0.262814	5.55078	2.40579	0.0193748	-0.556436	-8.10305	0.0606903
20.4771	20.7474	20.4586	20.4711	20.2935	20.4637	20.2841	20.476	19.9188	20.0111	19.8707	20.0054	20.5845	20.6304	20.6072	20.554	20.0231	19.8779	20.0217	19.9934	20.2164	20.0546	20.0256	19.8937	20.4729	20.4784	20.2633	20.1129		alpha-amino acid catabolic process;alpha-amino acid metabolic process;amino acid catabolic process;amino acid metabolic process;aromatic amino acid family catabolic process;aromatic amino acid metabolic process;aromatic compound catabolic process;carboxylic acid catabolic process;carboxylic acid metabolic process;catabolic process;cellular aromatic compound metabolic process;cellular catabolic pr…	binding;catalytic activity;cation binding;ion binding;iron ion binding;metal ion binding;monooxygenase activity;oxidoreductase activity;oxidoreductase activity, acting on paired donors, with incorporation or reduction of molecular oxygen;oxidoreductase activity, acting on paired donors, with incorporation or reduction of molecular oxygen, reduced pteridine as one donor, and incorporation of one a…	Iron;Metal-binding;Monooxygenase;Oxidoreductase;Phenylalaninecatabolism		+			pBBR1_PR_pBBR1_PU	1.11391	0.1896	-0.159189	-2.65099	3.56607	0.03	0.427842	20.0395	1.35594	0.058364	0.262135	3.34992	0.394523
22.6624	22.6192	22.7603	22.6922	22.5816	22.5256	22.602	22.5878	22.5064	22.6057	22.7426	22.6267	22.5798	22.5315	22.6219	22.4511	22.8942	22.6658	22.6314	22.5552	22.565	22.7895	22.6695	22.5797	22.8717	22.6466	22.8915	22.6555			binding;DNA binding;nucleic acid binding;organic cyclic compound binding;sequence-specific DNA binding	DNA-binding;Transcription;Transcriptionregulation			+		CymRSA_MC_CymRSA_MU	2.11473	0.0811911	-0.109277	-6.41429	0.413638	0.419042	-0.0460877	-1.01266	1.93859	0.0286713	-0.220243	-5.55284	0.127716
26.0783	26.1755	26.1061	26.2472	26.1244	26.2195	25.9308	26.0633	26.322	26.1975	26.0367	25.994	25.7548	25.6144	25.7357	25.5473	26.0349	25.8325	25.6242	25.6236	25.8403	25.7702	25.8316	25.6578	25.9362	25.9765	26.0059	25.9823							+		CymRSA_MC_CymRSA_MU	0.424809	0.491645	-0.0672717	-1.03695	0.349744	0.472341	-0.0530438	-0.87293	1.96292	0.0275261	-0.312168	-5.66546	0.0146467
21.4822	21.703	21.6292	21.64	21.4835	21.4873	21.5957	21.511	21.6035	21.6412	21.6627	21.6676	21.3262	21.4415	21.4118	21.4269	21.6583	21.6968	21.6713	21.6945	21.5637	21.4793	21.515	21.5674	21.5037	21.5794	21.4599	21.6174		aromatic compound biosynthetic process;biosynthetic process;cellular aromatic compound metabolic process;cellular biosynthetic process;cellular metabolic process;cellular nitrogen compound biosynthetic process;cellular nitrogen compound metabolic process;cellular process;DNA-templated transcription;heterocycle biosynthetic process;heterocycle metabolic process;macromolecule biosynthetic process;m…	binding;DNA binding;DNA-binding transcription factor activity;nucleic acid binding;organic cyclic compound binding;transcription regulator activity				+	+	CymRSA_MC_CymRSA_MU;pScrhaB2_BR_pSCRHAB2_BU	0.823986	0.279163	-0.0942302	-1.9245	2.02525	0.0752023	-0.124402	-5.96306	1.63805	0.0409491	-0.138488	-4.30902	1.97067
19.9884	20.1524	19.9136	19.6368	19.7313	20.0837	19.8208	19.639	18.7853	20.1361	18.914	19.6125	20.1261	20.2142	19.962	20.137	20.2256	20.4138	20.5123	19.8389	20.0846	20.0684	19.7673	20.4929	19.7958	20.2992	20.1749	20.1991			anion binding;binding;catalytic activity;flavin adenine dinucleotide binding;heterocyclic compound binding;ion binding;nucleoside phosphate binding;nucleotide binding;organic cyclic compound binding;oxidoreductase activity;oxidoreductase activity, acting on CH-OH group of donors;small molecule binding	FAD;Flavoprotein						0.812697	0.281656	-0.104076	-1.89808	0.718015	0.238148	0.456742	1.68067	0.0206184	0.912568	-0.0074091	-0.0631303	0.182246
16.3581	16.7947	15.9831	16.7026	16.8157	17.1221	16.5428	17.1485	16.6113	16.6576	16.4034	16.5473	16.7311	16.8361	16.368	16.7173	17.0505	16.7348	16.5328	16.9645	17.1892	16.6623	17.0121	16.3481	16.5277	16.9088	16.7669	17.0269			adenyl nucleotide binding;adenyl ribonucleotide binding;anion binding;ATP binding;ATP hydrolysis activity;binding;carbohydrate derivative binding;catalytic activity;heterocyclic compound binding;hydrolase activity;hydrolase activity, acting on acid anhydrides;hydrolase activity, acting on acid anhydrides, in phosphorus-containing anhydrides;ion binding;nucleoside phosphate binding;nucleotide bind…	ATP-binding;Cellinnermembrane;Cellmembrane;Membrane;Nucleotide-binding;Translocase						2.59528	0.0711238	0.447641	9.41449	1.32073	0.120096	0.352344	3.24187	0.440487	0.278951	-0.144434	-1.07101	0.0253975
19.0736	19.2983	19.1461	19.0343	18.8746	18.9932	19.1534	19.4284	19.5049	19.3873	19.325	19.7357	19.0882	19.0634	18.72	18.9456	19.2741	19.5129	19.585	19.3977	19.786	19.9224	19.8538	19.8092	19.2642	19.1355	19.1188	19.387				Signal				+	pScrhaB2_BR_pSCRHAB2_BU	0.056306	0.905978	-0.0256648	-0.16643	1.52357	0.100543	-0.375814	-3.89842	1.26477	0.0666047	-0.27207	-3.07487	2.39169
22.0452	21.9884	21.9242	21.9423	21.7697	21.8374	21.7598	21.8281	22.1745	22.0647	22.5211	22.5193	22.1723	22.1529	22.1206	22.0886	22.0422	21.9237	22.0404	22.0877	22.1328	22.155	22.0565	22.0469	21.5966	21.6116	21.6401	21.7351				Signal			+		CymRSA_MC_CymRSA_MU	1.83022	0.0967019	-0.176282	-5.07407	1.60328	0.0953025	-0.521181	-4.18096	2.66947	0.0163929	0.487732	9.98053	0.528789
18.4938	18.7445	18.8543	18.1829	18.6023	18.3877	18.4415	18.4754	18.6083	18.8147	19.0053	18.9022	18.7932	18.7044	18.8088	18.759	18.7499	18.6433	18.7594	18.5699	18.6181	18.5657	18.2674	18.7584	18.4275	18.1359	18.5115	18.2589			adenyl nucleotide binding;adenyl ribonucleotide binding;amino acid transmembrane transporter activity;anion binding;ATP binding;ATP hydrolysis activity;binding;branched-chain amino acid transmembrane transporter activity;carbohydrate derivative binding;carboxylic acid transmembrane transporter activity;catalytic activity;heterocyclic compound binding;hydrolase activity;hydrolase activity, acting …	ATP-binding;Cellinnermembrane;Cellmembrane;Membrane;Nucleotide-binding;Translocase;Transmembrane;Transmembranehelix			+		CymRSA_MC_CymRSA_MU	0.199294	0.714555	-0.092176	-0.531381	1.21872	0.128517	-0.3559	-2.94155	2.22428	0.0233583	0.432855	7.00807	0.369365
16.4887	15.9651	15.8515	15.6437	16.7719	15.9373	16.3069	15.8911	16.8455	17.0486	17.0353	17.1407	16.3609	16.1834	17.2897	17.3283	16.338	15.751	16.926	16.017	16.6319	16.1086	16.6132	16.9277	16.0748	16.2663	16.0753	16.5444			adenyl nucleotide binding;adenyl ribonucleotide binding;anion binding;ATP binding;ATP hydrolysis activity;binding;carbohydrate derivative binding;catalytic activity;heterocyclic compound binding;hydrolase activity;hydrolase activity, acting on acid anhydrides;hydrolase activity, acting on acid anhydrides, in phosphorus-containing anhydrides;ion binding;nucleoside phosphate binding;nucleotide bind…	ATP-binding;Cellinnermembrane;Cellmembrane;Membrane;Nucleotide-binding;Translocase						1.01656	0.217342	0.239557	2.39556	1.24048	0.126975	-0.790738	-3.00412	0.830343	0.132888	0.550393	1.93943	0.522251
23.5887	23.5399	23.5121	23.5172	23.5248	23.6255	23.5904	23.5828	23.4317	23.5938	23.5918	23.6131	23.4404	23.4563	23.411	23.3757	23.2915	23.2876	23.3219	23.3239	23.5172	23.5258	23.5561	23.504	23.4675	23.5067	23.4908	23.4973		cellular aromatic compound metabolic process;cellular metabolic process;cellular nitrogen compound metabolic process;cellular process;heterocycle metabolic process;macromolecule metabolic process;macromolecule modification;metabolic process;ncRNA metabolic process;ncRNA processing;nitrogen compound metabolic process;nucleic acid metabolic process;nucleobase-containing compound metabolic process;o…	anion binding;binding;flavin adenine dinucleotide binding;heterocyclic compound binding;ion binding;nucleoside phosphate binding;nucleotide binding;organic cyclic compound binding;small molecule binding	Cytoplasm;FAD;Flavoprotein;NAD;tRNAprocessing				+	pScrhaB2_BR_pSCRHAB2_BU	0.486746	0.447575	0.0413952	1.17135	0.352558	0.468361	0.0232835	0.879123	1.37919	0.056611	-0.0697365	-3.42254	3.30695
22.295	22.5791	22.3865	22.3658	22.3817	22.0259	22.3049	22.3979	22.134	22.1654	22.2372	22.0392	22.1204	21.9727	21.8646	22.0034	22.0082	22.183	22.2378	21.8774	22.2453	22.3656	22.3242	22.4031	22.6711	21.9768	22.5356	22.1805			catalytic activity;catalytic activity, acting on a nucleic acid;catalytic activity, acting on a rRNA;catalytic activity, acting on RNA;methyltransferase activity;N-methyltransferase activity;RNA methyltransferase activity;rRNA (guanine) methyltransferase activity;rRNA (guanine-N7-)-methyltransferase activity;rRNA methyltransferase activity;S-adenosylmethionine-dependent methyltransferase activity…	Cytoplasm;Methyltransferase;rRNAprocessing;S-adenosyl-L-methionine;Transferase						0.355571	0.553918	-0.129023	-0.885748	0.511862	0.351143	0.133651	1.22585	0.95689	0.106662	-0.350714	-2.24512	1.14274
24.3292	24.3146	24.3131	24.2429	24.2287	24.3012	24.357	24.4492	24.2679	24.3948	24.5174	24.4182	24.1843	24.2881	24.3615	24.2966	24.2813	24.1891	24.2254	24.2124	24.1533	24.2099	24.1453	24.1174	24.1934	24.2697	24.2276	24.1972										0.197611	0.716255	0.0340886	0.527391	0.688143	0.252118	-0.0655627	-1.61345	0.773458	0.146887	0.0606656	1.80711	0.939145
24.5571	24.6535	24.7129	24.7067	24.4603	24.4395	24.7652	24.6387	24.6283	24.6811	24.7466	24.6937	24.4671	24.5187	24.5296	24.4896	24.2549	24.6861	24.408	24.4517	24.595	24.6591	24.5882	24.604	24.5079	24.5271	24.664	24.57			binding;DNA binding;nucleic acid binding;organic cyclic compound binding	DNA-binding						0.634162	0.363607	-0.0816565	-1.49335	0.824505	0.205387	-0.111519	-1.92572	1.03015	0.0936393	-0.0660105	-2.43043	0.916581
22.8871	22.8788	22.8731	22.8165	22.8034	22.8709	22.8623	22.6414	22.8513	22.8355	22.8995	22.8191	22.9409	22.8974	22.6845	22.7373	22.7199	22.7266	22.6797	22.9017	22.7087	22.8292	22.8	22.7437	22.8979	22.9482	23.0444	22.9874				Cellmembrane;Membrane;Transmembrane;Transmembranehelix						0.753737	0.309876	-0.0693622	-1.76186	0.537644	0.335048	-0.0568328	-1.28188	0.719205	0.165445	-0.154466	-1.68336	0.0716616
23.2712	23.3382	23.5166	23.4425	23.7009	23.7452	23.7009	23.4258	23.3198	22.8552	23.5425	23.1597	23.3597	23.4158	23.7555	23.1273	23.5405	23.5052	22.58	23.3652	22.9811	23.4687	23.4204	23.4851	23.7014	23.6591	23.5198	23.1964			catalytic activity;channel activity;hydrolase activity;inorganic cation transmembrane transporter activity;inorganic molecular entity transmembrane transporter activity;ligase activity;monoatomic cation channel activity;monoatomic cation transmembrane transporter activity;monoatomic ion channel activity;monoatomic ion transmembrane transporter activity;passive transmembrane transporter activity;p…	ATPsynthesis;Cellinnermembrane;Cellmembrane;CF(0);Hydrogeniontransport;Hydrolase;Iontransport;Membrane;Transmembrane;Transmembranehelix;Transport						1.01451	0.217844	0.251051	2.39031	1.10175	0.145359	0.423883	2.61836	0.328464	0.354425	-0.104616	-0.825942	0.111679
19.729	19.5274	19.5034	19.3987	19.6985	19.6059	19.6286	19.6486	19.8052	19.7683	19.6315	19.7045	19.6293	19.678	19.5571	19.6769	19.7016	19.4901	19.5421	19.3577	19.7239	19.6982	19.6084	19.6395	19.7624	19.6028	19.6091	19.6131				Signal						0.779627	0.297398	0.10578	1.82132	1.01774	0.161942	-0.081954	-2.39857	0.0803852	0.714146	-0.0115547	-0.232616	1.0144
26.947	26.9211	27.0791	26.9414	26.8107	26.9679	26.9259	26.818	26.7033	26.686	26.695	26.7419	26.9961	26.988	26.9281	26.8638	26.7931	26.8963	26.7318	26.9684	26.9163	27.052	27.1052	27.025	26.9972	27.0849	26.9897	26.9624		aromatic compound biosynthetic process;biosynthetic process;carbohydrate derivative biosynthetic process;carbohydrate derivative metabolic process;cellular aromatic compound metabolic process;cellular biosynthetic process;cellular metabolic process;cellular nitrogen compound biosynthetic process;cellular nitrogen compound metabolic process;cellular process;'de novo' UMP biosynthetic process;heter…	binding;catalytic activity;cation binding;glycosyltransferase activity;ion binding;magnesium ion binding;metal ion binding;orotate phosphoribosyltransferase activity;pentosyltransferase activity;transferase activity	3D-structure;Glycosyltransferase;Magnesium;Pyrimidinebiosynthesis;Transferase						0.842535	0.272584	-0.0915303	-1.96817	1.41819	0.105494	0.174072	3.54679	1.17906	0.0774861	-0.0645165	-2.8296	1.08897
25.7448	25.6749	25.7003	25.7758	25.6406	25.5544	25.671	25.8285	25.7164	25.6288	25.5947	25.5916	25.5479	25.5648	25.5424	25.4986	25.2251	25.3246	25.416	25.3679	25.7503	25.6821	25.6801	25.6813	25.8008	25.7685	25.7433	25.738		carboxylic acid metabolic process;cellular metabolic process;cellular process;dicarboxylic acid metabolic process;malate metabolic process;metabolic process;organic acid metabolic process;organic substance metabolic process;oxoacid metabolic process;small molecule metabolic process	acyltransferase activity;adenyl nucleotide binding;binding;carbon-carbon lyase activity;carboxy-lyase activity;catalytic activity;cation binding;heterocyclic compound binding;ion binding;lyase activity;malate dehydrogenase (decarboxylating) (NAD+) activity;malate dehydrogenase (decarboxylating) (NADP+) activity;malate dehydrogenase activity;malic enzyme activity;metal ion binding;NAD binding;nucl…	Amino-acidbiosynthesis;Metal-binding;Multifunctionalenzyme;NADP;Oxidoreductase			+	+	CymRSA_MC_CymRSA_MU;pScrhaB2_BR_pSCRHAB2_BU	0.531465	0.418112	-0.0503106	-1.26844	0.206092	0.624801	0.0407739	0.547449	3.37369	0.0112941	-0.224271	-17.2709	2.12006
22.4828	22.3879	22.3928	22.3286	22.4488	22.4056	22.4717	22.3977	22.7849	22.8106	22.9993	23.0646	22.4107	22.3388	22.2842	22.3354	23.1387	23.0581	22.9811	23.0225	22.6939	22.7124	22.7362	22.7322	22.2507	22.2651	22.3191	22.3313			anion binding;binding;catalytic activity;cation binding;heterocyclic compound binding;ion binding;organic cyclic compound binding;oxidoreductase activity;oxidoreductase activity, acting on the aldehyde or oxo group of donors;quaternary ammonium group binding;small molecule binding;sulfur compound binding;thiamine pyrophosphate binding;vitamin binding	Oxidoreductase;Pyruvate				+	pScrhaB2_BR_pSCRHAB2_BU	0.529107	0.419496	0.0329199	1.26331	2.16035	0.0616692	-0.483909	-6.65585	0.493588	0.250948	0.0507412	1.18619	2.34157
24.5638	24.5709	24.5837	24.5802	24.5922	24.6385	24.6194	24.6297	24.8729	24.8761	25.4373	25.3931	25.1262	25.1281	25.0825	25.078	24.759	24.7954	24.8869	24.9534	25.0469	25.0353	25.0142	25.0962	24.6303	24.7244	24.7444	24.7682		amino acid metabolic process;aromatic amino acid metabolic process;carboxylic acid metabolic process;cellular aromatic compound metabolic process;cellular metabolic process;cellular process;metabolic process;nitrogen compound metabolic process;organic acid metabolic process;organic cyclic compound metabolic process;organic substance metabolic process;organonitrogen compound metabolic process;oxoa…	4-hydroxyphenylpyruvate dioxygenase activity;binding;catalytic activity;cation binding;dioxygenase activity;ion binding;metal ion binding;oxidoreductase activity;oxidoreductase activity, acting on single donors with incorporation of molecular oxygen;oxidoreductase activity, acting on single donors with incorporation of molecular oxygen, incorporation of two atoms of oxygen	Dioxygenase;Iron;Metal-binding;Oxidoreductase;Repeat			+	+	CymRSA_MC_CymRSA_MU;pScrhaB2_BR_pSCRHAB2_BU	1.87346	0.0888783	0.0452895	5.26071	1.3742	0.113096	-0.524934	-3.40687	2.58763	0.0191643	0.386875	9.35784	1.85211
22.0943	22.3209	22.243	22.1997	22	22.1799	22.2175	22.0879	22.1214	22.1856	22.5299	22.3751	22.3772	22.4024	22.3805	22.4755	22.4682	22.4539	22.3355	22.2812	22.2146	22.2625	22.1162	22.1464	22.3523	22.1157	22.432	22.1794			binding;DNA binding;nucleic acid binding;organic cyclic compound binding;sequence-specific DNA binding	DNA-binding;Transcription;Transcriptionregulation				+	pScrhaB2_BR_pSCRHAB2_BU	1.49464	0.130103	-0.0931325	-3.79949	1.06123	0.152451	-0.181656	-2.51116	0.662366	0.182353	0.139048	1.55589	2.38191
22.5205	22.4285	22.4657	22.2326	22.467	22.5168	22.5889	22.5832	22.22	22.2659	22.6824	22.8009	22.1383	22.0903	22.044	21.9827	22.1858	22.2492	22.6462	22.7858	22.7646	22.7888	22.762	22.6891	22.7142	22.7819	22.115	22.0128			acyltransferase activity;acyltransferase activity, transferring groups other than amino-acyl groups;catalytic activity;transferase activity							0.645837	0.356084	0.127187	1.51919	0.141456	0.724149	0.0467105	0.39085	0.860205	0.125446	-0.342153	-2.01008	0.738353
24.9023	24.9475	25.0335	25.0337	24.9965	24.9882	24.9346	24.9468	24.9031	24.8352	24.869	24.8217	24.9501	24.9665	25.0201	24.8806	24.9792	24.8685	24.8081	24.9607	24.8486	24.832	24.826	24.8427	24.8711	24.9306	25.0328	24.9435			binding;DNA binding;nucleic acid binding;organic cyclic compound binding	DNA-binding;Transcription;Transcriptionregulation						0.0933164	0.853161	-0.0127268	-0.267177	1.98292	0.074765	0.109277	5.75952	0.114256	0.632761	0.00986385	0.321867	0.814962
24.7282	24.6398	24.6272	24.677	24.7247	24.6915	24.6448	24.6282	24.6212	24.6097	24.4109	24.4201	24.6057	24.5971	24.6229	24.5162	24.6203	24.5822	24.4477	24.4882	24.491	24.6072	24.5908	24.5094	24.5539	24.609	24.7154	24.7546										0.0691229	0.886719	0.0042491	0.201972	1.59869	0.0955291	0.156847	4.16428	0.482011	0.2576	-0.0727191	-1.16108	0.0939936
25.7547	25.6592	25.7707	25.6569	25.3299	25.2954	25.3584	25.4791	25.2665	25.29	25.5127	25.5907	22.4299	22.5164	22.3766	22.3634	24.6639	24.5765	24.8507	24.9556	25.3066	25.3591	25.3423	25.3448	24.6429	24.7195	24.7202	24.7146		aromatic compound catabolic process;benzene-containing compound metabolic process;carboxylic acid catabolic process;carboxylic acid metabolic process;catabolic process;cellular aromatic compound metabolic process;cellular catabolic process;cellular metabolic process;cellular process;metabolic process;monocarboxylic acid catabolic process;monocarboxylic acid metabolic process;organic acid cataboli…	2 iron, 2 sulfur cluster binding;binding;catalytic activity;cation binding;ion binding;iron-sulfur cluster binding;metal cluster binding;metal ion binding;oxidoreductase activity	2Fe-2S;Iron;Iron-sulfur;Metal-binding;Oxidoreductase			+	+	CymRSA_MC_CymRSA_MU;pScrhaB2_BR_pSCRHAB2_BU	2.03898	0.0810382	-0.344691	-6.03044	0.396876	0.433994	-0.0492921	-0.976152	4.91327	0	-2.27773	-56.5045	2.16652
21.9969	21.7841	21.8493	22.1617	21.6282	21.8202	21.7851	21.799	21.7565	21.7399	21.8168	22.0535	20.2503	20.4016	19.7814	20.6451	21.5762	21.4348	21.5066	21.4877	21.4745	21.5558	21.7771	21.6616	21.2601	21.1637	21.3434	21.2793							+		CymRSA_MC_CymRSA_MU	0.784992	0.296054	-0.189905	-1.83371	0.487972	0.367319	-0.0835514	-1.17401	1.77176	0.0357109	-0.991995	-4.8305	0.62331
25.1227	24.8986	25.05	24.784	24.0426	24.1302	23.9092	24.3885	23.6626	23.4172	25.1065	24.063	20.8206	20.5664	20.7107	20.7017	23.7416	23.8469	23.5656	23.5393	24.1716	24.5147	23.8924	24.2295	23.8477	22.9771	23.7157	22.9969		aromatic compound catabolic process;benzene-containing compound metabolic process;carboxylic acid catabolic process;carboxylic acid metabolic process;catabolic process;cellular aromatic compound metabolic process;cellular catabolic process;cellular metabolic process;cellular process;metabolic process;monocarboxylic acid catabolic process;monocarboxylic acid metabolic process;organic acid cataboli…					+	+	CymRSA_MC_CymRSA_MU;pScrhaB2_BR_pSCRHAB2_BU	1.80085	0.0956316	-0.846186	-4.95047	0.0433372	0.905847	0.0552683	0.129675	3.09494	0.0124865	-2.68451	-13.9144	2.01515
23.9502	23.5917	23.6745	23.5147	23.0694	22.9867	22.9923	23.1979	23.0562	23.0174	23.2786	23.2589	19.8784	19.7312	19.5921	19.5165	22.6683	22.5794	22.2666	22.6777	22.9982	22.9795	23.1716	23.2721	22.6674	22.1367	22.8355	22.4235							+	+	CymRSA_MC_CymRSA_MU;pScrhaB2_BR_pSCRHAB2_BU	1.88527	0.0915963	-0.621206	-5.31269	0.575957	0.311276	-0.0911937	-1.36543	3.30761	0.0147975	-2.83624	-16.4098	1.64386
25.7471	25.7985	25.6279	25.7691	25.2762	25.36	25.3144	25.277	25.4322	25.4722	25.6103	25.6664	22.3347	22.0071	21.918	22.1902	24.8153	24.73	24.9969	24.9445	25.3336	25.2881	25.3313	25.3739	24.6835	24.6858	24.8136	24.9474		aromatic compound catabolic process;benzene-containing compound metabolic process;carboxylic acid catabolic process;carboxylic acid metabolic process;catabolic process;cellular aromatic compound metabolic process;cellular catabolic process;cellular metabolic process;cellular process;metabolic process;monocarboxylic acid catabolic process;monocarboxylic acid metabolic process;organic acid cataboli…	catalytic activity;monooxygenase activity;oxidoreductase activity;oxidoreductase activity, acting on paired donors, with incorporation or reduction of molecular oxygen;oxidoreductase activity, acting on paired donors, with incorporation or reduction of molecular oxygen, NAD(P)H as one donor, and incorporation of one atom of oxygen;phenylacetyl-CoA 1,2-epoxidase activity				+	+	CymRSA_MC_CymRSA_MU;pScrhaB2_BR_pSCRHAB2_BU	2.76136	0.0535584	-0.428776	-10.7268	1.47597	0.102198	-0.238371	-3.73665	3.74466	0.0127317	-2.67008	-23	2.57209
23.8575	23.7892	23.7764	23.892	23.7203	23.6995	23.6973	23.6916	23.8813	23.8639	23.6733	23.763	23.6453	23.6058	23.6369	23.6698	23.7374	23.6905	23.7733	23.7039	23.713	23.7337	23.7011	23.7888	23.8682	23.8599	23.8262	23.8564			catalytic activity;hydrolase activity;hydrolase activity, acting on ester bonds	Signal			+		CymRSA_MC_CymRSA_MU	1.70751	0.10509	-0.126614	-4.57397	0.893173	0.185791	-0.0931764	-2.0891	3.04297	0.014281	-0.213229	-13.3635	0.0776849
31.4842	31.3676	31.4628	31.3933	31.3101	31.5277	31.5147	31.5769	31.3584	31.3987	31.4671	31.4943	31.3951	31.3977	31.3188	31.2401	31.3973	31.4289	31.2937	31.4301	31.3355	31.3855	31.4546	31.4038	31.3067	31.4041	31.3745	31.2821			anion binding;binding;carbohydrate derivative binding;catalytic activity;GTP binding;GTPase activity;guanosine tetraphosphate binding;guanyl nucleotide binding;guanyl ribonucleotide binding;heterocyclic compound binding;hydrolase activity;hydrolase activity, acting on acid anhydrides;hydrolase activity, acting on acid anhydrides, in phosphorus-containing anhydrides;ion binding;nucleic acid bindin…	Cytoplasm;Elongationfactor;GTP-binding;Nucleotide-binding;Proteinbiosynthesis						0.262435	0.652119	0.0553799	0.677844	0.593087	0.299022	0.0527267	1.40294	0.0402882	0.839214	-0.0039258	-0.12091	0.0477064
24.3597	23.6973	24.3777	24.5145	24.4586	24.3978	24.5808	24.959	24.5551	24.9298	24.8822	25.0739	24.192	24.1486	24.748	24.8904	24.6571	24.0672	25.1016	24.5042	24.2818	24.3111	24.5706	23.8901	24.6285	24.6507	24.4545	24.4283		cellular localization;cellular macromolecule localization;cellular process;establishment of localization;establishment of localization in cell;establishment of protein localization;establishment of protein localization to extracellular region;export from cell;intracellular protein transmembrane transport;intracellular protein transport;intracellular transport;localization;macromolecule localizati…	macromolecule transmembrane transporter activity;protein transmembrane transporter activity;protein transporter activity;transmembrane transporter activity;transporter activity	Cellinnermembrane;Cellmembrane;Membrane;Proteintransport;Translocation;Transmembrane;Transmembranehelix;Transport						1.13082	0.18728	0.361719	2.69673	1.0856	0.148259	-0.261238	-2.57534	0.0629111	0.765979	-0.0457163	-0.184839	0.701914
26.5398	26.4227	26.597	26.5043	26.7497	26.4193	26.554	26.6292	26.717	26.4529	26.5365	26.4921	26.5725	26.6257	26.5178	26.4389	26.462	26.6178	26.5505	26.5347	26.5637	26.6775	26.4949	26.6167	26.6745	26.5575	26.6769	26.5834		aromatic compound biosynthetic process;biological regulation;biosynthetic process;cellular aromatic compound metabolic process;cellular biosynthetic process;cellular component organization;cellular component organization or biogenesis;cellular metabolic process;cellular nitrogen compound biosynthetic process;cellular nitrogen compound metabolic process;cellular process;chromatin organization;chro…		Transcription;Transcriptionantitermination;Transcriptionregulation;Transcriptiontermination						0.517199	0.428871	0.0721207	1.23744	0.441262	0.401023	0.0384331	1.07269	0.688173	0.173849	-0.0843444	-1.61352	0.561239
28.4163	28.5514	28.4436	28.5628	28.5019	28.4916	28.4891	28.7403	28.2641	28.3527	28.5005	28.5815	28.3222	28.3766	28.3927	28.3276	28.3552	28.2195	28.3677	28.3993	28.5245	28.4912	28.5752	28.5097	28.3931	28.5839	28.4108	28.4935		amide biosynthetic process;amide metabolic process;biosynthetic process;cellular biosynthetic process;cellular metabolic process;cellular nitrogen compound biosynthetic process;cellular nitrogen compound metabolic process;cellular process;macromolecule biosynthetic process;macromolecule metabolic process;metabolic process;nitrogen compound metabolic process;organic substance biosynthetic process;…	binding;large ribosomal subunit rRNA binding;nucleic acid binding;organic cyclic compound binding;RNA binding;rRNA binding;structural constituent of ribosome;structural molecule activity	Methylation;Ribonucleoprotein;Ribosomalprotein;RNA-binding;rRNA-binding				+	pScrhaB2_BR_pSCRHAB2_BU	0.529895	0.419127	0.0622191	1.26503	1.06342	0.152748	0.131041	2.51687	1.12172	0.0831524	-0.115553	-2.67205	1.95001
28.8218	28.7162	28.6697	28.757	28.6734	28.8356	28.7294	28.7929	28.5049	28.5032	28.6116	28.6233	28.7502	28.7454	28.7939	28.7201	28.4907	28.4397	28.4859	28.5567	28.6223	28.7575	28.7176	28.6843	28.6547	28.8669	28.6754	28.8352		amide biosynthetic process;amide metabolic process;biological regulation;biosynthetic process;cellular biosynthetic process;cellular metabolic process;cellular nitrogen compound biosynthetic process;cellular nitrogen compound metabolic process;cellular process;macromolecule biosynthetic process;macromolecule metabolic process;metabolic process;nitrogen compound metabolic process;organic substance…	binding;nucleic acid binding;organic cyclic compound binding;RNA binding;rRNA binding;structural constituent of ribosome;structural molecule activity;tRNA binding	Repressor;Ribonucleoprotein;Ribosomalprotein;RNA-binding;rRNA-binding;Translationregulation;tRNA-binding				+	pScrhaB2_BR_pSCRHAB2_BU	0.101329	0.841384	0.0166464	0.288282	1.61393	0.0958179	0.197065	4.21988	0.0287127	0.879029	-0.00568533	-0.0871758	1.67523
28.8166	28.6886	28.706	28.7569	28.8845	28.7675	28.8719	29.2256	28.6203	28.706	28.6011	28.6606	28.6783	28.7031	28.7342	28.6204	28.5682	28.5102	28.6631	28.6029	28.7812	28.6839	28.7351	28.6888	28.9218	28.8878	28.6607	28.6444		amide biosynthetic process;amide metabolic process;biosynthetic process;cellular biosynthetic process;cellular metabolic process;cellular nitrogen compound biosynthetic process;cellular nitrogen compound metabolic process;cellular process;macromolecule biosynthetic process;macromolecule metabolic process;metabolic process;nitrogen compound metabolic process;organic substance biosynthetic process;…	binding;large ribosomal subunit rRNA binding;nucleic acid binding;organic cyclic compound binding;RNA binding;rRNA binding	Ribonucleoprotein;Ribosomalprotein;RNA-binding;rRNA-binding						0.891261	0.251357	0.195345	2.08448	1.16925	0.136091	0.29039	2.80228	0.546196	0.226922	-0.0946689	-1.3005	1.54946
27.9773	28.1873	28.4274	28.2532	28.228	28.263	28.4165	28.4653	28.1641	27.6771	27.9189	27.7862	28.0709	28.0904	27.9275	28.0116	27.8129	28.061	27.7696	27.9585	28.0291	28.3016	28.0486	28.0532	28.0281	27.8565	28.3791	27.8985		amide biosynthetic process;amide metabolic process;biosynthetic process;cellular biosynthetic process;cellular metabolic process;cellular nitrogen compound biosynthetic process;cellular nitrogen compound metabolic process;cellular process;macromolecule biosynthetic process;macromolecule metabolic process;metabolic process;nitrogen compound metabolic process;organic substance biosynthetic process;…	structural constituent of ribosome;structural molecule activity	Ribonucleoprotein;Ribosomalprotein				+	pScrhaB2_BR_pSCRHAB2_BU	0.928869	0.234399	0.131923	2.17595	1.35798	0.113978	0.456605	3.35624	0.0340128	0.861808	-0.0154715	-0.102714	1.8633
27.5502	27.5074	27.5512	27.5282	27.4987	27.581	27.6395	27.6893	27.5445	27.5679	27.6218	27.6317	27.5953	27.638	27.6068	27.5869	27.5672	27.5775	27.5723	27.5794	27.5746	27.6017	27.6379	27.5805	27.5989	27.6269	27.5715	27.5525		aromatic compound biosynthetic process;biosynthetic process;cellular aromatic compound metabolic process;cellular biosynthetic process;cellular metabolic process;cellular nitrogen compound biosynthetic process;cellular nitrogen compound metabolic process;cellular process;DNA-templated transcription;heterocycle biosynthetic process;heterocycle metabolic process;macromolecule biosynthetic process;m…	5'-3' RNA polymerase activity;binding;carbohydrate derivative binding;catalytic activity;catalytic activity, acting on a nucleic acid;catalytic activity, acting on RNA;DNA binding;DNA-directed 5'-3' RNA polymerase activity;heterocyclic compound binding;nucleic acid binding;nucleoside binding;nucleotidyltransferase activity;organic cyclic compound binding;ribonucleoside binding;RNA polymerase acti…	DNA-directedRNApolymerase;Nucleotidyltransferase;Transcription;Transferase						0.65347	0.351687	0.0678458	1.53612	0.186135	0.653926	0.0106578	0.500036	0.87026	0.123572	0.0192728	2.03406	0.722918
27.2491	27.2157	27.2423	27.2535	27.3196	27.3555	27.3143	27.4213	27.2528	27.2776	27.2795	27.3107	27.2869	27.2976	27.3241	27.2624	27.2555	27.2198	27.2126	27.2748	27.2824	27.2688	27.3246	27.2612	27.2423	27.3466	27.2335	27.2392		aromatic compound biosynthetic process;biosynthetic process;cellular aromatic compound metabolic process;cellular biosynthetic process;cellular metabolic process;cellular nitrogen compound biosynthetic process;cellular nitrogen compound metabolic process;cellular process;DNA-templated transcription;heterocycle biosynthetic process;heterocycle metabolic process;macromolecule biosynthetic process;m…	5'-3' RNA polymerase activity;binding;catalytic activity;catalytic activity, acting on a nucleic acid;catalytic activity, acting on RNA;cation binding;DNA binding;DNA-directed 5'-3' RNA polymerase activity;ion binding;magnesium ion binding;metal ion binding;nucleic acid binding;nucleotidyltransferase activity;organic cyclic compound binding;RNA polymerase activity;transferase activity;transferase…	DNA-directedRNApolymerase;Magnesium;Metal-binding;Nucleotidyltransferase;Transcription;Transferase;Zinc						1.71129	0.10507	0.112508	4.58875	1.72244	0.082781	0.0725031	4.63256	0.381109	0.315323	0.0273709	0.941727	0.710333
24.5602	24.616	24.5816	24.5972	24.715	24.7933	24.761	24.8881	24.5649	24.6341	24.6891	24.7924	24.633	24.7928	24.7654	24.7749	24.63	24.6166	24.6413	24.6812	24.3857	24.4583	24.418	24.3779	24.5688	24.6599	24.5674	24.5955		cell communication;cellular aromatic compound metabolic process;cellular metabolic process;cellular nitrogen compound metabolic process;cellular process;cellular response to external stimulus;cellular response to extracellular stimulus;cellular response to stimulus;cellular response to stress;DNA damage response;DNA metabolic process;DNA recombination;DNA repair;DNA replication;heterocycle metabo…	3'-5' DNA helicase activity;adenyl nucleotide binding;adenyl ribonucleotide binding;anion binding;ATP binding;ATP hydrolysis activity;ATP-dependent activity;ATP-dependent activity, acting on DNA;binding;carbohydrate derivative binding;catalytic activity;catalytic activity, acting on a nucleic acid;catalytic activity, acting on DNA;DNA binding;DNA helicase activity;helicase activity;heterocyclic c…	ATP-binding;DNA-binding;Helicase;Hydrolase;Nucleotide-binding			+	+	CymRSA_MC_CymRSA_MU;pScrhaB2_BR_pSCRHAB2_BU	2.14194	0.0753396	0.20062	6.55741	1.95914	0.0710753	0.11921	5.64782	1.76812	0.0362448	0.1436	4.81566	2.35191
29.3989	27.6825	27.432	27.412	29.982	28.4741	27.8588	30.4962	29.1127	28.1608	27.6343	27.5255	28.2451	27.4253	27.7037	26.8419	28.4463	27.5966	27.6549	27.0412	28.8464	27.771	27.4223	26.8713	27.9338	27.6405	27.1936	27.2885		amide biosynthetic process;amide metabolic process;biosynthetic process;cellular biosynthetic process;cellular metabolic process;cellular nitrogen compound biosynthetic process;cellular nitrogen compound metabolic process;cellular process;macromolecule biosynthetic process;macromolecule metabolic process;metabolic process;nitrogen compound metabolic process;organic substance biosynthetic process;…	binding;nucleic acid binding;organic cyclic compound binding;RNA binding;rRNA binding;structural constituent of ribosome;structural molecule activity;tRNA binding	Methylation;Ribonucleoprotein;Ribosomalprotein;RNA-binding;rRNA-binding;tRNA-binding						0.836118	0.274188	1.22139	1.95303	0.729258	0.235442	1.09442	1.70612	0.0608519	0.772241	0.0399361	0.179121	0.101499
28.04	27.9318	27.9648	28.0298	28.112	28.0397	28.0825	28.3021	27.8852	27.9644	28.0289	27.9904	27.9358	27.8621	27.9347	27.8682	27.8959	27.8149	28.0176	27.9246	28.0331	27.9716	27.944	27.9754	27.9543	28.0634	27.9326	27.9443		amide biosynthetic process;amide metabolic process;biosynthetic process;cellular biosynthetic process;cellular metabolic process;cellular nitrogen compound biosynthetic process;cellular nitrogen compound metabolic process;cellular process;macromolecule biosynthetic process;macromolecule metabolic process;metabolic process;nitrogen compound metabolic process;organic substance biosynthetic process;…	binding;nucleic acid binding;organic cyclic compound binding;RNA binding;rRNA binding;structural constituent of ribosome;structural molecule activity;tRNA binding	Ribonucleoprotein;Ribosomalprotein;RNA-binding;rRNA-binding;tRNA-binding						1.30999	0.153342	0.142416	3.20938	1.13229	0.140336	0.166811	2.70072	0.684638	0.174717	-0.0734234	-1.6056	0.542381
28.9858	28.9082	28.8165	28.8853	28.9269	29.0423	28.929	28.9769	28.8126	28.7922	28.7975	28.8128	28.9988	28.9681	28.9663	28.9586	28.9313	28.8399	28.8497	28.96	28.9498	28.9676	29.0131	28.8823	28.9971	29.0688	28.9545	29.0012			anion binding;binding;carbohydrate derivative binding;catalytic activity;GTP binding;GTPase activity;guanosine tetraphosphate binding;guanyl nucleotide binding;guanyl ribonucleotide binding;heterocyclic compound binding;hydrolase activity;hydrolase activity, acting on acid anhydrides;hydrolase activity, acting on acid anhydrides, in phosphorus-containing anhydrides;ion binding;nucleic acid bindin…	Cytoplasm;Elongationfactor;GTP-binding;Nucleotide-binding;Proteinbiosynthesis						0.680135	0.342524	0.0698366	1.59553	1.92016	0.0746308	0.164986	5.46881	0.529343	0.234201	-0.0324039	-1.26383	0.435023
29.356	29.3086	29.1973	29.5035	29.4301	29.3938	29.3163	29.5803	28.9846	29.0522	29.3299	29.3676	29.178	29.4297	29.5337	29.4312	28.9358	29.0945	29.2718	29.275	29.2804	29.3937	29.469	29.3847	29.1052	29.4904	29.3844	29.5573		amide biosynthetic process;amide metabolic process;biosynthetic process;cellular biosynthetic process;cellular metabolic process;cellular nitrogen compound biosynthetic process;cellular nitrogen compound metabolic process;cellular process;macromolecule biosynthetic process;macromolecule metabolic process;metabolic process;nitrogen compound metabolic process;organic substance biosynthetic process;…	binding;nucleic acid binding;organic cyclic compound binding;RNA binding;structural constituent of ribosome;structural molecule activity;tRNA binding	Ribonucleoprotein;Ribosomalprotein				+	pScrhaB2_BR_pSCRHAB2_BU	2.47707	0.0666142	0.0888295	8.57483	1.05408	0.153867	0.246555	2.49247	0.047422	0.813645	0.00882912	0.141342	1.69247
28.0078	27.8365	28.0002	28.1072	27.918	28.1916	28.0852	28.2664	27.6183	27.7523	27.9582	28.0095	27.811	27.9969	27.9483	27.9873	27.841	27.8291	27.7813	28.0258	27.9167	27.9946	28.169	28.0228	27.9903	28.2088	27.9701	28.106		amide biosynthetic process;amide metabolic process;biosynthetic process;cellular biosynthetic process;cellular metabolic process;cellular nitrogen compound biosynthetic process;cellular nitrogen compound metabolic process;cellular process;macromolecule biosynthetic process;macromolecule metabolic process;metabolic process;nitrogen compound metabolic process;organic substance biosynthetic process;…	binding;nucleic acid binding;organic cyclic compound binding;RNA binding;rRNA binding;structural constituent of ribosome;structural molecule activity	Methylation;Ribonucleoprotein;Ribosomalprotein;RNA-binding;rRNA-binding						0.58371	0.385858	0.127393	1.38239	1.65202	0.0913267	0.280739	4.3613	1.30105	0.0631944	-0.132932	-3.18251	0.793339
28.5485	28.6658	28.534	28.6185	28.7821	28.8555	28.6918	28.6664	28.2586	28.3774	28.5029	28.4449	28.6146	28.6916	28.6971	28.5909	28.5574	28.4665	28.3593	28.678	28.5593	28.5567	28.6503	28.5615	28.6327	28.7049	28.4914	28.5599		amide biosynthetic process;amide metabolic process;biosynthetic process;cellular biosynthetic process;cellular metabolic process;cellular nitrogen compound biosynthetic process;cellular nitrogen compound metabolic process;cellular process;macromolecule biosynthetic process;macromolecule metabolic process;metabolic process;nitrogen compound metabolic process;organic substance biosynthetic process;…	binding;nucleic acid binding;organic cyclic compound binding;RNA binding;rRNA binding;structural constituent of ribosome;structural molecule activity	Ribonucleoprotein;Ribosomalprotein;RNA-binding;rRNA-binding						1.54366	0.120485	0.157223	3.96824	1.58103	0.0965749	0.352976	4.10059	0.396919	0.306336	0.0513787	0.976246	0.305905
28.0697	27.7383	28.117	27.8325	27.7684	27.4168	28.089	28.3885	27.9995	27.8347	27.9613	27.9264	27.6856	27.8672	27.6703	27.6902	27.6169	27.8998	28.049	27.8068	28.0627	28.0911	28.0949	27.9323	28.0287	27.8959	27.9989	28.059		amide biosynthetic process;amide metabolic process;biosynthetic process;cellular biosynthetic process;cellular metabolic process;cellular nitrogen compound biosynthetic process;cellular nitrogen compound metabolic process;cellular process;macromolecule biosynthetic process;macromolecule metabolic process;metabolic process;nitrogen compound metabolic process;organic substance biosynthetic process;…	binding;nucleic acid binding;organic cyclic compound binding;RNA binding;rRNA binding;structural constituent of ribosome;structural molecule activity	Ribonucleoprotein;Ribosomalprotein;RNA-binding;rRNA-binding						0.0385532	0.935138	-0.0237026	-0.115901	0.0248659	0.940661	-0.0147924	-0.0757967	1.35393	0.0587151	-0.267329	-3.34369	0.993439
28.6972	28.6485	28.6575	28.6619	28.6078	28.7233	28.7612	28.8868	28.5335	28.7111	28.5739	28.6445	28.5661	28.6325	28.6097	28.6179	28.5292	28.5099	28.5886	28.5779	28.6516	28.6793	28.7488	28.5997	28.6969	28.755	28.6056	28.6565		amide biosynthetic process;amide metabolic process;biosynthetic process;cellular biosynthetic process;cellular metabolic process;cellular nitrogen compound biosynthetic process;cellular nitrogen compound metabolic process;cellular process;macromolecule biosynthetic process;macromolecule metabolic process;metabolic process;nitrogen compound metabolic process;organic substance biosynthetic process;…	binding;catalytic activity;nucleic acid binding;organic cyclic compound binding;RNA binding;rRNA binding;structural constituent of ribosome;structural molecule activity;transferase activity	Ribonucleoprotein;Ribosomalprotein;RNA-binding;rRNA-binding						0.505946	0.433972	0.0784893	1.21301	1.04339	0.155884	0.12901	2.46467	0.93482	0.110371	-0.0719242	-2.19057	1.40517
27.9117	27.6386	27.8071	27.6506	27.5958	27.7438	27.857	27.817	27.7939	27.6023	27.5914	27.7209	27.8414	27.8409	27.6648	27.5703	27.809	27.7522	27.3646	27.7092	27.7385	27.7079	27.9458	27.8189	27.7467	27.832	27.6694	27.7124		amide biosynthetic process;amide metabolic process;biosynthetic process;cellular biosynthetic process;cellular metabolic process;cellular nitrogen compound biosynthetic process;cellular nitrogen compound metabolic process;cellular process;macromolecule biosynthetic process;macromolecule metabolic process;metabolic process;nitrogen compound metabolic process;organic substance biosynthetic process;…	binding;nucleic acid binding;organic cyclic compound binding;RNA binding;rRNA binding;structural constituent of ribosome;structural molecule activity	Ribonucleoprotein;Ribosomalprotein;RNA-binding;rRNA-binding						0.00415418	0.991841	0.00140381	0.0129507	0.306066	0.515162	0.0762486	0.776144	0.0755899	0.726906	-0.010757	-0.219632	0.386347
28.8681	28.6813	28.6788	28.8111	28.7806	28.7381	28.9881	28.906	28.748	28.8976	28.8385	28.9508	28.6772	28.8383	28.6774	28.7218	28.6385	28.645	28.7572	28.7229	28.7831	28.8325	28.7241	28.8509	28.924	28.9063	28.7466	28.8444		amide biosynthetic process;amide metabolic process;biosynthetic process;cellular biosynthetic process;cellular metabolic process;cellular nitrogen compound biosynthetic process;cellular nitrogen compound metabolic process;cellular process;macromolecule biosynthetic process;macromolecule metabolic process;metabolic process;nitrogen compound metabolic process;organic substance biosynthetic process;…	binding;nucleic acid binding;organic cyclic compound binding;RNA binding;rRNA binding;structural constituent of ribosome;structural molecule activity	Ribonucleoprotein;Ribosomalprotein;RNA-binding;rRNA-binding						0.471829	0.455035	0.0933981	1.139	0.0278947	0.934765	-0.00551319	-0.0847633	1.24346	0.0688224	-0.126623	-3.01275	0.943342
28.6587	28.5541	28.4026	28.4765	28.5883	28.8098	28.5006	28.6481	28.398	28.5632	28.5772	28.5259	28.6475	28.5825	28.6943	28.6305	28.6502	28.4522	28.5746	28.5927	28.4512	28.4806	28.616	28.3469	28.4817	28.6883	28.2739	28.5803		amide biosynthetic process;amide metabolic process;biosynthetic process;cellular biosynthetic process;cellular metabolic process;cellular nitrogen compound biosynthetic process;cellular nitrogen compound metabolic process;cellular process;macromolecule biosynthetic process;macromolecule metabolic process;metabolic process;nitrogen compound metabolic process;organic substance biosynthetic process;…	binding;mRNA binding;nucleic acid binding;organic cyclic compound binding;RNA binding;rRNA binding;structural constituent of ribosome;structural molecule activity	Ribonucleoprotein;Ribosomalprotein;RNA-binding;rRNA-binding						0.700474	0.333695	0.113756	1.64113	0.731354	0.234713	0.120629	1.71088	0.498294	0.248549	0.132673	1.1964	0.523338
28.5198	28.6068	28.5943	28.6276	28.5326	28.5311	28.5744	28.7464	28.4464	28.3593	28.4973	28.4988	28.3643	28.5517	28.3108	28.3195	28.1718	28.2341	28.5894	28.4381	28.46	28.4113	28.535	28.6282	28.3889	28.5712	28.5078	28.5186		amide biosynthetic process;amide metabolic process;biosynthetic process;cellular biosynthetic process;cellular metabolic process;cellular nitrogen compound biosynthetic process;cellular nitrogen compound metabolic process;cellular process;macromolecule biosynthetic process;macromolecule metabolic process;metabolic process;nitrogen compound metabolic process;organic substance biosynthetic process;…	binding;nucleic acid binding;organic cyclic compound binding;RNA binding;rRNA binding;structural constituent of ribosome;structural molecule activity;tRNA binding	Ribonucleoprotein;Ribosomalprotein;RNA-binding;rRNA-binding;tRNA-binding						0.0757364	0.882204	0.00900269	0.220031	1.44407	0.104917	0.145653	3.63097	0.924705	0.11284	-0.110066	-2.16575	0.885274
26.8834	26.8644	26.8319	27.0556	26.9948	27.1723	26.6998	27.0327	26.6572	26.4507	26.5779	26.6311	26.757	26.8809	26.9481	26.8652	26.9	26.6976	26.6381	26.7447	26.8276	27.0113	26.9634	26.8047	26.8325	27.0339	26.9006	26.8483		amide biosynthetic process;amide metabolic process;biosynthetic process;cellular biosynthetic process;cellular metabolic process;cellular nitrogen compound biosynthetic process;cellular nitrogen compound metabolic process;cellular process;macromolecule biosynthetic process;macromolecule metabolic process;metabolic process;nitrogen compound metabolic process;organic substance biosynthetic process;…	structural constituent of ribosome;structural molecule activity	Ribonucleoprotein;Ribosomalprotein						0.271074	0.642386	0.0660949	0.697465	1.3037	0.121298	0.395677	3.19045	0.362125	0.329468	-0.0410209	-0.900145	0.682395
28.3276	27.3368	28.2368	27.5346	27.9729	27.6638	28.2197	28.6135	28.4286	28.3166	27.9989	28.15	28.6035	28.6151	28.4343	28.037	28.5097	28.2432	27.2219	27.917	27.9748	28.0941	28.5109	28.0844	28.4908	28.5118	28.3218	28.0039		amide biosynthetic process;amide metabolic process;biosynthetic process;cellular biosynthetic process;cellular metabolic process;cellular nitrogen compound biosynthetic process;cellular nitrogen compound metabolic process;cellular process;macromolecule biosynthetic process;macromolecule metabolic process;metabolic process;nitrogen compound metabolic process;organic substance biosynthetic process;…	binding;nucleic acid binding;organic cyclic compound binding;RNA binding;rRNA binding;structural constituent of ribosome;structural molecule activity	Ribonucleoprotein;Ribosomalprotein;RNA-binding;rRNA-binding			+		CymRSA_MC_CymRSA_MU	0.335998	0.572013	0.258538	0.84261	0.144239	0.719255	-0.106023	-0.397791	1.74068	0.0371275	0.0904298	4.70498	0.182773
28.9887	29.0346	28.9468	28.8812	29.1144	29.1833	29.0314	29.1437	28.7661	28.7456	28.8434	28.8291	29.0318	28.8602	29.0865	28.9867	28.9322	28.7487	28.854	28.9302	28.9852	28.9032	28.9809	28.8662	28.8927	29.045	28.8698	28.9736		amide biosynthetic process;amide metabolic process;biosynthetic process;cellular biosynthetic process;cellular metabolic process;cellular nitrogen compound biosynthetic process;cellular nitrogen compound metabolic process;cellular process;macromolecule biosynthetic process;macromolecule metabolic process;metabolic process;nitrogen compound metabolic process;organic substance biosynthetic process;…	binding;nucleic acid binding;organic cyclic compound binding;RNA binding;rRNA binding;structural constituent of ribosome;structural molecule activity	Ribonucleoprotein;Ribosomalprotein;RNA-binding;rRNA-binding						1.57533	0.116712	0.155344	4.0802	2.07926	0.0695355	0.322151	6.23193	0.196628	0.489062	0.0460186	0.525057	0.584988
27.0332	26.844	27.4351	27.223	26.7824	27.3534	27.2411	27.7645	26.776	26.7621	27.0317	27.0103	27.132	27.2705	27.4076	27.3476	27.0349	26.9386	26.9883	27.151	26.8905	27.2147	27.3709	27.1183	27.3848	27.4386	27.3057	27.3152		amide biosynthetic process;amide metabolic process;biosynthetic process;cellular biosynthetic process;cellular metabolic process;cellular nitrogen compound biosynthetic process;cellular nitrogen compound metabolic process;cellular process;macromolecule biosynthetic process;macromolecule metabolic process;metabolic process;nitrogen compound metabolic process;organic substance biosynthetic process;…	binding;nucleic acid binding;organic cyclic compound binding;RNA binding;rRNA binding;structural constituent of ribosome;structural molecule activity	Ribonucleoprotein;Ribosomalprotein;RNA-binding;rRNA-binding						0.272458	0.63991	0.15153	0.700599	0.969353	0.170351	0.390328	2.27618	0.344507	0.342044	-0.0716748	-0.861393	0.392022
29.4033	29.4873	29.3942	29.4911	29.5184	29.6667	29.4573	29.4227	29.1833	29.2252	29.3643	29.2691	29.5181	29.4096	29.4828	29.3439	29.3267	29.2735	29.3332	29.4043	29.4571	29.391	29.4752	29.4041	29.2754	29.5061	29.2436	29.3906		amide biosynthetic process;amide metabolic process;biosynthetic process;cellular biosynthetic process;cellular metabolic process;cellular nitrogen compound biosynthetic process;cellular nitrogen compound metabolic process;cellular process;macromolecule biosynthetic process;macromolecule metabolic process;metabolic process;nitrogen compound metabolic process;organic substance biosynthetic process;…	binding;nucleic acid binding;organic cyclic compound binding;RNA binding;rRNA binding;structural constituent of ribosome;structural molecule activity;tRNA binding	Ribonucleoprotein;Ribosomalprotein;RNA-binding;rRNA-binding;tRNA-binding						0.580372	0.391082	0.0723157	1.37509	1.29962	0.125437	0.255815	3.17821	0.376916	0.318214	0.0846667	0.932557	1.22473
29.3489	29.4152	29.1665	29.5166	29.4434	29.473	29.257	29.1999	29.271	29.0792	29.2626	29.1659	29.3154	29.2459	29.1295	29.2555	29.3103	29.2495	29.1833	29.3843	29.2881	29.3922	29.3786	29.2956	29.1106	29.3347	29.2313	29.1568		amide biosynthetic process;amide metabolic process;biosynthetic process;cellular biosynthetic process;cellular metabolic process;cellular nitrogen compound biosynthetic process;cellular nitrogen compound metabolic process;cellular process;macromolecule biosynthetic process;macromolecule metabolic process;metabolic process;nitrogen compound metabolic process;organic substance biosynthetic process;…	binding;nucleic acid binding;organic cyclic compound binding;RNA binding;rRNA binding;structural constituent of ribosome;structural molecule activity	Ribonucleoprotein;Ribosomalprotein;RNA-binding;rRNA-binding						0.0631366	0.896393	-0.0184975	-0.185464	0.703769	0.24435	0.148651	1.64854	0.136434	0.586114	0.0282154	0.378272	0.337648
29.0985	29.0982	29.2059	29.332	29.0406	29.226	29.3107	29.2662	28.9291	28.9622	29.1329	29.1077	28.9363	29.0642	29.0678	29.0434	28.9895	29.051	29.2057	29.2368	29.1584	29.3085	29.345	29.0982	29.1308	29.2632	29.229	29.2444		amide biosynthetic process;amide metabolic process;biosynthetic process;cellular biosynthetic process;cellular metabolic process;cellular nitrogen compound biosynthetic process;cellular nitrogen compound metabolic process;cellular process;macromolecule biosynthetic process;macromolecule metabolic process;metabolic process;nitrogen compound metabolic process;organic substance biosynthetic process;…	binding;nucleic acid binding;organic cyclic compound binding;RNA binding;rRNA binding;structural constituent of ribosome;structural molecule activity	Ribonucleoprotein;Ribosomalprotein;RNA-binding;rRNA-binding			+		CymRSA_MC_CymRSA_MU	0.197305	0.716019	0.0272088	0.526664	1.94566	0.0729333	0.177912	5.58534	3.57834	0.00975701	-0.188922	-20.2302	0.522203
28.3817	28.368	28.3339	28.3711	28.3595	28.3715	28.4249	28.467	28.2366	28.1976	28.2177	28.2094	28.3643	28.371	28.3994	28.3209	28.2298	28.1993	28.127	28.2827	28.3648	28.4044	28.3605	28.4344	28.4364	28.4458	28.3986	28.3755		amide biosynthetic process;amide metabolic process;biosynthetic process;cellular biosynthetic process;cellular metabolic process;cellular nitrogen compound biosynthetic process;cellular nitrogen compound metabolic process;cellular process;macromolecule biosynthetic process;macromolecule metabolic process;metabolic process;nitrogen compound metabolic process;organic substance biosynthetic process;…	binding;nucleic acid binding;organic cyclic compound binding;RNA binding;rRNA binding;structural constituent of ribosome;structural molecule activity	Ribonucleoprotein;Ribosomalprotein;RNA-binding;rRNA-binding				+	pScrhaB2_BR_pSCRHAB2_BU	0.588928	0.382395	0.0420361	1.39382	2.17239	0.0635814	0.190416	6.72093	1.18749	0.0772999	-0.0501642	-2.85317	2.3744
29.3293	29.4342	29.2284	29.2653	29.325	29.5711	29.2795	29.3874	29.1244	29.2468	29.2123	29.2797	29.3775	29.2569	29.3575	29.3386	29.3636	29.2282	29.1539	29.2863	29.2458	29.287	29.3683	29.3395	29.2354	29.3562	29.1899	29.3166		amide biosynthetic process;amide metabolic process;biosynthetic process;cellular biosynthetic process;cellular metabolic process;cellular nitrogen compound biosynthetic process;cellular nitrogen compound metabolic process;cellular process;macromolecule biosynthetic process;macromolecule metabolic process;metabolic process;nitrogen compound metabolic process;organic substance biosynthetic process;…	binding;nucleic acid binding;organic cyclic compound binding;RNA binding;rRNA binding;structural constituent of ribosome;structural molecule activity	Ribonucleoprotein;Ribosomalprotein;RNA-binding;rRNA-binding						0.991753	0.220209	0.0764747	2.33248	1.26126	0.125544	0.174971	3.06459	0.383691	0.31337	0.0580797	0.94737	0.302722
28.3341	28.2115	28.2287	28.118	28.397	28.3388	28.2728	28.3921	28.2384	28.194	28.0747	28.0929	28.2416	28.1604	28.1614	28.2817	28.2803	28.143	28.2345	28.1764	28.4033	28.236	28.2431	28.2505	28.2852	28.3823	28.1696	28.3551		amide biosynthetic process;amide metabolic process;biosynthetic process;cellular biosynthetic process;cellular metabolic process;cellular nitrogen compound biosynthetic process;cellular nitrogen compound metabolic process;cellular process;macromolecule biosynthetic process;macromolecule metabolic process;metabolic process;nitrogen compound metabolic process;organic substance biosynthetic process;…	binding;nucleic acid binding;organic cyclic compound binding;RNA binding;rRNA binding;structural constituent of ribosome;structural molecule activity	Ribonucleoprotein;Ribosomalprotein;RNA-binding;rRNA-binding						1.03308	0.210327	0.12707	2.438	1.97876	0.0735591	0.200188	5.73986	0.790688	0.143207	-0.0867696	-1.84689	1.26877
26.9488	26.9699	26.9411	26.9872	26.9777	26.9027	26.9279	26.8366	26.7617	26.7559	26.7628	26.794	26.9846	26.9595	26.9132	26.9301	26.7938	26.858	26.7048	26.8471	26.945	26.9847	26.9311	26.9295	26.8975	27.0735	27.041	27.058		amide biosynthetic process;amide metabolic process;biosynthetic process;cellular biosynthetic process;cellular metabolic process;cellular nitrogen compound biosynthetic process;cellular nitrogen compound metabolic process;cellular process;macromolecule biosynthetic process;macromolecule metabolic process;metabolic process;nitrogen compound metabolic process;organic substance biosynthetic process;…	structural constituent of ribosome;structural molecule activity	Ribonucleoprotein;Ribosomalprotein				+	pScrhaB2_BR_pSCRHAB2_BU	0.547616	0.409305	-0.0505066	-1.30359	1.52889	0.100348	0.142652	3.91684	0.564784	0.219484	-0.0706272	-1.34102	1.7807
28.5248	28.6893	28.5021	28.7243	28.5945	28.6127	28.6103	28.692	28.4767	28.4231	28.4213	28.5058	28.55	28.5273	28.4088	28.3955	28.2738	28.3165	28.5141	28.394	28.667	28.5884	28.4912	28.5159	28.6669	28.6135	28.6144	28.5703		amide biosynthetic process;amide metabolic process;biosynthetic process;cellular biosynthetic process;cellular metabolic process;cellular nitrogen compound biosynthetic process;cellular nitrogen compound metabolic process;cellular process;macromolecule biosynthetic process;macromolecule metabolic process;metabolic process;nitrogen compound metabolic process;organic substance biosynthetic process;…	binding;nucleic acid binding;organic cyclic compound binding;RNA binding;rRNA binding;structural constituent of ribosome;structural molecule activity	Ribonucleoprotein;Ribosomalprotein;RNA-binding;rRNA-binding		+	+		CymRSA_MC_CymRSA_MU;pBBR1_PR_pBBR1_PU	0.145412	0.781715	0.0172644	0.40071	2.63021	0.0455667	0.170649	9.67708	1.90125	0.0308265	-0.145885	-5.38371	0.903692
23.9854	23.9634	23.8999	23.8624	23.894	24.0219	23.9292	23.8805	23.913	23.9292	23.8822	23.9813	24.0396	24.0678	23.9551	23.9974	24.0539	23.9026	23.9903	24.0289	23.9468	23.9337	23.8988	23.9584	24.0426	23.9548	24.0637	23.9137		cellular localization;cellular macromolecule localization;cellular process;establishment of localization;establishment of localization in cell;establishment of protein localization;intracellular protein transmembrane transport;intracellular protein transport;intracellular transport;localization;macromolecule localization;nitrogen compound transport;organic substance transport;protein localization…		Cellinnermembrane;Cellmembrane;Membrane;Proteintransport;Translocation;Transmembrane;Transmembranehelix;Transport						0.0368121	0.936599	0.00363827	0.110857	0.0395713	0.912768	0.00499725	0.118842	0.156178	0.552138	0.0212841	0.427344	0.819207
24.3104	24.1003	24.4556	24.1473	23.5325	23.8046	24.1545	24.0391	24.2416	23.9307	24.122	24.1766	24.3601	24.3821	24.2694	24.532	24.4149	24.3169	24.2787	24.0881	24.3477	24.3327	24.157	24.2633	24.4208	24.3993	24.3872	24.3083			binding;nucleic acid binding;organic cyclic compound binding;protein-containing complex binding;ribonucleoprotein complex binding;ribosome binding;RNA binding;rRNA binding;translation factor activity, RNA binding;translation initiation factor activity;translation regulator activity;translation regulator activity, nucleic acid binding	Cytoplasm;Initiationfactor;Proteinbiosynthesis;RNA-binding;rRNA-binding						1.09251	0.193768	-0.370736	-2.59371	0.612	0.289042	-0.23505	-1.44447	0.0309298	0.872401	0.00703764	0.0936948	0.00264719
28.9825	28.9395	28.8403	28.8154	29.0041	29.1388	28.8828	28.8987	28.6008	28.8072	28.8783	28.8103	28.9287	28.9542	29.0502	28.7673	28.7496	28.6426	28.7498	28.9528	28.8351	28.7554	28.817	28.757	28.6279	28.9114	28.7056	28.8254		amide biosynthetic process;amide metabolic process;biosynthetic process;cellular biosynthetic process;cellular metabolic process;cellular nitrogen compound biosynthetic process;cellular nitrogen compound metabolic process;cellular process;macromolecule biosynthetic process;macromolecule metabolic process;metabolic process;nitrogen compound metabolic process;organic substance biosynthetic process;…	binding;nucleic acid binding;organic cyclic compound binding;RNA binding;rRNA binding;structural constituent of ribosome;structural molecule activity;tRNA binding	Ribonucleoprotein;Ribosomalprotein;RNA-binding;rRNA-binding;tRNA-binding						0.932668	0.2324	0.0866857	2.18527	0.926377	0.18024	0.206967	2.16984	0.685579	0.174408	0.157508	1.60771	0.0842791
27.6735	27.6812	27.739	27.759	27.7841	27.8608	27.8643	27.8122	27.6406	27.6937	27.7284	27.7282	27.6451	27.7146	27.7564	27.7015	27.6231	27.6996	27.7466	27.7514	27.6942	27.7139	27.7321	27.6151	27.6877	27.7852	27.6081	27.6281		amide biosynthetic process;amide metabolic process;biosynthetic process;cellular biosynthetic process;cellular metabolic process;cellular nitrogen compound biosynthetic process;cellular nitrogen compound metabolic process;cellular process;macromolecule biosynthetic process;macromolecule metabolic process;metabolic process;nitrogen compound metabolic process;organic substance biosynthetic process;…	binding;nucleic acid binding;organic cyclic compound binding;RNA binding;rRNA binding;structural constituent of ribosome;structural molecule activity	Ribonucleoprotein;Ribosomalprotein;RNA-binding;rRNA-binding						1.69131	0.104602	0.117188	4.51104	2.31831	0.0578109	0.132628	7.55706	0.199168	0.485752	0.0270929	0.531083	0.134772
28.9905	29.0267	29.0199	29.0304	29.1229	29.1836	28.9749	29.4167	28.991	29.0562	29.0018	29.0474	28.9476	28.9416	28.9634	28.9545	29.0399	28.8604	29.0473	28.8744	29.0756	28.9882	28.9357	28.9493	29.0102	29.1314	28.7993	29.0234		amide biosynthetic process;amide metabolic process;biosynthetic process;cellular biosynthetic process;cellular metabolic process;cellular nitrogen compound biosynthetic process;cellular nitrogen compound metabolic process;cellular process;macromolecule biosynthetic process;macromolecule metabolic process;metabolic process;nitrogen compound metabolic process;organic substance biosynthetic process;…	binding;nucleic acid binding;organic cyclic compound binding;RNA binding;rRNA binding;structural constituent of ribosome;structural molecule activity	Ribonucleoprotein;Ribosomalprotein;RNA-binding;rRNA-binding						0.762289	0.305965	0.157625	1.78145	0.787688	0.214853	0.150419	1.83994	0.199671	0.485015	-0.0393095	-0.532275	0.23589
28.169	28.0843	28.1808	28.1027	28.1239	28.1801	28.214	28.2999	28.1206	28.1775	28.1342	28.1585	28.2114	28.1451	28.1721	28.137	28.1379	28.1334	28.0633	28.1021	28.1925	28.163	28.2834	28.2558	28.1279	28.3255	28.1892	28.2538		aromatic compound biosynthetic process;biosynthetic process;cellular aromatic compound metabolic process;cellular biosynthetic process;cellular metabolic process;cellular nitrogen compound biosynthetic process;cellular nitrogen compound metabolic process;cellular process;DNA-templated transcription;heterocycle biosynthetic process;heterocycle metabolic process;macromolecule biosynthetic process;m…	5'-3' RNA polymerase activity;binding;catalytic activity;catalytic activity, acting on a nucleic acid;catalytic activity, acting on RNA;DNA binding;DNA-directed 5'-3' RNA polymerase activity;nucleic acid binding;nucleotidyltransferase activity;organic cyclic compound binding;protein binding;protein dimerization activity;RNA polymerase activity;transferase activity;transferase activity, transferri…	DNA-directedRNApolymerase;Nucleotidyltransferase;Transcription;Transferase						0.579062	0.391423	0.0702505	1.37222	0.723794	0.237288	0.0567551	1.69374	0.406794	0.300392	-0.0577197	-0.997764	1.09072
29.1182	29.0622	29.2097	29.1548	29.1979	29.0476	29.1592	29.1637	28.9194	28.9515	29.0512	29.0219	29.0029	29.0963	29.0798	28.925	28.835	28.9485	29.0024	29.0998	29.1455	29.0979	29.1949	29.1594	28.9863	29.0969	28.9777	29.0745		amide biosynthetic process;amide metabolic process;biosynthetic process;cellular biosynthetic process;cellular metabolic process;cellular nitrogen compound biosynthetic process;cellular nitrogen compound metabolic process;cellular process;macromolecule biosynthetic process;macromolecule metabolic process;metabolic process;nitrogen compound metabolic process;organic substance biosynthetic process;…	structural constituent of ribosome;structural molecule activity	Ribonucleoprotein;Ribosomalprotein						0.0736216	0.883118	0.00588655	0.214276	1.47138	0.103262	0.15612	3.72128	0.0505215	0.802297	-0.00784969	-0.150139	1.37642
23.7195	23.7684	23.9046	23.95	22.9802	23.7322	23.5516	23.3831	23.3001	23.1653	23.5825	23.3609	23.0846	23.2687	23.2696	23.3113	23.5916	23.5497	23.3901	23.263	23.3628	23.6382	23.1419	23.183	23.6468	23.3943	23.6033	23.0195		response to chemical;response to inorganic substance;response to metal ion;response to stimulus								1.16779	0.180602	-0.423845	-2.79823	0.114221	0.76972	0.0595531	0.321778	0.410265	0.298787	-0.182449	-1.00532	0.636503
24.3429	24.1536	24.141	24.0872	24.2747	24.1808	24.1358	24.3247	24.3177	24.3248	24.1371	24.2322	24.2576	24.1571	24.1412	24.1656	24.2702	24.1627	24.0049	24.1476	24.0094	24.0893	23.9936	24.0268	24.2149	24.1946	24.2729	24.0443		cellular component assembly;cellular component organization;cellular component organization or biogenesis;cellular process;cytochrome complex assembly;protein-containing complex assembly;protein-containing complex organization	catalytic activity;catalytic activity, acting on a protein;disulfide oxidoreductase activity;oxidoreductase activity;oxidoreductase activity, acting on a sulfur group of donors;oxidoreductase activity, acting on a sulfur group of donors, NAD(P) as acceptor;protein-disulfide reductase (NAD(P)) activity;protein-disulfide reductase activity	Cellmembrane;Disulfidebond;Membrane;Oxidoreductase;Redox-activecenter;Signal;Transmembrane;Transmembranehelix						0.281745	0.630866	0.0478091	0.721587	0.181315	0.662568	-0.0239491	-0.488469	0.00766666	0.96455	-0.0012908	-0.0238067	0.937703
25.4567	25.5449	25.3886	25.5984	25.1542	25.468	25.1024	25.1273	25.2762	25.0491	25.5398	25.0693	25.4718	25.2757	24.9459	25.4445	25.6856	25.6555	25.3533	25.0724	25.3666	25.5976	25.0814	25.3305	25.6553	25.2533	25.5441	24.9703		biological regulation;regulation of biological process;regulation of biosynthetic process;regulation of cellular biosynthetic process;regulation of cellular metabolic process;regulation of cellular process;regulation of DNA-templated transcription;regulation of DNA-templated transcription elongation;regulation of gene expression;regulation of macromolecule biosynthetic process;regulation of macro…	binding;DNA binding;enzyme binding;nucleic acid binding;organic cyclic compound binding;protein binding;RNA polymerase binding;translation elongation factor activity;translation factor activity, RNA binding;translation regulator activity;translation regulator activity, nucleic acid binding	DNA-binding;Elongationfactor;Proteinbiosynthesis;Transcription;Transcriptionregulation						1.40963	0.139602	-0.284209	-3.51926	0.0383981	0.914827	-0.0206361	-0.115452	0.113314	0.635442	-0.0712256	-0.319439	0.291211
21.1285	21.5605	21.4459	21.2976	21.2873	21.4514	21.3768	21.4953	21.0286	21.2623	21.7018	21.8102	21.58	21.179	21.4934	21.2057	21.4883	21.5497	21.4591	21.6194	21.2705	21.1574	21.1961	21.2325	20.7764	20.8562	20.5513	20.6991				Membrane;Transmembrane;Transmembranehelix			+	+	CymRSA_MC_CymRSA_MU;pScrhaB2_BR_pSCRHAB2_BU	0.216274	0.699671	0.0445662	0.571367	0.107568	0.783423	-0.0480099	-0.30456	1.71095	0.0383741	0.643767	4.5874	2.24948
24.9636	24.9962	25.0814	25.0148	25.0369	24.9815	25.1072	25.0529	24.9624	25.0062	25.0594	25.1185	24.8483	24.9719	24.8957	24.7497	24.7817	24.9701	24.9822	25.0248	25.0862	25.0128	24.9159	25.0224	24.9234	24.9128	25.0519	24.899			binding;nucleic acid binding;organic cyclic compound binding;RNA binding	RNA-binding						0.721135	0.325754	0.0306401	1.68772	0.0860307	0.825432	0.00799704	0.247783	0.68598	0.174223	-0.0803947	-1.6086	0.341659
23.9414	23.9822	24.2084	24.2087	24.2067	24.1269	24.2149	24.2412	24.2633	24.0291	24.1932	24.1238	23.665	23.676	23.7334	23.7058	23.8023	24.1711	23.7754	24.086	23.9929	24.1756	24.1523	24.0784	24.0284	23.823	24.0085	23.6564			catalytic activity;catalytic activity, acting on a nucleic acid;catalytic activity, acting on a rRNA;catalytic activity, acting on RNA;methyltransferase activity;O-methyltransferase activity;RNA 2'-O-methyltransferase activity;RNA methyltransferase activity;rRNA (uridine) methyltransferase activity;rRNA (uridine-2'-O-)-methyltransferase activity;rRNA methyltransferase activity;S-adenosylmethionin…	Cytoplasm;Methyltransferase;rRNAprocessing;S-adenosyl-L-methionine;Transferase						0.81235	0.281469	0.112254	1.89727	0.470707	0.381452	0.0451012	1.13656	0.878618	0.12156	-0.184058	-2.05407	0.661936
26.4543	26.3252	26.3956	26.4935	26.4614	26.4589	26.4146	26.6255	26.5934	26.6066	26.6282	26.5864	26.5521	26.5334	26.6291	26.5822	26.5767	26.5234	26.5606	26.4726	26.4142	26.3672	26.4402	26.3373	26.3745	26.3915	26.4613	26.4378		catabolic process;macromolecule catabolic process;macromolecule metabolic process;metabolic process;nitrogen compound metabolic process;organic substance catabolic process;organic substance metabolic process;organonitrogen compound catabolic process;organonitrogen compound metabolic process;primary metabolic process;protein catabolic process;protein metabolic process;proteolysis	adenyl nucleotide binding;adenyl ribonucleotide binding;anion binding;ATP binding;ATP hydrolysis activity;ATP-dependent activity;ATP-dependent peptidase activity;binding;carbohydrate derivative binding;catalytic activity;catalytic activity, acting on a protein;cation binding;endopeptidase activity;heterocyclic compound binding;hydrolase activity;hydrolase activity, acting on acid anhydrides;hydro…	ATP-binding;Cellinnermembrane;Cellmembrane;Hydrolase;Membrane;Metal-binding;Metalloprotease;Nucleotide-binding;Protease;Transmembrane;Transmembranehelix;Zinc			+	+	CymRSA_MC_CymRSA_MU;pScrhaB2_BR_pSCRHAB2_BU	0.899597	0.24657	0.0729575	2.10463	0.901361	0.181104	-0.113545	-2.1089	3.42823	0.0120839	0.157912	18.015	3.17969
24.4176	24.3156	24.2955	24.256	24.2201	24.0868	24.1709	24.2657	24.0271	23.9314	24.4314	24.0414	24.1937	24.2224	24.1501	24.2509	24.4144	24.5507	24.2774	24.3246	24.5145	24.4082	24.4206	24.3992	24.7139	24.2901	24.5965	24.402		amide biosynthetic process;amide metabolic process;aromatic compound biosynthetic process;biosynthetic process;carboxylic acid biosynthetic process;carboxylic acid metabolic process;cellular aromatic compound metabolic process;cellular biosynthetic process;cellular metabolic process;cellular modified amino acid biosynthetic process;cellular modified amino acid metabolic process;cellular nitrogen …	binding;catalytic activity;cation binding;dihydropteroate synthase activity;ion binding;metal ion binding;transferase activity;transferase activity, transferring alkyl or aryl (other than methyl) groups	3D-structure;Folatebiosynthesis;Magnesium;Metal-binding;Transferase						1.07686	0.199305	-0.13534	-2.55221	0.266114	0.557776	0.078043	0.686211	1.12706	0.0828356	-0.296321	-2.68652	0.267164
26.0266	26.0666	26.1335	26.1169	26.0486	26.0746	26.2409	26.2851	25.9854	26.0876	26.2002	26.1459	26.0297	25.9555	26.0322	25.9092	26.086	26.1577	26.1153	26.1253	26.0287	26.1712	26.1379	26.1275	26.1234	26.0109	26.0053	25.9369		carbohydrate metabolic process;metabolic process;organic substance metabolic process;primary metabolic process	binding;catalytic activity;cation binding;intramolecular phosphotransferase activity;intramolecular transferase activity;ion binding;isomerase activity;magnesium ion binding;metal ion binding;phosphoglucosamine mutase activity	Isomerase;Magnesium;Metal-binding;Phosphoprotein						0.868027	0.2614	0.0764132	2.02873	0.780414	0.215394	0.0575261	1.82314	0.627303	0.193911	-0.0374918	-1.4782	0.0924878
28.0992	28.0041	28.042	28.1475	28.1682	28.0665	28.1733	28.2043	28.1084	28.1169	27.9104	27.9649	27.4463	27.55	27.6232	27.5234	27.1687	27.2178	26.1378	25.8568	25.6181	25.6346	25.6254	25.6226	28.4104	28.3871	28.3372	28.3012		cellular process;establishment of localization;inorganic anion transmembrane transport;inorganic anion transport;inorganic ion transmembrane transport;localization;phosphate ion transmembrane transport;phosphate ion transport;transmembrane transport;transport	anion binding;binding;ion binding;phosphate ion binding	Phosphatetransport;Signal;Transport			+		CymRSA_MC_CymRSA_MU	1.71601	0.105296	0.0798645	4.60724	0.731363	0.23483	0.127918	1.7109	3.23066	0.0129677	-0.823225	-15.46	1.16034
20.1618	20.5292	21.0036	20.9486	20.7829	20.9099	20.9338	20.8463	20.4471	20.5357	20.6042	20.8559	20.5268	15.4716	21.0345	16.2622	20.5297	15.4638	16.0983	15.2738	16.4107	15.3942	16.1052	16.4534	20.6825	20.9322	20.7586	21.1675		establishment of localization;inorganic anion transport;localization;phosphate ion transport;transport	active transmembrane transporter activity;inorganic molecular entity transmembrane transporter activity;inorganic phosphate transmembrane transporter activity;secondary active transmembrane transporter activity;transmembrane transporter activity;transporter activity	Cellinnermembrane;Cellmembrane;Membrane;Phosphatetransport;Transmembrane;Transmembranehelix;Transport						0.488448	0.447186	0.207425	1.17504	1.1951	0.131631	0.257488	2.87458	0.719837	0.165366	-2.5614	-1.68479	0.24926
18.9622	19.0308	19.59	19.8023	19.0339	19.853	19.9131	19.7537	19.5587	19.654	19.7168	19.4848	19.3388	16.1785	19.371	15.2622	20.1375	19.0509	17.1463	16.675	15.4222	15.7684	16.4635	16.7303	20.395	19.861	19.7712	19.4917		cellular process;establishment of localization;inorganic anion transmembrane transport;inorganic anion transport;inorganic ion transmembrane transport;localization;phosphate ion transmembrane transport;phosphate ion transport;transmembrane transport;transport	active transmembrane transporter activity;inorganic molecular entity transmembrane transporter activity;inorganic phosphate transmembrane transporter activity;secondary active transmembrane transporter activity;transmembrane transporter activity;transporter activity	Cellmembrane;Membrane;Transmembrane;Transmembranehelix						0.643455	0.358108	0.292061	1.51391	0.0633134	0.862911	0.034831	0.185954	1.04571	0.0913603	-2.34212	-2.47069	0.82909
23.1845	23.2248	23.1623	23.277	23.333	23.2808	23.3057	23.3531	23.2041	23.1694	23.0952	23.0847	22.5327	22.6001	22.4827	22.489	22.4421	22.4889	21.611	21.4868	21.2486	21.4189	21.3322	21.2342	23.2452	23.168	23.2881	23.1848			active transmembrane transporter activity;adenyl nucleotide binding;adenyl ribonucleotide binding;anion binding;ATP binding;ATP hydrolysis activity;ATPase-coupled inorganic anion transmembrane transporter activity;ATPase-coupled phosphate ion transmembrane transporter activity;ATPase-coupled transmembrane transporter activity;ATP-dependent activity;binding;carbohydrate derivative binding;catalyti…	ATP-binding;Cellinnermembrane;Cellmembrane;Membrane;Nucleotide-binding;Translocase			+		CymRSA_MC_CymRSA_MU	1.69461	0.105312	0.10601	4.52378	1.7917	0.0816687	0.17982	4.91247	3.12394	0.0113774	-0.695404	-14.2314	1.16122
23.5132	23.4803	23.7153	23.5493	23.4122	23.5557	23.804	23.8191	23.5917	23.5846	23.6695	23.6608	22.9501	23.077	22.9855	22.7952	22.8491	23.1061	22.2832	22.0864	22.0059	22.0199	22.0174	21.928	23.7685	23.6315	23.7936	23.6205		biological regulation;cellular homeostasis;chemical homeostasis;establishment of localization;homeostatic process;inorganic anion transport;inorganic ion homeostasis;intracellular chemical homeostasis;intracellular phosphate ion homeostasis;localization;negative regulation of biological process;negative regulation of cellular metabolic process;negative regulation of cellular process;negative regu…		Cytoplasm;Phosphatetransport;Transport			+		CymRSA_MC_CymRSA_MU	0.453345	0.47078	0.0832124	1.09891	0.0934092	0.811523	0.0210571	0.267423	2.84226	0.0128805	-0.75159	-11.4278	1.10516
22.7757	22.9572	22.988	22.9402	22.9651	23.0582	23.0868	23.0331	22.6982	22.7566	22.8949	22.807	22.5246	22.5952	22.6349	22.5601	22.2867	22.5036	21.8063	21.9324	21.616	21.7225	21.6081	21.657	22.8358	23.0406	22.9534	22.849		biological regulation;establishment of localization;inorganic anion transport;localization;phosphate ion transport;regulation of biological process;regulation of biosynthetic process;regulation of cellular biosynthetic process;regulation of cellular metabolic process;regulation of cellular process;regulation of DNA-templated transcription;regulation of gene expression;regulation of macromolecule …	binding;DNA binding;molecular transducer activity;nucleic acid binding;organic cyclic compound binding;phosphorelay response regulator activity	Activator;DNA-binding;Phosphatetransport;Phosphoprotein;Transport		+	+		CymRSA_MC_CymRSA_MU;pBBR1_PR_pBBR1_PU	1.86809	0.0881163	0.120542	5.23724	2.71187	0.0312523	0.246667	10.3185	2.62497	0.0190291	-0.340991	-9.63721	1.35484
23.8598	23.8737	23.8992	23.9707	23.8628	24.0616	24.0617	24.0496	24.04	24.1112	23.9933	23.9514	24.0917	24.0608	24.1376	24.0924	23.9673	24.008	23.7581	23.7094	23.412	23.369	23.3659	23.2839	24.3311	24.2886	24.1334	24.1735		establishment of localization;inorganic anion transport;localization;phosphate ion transport;transport	catalytic activity;catalytic activity, acting on a protein;hydrolase activity;hydrolase activity, acting on ester bonds;kinase activity;phosphatase activity;phosphoprotein phosphatase activity;phosphorelay sensor kinase activity;phosphoric ester hydrolase activity;phosphotransferase activity, alcohol group as acceptor;phosphotransferase activity, nitrogenous group as acceptor;protein histidine ki…	Phosphatetransport;Phosphoprotein;Transport				+	pScrhaB2_BR_pSCRHAB2_BU	1.08366	0.196257	0.108073	2.57021	0.0830071	0.829793	-0.0150461	-0.239675	0.980886	0.102034	-0.136027	-2.30509	2.50512
23.04	23.0154	23.1715	22.9821	23.1203	23.1003	23.1189	23.0824	22.9049	22.9316	22.9977	22.9138	23.0508	23.0184	22.9672	23.0092	22.9148	22.9523	22.8871	22.7508	22.5623	22.5939	22.5169	22.4767	23.1483	23.0944	23.0725	22.9283		biosynthetic process;cellular biosynthetic process;cellular metabolic process;cellular process;metabolic process;organic acid metabolic process;organic substance metabolic process;oxoacid metabolic process;phosphate-containing compound metabolic process;phosphorus metabolic process;phosphorylation;polyphosphate biosynthetic process;polyphosphate metabolic process;small molecule metabolic process	adenyl nucleotide binding;adenyl ribonucleotide binding;anion binding;ATP binding;binding;carbohydrate derivative binding;catalytic activity;cation binding;heterocyclic compound binding;ion binding;kinase activity;metal ion binding;nucleoside phosphate binding;nucleotide binding;organic cyclic compound binding;phosphotransferase activity, phosphate group as acceptor;polyphosphate kinase activity;…	ATP-binding;Kinase;Magnesium;Metal-binding;Nucleotide-binding;Phosphoprotein;Transferase		+		+	pBBR1_PR_pBBR1_PU;pScrhaB2_BR_pSCRHAB2_BU	0.636493	0.362753	0.0532398	1.4985	2.50495	0.0493241	0.168434	8.76627	0.466376	0.264342	-0.0494757	-1.12717	3.23369
24.8374	24.8724	24.8639	24.7795	24.889	24.9354	24.9824	25.0465	24.999	25.0796	25.0182	24.9781	24.9757	25.0033	25.0446	24.9371	25.2446	25.154	25.1557	25.1493	24.9275	24.8589	24.8694	24.8346	24.8781	24.9139	24.8956	24.8423		cellular metabolic process;cellular process;metabolic process;phosphorus metabolic process	catalytic activity;exopolyphosphatase activity;hydrolase activity;hydrolase activity, acting on acid anhydrides;hydrolase activity, acting on acid anhydrides, in phosphorus-containing anhydrides;pyrophosphatase activity				+	+	CymRSA_MC_CymRSA_MU;pScrhaB2_BR_pSCRHAB2_BU	1.06583	0.200633	0.124991	2.5232	0.489898	0.366536	-0.0554314	-1.17819	2.35073	0.020991	0.107679	7.75529	4.47639
20.3677	20.0387	19.9578	20.1127	20.2734	19.9829	20.0208	20.1683	19.5963	19.8038	20.0066	19.8332	19.404	19.7858	19.4327	20.3143	20.0146	19.8507	20.1833	20.0054	20.0439	19.9147	19.8996	19.9516	20.2269	20.0188	20.3348	20.15				Signal						0.0679204	0.887809	-0.00786877	-0.198669	0.911036	0.182283	0.301364	2.13238	0.758437	0.151367	-0.448417	-1.77262	0.307998
25.3269	25.1736	25.3563	25.2273	25.136	25.2237	25.1751	25.0753	24.9965	24.8707	24.8437	24.7319	24.5414	24.582	24.4761	24.4449	24.9737	25.0052	24.6214	24.8261	25.0172	25.0581	25.102	25.0853	24.9548	25.0735	25.1375	24.9385		ADP catabolic process;ADP metabolic process;aromatic compound catabolic process;ATP metabolic process;biosynthetic process;carbohydrate biosynthetic process;carbohydrate catabolic process;carbohydrate derivative catabolic process;carbohydrate derivative metabolic process;carbohydrate metabolic process;carboxylic acid metabolic process;catabolic process;cellular aromatic compound metabolic process…	catalytic activity;catalytic activity, acting on a protein;hydrolase activity;hydrolase activity, acting on acid phosphorus-nitrogen bonds;hydrolase activity, acting on ester bonds;isomerase activity;phosphatase activity;phosphoprotein phosphatase activity;phosphoric ester hydrolase activity;protein histidine phosphatase activity	Gluconeogenesis;Glycolysis;Hydrolase;Isomerase			+		CymRSA_MC_CymRSA_MU	0.891857	0.250794	-0.118491	-2.08592	1.97578	0.0729707	0.29181	5.72578	2.65373	0.017	-0.514972	-9.85784	0.865664
23.8544	23.5385	23.1768	23.5052	23.5953	23.6269	23.5466	23.4356	23.1317	23.0761	23.3156	23.4691	23.761	23.4635	23.7132	23.6746	23.0414	22.696	23.3836	23.4157	23.5845	23.7315	23.4186	23.4195	23.4652	23.6985	23.0659	23.3963										0.0844882	0.86579	0.0324111	0.243651	0.984568	0.167466	0.302964	2.31436	0.572456	0.217011	0.246631	1.35778	0.707579
19.1288	19.112	18.3723	17.9084	19.6542	18.7038	18.4348	20.5943	19.8435	19.708	18.7811	19.2116	18.8227	18.6227	18.7016	18.3687	19.2787	18.8719	19.8747	18.3786	19.1012	19.1627	18.6795	18.5339	19.1746	19.04	19.1145	18.309			active transmembrane transporter activity;antiporter activity;secondary active transmembrane transporter activity;transmembrane transporter activity;transporter activity;xenobiotic transmembrane transporter activity	Membrane;Transmembrane;Transmembranehelix						0.429878	0.489196	0.716392	1.04797	0.0254597	0.940031	-0.0392284	-0.0775591	1.03855	0.0921819	-0.28058	-2.45212	0.26757
21.1669	20.964	20.1254	20.265	19.7156	20.5374	19.615	20.1011	19.0354	19.6594	19.8816	19.3628	19.1845	19.3871	19.0737	19.3525	21.1814	21.2254	20.1882	20.4378	19.711	20.2214	20.278	20.4752	21.6246	19.9977	21.785	19.8534										0.967308	0.224104	-0.638068	-2.27108	0.831324	0.203363	0.507462	1.94174	1.12141	0.0831067	-1.56574	-2.67121	0.643606
21.5203	21.5961	21.6016	21.6096	21.6357	21.713	21.6605	21.4915	21.7302	21.7482	21.721	21.6457	21.6493	21.687	21.6998	21.569	21.7523	21.7347	21.6747	21.6188	21.6409	21.6685	21.6657	21.6079	21.6299	21.6232	21.5565	21.6044				Metal-binding						0.30762	0.603949	0.0432496	0.779612	1.35369	0.114281	-0.0860882	-3.34294	0.52998	0.234333	0.0477872	1.26521	0.859491
24.678	24.5689	24.8288	24.7891	24.6817	24.5762	24.8625	24.9376	24.9404	24.7601	24.6029	24.7566	24.6871	24.6976	24.6995	24.6059	24.6206	24.7691	24.8389	24.6908	24.8353	24.7766	24.8121	24.66	24.914	24.6593	24.7643	24.6776				Signal						0.600069	0.377465	0.0482965	1.41825	0.001171	0.99906	-0.000473976	-0.00366301	0.631084	0.192716	-0.0812874	-1.48655	0.273829
24.6328	24.5581	24.6115	24.6321	24.5411	24.5595	24.6118	24.4553	24.7956	24.7577	24.7904	24.751	24.7706	24.7685	24.6395	24.6814	24.8857	24.9707	24.9169	24.9021	24.6694	24.6584	24.633	24.639	24.6091	24.6913	24.734	24.638		carbohydrate metabolic process;metabolic process;organic substance metabolic process;primary metabolic process	binding;carbohydrate binding;catalytic activity;isomerase activity					+	pScrhaB2_BR_pSCRHAB2_BU	0.664797	0.347014	-0.0666671	-1.56131	2.49211	0.054953	-0.231686	-8.67763	0.353134	0.335402	0.0468955	0.88039	3.03698
21.0903	20.4823	20.268	20.1288	20.8341	20.4173	20.6453	20.8352	20.305	20.1501	20.6582	20.3983	20.716	20.6397	20.4569	20.1818	20.6068	20.4892	20.3643	20.1436	20.259	20.5832	20.4322	20.4608	20.6539	20.7213	20.2169	20.2428		aminoglycan biosynthetic process;aminoglycan metabolic process;biological regulation;biosynthetic process;carbohydrate derivative biosynthetic process;carbohydrate derivative metabolic process;cell wall macromolecule biosynthetic process;cell wall organization;cell wall organization or biogenesis;cellular biosynthetic process;cellular component organization;cellular component organization or biog…	catalytic activity;hydrolase activity;hydrolase activity, acting on acid anhydrides;hydrolase activity, acting on acid anhydrides, in phosphorus-containing anhydrides;kinase activity;pyrophosphatase activity;transferase activity;transferase activity, transferring phosphorus-containing groups;undecaprenyl-diphosphatase activity	Antibioticresistance;Cellinnermembrane;Cellmembrane;Cellshape;Cellwallbiogenesis/degradation;Hydrolase;Kinase;Membrane;Peptidoglycansynthesis;Transferase;Transmembrane;Transmembranehelix						0.351975	0.557628	0.190632	0.87784	1.08055	0.149329	0.305084	2.56199	0.202843	0.4809	0.0398693	0.539779	0.0820281
21.5529	21.4272	21.3349	21.5366	21.639	21.5759	21.6333	22.0376	21.9108	21.9878	21.7984	21.9492	21.9334	22.022	22.1296	22.0411	22.3218	22.2747	22.309	22.0478	21.7413	21.6171	21.6267	21.5674	21.5534	21.4153	21.7366	21.5038				Membrane;Transmembrane;Transmembranehelix			+	+	CymRSA_MC_CymRSA_MU;pScrhaB2_BR_pSCRHAB2_BU	1.16885	0.180457	0.258519	2.80117	0.769768	0.21875	-0.190116	-1.79862	2.48673	0.0198021	0.479264	8.64067	3.02823
20.4451	20.546	20.542	20.3152	20.3431	20.6384	20.513	20.5639	20.4153	20.6472	20.8044	20.774	21.2141	21.1797	21.0476	20.9949	21.7409	21.5636	21.0754	21.2523	20.7185	20.7858	20.6152	20.723	20.3978	20.5621	20.419	20.5867							+	+	CymRSA_MC_CymRSA_MU;pScrhaB2_BR_pSCRHAB2_BU	0.265389	0.6486	0.0525117	0.684563	0.965989	0.171498	-0.145638	-2.26778	2.29332	0.021284	0.617655	7.40743	1.91561
20.0113	19.9476	19.8356	19.877	20.1976	20.1414	20.2017	20.1238	20.2952	20.2391	20.3827	20.3954	20.5116	20.4374	20.4341	20.4142	20.8969	20.8362	20.669	20.8316	20.4171	20.2067	20.2963	20.1843	19.7889	19.8829	19.7689	19.8411							+	+	CymRSA_MC_CymRSA_MU;pScrhaB2_BR_pSCRHAB2_BU	2.02839	0.0817879	0.24824	5.97844	1.52525	0.100322	-0.161993	-3.90424	3.26775	0.0137829	0.628874	15.9108	2.4168
22.2269	22.1714	22.1529	22.2483	22.3409	22.4899	22.3921	22.369	22.6541	22.6571	22.6337	22.6902	23.3382	23.3874	23.4361	23.4286	23.3651	23.2976	23.1741	23.1389	22.5887	22.627	22.5866	22.5757	22.0283	21.9615	22.1199	22.116							+	+	CymRSA_MC_CymRSA_MU;pScrhaB2_BR_pSCRHAB2_BU	1.55637	0.120632	0.198073	4.01288	2.26717	0.062177	-0.260829	-7.25379	4.68465	0	1.34112	47.4034	3.0541
22.9444	22.9147	23.1537	22.9511	23.053	23.1493	23.1702	23.108	23.3023	23.1839	23.3982	23.3637	23.7988	23.7597	23.7284	23.8013	23.6557	23.8048	23.6615	23.6527	23.3019	23.318	23.3102	23.3634	22.8969	22.8695	22.9979	22.9307							+	+	CymRSA_MC_CymRSA_MU;pScrhaB2_BR_pSCRHAB2_BU	1.17958	0.17867	0.12919	2.83104	1.44548	0.104786	-0.191868	-3.63557	3.64651	0.010875	0.848295	21.3231	2.52389
21.8422	21.8842	21.8042	21.9312	21.9636	22.0812	21.9371	22.1272	22.161	22.2266	22.1838	22.2148	22.8207	22.7645	22.6486	22.7321	22.6703	22.7033	22.5966	22.5877	22.1537	22.2219	22.1191	22.2177	21.6343	21.6486	21.8779	21.8672							+	+	CymRSA_MC_CymRSA_MU;pScrhaB2_BR_pSCRHAB2_BU	2.39471	0.0664054	0.161803	8.03196	1.80124	0.083332	-0.169266	-4.95208	2.66252	0.0162294	0.984475	9.92618	3.15326
22.3619	22.477	22.4959	22.4308	22.3966	22.4528	22.5727	22.5485	22.8915	22.7299	22.8191	22.8328	23.379	23.2572	23.2585	23.327	23.5245	23.6489	23.4104	23.2937	23.0155	22.8577	22.8632	22.7863	22.3046	22.1697	22.3702	22.2896				ANKrepeat			+	+	CymRSA_MC_CymRSA_MU;pScrhaB2_BR_pSCRHAB2_BU	0.722503	0.324975	0.0512671	1.69082	1.97327	0.0725836	-0.32565	-5.71396	3.70623	0.012	1.02188	22.3284	2.48721
21.5657	21.575	21.7184	21.7209	21.7185	21.5328	21.7788	21.8881	21.8946	21.9036	21.9014	21.9613	22.3271	22.407	22.3254	22.3752	22.31	22.4484	22.3075	22.3047	21.8514	22.002	22.0275	22.0881	21.5817	21.5534	21.7572	21.659							+	+	CymRSA_MC_CymRSA_MU;pScrhaB2_BR_pSCRHAB2_BU	0.746768	0.313203	0.0845418	1.74595	1.1856	0.134325	-0.185672	-2.84788	2.93093	0.0134043	0.720816	12.2468	1.99213
26.2624	26.3138	26.3491	26.3906	26.2901	26.3194	26.3543	26.4414	26.4334	26.4409	26.5125	26.5033	26.3791	26.4282	26.5339	26.4753	27.1671	27.1235	27.1423	27.112	26.547	26.5257	26.6013	26.5044	26.2414	26.3184	26.2939	26.2858							+	+	CymRSA_MC_CymRSA_MU;pScrhaB2_BR_pSCRHAB2_BU	0.881173	0.257141	0.0223527	2.0602	1.9773	0.0733619	-0.12121	-5.73294	2.00794	0.026723	0.16928	5.87911	4.24648
22.0292	21.6942	21.2598	21.1956	21.3704	20.9402	20.8107	21.4305	20.8387	20.8366	21.0702	20.8927	20.8678	21.0918	20.7491	21.0717	22.2739	22.3603	21.7857	21.578	21.0352	21.2476	21.1794	21.432	21.9323	20.5011	21.6544	20.5151				TPRrepeat						0.78017	0.297958	-0.406726	-1.82258	0.495762	0.363265	0.228389	1.19091	0.167811	0.533477	-0.205635	-0.455807	1.27242
23.1471	23.2052	23.2116	23.2209	23.3865	23.2575	23.3582	23.3703	23.5284	23.4537	23.5143	23.6022	23.4281	23.3909	23.4816	23.413	24.1178	24.1715	24.1603	24.0732	23.5801	23.5858	23.5331	23.5718	23.322	23.2006	23.2445	23.1491				Membrane;Transmembrane;Transmembranehelix		+	+	+	CymRSA_MC_CymRSA_MU;pBBR1_PR_pBBR1_PU;pScrhaB2_BR_pSCRHAB2_BU	1.50866	0.129082	0.14692	3.84721	2.52811	0.0510857	-0.181525	-8.92828	1.98362	0.0262885	0.199338	5.76284	3.59393
20.5788	20.4444	20.5852	20.3291	20.6392	20.7842	20.5648	20.4542	20.2521	20.641	20.253	20.4357	20.4807	20.5215	20.6815	20.6241	20.5544	20.5476	20.7637	20.7397	20.3268	20.2867	20.337	20.1669	20.575	20.5822	20.0795	20.6331		cellular aromatic compound metabolic process;cellular metabolic process;cellular nitrogen compound metabolic process;cellular process;DNA metabolic process;DNA recombination;DNA transposition;heterocycle metabolic process;macromolecule metabolic process;metabolic process;nitrogen compound metabolic process;nucleic acid metabolic process;nucleobase-containing compound metabolic process;organic cyc…	binding;catalytic activity;catalytic activity, acting on a nucleic acid;catalytic activity, acting on DNA;DNA binding;nucleic acid binding;organic cyclic compound binding;transposase activity	Plasmid				+	pScrhaB2_BR_pSCRHAB2_BU	0.698016	0.334052	0.126226	1.6356	1.0916	0.148261	0.215162	2.59127	0.255948	0.414552	0.109476	0.663054	1.72941
21.3145	21.2559	21.4014	21.1889	21.5029	21.372	21.4671	21.3578	21.6336	21.5808	21.6728	21.7371	21.6047	21.6421	21.5903	21.5783	22.2873	22.3413	22.1414	22.281	21.6845	21.5987	21.6667	21.5467	21.3338	21.3727	21.259	21.2318							+	+	CymRSA_MC_CymRSA_MU;pScrhaB2_BR_pSCRHAB2_BU	1.78377	0.0984599	0.134768	4.87976	1.66072	0.0914189	-0.231118	-4.39411	3.20541	0.0125625	0.304492	15.1603	2.68258
22.4653	23.5799	22.3868	23.4239	24.6876	21.7646	22.4113	23.1784	24.1512	23.3744	22.1948	23.849	23.1928	22.3497	22.9475	22.0548	23.2549	23.5102	23.0962	21.2898	22.3416	23.1301	23.221	23.0714	22.7419	22.8452	23.3553	22.9923			adenyl nucleotide binding;adenyl ribonucleotide binding;anion binding;ATP binding;ATP hydrolysis activity;binding;carbohydrate derivative binding;catalytic activity;heterocyclic compound binding;hydrolase activity;hydrolase activity, acting on acid anhydrides;hydrolase activity, acting on acid anhydrides, in phosphorus-containing anhydrides;ion binding;nucleoside phosphate binding;nucleotide bind…	Transposableelement						0.0182328	0.96659	0.0465083	0.0559677	0.312997	0.509835	-0.381864	-0.791597	0.498589	0.248401	-0.347466	-1.19704	0.0917188
22.3569	22.5344	22.3091	22.3608	22.5407	22.5189	22.6337	22.5833	22.5854	22.5988	22.6692	22.753	23.0758	23.0725	22.9679	22.9725	23.4338	23.4682	23.1904	23.1563	22.3843	22.3608	22.3648	22.292	22.4147	22.4758	22.3473	22.2774			adenyl nucleotide binding;adenyl ribonucleotide binding;anion binding;ATP binding;ATP hydrolysis activity;ATP-dependent activity;binding;carbohydrate derivative binding;catalytic activity;catalytic activity, acting on a nucleic acid;catalytic activity, acting on a protein;helicase activity;heterocyclic compound binding;hydrolase activity;hydrolase activity, acting on acid anhydrides;hydrolase act…				+	+	CymRSA_MC_CymRSA_MU;pScrhaB2_BR_pSCRHAB2_BU	1.0605	0.200813	0.178847	2.50924	1.12933	0.140752	-0.0824199	-2.69269	4.06994	0.0122143	0.643387	29.5488	3.09918
22.4584	22.4862	22.6437	22.4876	22.7785	22.8189	22.7996	23.0521	22.6487	22.7169	22.849	22.8826	23.1573	23.2222	23.1465	23.0699	23.8688	24.1013	24.0504	23.8823	22.6991	22.6308	22.6333	22.6976	22.7056	22.6842	22.6896	22.5775							+	+	CymRSA_MC_CymRSA_MU;pScrhaB2_BR_pSCRHAB2_BU	1.57742	0.116693	0.343301	4.08768	0.787763	0.214776	0.087976	1.84012	3.81609	0.009	0.484713	24.302	3.34181
21.4996	21.6678	21.7043	21.6218	21.6824	21.8121	21.6785	21.877	21.9027	21.9486	21.9515	21.8441	21.6978	21.656	21.7857	21.7753	21.883	21.9007	21.9209	21.8219	21.5238	21.6941	21.7322	21.543	21.6661	21.6975	21.6816	21.7787		biological process involved in interaction with host;biological process involved in interspecies interaction between organisms;biological process involved in symbiotic interaction;cellular aromatic compound metabolic process;cellular metabolic process;cellular nitrogen compound metabolic process;cellular process;DNA integration;DNA metabolic process;DNA recombination;entry into host;establishment…	binding;DNA binding;nucleic acid binding;organic cyclic compound binding	DNAintegration;DNArecombination;Viralgenomeintegration;Virusentryintohostcell				+	pScrhaB2_BR_pSCRHAB2_BU	0.992884	0.22001	0.139151	2.33534	0.95087	0.17472	-0.149205	-2.23019	0.287331	0.388846	0.0227323	0.734169	2.15868
16.2543	18.5436	19.804	15.5024	16.1013	16.8624	20.5092	20.7033	20.2735	21.0075	20.6926	20.6382	16.6824	17.8554	15.6914	20.821	16.4572	16.6827	16.4443	19.3903	19.77	19.9694	16.007	16.2081	18.1356	16.7618	20.5619	20.8541		alpha-amino acid metabolic process;amino acid metabolic process;biosynthetic process;carbohydrate derivative biosynthetic process;carbohydrate derivative metabolic process;carbohydrate metabolic process;carboxylic acid metabolic process;cellular metabolic process;cellular process;glutamine family amino acid metabolic process;glutamine metabolic process;metabolic process;nitrogen compound metaboli…	binding;carbohydrate derivative binding;catalytic activity;glutamine-fructose-6-phosphate transaminase (isomerizing) activity;L-glutamine aminotransferase activity;transaminase activity;transferase activity;transferase activity, transferring nitrogenous groups	Aminotransferase;Cytoplasm;Glutamineamidotransferase;Repeat;Transferase						0.267017	0.646454	1.01797	0.688261	0.761831	0.222564	-2.10891	-1.78039	0.415423	0.29599	-1.31582	-1.01654	0.174547
21.4947	21.6662	21.793	21.862	21.3912	21.7787	21.7874	21.729	21.8178	21.7451	21.8098	22.0319	21.0631	21.2433	21.0306	21.2839	21.7614	21.6649	21.6914	21.8225	21.4605	21.6744	21.6209	21.6141	21.6612	21.7199	21.6774	21.6725			2 iron, 2 sulfur cluster binding;binding;catalytic activity;cation binding;ion binding;iron-sulfur cluster binding;metal cluster binding;metal ion binding;oxidoreductase activity	Oxidoreductase			+		CymRSA_MC_CymRSA_MU	0.22164	0.692313	-0.0323777	-0.583903	0.693686	0.250263	-0.179574	-1.62588	2.54036	0.0205422	-0.527528	-9.01519	0.879164
25.0862	25.0205	24.9912	25.1175	25.2204	25.0066	25.2656	25.107	25.0021	24.9604	24.9768	25.1459	24.948	24.8231	24.7604	24.5929	25.042	25.2348	24.9217	25.1114	25.1585	25.2193	25.0772	25.1487	25.1041	24.9819	25.2214	24.6455		ATP synthesis coupled electron transport;cellular metabolic process;cellular process;electron transport chain;generation of precursor metabolites and energy;metabolic process;respiratory electron transport chain	active transmembrane transporter activity;binding;catalytic activity;electron transfer activity;NAD(P)H dehydrogenase (quinone) activity;NADH dehydrogenase (quinone) activity;NADH dehydrogenase (ubiquinone) activity;NADH dehydrogenase activity;oxidoreductase activity;oxidoreductase activity, acting on NAD(P)H;oxidoreductase activity, acting on NAD(P)H, quinone or similar compound as acceptor;oxid…	Membrane;NADP;Oxidoreductase;Plastoquinone;Quinone;Transmembrane;Transmembranehelix						0.590444	0.381509	0.0960555	1.39714	0.727229	0.236147	0.128623	1.70152	0.998444	0.0984663	-0.207095	-2.34942	0.816251
20.1464	20.2201	20.4183	20.5708	20.7437	20.7207	20.2456	20.1985	20.496	20.5851	20.1442	20.4066	20.4428	20.0905	20.1476	20.4246	20.8217	20.3209	20.477	20.6045	19.9313	20.0933	20.2333	20.2112	20.0891	20.6048	20.2071	20.0122		ATP synthesis coupled electron transport;cellular metabolic process;cellular process;electron transport chain;generation of precursor metabolites and energy;metabolic process;respiratory electron transport chain	binding;catalytic activity;NAD(P)H dehydrogenase (quinone) activity;NADH dehydrogenase (quinone) activity;NADH dehydrogenase activity;oxidoreductase activity;oxidoreductase activity, acting on NAD(P)H;oxidoreductase activity, acting on NAD(P)H, quinone or similar compound as acceptor;quinone binding	Cellinnermembrane;Cellmembrane;Membrane;NAD;Quinone;Translocase;Transmembrane;Transmembranehelix;Transport;Ubiquinone						0.216823	0.699436	0.138252	0.572651	0.276131	0.54675	0.069159	0.708913	0.0770904	0.722451	0.0480614	0.223705	1.17875
22.4542	21.8247	21.5798	21.8104	22.1107	21.9774	21.9808	22.2176	22.2009	22.0236	22.0022	22.09	21.9707	21.8409	21.3744	21.7663	22.2513	22.3236	21.7098	22.0322	21.734	22.1437	22.1154	21.8788	22.1663	22.1044	22.2853	21.9428			active transmembrane transporter activity;binding;catalytic activity;electron transfer activity;NAD(P)H dehydrogenase (quinone) activity;NADH dehydrogenase (quinone) activity;NADH dehydrogenase (ubiquinone) activity;NADH dehydrogenase activity;oxidoreductase activity;oxidoreductase activity, acting on NAD(P)H;oxidoreductase activity, acting on NAD(P)H, quinone or similar compound as acceptor;oxid…	Cellmembrane;Membrane;NAD;Oxidoreductase;Quinone;Transmembrane;Transmembranehelix						0.351071	0.558559	0.154351	0.875851	0.0537451	0.884856	-0.00752354	-0.159237	0.938573	0.109736	-0.386625	-2.1998	0.220775
26.0784	26.0984	26.2252	26.2305	25.9841	26.0864	26.2179	26.0292	26.1297	26.1083	26.0813	26.1076	25.8119	25.8435	25.8315	25.8333	26.1405	26.1759	26.1488	26.1542	26.0748	26.225	26.1848	26.1833	26.1803	26.2545	26.2248	26.21			4 iron, 4 sulfur cluster binding;binding;catalytic activity;cation binding;ion binding;iron ion binding;iron-sulfur cluster binding;metal cluster binding;metal ion binding;NAD(P)H dehydrogenase (quinone) activity;NADH dehydrogenase (quinone) activity;NADH dehydrogenase activity;oxidoreductase activity;oxidoreductase activity, acting on NAD(P)H;oxidoreductase activity, acting on NAD(P)H, quinone o…	4Fe-4S;Cellinnermembrane;Cellmembrane;Iron;Iron-sulfur;Membrane;Metal-binding;NAD;Quinone;Repeat;Translocase;Ubiquinone			+		CymRSA_MC_CymRSA_MU	0.740026	0.314988	-0.0787153	-1.73059	0.167231	0.683602	-0.0273566	-0.454395	4.49775	0.0135	-0.387346	-41.0612	0.169643
22.5777	22.4127	22.5387	22.3232	22.4589	22.4339	22.4111	22.4662	22.3812	22.3147	22.2096	22.3608	22.2237	22.2941	22.3192	22.233	22.4684	22.4688	22.2934	22.3944	22.3132	22.2849	22.2637	22.2978	22.4887	22.5975	22.409	22.2381			binding;catalytic activity;oxidoreductase activity;oxidoreductase activity, acting on NAD(P)H;oxidoreductase activity, acting on NAD(P)H, quinone or similar compound as acceptor;quinone binding	Cellinnermembrane;Cellmembrane;Membrane;NAD;Quinone;Translocase;Transmembrane;Transmembranehelix;Ubiquinone						0.113555	0.822338	-0.0205841	-0.320059	1.74757	0.0837807	0.125913	4.73259	0.993776	0.098916	-0.165825	-2.3376	1.37519
27.4172	27.3002	27.4199	27.2621	27.1603	27.2803	27.3427	27.3607	27.3025	27.2931	27.2834	27.2808	27.0529	27.026	26.9967	26.9892	27.2977	27.2787	27.2026	27.2351	27.285	27.2638	27.2967	27.2662	27.3228	27.3708	27.3392	27.3019		ATP synthesis coupled electron transport;cellular metabolic process;cellular process;electron transport chain;generation of precursor metabolites and energy;metabolic process;respiratory electron transport chain	2 iron, 2 sulfur cluster binding;4 iron, 4 sulfur cluster binding;active transmembrane transporter activity;binding;catalytic activity;cation binding;electron transfer activity;ion binding;iron-sulfur cluster binding;metal cluster binding;metal ion binding;NAD(P)H dehydrogenase (quinone) activity;NADH dehydrogenase (quinone) activity;NADH dehydrogenase (ubiquinone) activity;NADH dehydrogenase act…	2Fe-2S;4Fe-4S;Iron;Iron-sulfur;Metal-binding;NAD;Quinone;Translocase			+		CymRSA_MC_CymRSA_MU	0.344918	0.562617	-0.0638571	-0.862299	0.0260429	0.938553	-0.00397921	-0.0792877	3.44118	0.012169	-0.317473	-18.1964	0.387913
27.0011	26.9403	26.9727	27.0476	26.9924	26.9725	27.0009	27.0693	26.9577	26.9337	26.946	26.8953	26.5984	26.6095	26.584	26.4632	26.9124	26.9968	26.9175	26.8883	26.9499	26.9932	26.9782	26.929	26.9931	26.9635	27.0952	26.8234			4 iron, 4 sulfur cluster binding;active transmembrane transporter activity;adenyl nucleotide binding;anion binding;binding;carbohydrate derivative binding;catalytic activity;cation binding;electron transfer activity;FMN binding;heterocyclic compound binding;ion binding;iron-sulfur cluster binding;metal cluster binding;metal ion binding;NAD binding;NAD(P)H dehydrogenase (quinone) activity;NADH deh…	4Fe-4S;Flavoprotein;FMN;Iron;Iron-sulfur;Metal-binding;NAD;Oxidoreductase;Quinone;Translocase			+		CymRSA_MC_CymRSA_MU	0.846852	0.269708	0.018363	1.97838	0.972325	0.170081	0.0756063	2.28362	2.8046	0.0121183	-0.405015	-11.0961	1.05835
25.2074	25.165	24.9291	25.0541	24.8956	24.9764	24.8103	25.1472	24.9658	24.9166	24.917	24.8054	24.7825	24.8431	24.9733	24.997	25.1742	25.1919	25.1521	25.0769	24.8445	25.0905	25.2133	25.0221	25.2418	25.1565	25.3823	25.2705			2 iron, 2 sulfur cluster binding;binding;catalytic activity;cation binding;ion binding;iron-sulfur cluster binding;metal cluster binding;metal ion binding;oxidoreductase activity	2Fe-2S;Iron;Iron-sulfur;Metal-binding			+		CymRSA_MC_CymRSA_MU	0.659779	0.348713	-0.13154	-1.55014	0.20808	0.622264	0.0561605	0.552132	2.46908	0.0192851	-0.363809	-8.52072	0.543658
27.6074	27.4602	27.5696	27.5009	27.4289	27.4633	27.544	27.615	27.4079	27.4486	27.3869	27.4507	27.2558	27.2869	27.2581	27.1518	27.5659	27.4935	27.3066	27.4321	27.4789	27.4672	27.4601	27.4086	27.5171	27.5192	27.4841	27.4774			adenyl nucleotide binding;binding;catalytic activity;heterocyclic compound binding;NAD binding;NAD(P)H dehydrogenase (quinone) activity;NADH dehydrogenase (quinone) activity;NADH dehydrogenase activity;nucleoside phosphate binding;nucleotide binding;organic cyclic compound binding;oxidoreductase activity;oxidoreductase activity, acting on NAD(P)H;oxidoreductase activity, acting on NAD(P)H, quinon…	Cellinnermembrane;Cellmembrane;Membrane;NAD;Quinone;Translocase;Transport;Ubiquinone			+		CymRSA_MC_CymRSA_MU	0.129163	0.802387	-0.0217094	-0.35994	0.923363	0.180246	0.0892706	2.16246	2.84833	0.012962	-0.261338	-11.4821	0.0264964
26.8484	26.8053	26.7834	26.7786	26.6786	26.7107	26.5039	26.815	26.331	26.3073	26.639	26.3736	26.3295	26.4106	26.3852	26.1627	26.7191	26.6785	26.1232	26.5032	26.4419	26.6583	26.5889	26.6088	26.7276	26.4009	26.7075	26.2975			active transmembrane transporter activity;binding;catalytic activity;electron transfer activity;NAD(P)H dehydrogenase (quinone) activity;NADH dehydrogenase (quinone) activity;NADH dehydrogenase (ubiquinone) activity;NADH dehydrogenase activity;oxidoreductase activity;oxidoreductase activity, acting on NAD(P)H;oxidoreductase activity, acting on NAD(P)H, quinone or similar compound as acceptor;oxid…	Cellinnermembrane;Cellmembrane;Membrane;NAD;Quinone;Translocase;Transport;Ubiquinone						0.818408	0.280573	-0.126856	-1.91143	0.841115	0.199069	0.264341	1.96482	0.976454	0.102656	-0.211377	-2.29397	0.16267
25.1611	25.2024	25.2541	25.1641	24.8759	25.2795	25.2538	25.222	25.0554	25.0407	25.1065	24.933	24.9759	25.011	24.9603	24.9708	25.2822	25.1657	25.0701	25.2159	25.0493	25.0687	25.2558	25.1826	25.1608	25.2054	25.1791	25.2007			4 iron, 4 sulfur cluster binding;active transmembrane transporter activity;binding;catalytic activity;cation binding;electron transfer activity;ion binding;iron ion binding;iron-sulfur cluster binding;metal cluster binding;metal ion binding;NAD(P)H dehydrogenase (quinone) activity;NADH dehydrogenase (quinone) activity;NADH dehydrogenase (ubiquinone) activity;NADH dehydrogenase activity;oxidoreduc…	4Fe-4S;Cellinnermembrane;Cellmembrane;Iron;Iron-sulfur;Membrane;Metal-binding;NAD;Quinone;Translocase;Transport;Ubiquinone			+		CymRSA_MC_CymRSA_MU	0.16418	0.755137	-0.0376248	-0.446957	0.48897	0.366621	0.123872	1.17617	3.55056	0.00907826	-0.206988	-19.801	0.189581
24.1333	24.0512	23.7524	23.6824	24.2486	23.8518	23.3347	23.4285	23.5034	23.363	23.1573	23.2631	23.0172	23.0056	22.8525	22.6796	23.8239	23.7675	23.2315	23.5641	23.6379	23.2041	23.5249	23.5256	23.9844	23.7483	23.5706	23.0134			active transmembrane transporter activity;binding;catalytic activity;electron transfer activity;NAD(P)H dehydrogenase (quinone) activity;NADH dehydrogenase (quinone) activity;NADH dehydrogenase (ubiquinone) activity;NADH dehydrogenase activity;oxidoreductase activity;oxidoreductase activity, acting on NAD(P)H;oxidoreductase activity, acting on NAD(P)H, quinone or similar compound as acceptor;oxid…	Cellinnermembrane;Cellmembrane;Membrane;NAD;Quinone;Translocase;Transmembrane;Transmembranehelix;Transport;Ubiquinone			+		CymRSA_MC_CymRSA_MU	0.724173	0.324595	-0.188978	-1.6946	1.18214	0.134173	0.394176	2.83819	1.87173	0.0308502	-0.690464	-5.25315	0.270418
26.1536	26.0103	25.9925	26.0217	26.1101	25.841	26.0349	26.1028	26.0515	26.005	26.0472	26.097	25.7417	25.801	25.9066	25.9398	26.1774	26.1584	26.2196	25.8952	26.0898	26.0059	26.0659	25.9462	26.1021	26.1598	25.9484	26.1666		ADP catabolic process;ADP metabolic process;aromatic compound catabolic process;ATP metabolic process;biosynthetic process;carbohydrate biosynthetic process;carbohydrate catabolic process;carbohydrate derivative catabolic process;carbohydrate derivative metabolic process;carbohydrate metabolic process;carboxylic acid metabolic process;catabolic process;cellular aromatic compound metabolic process…	catalytic activity;intramolecular oxidoreductase activity;intramolecular oxidoreductase activity, interconverting aldoses and ketoses;isomerase activity;triose-phosphate isomerase activity	Cytoplasm;Gluconeogenesis;Glycolysis;Isomerase						0.146428	0.780735	-0.022368	-0.403235	0.222438	0.604008	-0.0279737	-0.585763	1.33421	0.0595399	-0.246964	-3.28296	0.762536
25.76	25.7754	25.8523	25.8344	25.665	25.6795	25.7442	25.6475	25.8073	25.7267	25.6623	25.6926	25.2608	25.3386	25.2136	25.1494	26.2987	26.3377	26.2616	26.2249	25.5354	25.5759	25.6065	25.6427	25.684	25.7097	25.8208	25.8264			catalytic activity;oxidoreductase activity				+	+	CymRSA_MC_CymRSA_MU;pScrhaB2_BR_pSCRHAB2_BU	1.93164	0.0908158	-0.121488	-5.52103	0.330288	0.490914	-0.038198	-0.829981	2.24525	0.0240706	-0.519629	-7.12724	3.24618
26.7434	26.7024	26.7036	26.7315	26.8036	26.763	26.752	26.962	26.7415	26.7262	26.6553	26.7329	26.6244	26.6372	26.6768	26.6501	26.6978	26.6724	26.8246	26.7268	26.8537	26.8517	26.747	26.7458	26.8216	26.8342	26.7998	26.843		aromatic compound catabolic process;biological regulation;catabolic process;cellular aromatic compound metabolic process;cellular catabolic process;cellular metabolic process;cellular nitrogen compound catabolic process;cellular nitrogen compound metabolic process;cellular process;heterocycle catabolic process;heterocycle metabolic process;macromolecule catabolic process;macromolecule metabolic p…	binding;catalytic activity;cation binding;ion binding;magnesium ion binding;metal ion binding;nucleic acid binding;nucleotidyltransferase activity;organic cyclic compound binding;polyribonucleotide nucleotidyltransferase activity;RNA binding;transferase activity;transferase activity, transferring phosphorus-containing groups	Cytoplasm;Magnesium;Metal-binding;Nucleotidyltransferase;RNA-binding;Transferase			+		CymRSA_MC_CymRSA_MU	0.975382	0.220988	0.0999208	2.29128	1.05	0.154367	0.106165	2.48183	2.63912	0.0175844	-0.177526	-9.74515	0.474641
28.12	28.0945	28.242	28.2571	28.0495	28.2723	28.1644	28.1014	28.0855	28.1463	28.1424	28.1197	28.2196	28.2329	28.1644	28.2125	28.1891	28.1468	28.1717	28.2366	28.2546	28.2703	28.3487	28.3505	28.2195	28.4224	28.1738	28.3914		amide biosynthetic process;amide metabolic process;biosynthetic process;cellular biosynthetic process;cellular metabolic process;cellular nitrogen compound biosynthetic process;cellular nitrogen compound metabolic process;cellular process;macromolecule biosynthetic process;macromolecule metabolic process;metabolic process;nitrogen compound metabolic process;organic substance biosynthetic process;…	binding;nucleic acid binding;organic cyclic compound binding;RNA binding;rRNA binding;structural constituent of ribosome;structural molecule activity	Ribonucleoprotein;Ribosomalprotein;RNA-binding;rRNA-binding				+	pScrhaB2_BR_pSCRHAB2_BU	0.159365	0.763877	-0.0315042	-0.435172	0.248289	0.577415	0.0234294	0.645524	0.778635	0.145598	-0.0944147	-1.81903	1.86967
22.2237	22.2106	22.209	22.2882	22.2569	22.2637	22.186	22.2339	22.2738	22.3102	22.2358	22.2418	22.27	22.2963	22.2751	22.2672	22.3868	22.325	22.3901	22.3742	22.289	22.3524	22.2297	22.2733	22.3284	22.3997	22.2623	22.3286										0.0295585	0.949126	0.00222302	0.089666	1.1984	0.131222	-0.0303116	-2.88388	0.931585	0.110631	-0.0525975	-2.18261	0.898149
24.146	24.2493	24.5172	24.4998	24.0377	24.3359	24.331	24.2078	24.4902	24.4274	24.5231	24.5276	24.1873	24.237	24.2963	24.3312	24.5491	24.7024	24.674	24.5671	24.364	24.5105	24.2579	24.3783	24.3456	24.2927	24.3734	24.2965				Lipoprotein;Signal				+	pScrhaB2_BR_pSCRHAB2_BU	0.665625	0.347974	-0.124955	-1.56315	1.3626	0.11389	-0.263968	-3.3706	0.690056	0.173215	-0.064126	-1.61774	1.6394
21.9091	22.0206	21.9618	21.8588	22.0692	22.0879	22.1146	21.953	21.935	21.9383	22.31	22.4371	22.3895	22.3029	22.2544	22.3074	22.3305	22.3665	21.9763	22.1088	22.1251	22.2388	22.2066	22.1772	21.8889	21.9862	21.7501	21.8796		carbon utilization;response to external stimulus;response to extracellular stimulus;response to nutrient levels;response to stimulus	binding;carbonate dehydratase activity;carbon-oxygen lyase activity;catalytic activity;cation binding;hydro-lyase activity;ion binding;lyase activity;metal ion binding;transition metal ion binding;zinc ion binding	Lyase;Zinc			+		CymRSA_MC_CymRSA_MU	1.8721	0.0886154	0.118607	5.25475	0.252411	0.573512	-0.0989356	-0.654967	2.66656	0.0163108	0.437346	9.95779	0.0289131
24.5236	24.53	24.6268	24.5712	24.4676	24.5841	24.6529	24.7066	24.6652	24.6261	24.6164	24.6417	24.7296	24.7421	24.742	24.7676	24.6416	24.6894	24.7076	24.774	24.5701	24.6499	24.6356	24.5896	24.6641	24.8075	24.6864	24.7113		alpha-amino acid biosynthetic process;alpha-amino acid metabolic process;amino acid biosynthetic process;amino acid metabolic process;biosynthetic process;branched-chain amino acid biosynthetic process;branched-chain amino acid metabolic process;carboxylic acid biosynthetic process;carboxylic acid metabolic process;cellular biosynthetic process;cellular metabolic process;cellular process;leucine …	2-isopropylmalate synthase activity;acetyl-CoA C-acetyltransferase activity;acetyl-CoA C-acyltransferase activity;acetyltransferase activity;acyltransferase activity;acyltransferase activity, acyl groups converted into alkyl on transfer;acyltransferase activity, transferring groups other than amino-acyl groups;binding;C-acetyltransferase activity;C-acyltransferase activity;catalytic activity;cati…	Amino-acidbiosynthesis;Branched-chainaminoacidbiosynthesis;Cytoplasm;Leucinebiosynthesis;Manganese;Metal-binding;Transferase						0.412993	0.500702	0.0399256	1.01126	0.222917	0.603453	-0.0345378	-0.586879	0.360598	0.330322	0.0279918	0.896793	1.20036
23.0311	22.9145	22.7714	22.9283	23.1426	23.0183	22.8295	23.2979	23.028	23.0357	22.898	22.9616	23.034	23.0545	23.186	23.0644	23.0911	22.9362	23.0856	22.9819	23.0385	23.0241	22.9084	22.8635	23.0592	22.9669	23.0985	23.0524		biosynthetic process;cellular lipid metabolic process;cellular metabolic process;cellular process;lipid biosynthetic process;lipid metabolic process;metabolic process;organic substance biosynthetic process;organic substance metabolic process;organophosphate biosynthetic process;organophosphate metabolic process;phosphate-containing compound metabolic process;phospholipid biosynthetic process;phos…	catalytic activity;CDP-alcohol phosphatidyltransferase activity;CDP-diacylglycerol-serine O-phosphatidyltransferase activity;phosphotransferase activity, for other substituted phosphate groups;transferase activity;transferase activity, transferring phosphorus-containing groups	Membrane;Transferase;Transmembrane;Transmembranehelix						0.969642	0.224202	0.16075	2.27691	0.412309	0.420926	0.0912275	1.00977	0.607859	0.203251	0.040484	1.43537	0.473112
25.026	24.9853	25.0594	25.1764	25.1619	25.1002	24.964	25.0243	24.9979	24.8869	24.9222	24.9541	24.9539	25.0147	24.905	24.8292	25.0065	24.875	24.8159	24.9678	24.9573	24.8724	24.7949	24.9882	24.9746	25.0362	24.8844	24.843		biosynthetic process;cellular biosynthetic process;cellular lipid metabolic process;cellular metabolic process;cellular process;glycerolipid biosynthetic process;glycerolipid metabolic process;glycerophospholipid biosynthetic process;glycerophospholipid metabolic process;lipid biosynthetic process;lipid metabolic process;metabolic process;organic substance biosynthetic process;organic substance m…	carbon-carbon lyase activity;carboxy-lyase activity;catalytic activity;lyase activity;phosphatidylserine decarboxylase activity	Cellmembrane;Decarboxylase;Lipidbiosynthesis;Lipidmetabolism;Lyase;Membrane;Phospholipidbiosynthesis;Phospholipidmetabolism;Pyruvate;Zymogen						0.00368062	0.992728	0.000837803	0.0114805	1.25885	0.125318	0.122324	3.05754	0.356559	0.332695	-0.00884342	-0.887919	0.356738
27.3877	27.2707	27.308	27.3129	27.2002	27.2555	27.3018	27.3576	27.3243	27.2501	27.2394	27.2675	27.2515	27.1537	27.0749	27.145	27.3509	27.3165	27.1813	27.3132	27.3116	27.317	27.249	27.2842	27.3337	27.2678	27.399	27.2819		alpha-amino acid biosynthetic process;alpha-amino acid metabolic process;amino acid biosynthetic process;amino acid metabolic process;biosynthetic process;branched-chain amino acid biosynthetic process;branched-chain amino acid metabolic process;carboxylic acid biosynthetic process;carboxylic acid metabolic process;cellular biosynthetic process;cellular metabolic process;cellular process;isoleuci…	adenyl nucleotide binding;binding;catalytic activity;cation binding;heterocyclic compound binding;ion binding;ketol-acid reductoisomerase activity;magnesium ion binding;metal ion binding;NADP binding;nucleoside phosphate binding;nucleotide binding;organic cyclic compound binding;oxidoreductase activity;oxidoreductase activity, acting on CH-OH group of donors;oxidoreductase activity, acting on the…	Amino-acidbiosynthesis;Branched-chainaminoacidbiosynthesis;Magnesium;Metal-binding;NADP;Oxidoreductase						0.321958	0.58823	-0.0410414	-0.811517	0.0602646	0.868943	0.00844669	0.177487	1.24543	0.0685533	-0.164315	-3.01844	0.000575241
25.5645	25.7464	26.0248	25.6924	25.5247	25.7216	25.8657	25.9541	25.6785	25.6563	25.9283	25.8875	25.4724	25.5935	25.5384	25.3865	25.6935	25.8943	25.5997	25.7231	25.7101	25.8927	25.8024	25.7164	25.4714	25.5873	25.93	25.6766		alpha-amino acid biosynthetic process;alpha-amino acid metabolic process;amino acid biosynthetic process;amino acid metabolic process;biosynthetic process;branched-chain amino acid biosynthetic process;branched-chain amino acid metabolic process;carboxylic acid biosynthetic process;carboxylic acid metabolic process;cellular biosynthetic process;cellular metabolic process;cellular process;isoleuci…	acetolactate synthase activity;acetolactate synthase regulator activity;catalytic activity;enzyme regulator activity;molecular function regulator activity;transferase activity;transketolase or transaldolase activity	Amino-acidbiosynthesis;Branched-chainaminoacidbiosynthesis;Transferase						0.0351364	0.938924	0.00946236	0.105988	0.142798	0.721478	-0.0211244	-0.394199	0.708971	0.167274	-0.168628	-1.66025	0.431041
25.0021	24.9743	25.0219	24.8962	24.8597	25.0038	25.0851	24.9721	25.0633	25.0484	25.0283	24.9924	24.9152	24.9854	24.9375	24.8842	25.1206	25.1391	25.0034	25.0222	25.0076	24.9739	24.9972	25.0078	24.9469	25.0022	25.0556	25.021		alpha-amino acid biosynthetic process;alpha-amino acid metabolic process;amino acid biosynthetic process;amino acid metabolic process;biosynthetic process;branched-chain amino acid biosynthetic process;branched-chain amino acid metabolic process;carboxylic acid biosynthetic process;carboxylic acid metabolic process;cellular biosynthetic process;cellular metabolic process;cellular process;isoleuci…	acetolactate synthase activity;anion binding;binding;catalytic activity;cation binding;flavin adenine dinucleotide binding;heterocyclic compound binding;ion binding;magnesium ion binding;metal ion binding;nucleoside phosphate binding;nucleotide binding;organic cyclic compound binding;quaternary ammonium group binding;small molecule binding;sulfur compound binding;thiamine pyrophosphate binding;tr…	Amino-acidbiosynthesis;Branched-chainaminoacidbiosynthesis;Magnesium;Metal-binding;Thiaminepyrophosphate;Transferase						0.0435562	0.926327	0.00659561	0.130303	0.392939	0.437568	-0.0529242	-0.967565	1.06118	0.0894882	-0.0758619	-2.51102	0.826635
23.4845	23.3553	23.4885	23.5436	23.1919	23.3536	23.531	23.4563	23.3275	23.329	23.3094	23.3894	23.3174	23.5506	23.382	23.3733	23.3674	23.4534	23.2755	23.2986	23.113	23.4701	23.4538	23.4331	23.3284	23.3883	23.5992	23.5398		aromatic compound biosynthetic process;biosynthetic process;cellular aromatic compound metabolic process;cellular biosynthetic process;cellular metabolic process;cellular nitrogen compound biosynthetic process;cellular nitrogen compound metabolic process;cellular process;DNA-templated transcription initiation;heterocycle biosynthetic process;heterocycle metabolic process;macromolecule biosyntheti…	binding;DNA binding;DNA-binding transcription factor activity;nucleic acid binding;organic cyclic compound binding;sigma factor activity;transcription regulator activity							0.472417	0.454713	-0.0847688	-1.14027	0.230452	0.595498	0.0443792	0.604392	0.262957	0.408434	-0.0581036	-0.679033	0.0658717
21.0071	20.0087	20.7904	21.9075	21.4212	21.3881	21.8688	22.5956	21.9637	23.0648	23.0425	23.0178	20.7875	20.3412	22.9423	23.1101	21.9334	20.4925	23.1314	20.2815	21.2261	21.7019	21.3528	16.6297	21.7716	22.263	21.623	22.2932				Membrane;Transmembrane;Transmembranehelix						1.60486	0.116208	0.889999	4.18671	1.32901	0.11813	-0.953783	-3.26707	0.0881173	0.694363	-0.192419	-0.253358	0.505731
22.2578	22.3138	22.3082	22.637	22.248	22.2282	22.5039	22.296	22.371	22.3718	22.2336	22.3083	22.1626	22.1632	22.1688	22.3535	22.3506	22.276	22.3972	22.2602	22.2814	22.4587	22.261	22.2488	22.4297	22.3654	22.5575	22.4966							+		CymRSA_MC_CymRSA_MU	0.204118	0.709508	-0.0601878	-0.542791	0.00728394	0.984882	-0.00215578	-0.0226279	1.75301	0.0364167	-0.250295	-4.75448	0.0414212
17.7524	19.5659	17.688	18.8676	18.3867	18.2846	18.7765	19.5973	18.8585	19.6806	19.7256	19.5206	17.7443	17.7974	19.3702	19.5889	18.8204	17.6836	19.4476	17.5141	17.6325	18.1535	17.7924	19.9543	18.4451	18.9201	18.4232	19.2273				Membrane;Transmembrane;Transmembranehelix						0.206592	0.706928	0.292818	0.548629	0.924562	0.180414	-0.685045	-2.16539	0.0946683	0.679321	-0.128738	-0.270754	0.0058211
23.9267	24.0126	23.9549	24.0021	23.9547	24.1603	23.9493	23.9251	23.8009	23.7133	23.8716	23.8641	24.2083	24.1127	24.2023	24.0293	24.0805	24.0258	23.7725	24.044	23.94	24.168	24.3095	24.125	23.9104	24.1619	23.9422	23.9786			binding;DNA binding;nucleic acid binding;organic cyclic compound binding	DNA-binding						0.184684	0.731626	0.0232863	0.496558	0.881474	0.189111	0.184865	2.06093	0.717975	0.165442	0.139895	1.68058	0.452827
23.1072	23.1391	23.2373	23.3632	23.0857	23.2069	23.2274	23.5314	23.0036	23.1341	23.17	23.1451	23.2393	23.0702	23.18	23.0065	23.0276	23.2142	23.2475	23.0728	23.1611	23.3819	23.0872	23.2016	23.2025	22.7258	23.238	22.9056		amine metabolic process;biological regulation;biosynthetic process;cellular aromatic compound metabolic process;cellular biosynthetic process;cellular metabolic process;cellular process;cytokinin biosynthetic process;cytokinin metabolic process;heterocycle metabolic process;hormone biosynthetic process;hormone metabolic process;metabolic process;nitrogen compound metabolic process;organic substan…	AMP nucleosidase activity;catalytic activity;hydrolase activity;hydrolase activity, acting on glycosyl bonds;hydrolase activity, hydrolyzing N-glycosyl compounds	Cytokininbiosynthesis;Hydrolase						0.485484	0.449146	0.0511522	1.16861	0.810488	0.207828	0.149656	1.89292	0.515674	0.239214	0.106038	1.23413	0.354149
22.245	22.2485	22.1356	22.3419	22.1897	22.3895	22.2873	22.3842	22.2077	22.3452	22.338	22.2911	22.3244	22.2533	22.3295	22.4329	22.3019	22.2983	22.3201	22.2492	22.2382	22.2971	22.2746	22.3412	22.1953	22.2918	22.1952	22.3532			catalytic activity;oxidoreductase activity	3D-structure						0.610975	0.3724	0.0699105	1.44222	0.200926	0.630709	0.0171685	0.535246	0.812182	0.136978	0.0761347	1.89687	0.0441391
21.4518	21.4879	21.4302	21.4748	21.4271	21.5077	21.3662	21.3062	21.5174	21.5727	21.6048	21.5371	21.4282	21.4692	21.3183	21.393	21.9248	21.9379	21.7744	21.8099	21.3433	21.3389	21.3725	21.4402	21.5224	21.3526	21.4833	21.4201								+	pScrhaB2_BR_pSCRHAB2_BU	0.62639	0.366157	-0.0593553	-1.47618	1.37874	0.113457	-0.15619	-3.42115	0.275105	0.398434	-0.0424266	-0.706591	2.42096
21.4931	21.5792	21.3971	21.5989	21.4841	21.5722	21.5303	21.3915	21.8688	22.0205	21.7053	21.764	21.475	21.579	21.4966	21.5903	22.1666	22.0957	21.9753	21.8395	21.4562	21.46	21.4771	21.4694	21.541	21.5167	21.6243	21.6336		alanyl-tRNA aminoacylation;amino acid activation;amino acid metabolic process;carboxylic acid metabolic process;cellular aromatic compound metabolic process;cellular metabolic process;cellular nitrogen compound metabolic process;cellular process;heterocycle metabolic process;macromolecule metabolic process;metabolic process;ncRNA metabolic process;nitrogen compound metabolic process;nucleic acid …	adenyl nucleotide binding;adenyl ribonucleotide binding;alanine-tRNA ligase activity;aminoacyl-tRNA ligase activity;anion binding;ATP binding;binding;carbohydrate derivative binding;catalytic activity;catalytic activity, acting on a nucleic acid;catalytic activity, acting on a tRNA;catalytic activity, acting on RNA;cation binding;heterocyclic compound binding;ion binding;ligase activity;ligase ac…	Aminoacyl-tRNAsynthetase;Ligase;Metal-binding;Zinc				+	pScrhaB2_BR_pSCRHAB2_BU	0.114357	0.821553	-0.0225596	-0.322128	2.00017	0.0753672	-0.345121	-5.8417	0.455211	0.270285	-0.043663	-1.10296	2.28404
23.4045	23.2735	23.375	23.3719	23.4304	23.3609	23.4443	23.4111	23.5368	23.5933	23.4604	23.469	23.2885	23.3304	23.2638	23.3847	23.4975	23.4108	23.3367	23.369	23.5127	23.569	23.507	23.4442	23.4494	23.4721	23.4847	23.4568				Cellmembrane;Membrane;Transmembrane;Transmembranehelix			+		CymRSA_MC_CymRSA_MU	1.54259	0.120044	0.0554585	3.96449	0.939547	0.177202	-0.103187	-2.2022	1.77862	0.035491	-0.148913	-4.85858	1.19123
21.0362	21.1502	21.1367	21.0101	21.1945	21.0738	20.881	20.8847	20.8251	20.7562	21.2354	20.9081	21.4808	21.4312	21.1684	21.2224	21.4428	21.4121	21.2241	21.1684	21.2518	21.309	21.0658	21.2174	21.328	21.0061	21.3004	20.9493		cellular aromatic compound metabolic process;cellular metabolic process;cellular nitrogen compound metabolic process;cellular process;DNA metabolic process;DNA recombination;DNA transposition;heterocycle metabolic process;macromolecule metabolic process;metabolic process;nitrogen compound metabolic process;nucleic acid metabolic process;nucleobase-containing compound metabolic process;organic cyc…	binding;catalytic activity;catalytic activity, acting on a nucleic acid;catalytic activity, acting on DNA;DNA binding;nucleic acid binding;organic cyclic compound binding;transposase activity							0.346438	0.562695	-0.0748	-0.865647	0.16934	0.680511	0.0772891	0.459525	0.648063	0.186793	0.179724	1.52412	0.811959
19.8936	19.8873	20.0154	19.9572	20.0816	20.0826	19.9925	20.1363	20.2827	20.2542	20.2136	20.2174	20.1108	20.2425	20.1799	20.2992	20.2539	20.2216	20.1164	20.0903	20.1887	20.108	20.1419	20.0516	20.2325	20.1074	20.2145	20.1068				Signal						1.07976	0.197488	0.134865	2.55988	1.9175	0.0753268	-0.168737	-5.45675	0.222793	0.453171	0.04282	0.586591	0.707015
21.7207	21.6539	21.7807	21.7935	21.7068	21.785	21.9139	21.7903	21.8529	21.7851	21.7468	21.802	21.9403	21.9513	21.8688	21.8655	21.9466	21.9688	21.806	21.8751	21.9437	21.8395	21.9578	21.8934	21.834	21.8981	21.8613	21.8056		biological regulation;cellular process;intracellular signal transduction;phosphorelay signal transduction system;regulation of biological process;regulation of biosynthetic process;regulation of cellular biosynthetic process;regulation of cellular metabolic process;regulation of cellular process;regulation of DNA-templated transcription;regulation of gene expression;regulation of macromolecule bi…	binding;DNA binding;nucleic acid binding;organic cyclic compound binding	Activator;DNA-binding;Phosphoprotein						0.646238	0.355954	0.0618095	1.52008	0.0115891	0.97339	0.00229836	0.0358309	1.1721	0.0784272	0.0567656	2.81018	0.0557627
21.3776	21.3545	21.359	21.3754	21.4049	21.4895	21.4904	21.4198	21.5159	21.4627	21.5082	21.4913	21.5662	21.5615	21.588	21.5591	21.3965	21.4071	21.3618	21.3752	21.4913	21.5016	21.564	21.4916	21.4071	21.3987	21.3962	21.408			adenyl nucleotide binding;adenyl ribonucleotide binding;anion binding;ATP binding;binding;carbohydrate derivative binding;catalytic activity;catalytic activity, acting on a protein;heterocyclic compound binding;ion binding;kinase activity;nucleoside phosphate binding;nucleotide binding;organic cyclic compound binding;phosphorelay sensor kinase activity;phosphotransferase activity, alcohol group a…	ATP-binding;Kinase;Membrane;Nucleotide-binding;Phosphoprotein;Transferase;Transmembrane;Transmembranehelix;Two-componentregulatorysystem			+	+	CymRSA_MC_CymRSA_MU;pScrhaB2_BR_pSCRHAB2_BU	1.23311	0.163814	0.0845308	2.98284	0.607988	0.291649	-0.0433693	-1.43565	3.48139	0.0132923	0.166214	18.7708	1.80379
25.3592	25.1848	25.269	25.2405	25.4548	25.4234	25.3167	25.5186	25.3008	25.1434	25.2012	25.1949	25.1648	25.1016	25.2421	25.0312	25.4486	25.3836	25.1956	25.2199	25.1161	25.1327	25.1239	25.1177	25.2841	25.1895	25.349	25.1862			binding;catalytic activity;cation binding;ion binding;metal ion binding;NADPH:quinone reductase activity;oxidoreductase activity;oxidoreductase activity, acting on NAD(P)H;oxidoreductase activity, acting on NAD(P)H, quinone or similar compound as acceptor;transition metal ion binding;zinc ion binding	Oxidoreductase			+		CymRSA_MC_CymRSA_MU	1.23221	0.163624	0.164978	2.98025	1.66104	0.0915736	0.218304	4.39532	2.43351	0.0192727	-0.117279	-8.28355	1.26259
24.0552	24.102	24.1952	24.1795	24.0342	23.9642	24.1171	24.1589	24.2295	24.1426	24.159	24.1177	24.2157	24.0926	24.175	24.0643	24.2917	24.2578	24.3274	24.1673	24.2074	24.2593	24.1745	24.21	24.0888	24.037	24.131	24.0736		aldehyde biosynthetic process;biosynthetic process;cellular aldehyde metabolic process;cellular biosynthetic process;cellular ketone metabolic process;cellular metabolic process;cellular process;ketone biosynthetic process;metabolic process;methylglyoxal biosynthetic process;methylglyoxal metabolic process;organic substance biosynthetic process;organic substance metabolic process;small molecule b…	carbon-oxygen lyase activity;carbon-oxygen lyase activity, acting on phosphates;catalytic activity;lyase activity;methylglyoxal synthase activity	Lyase						0.980358	0.221132	-0.0644083	-2.30377	0.706862	0.242018	-0.093617	-1.6555	0.829485	0.133231	0.0543175	1.93741	0.454761
23.225	23.3744	23.2381	23.3419	23.1058	23.2018	23.1869	23.1962	23.2995	23.2439	23.3237	23.3249	23.2994	23.2855	23.3866	23.3255	23.4082	23.5379	23.5195	23.3807	23.4126	23.451	23.4806	23.4204	23.2128	23.1016	23.2642	23.3893										1.73646	0.105882	-0.12215	-4.68817	1.55355	0.0998839	-0.125283	-4.00296	0.665081	0.18118	0.0822687	1.56194	0.292634
25.3259	25.2203	25.3548	25.3184	25.2441	25.2542	25.3612	25.4891	25.1578	25.1653	25.3056	25.1525	25.2214	25.2672	25.3969	25.3182	25.3334	25.318	25.0748	25.2442	25.3397	25.3081	25.4128	25.3898	25.1561	25.2638	25.2665	25.0815		aromatic compound biosynthetic process;biosynthetic process;carbohydrate derivative biosynthetic process;carbohydrate derivative metabolic process;cellular aromatic compound metabolic process;cellular biosynthetic process;cellular metabolic compound salvage;cellular metabolic process;cellular nitrogen compound biosynthetic process;cellular nitrogen compound metabolic process;cellular process;hete…	anion binding;binding;carbohydrate derivative binding;catalytic activity;cation binding;glycosyltransferase activity;GTP binding;guanyl nucleotide binding;guanyl ribonucleotide binding;heterocyclic compound binding;ion binding;magnesium ion binding;metal ion binding;nucleoside phosphate binding;nucleotide binding;organic cyclic compound binding;pentosyltransferase activity;purine nucleotide bindi…	Allostericenzyme;Glycosyltransferase;GTP-binding;Magnesium;Nucleotide-binding;Transferase						0.236223	0.67649	0.0323195	0.61775	0.926436	0.180353	0.141845	2.16998	0.932442	0.110635	0.108922	2.18472	0.631673
24.7226	24.7819	24.8567	25.0458	24.5665	24.2381	24.9659	25.0016	24.9134	24.7935	24.7776	24.8239	24.481	24.6141	24.4634	24.3812	24.3586	24.9207	25.092	24.8065	25.0063	25.0841	24.8271	25.0094	24.8902	24.4564	25.0997	24.8022		biological regulation;regulation of biological process;regulation of biosynthetic process;regulation of cellular biosynthetic process;regulation of cellular metabolic process;regulation of cellular process;regulation of DNA-templated transcription;regulation of gene expression;regulation of macromolecule biosynthetic process;regulation of macromolecule metabolic process;regulation of metabolic pr…	binding;DNA binding;nucleic acid binding;organic cyclic compound binding	Cytoplasm;DNA-binding;Transcription;Transcriptionregulation						0.471754	0.454978	-0.15873	-1.13883	0.278024	0.545547	-0.134046	-0.713189	0.824811	0.134306	-0.327188	-1.92644	0.409734
25.6209	25.5027	25.4265	25.4857	25.4588	25.5469	25.495	25.5839	25.5783	25.5885	25.432	25.52	25.5499	25.5965	25.451	25.5303	25.712	25.613	25.6604	25.6879	25.5709	25.6123	25.6752	25.5536	25.6596	25.7143	25.5825	25.6654		aromatic compound biosynthetic process;biosynthetic process;carbohydrate derivative biosynthetic process;carbohydrate derivative metabolic process;cellular aromatic compound metabolic process;cellular biosynthetic process;cellular metabolic process;cellular nitrogen compound biosynthetic process;cellular nitrogen compound metabolic process;cellular process;'de novo' IMP biosynthetic process;heter…	adenyl nucleotide binding;adenyl ribonucleotide binding;anion binding;ATP binding;binding;carbohydrate derivative binding;catalytic activity;cation binding;heterocyclic compound binding;ion binding;ligase activity;ligase activity, forming carbon-nitrogen bonds;metal ion binding;nucleoside phosphate binding;nucleotide binding;organic cyclic compound binding;phosphoribosylamine-glycine ligase activ…	ATP-binding;Ligase;Nucleotide-binding;Purinebiosynthesis			+		CymRSA_MC_CymRSA_MU	0.0708503	0.884786	0.0122223	0.206707	0.0652878	0.859612	-0.00852108	-0.191414	3.62002	0.0102353	-0.123539	-20.8917	0.662869
23.6582	23.6573	23.6632	23.675	23.75	23.7644	23.7185	23.7221	23.7233	23.772	23.6255	23.7337	23.6151	23.6498	23.6507	23.7051	23.8445	23.7876	23.912	23.802	23.7142	23.7181	23.6962	23.7202	23.7777	23.8675	23.7353	23.7245		aromatic compound biosynthetic process;biosynthetic process;cellular aromatic compound metabolic process;cellular biosynthetic process;cellular metabolic process;cellular nitrogen compound biosynthetic process;cellular nitrogen compound metabolic process;cellular process;heterocycle biosynthetic process;heterocycle metabolic process;metabolic process;nitrogen compound metabolic process;organic cy…	binding;catalytic activity;cation binding;coproporphyrinogen oxidase activity;identical protein binding;ion binding;metal ion binding;oxidoreductase activity;oxidoreductase activity, acting on the CH-CH group of donors;oxidoreductase activity, acting on the CH-CH group of donors, oxygen as acceptor;protein binding;protein dimerization activity;protein homodimerization activity	Cytoplasm;Hemebiosynthesis;Metal-binding;Oxidoreductase;Porphyrinbiosynthesis						1.87055	0.0888915	0.0753646	5.248	0.425641	0.410854	0.0251412	1.03876	1.16172	0.0792429	-0.121063	-2.78141	1.47864
20.4672	20.3144	20.5686	20.2934	20.5015	19.9891	20.2448	20.1804	20.1203	20.363	20.421	20.1661	19.9436	20.1137	20.0901	20.3648	20.093	20.6527	20.261	20.2794	20.5403	20.5801	20.3103	20.2774	20.4951	20.3738	20.0477	20.1001		aromatic compound biosynthetic process;biosynthetic process;cellular aromatic compound metabolic process;cellular biosynthetic process;cellular metabolic process;cellular nitrogen compound biosynthetic process;cellular nitrogen compound metabolic process;cellular process;heterocycle biosynthetic process;heterocycle metabolic process;metabolic process;NAD biosynthetic process;NAD metabolic process…	adenyl nucleotide binding;adenyl ribonucleotide binding;adenylyltransferase activity;anion binding;ATP binding;binding;carbohydrate derivative binding;catalytic activity;heterocyclic compound binding;ion binding;nicotinate-nucleotide adenylyltransferase activity;nucleoside phosphate binding;nucleotide binding;nucleotidyltransferase activity;organic cyclic compound binding;purine nucleotide bindin…	ATP-binding;NAD;Nucleotide-binding;Nucleotidyltransferase;Pyridinenucleotidebiosynthesis;Transferase						0.887499	0.254399	-0.181945	-2.07542	0.0832568	0.829509	-0.0386572	-0.240346	0.275946	0.398272	-0.126089	-0.708494	0.364127
25.0253	25.017	25.0155	25.2032	25.2193	25.1454	24.7424	25.1235	25.0286	24.883	24.9683	24.9378	25.0146	24.9273	25.1384	24.9027	25.0496	25.3003	25.1277	25.1878	24.9725	25.1633	25.1785	24.9526	25.0143	25.0135	24.9237	25.1097		biological regulation;cellular component assembly;cellular component organization;cellular component organization or biogenesis;cellular process;cytosolic ribosome assembly;metabolic process;negative regulation of amide metabolic process;negative regulation of biological process;negative regulation of biosynthetic process;negative regulation of cellular biosynthetic process;negative regulation of…	catalytic activity;nucleotidyltransferase activity;transferase activity;transferase activity, transferring phosphorus-containing groups	Cytoplasm;Magnesium;Multifunctionalenzyme;Nucleotidyltransferase;Repressor;Transferase;Translationregulation						0.0235843	0.958036	-0.00762939	-0.0719863	0.375272	0.44867	0.103199	0.92896	0.0756616	0.726845	-0.0195441	-0.219827	0.711336
22.0152	21.8327	21.994	21.8746	21.9364	21.9883	21.8895	21.9423	21.7476	21.8943	21.9357	21.9073	21.8187	21.8448	21.829	21.7062	22.1004	22.1085	21.9822	21.9636	21.884	21.9209	21.9113	21.9716	21.8854	21.8036	21.8827	21.8069			catalytic activity;catalytic activity, acting on a nucleic acid;catalytic activity, acting on a rRNA;catalytic activity, acting on RNA;methyltransferase activity;RNA methyltransferase activity;rRNA (pseudouridine) methyltransferase activity;rRNA (pseudouridine-N3-)-methyltransferase activity;rRNA methyltransferase activity;S-adenosylmethionine-dependent methyltransferase activity;transferase acti…	Cytoplasm;Methyltransferase;rRNAprocessing;S-adenosyl-L-methionine;Transferase						0.0548832	0.908945	0.010004	0.162438	0.578773	0.308622	0.0678973	1.37159	0.627976	0.193754	-0.0449533	-1.47968	0.954293
21.6404	21.553	21.6446	21.6532	21.4534	21.4315	21.7418	21.7478	21.6617	21.7331	21.9245	21.9267	21.8118	21.8006	21.796	21.6428	21.6491	21.8175	21.5885	21.9043	21.7137	21.7218	21.7451	21.7116	21.7061	21.5846	21.5892	21.6858		cellular aromatic compound metabolic process;cellular metabolic process;cellular nitrogen compound metabolic process;cellular process;heterocycle metabolic process;metabolic process;nitrogen compound metabolic process;nucleobase-containing compound metabolic process;nucleobase-containing small molecule metabolic process;nucleoside phosphate metabolic process;nucleotide metabolic process;organic c…	catalytic activity;dTTP diphosphatase activity;hydrolase activity;hydrolase activity, acting on acid anhydrides;hydrolase activity, acting on acid anhydrides, in phosphorus-containing anhydrides;nucleoside triphosphate diphosphatase activity;pyrophosphatase activity;UTP diphosphatase activity	3D-structure;Cytoplasm;Hydrolase;Nucleotidemetabolism						0.143877	0.783873	-0.0291433	-0.39689	2.32611	0.0552727	-0.217846	-7.60436	0.862837	0.124776	0.121396	2.01635	0.0736435
24.9336	24.881	24.9048	24.8838	24.9294	24.9496	24.9037	24.8564	25.0075	24.9342	24.906	24.9588	24.9206	24.9631	24.9501	24.8758	24.9764	25.0183	24.9603	25.0277	24.9943	25.0428	25.0223	25.0248	24.9628	24.9483	24.923	24.8867		cellular aromatic compound metabolic process;cellular metabolic process;cellular nitrogen compound metabolic process;cellular process;heterocycle metabolic process;macromolecule metabolic process;metabolic process;nitrogen compound metabolic process;nucleic acid metabolic process;nucleobase-containing compound metabolic process;organic cyclic compound metabolic process;organic substance metabolic…	binding;catalytic activity;catalytic activity, acting on a nucleic acid;catalytic activity, acting on RNA;cation binding;hydrolase activity;hydrolase activity, acting on ester bonds;ion binding;metal ion binding;nuclease activity;nucleic acid binding;organic cyclic compound binding;RNA binding;RNA nuclease activity	Hydrolase;Magnesium;Metal-binding;RNA-binding						0.158638	0.764427	0.00898504	0.43339	0.620307	0.284589	-0.0418572	-1.46277	0.062721	0.766511	-0.00282335	-0.184312	0.800636
22.8705	22.7585	22.6718	22.7445	22.7254	22.6859	22.6078	22.7236	22.5149	22.679	22.648	22.6689	22.6498	22.6348	22.6886	22.6437	22.8757	22.7496	22.8044	22.5546	22.5724	22.6094	22.5339	22.5566	23.0181	22.5344	22.7495	22.6789										1.21662	0.167377	-0.0756388	-2.93558	0.437909	0.402335	0.0579815	1.06541	0.370943	0.323466	-0.091001	-0.91948	1.07946
22.5142	22.4718	22.5023	22.5856	22.4695	22.54	22.4241	22.4215	22.4237	22.4267	22.6436	22.4444	22.4728	22.4648	22.4631	22.4739	22.4599	22.5143	22.3718	22.4579	22.5485	22.5351	22.4627	22.5689	22.6235	22.4015	22.5948	22.5198		alcohol biosynthetic process;alcohol metabolic process;aromatic compound biosynthetic process;biosynthetic process;cellular aromatic compound metabolic process;cellular biosynthetic process;cellular metabolic process;cellular nitrogen compound biosynthetic process;cellular nitrogen compound metabolic process;cellular process;heterocycle biosynthetic process;heterocycle metabolic process;metabolic…	adenyl nucleotide binding;adenyl ribonucleotide binding;anion binding;ATP binding;binding;carbohydrate derivative binding;catalytic activity;cation binding;heterocyclic compound binding;ion binding;kinase activity;magnesium ion binding;metal ion binding;nucleoside phosphate binding;nucleotide binding;organic cyclic compound binding;phosphotransferase activity, phosphate group as acceptor;purine n…	ATP-binding;Kinase;Magnesium;Metal-binding;Nucleotide-binding;Thiaminebiosynthesis;Transferase						0.471429	0.455604	-0.0546932	-1.13813	0.102074	0.794392	-0.0208411	-0.290232	0.572336	0.216972	-0.0662751	-1.35752	1.53947
21.3347	21.8033	21.8464	21.7632	21.9734	21.8758	21.6996	21.7035	21.7921	21.7986	21.8102	21.7538	21.5143	21.5923	21.7076	21.6883	21.4354	21.6331	21.7723	21.8403	21.6386	21.5688	21.5228	21.5838	21.4986	21.619	21.7361	21.6897		biosynthetic process;catabolic process;cellular biosynthetic process;cellular catabolic process;cellular lipid catabolic process;cellular lipid metabolic process;cellular metabolic process;cellular process;glycerolipid biosynthetic process;glycerolipid metabolic process;glycerophospholipid biosynthetic process;glycerophospholipid metabolic process;lipid biosynthetic process;lipid catabolic proces…	binding;catalytic activity;cation binding;hydrolase activity;hydrolase activity, acting on ester bonds;ion binding;metal ion binding;phosphatase activity;phosphatidylglycerophosphatase activity;phosphoric ester hydrolase activity	Cellinnermembrane;Cellmembrane;Hydrolase;Lipiddegradation;Lipidmetabolism;Magnesium;Membrane;Metal-binding;Phospholipiddegradation;Phospholipidmetabolism;Transmembrane;Transmembranehelix						0.278328	0.633617	0.126143	0.713875	0.134323	0.737271	0.0243711	0.372965	0.389559	0.311073	-0.0102053	-0.960189	0.339518
22.3784	22.3966	22.4624	22.4464	22.2651	22.312	22.3782	22.2191	22.3471	22.3636	22.2755	22.3153	22.349	22.4306	22.4954	22.3325	22.2768	22.4035	22.2912	22.3505	22.2682	22.4221	22.4812	22.4214	22.3635	22.4628	22.4911	22.4997										1.47767	0.13172	-0.127338	-3.74234	0.269594	0.554433	-0.0317736	-0.69411	0.566002	0.218826	-0.0523911	-1.34368	0.655416
25.1177	25.0472	24.8918	25.0164	24.8573	24.7642	24.7791	24.9874	24.8575	24.9093	24.8251	24.7716	25.0745	24.9034	24.91	24.9968	25.1795	25.0855	25.0874	25.1106	25.0084	25.0032	25.0339	24.9667	25.1054	24.9916	25.1124	25.1121		aromatic compound biosynthetic process;biosynthetic process;carbohydrate derivative biosynthetic process;carbohydrate derivative metabolic process;cellular aromatic compound metabolic process;cellular biosynthetic process;cellular metabolic process;cellular nitrogen compound biosynthetic process;cellular nitrogen compound metabolic process;cellular process;'de novo' pyrimidine nucleobase biosynth…	carbon-carbon lyase activity;carboxy-lyase activity;catalytic activity;lyase activity;orotidine-5'-phosphate decarboxylase activity	Decarboxylase;Lyase;Pyrimidinebiosynthesis				+	pScrhaB2_BR_pSCRHAB2_BU	1.17744	0.178628	-0.171243	-2.82506	0.0265514	0.938042	0.00615263	0.0807932	1.25872	0.0675386	-0.10916	-3.05717	1.59727
17.4812	17.483	17.3656	17.3996	17.4861	17.4947	17.8062	15.5353	17.3717	17.4655	17.7536	17.7423	17.6246	17.4655	16.9215	17.675	17.9021	17.4864	16.7495	17.422	17.5874	17.5779	17.5443	17.7136	17.16	17.616	16.8029	17.7321		carbohydrate metabolic process;metabolic process;organic substance metabolic process;primary metabolic process	binding;carbohydrate binding;catalytic activity;isomerase activity							0.26512	0.648288	-0.351794	-0.683952	0.354979	0.467046	-0.502692	-0.884446	0.269008	0.403467	0.0939169	0.69278	0.37861
19.7634	19.8012	19.7212	20.1913	19.5213	20.0169	19.8347	19.8663	19.5965	19.8912	20.1724	20.2517	19.9746	19.8006	19.8184	20.0633	19.8423	19.7837	19.8381	19.9371	19.8619	20.0136	19.8599	19.8592	20.2239	19.9362	19.7238	19.8198			catalytic activity;oxidoreductase activity							0.165485	0.753863	-0.0594792	-0.45014	0.595754	0.296935	-0.168138	-1.40878	0.0348798	0.859136	-0.0116978	-0.105241	0.292647
19.5023	19.3433	19.0609	19.3172	19.5314	19.604	19.3775	19.6906	19.7817	20.0223	20.1115	19.8962	19.5501	19.4669	19.6279	19.4946	20.5203	20.4154	20.2316	20.2129	19.3095	19.5941	19.4748	19.6092	19.3734	19.5039	19.2919	19.1517		arabinose transmembrane transport;carbohydrate transmembrane transport;carbohydrate transport;cellular process;establishment of localization;L-arabinose transmembrane transport;localization;monosaccharide transmembrane transport;organic substance transport;pentose transmembrane transport;transmembrane transport;transport		Periplasm;Signal;Sugartransport;Transport				+	pScrhaB2_BR_pSCRHAB2_BU	1.32085	0.153172	0.24493	3.24224	1.35833	0.113882	-0.402057	-3.35733	0.97631	0.102605	0.204611	2.2936	2.14326
21.4138	21.4218	21.1667	21.277	21.2019	21.2999	21.155	21.2396	21.2237	21.3853	21.5403	21.3615	21.7597	21.6338	21.5039	21.6877	21.1409	20.9344	20.8681	20.7978	21.2568	21.427	21.3825	21.4156	21.3411	21.262	21.3677	21.4448			catalytic activity;lyase activity				+		CymRSA_MC_CymRSA_MU	0.902743	0.246017	-0.0957084	-2.11225	0.822441	0.20551	-0.15359	-1.92088	1.7068	0.038529	0.292344	4.57118	1.54157
17.7435	18.3969	17.0398	18.4313	18.7136	16.4618	17.6376	18.3996	17.9163	17.9598	17.8318	18.5131	18.8944	18.2569	18.559	17.9704	18.4701	17.2669	17.2799	17.7277	17.7523	17.9774	18.0587	18.4737	18.0456	15.4778	17.9956	17.8327		aldonic acid catabolic process;aldonic acid metabolic process;carbohydrate catabolic process;carbohydrate metabolic process;carboxylic acid catabolic process;carboxylic acid metabolic process;catabolic process;cellular catabolic process;cellular metabolic process;cellular process;D-galactonate catabolic process;D-galactonate metabolic process;galactonate catabolic process;galactonate metabolic pr…	2-dehydro-3-deoxygalactonokinase activity;carbohydrate kinase activity;catalytic activity;kinase activity;phosphotransferase activity, alcohol group as acceptor;transferase activity;transferase activity, transferring phosphorus-containing groups							0.0520456	0.910838	-0.0997353	-0.154447	0.200367	0.631577	-0.252128	-0.533922	0.793129	0.1423	1.08225	1.85255	0.424563
20.1973	20.3608	20.1447	20.4889	20.4139	20.4879	20.477	20.514	20.2154	20.3935	20.4938	20.5946	20.5956	20.8222	20.5253	20.4251	20.1002	20.4231	20.1328	20.2566	20.1044	20.1807	20.4141	20.5523	20.2896	20.6514	20.4793	20.4085		biological regulation;regulation of biological process;regulation of biosynthetic process;regulation of cellular biosynthetic process;regulation of cellular metabolic process;regulation of cellular process;regulation of DNA-templated transcription;regulation of gene expression;regulation of macromolecule biosynthetic process;regulation of macromolecule metabolic process;regulation of metabolic pr…	binding;DNA binding;nucleic acid binding;organic cyclic compound binding	Transcription;Transcriptionregulation						1.12552	0.188591	0.1753	2.68234	0.314031	0.508074	0.0489125	0.793898	0.872964	0.123057	0.134922	2.04053	0.25541
21.2961	21.3615	21.3899	21.2283	21.3045	21.1942	21.3027	21.5816	21.3727	21.3169	21.4093	21.4288	21.4403	21.4604	21.5375	21.4329	21.4747	21.54	21.3642	21.4686	21.4778	21.3254	21.2742	21.2258	21.614	21.4025	21.2583	21.4998		aminoglycan biosynthetic process;aminoglycan metabolic process;biological regulation;biosynthetic process;carbohydrate derivative biosynthetic process;carbohydrate derivative metabolic process;cell wall macromolecule biosynthetic process;cell wall organization;cell wall organization or biogenesis;cellular biosynthetic process;cellular component organization;cellular component organization or biog…	catalytic activity;glycosyltransferase activity;hexosyltransferase activity;pentosyltransferase activity;peptidoglycan glycosyltransferase activity;transferase activity	Cellinnermembrane;Cellmembrane;Cellshape;Cellwallbiogenesis/degradation;Glycosyltransferase;Membrane;Peptidoglycansynthesis;Transferase;Transmembrane;Transmembranehelix						0.0809183	0.874091	0.0268207	0.234053	0.213456	0.615978	-0.0361586	-0.564766	0.0859023	0.699509	0.0240808	0.24744	1.01252
23.706	23.6803	23.6089	23.6575	23.6342	23.6187	23.6563	23.7206	23.5172	23.592	23.5303	23.5639	23.7162	23.7111	23.7825	23.7204	23.4539	23.5932	23.6802	23.6104	23.655	23.5654	23.6721	23.719	23.658	23.7385	23.7336	23.8038		amino acid biosynthetic process;amino acid metabolic process;aromatic amino acid family biosynthetic process;aromatic amino acid metabolic process;aromatic compound biosynthetic process;biosynthetic process;carboxylic acid biosynthetic process;carboxylic acid metabolic process;cellular aromatic compound metabolic process;cellular biosynthetic process;cellular metabolic process;cellular process;ch…	adenyl nucleotide binding;binding;catalytic activity;heterocyclic compound binding;NADP binding;nucleoside phosphate binding;nucleotide binding;organic cyclic compound binding;oxidoreductase activity;oxidoreductase activity, acting on CH-OH group of donors;oxidoreductase activity, acting on the CH-OH group of donors, NAD or NADP as acceptor;purine nucleotide binding;shikimate 3-dehydrogenase (NAD…	Amino-acidbiosynthesis;Aromaticaminoacidbiosynthesis;NADP;Oxidoreductase						0.0542181	0.90964	-0.00568485	-0.160568	1.49959	0.101096	0.106641	3.8163	0.00875492	0.959393	-0.000910282	-0.0271531	0.536594
23.5133	23.4998	23.5326	23.4883	23.6071	23.689	23.6436	23.7114	23.506	23.5118	23.4102	23.3903	23.6363	23.7469	23.7665	23.6783	23.3062	23.367	23.4006	23.3739	23.4609	23.4256	23.4725	23.4563	23.7377	23.7215	23.6959	23.5895			binding;catalytic activity;catalytic activity, acting on a nucleic acid;catalytic activity, acting on RNA;hydrolase activity;hydrolase activity, acting on ester bonds;nuclease activity;nucleic acid binding;organic cyclic compound binding;RNA binding;RNA nuclease activity					+	pScrhaB2_BR_pSCRHAB2_BU	1.81011	0.0954759	0.154278	4.98917	1.68557	0.0872097	0.208225	4.48892	0.180567	0.512457	0.0208683	0.486671	1.62907
23.338	23.2952	23.5092	23.2293	23.3114	23.4171	23.4281	23.6047	23.3152	23.3085	23.3041	23.3673	23.5547	23.6165	23.4973	23.4039	23.42	23.3821	23.1597	23.3069	23.3717	23.2587	23.4524	23.4452	23.4495	23.5038	23.3792	23.2919							+		CymRSA_MC_CymRSA_MU	0.386545	0.524458	0.0973821	0.953606	1.00329	0.166014	0.116529	2.36173	4.53781	0	0.111995	42.3451	0.268222
24.3337	24.3487	24.4179	24.3966	24.3242	24.4483	24.4493	24.4103	24.4017	24.3638	24.3775	24.3955	24.4408	24.4594	24.4752	24.4767	24.3415	24.3484	24.3704	24.3669	24.418	24.3976	24.3914	24.4553	24.467	24.5152	24.4464	24.4277		aminoglycan biosynthetic process;aminoglycan metabolic process;biological regulation;biosynthetic process;carbohydrate derivative biosynthetic process;carbohydrate derivative metabolic process;cell cycle;cell division;cell wall macromolecule biosynthetic process;cell wall organization;cell wall organization or biogenesis;cellular biosynthetic process;cellular component organization;cellular compo…	acid-amino acid ligase activity;adenyl nucleotide binding;adenyl ribonucleotide binding;anion binding;ATP binding;binding;carbohydrate derivative binding;catalytic activity;heterocyclic compound binding;ion binding;ligase activity;ligase activity, forming carbon-nitrogen bonds;nucleoside phosphate binding;nucleotide binding;organic cyclic compound binding;purine nucleotide binding;purine ribonucl…	ATP-binding;Cellcycle;Celldivision;Cellshape;Cellwallbiogenesis/degradation;Ligase;Magnesium;Nucleotide-binding;Peptidoglycansynthesis						0.61085	0.372372	0.033843	1.44195	0.243799	0.582554	0.0234241	0.635211	0.0141484	0.936676	-0.00105476	-0.0436216	1.52664
22.977	22.7742	22.9766	22.9515	22.9396	22.6574	23.0477	22.7999	22.8667	22.6706	22.7053	22.6927	22.635	22.6526	22.5385	22.1639	22.6896	22.9385	22.5721	22.553	22.7679	22.898	22.7514	22.9513	22.8529	22.6422	22.9621	22.488										0.493932	0.44513	-0.0586667	-1.18694	0.715658	0.239344	0.127335	1.67534	1.08188	0.0875822	-0.238779	-2.5655	0.705829
22.3685	22.4124	22.2718	22.4862	22.3335	22.5232	22.3223	22.5328	22.5713	22.5326	22.3826	22.4523	22.3153	22.3827	22.4198	22.3753	22.4248	22.393	22.3284	22.2468	22.1659	22.144	22.2256	22.1009	22.2121	22.2374	22.3527	22.5072		cellular component assembly;cellular component organization;cellular component organization or biogenesis;cellular process;cytochrome complex assembly;protein-containing complex assembly;protein-containing complex organization	catalytic activity;disulfide oxidoreductase activity;oxidoreductase activity;oxidoreductase activity, acting on a sulfur group of donors	Cytochromec-typebiogenesis;Disulfidebond;Redox-activecenter;Signal				+	pScrhaB2_BR_pSCRHAB2_BU	0.611925	0.371926	0.0432076	1.44431	0.338002	0.483071	-0.0567389	-0.847039	0.293396	0.384381	0.0459023	0.747791	1.79256
24.7118	24.7013	24.842	24.7706	24.4858	24.4659	24.7342	24.824	24.5343	24.4519	24.3474	24.6009	24.741	24.8057	24.4603	24.2997	24.5974	24.7421	24.4028	24.381	24.5653	24.7719	24.5718	24.662	24.5285	24.6465	24.8993	24.413		amino acid biosynthetic process;amino acid metabolic process;aromatic amino acid family biosynthetic process;aromatic amino acid metabolic process;aromatic compound biosynthetic process;biosynthetic process;carboxylic acid biosynthetic process;carboxylic acid metabolic process;cellular aromatic compound metabolic process;cellular biosynthetic process;cellular metabolic process;cellular process;ch…	3-dehydroquinate dehydratase activity;carbon-oxygen lyase activity;catalytic activity;hydro-lyase activity;lyase activity	Amino-acidbiosynthesis;Aromaticaminoacidbiosynthesis;Lyase						0.819447	0.280843	-0.128925	-1.91386	0.611505	0.289639	0.143846	1.44339	0.106655	0.651081	-0.0451517	-0.302188	0.678636
23.3929	22.9459	22.5662	22.5565	22.3264	22.4946	21.6516	22.9443	21.4994	21.5435	22.6645	21.9404	21.5898	21.6225	21.4462	21.7623	22.3317	22.3152	21.7365	21.8707	22.0406	22.3261	21.9269	22.3274	23.2512	21.8906	23.0316	21.4894		biosynthetic process;carboxylic acid biosynthetic process;carboxylic acid metabolic process;cellular biosynthetic process;cellular lipid metabolic process;cellular metabolic process;cellular process;fatty acid biosynthetic process;fatty acid metabolic process;lipid biosynthetic process;lipid metabolic process;metabolic process;monocarboxylic acid biosynthetic process;monocarboxylic acid metabolic…	acetyl-CoA carboxylase activity;catalytic activity;CoA carboxylase activity;ligase activity;ligase activity, forming carbon-carbon bonds	Biotin;Fattyacidbiosynthesis;Fattyacidmetabolism;Lipidbiosynthesis;Lipidmetabolism						0.665701	0.348163	-0.511185	-1.56332	0.366209	0.45574	0.442274	0.909104	0.717813	0.165375	-0.810513	-1.68021	0.221613
26.7886	26.7582	26.6752	26.7055	26.81	26.8358	26.7674	26.8859	26.6646	26.7771	26.8024	26.8201	26.6624	26.6598	26.6742	26.6431	26.5133	26.5418	26.5801	26.5875	26.7221	26.7772	26.7453	26.722	26.7219	26.8311	26.6599	26.6964		acyl-CoA biosynthetic process;acyl-CoA metabolic process;amide biosynthetic process;amide metabolic process;aromatic compound biosynthetic process;biosynthetic process;carbohydrate derivative biosynthetic process;carbohydrate derivative metabolic process;carboxylic acid biosynthetic process;carboxylic acid metabolic process;cellular aromatic compound metabolic process;cellular biosynthetic proces…	acetyl-CoA carboxylase activity;adenyl nucleotide binding;adenyl ribonucleotide binding;anion binding;ATP binding;binding;biotin carboxylase activity;carbohydrate derivative binding;catalytic activity;cation binding;CoA carboxylase activity;heterocyclic compound binding;ion binding;ligase activity;ligase activity, forming carbon-carbon bonds;ligase activity, forming carbon-nitrogen bonds;metal io…	ATP-binding;Biotin;Fattyacidbiosynthesis;Fattyacidmetabolism;Ligase;Lipidbiosynthesis;Lipidmetabolism;Nucleotide-binding;Purinebiosynthesis				+	pScrhaB2_BR_pSCRHAB2_BU	1.1765	0.178777	0.0928664	2.82244	0.678286	0.25688	0.0587163	1.59139	0.750527	0.153781	-0.0674577	-1.75453	2.43278
24.0588	24.0953	24.1513	24.0901	24.0265	24.0055	23.9231	23.9835	23.8575	23.8913	24.2399	23.9537	23.8272	23.9243	23.874	23.8785	23.8715	23.9586	23.7071	23.7575	23.9722	24.0172	23.9588	23.9887	24.1981	23.9359	23.9832	23.8892		metabolic process;methylation	catalytic activity;catalytic activity, acting on a protein;histone methyltransferase activity;histone modifying activity;methyltransferase activity;protein methyltransferase activity;S-adenosylmethionine-dependent methyltransferase activity;transferase activity;transferase activity, transferring one-carbon groups	Cytoplasm;Methyltransferase;S-adenosyl-L-methionine;Transferase						1.15897	0.183267	-0.114217	-2.77383	0.00277151	0.995174	-0.000944138	-0.00865374	0.627222	0.193838	-0.125616	-1.47802	1.36141
23.5075	23.2777	23.4493	23.3014	23.1941	23.3272	23.3944	23.2818	23.6538	23.5546	23.4541	23.499	23.6904	23.593	23.4094	23.5561	23.6349	23.5657	23.4033	23.4036	23.528	23.4334	23.4997	23.3423	23.6061	23.5833	23.5485	23.3386				Membrane;Transmembrane;Transmembranehelix						0.438588	0.481736	-0.0845995	-1.06688	1.21292	0.130384	-0.241009	-2.92504	0.219824	0.458112	0.0431237	0.579665	0.405435
28.1151	28.1172	28.2437	28.1188	27.9773	27.9849	28.0872	28.1958	28.3237	28.1557	28.1747	28.2271	27.6987	27.8565	27.7333	27.7531	28.0606	28.0588	28.118	28.0858	28.1678	28.166	28.1991	28.1742	28.0532	28.156	28.2067	28.1345			antioxidant activity;catalytic activity;oxidoreductase activity;oxidoreductase activity, acting on peroxide as acceptor;peroxidase activity;peroxiredoxin activity;thioredoxin peroxidase activity;thioredoxin-dependent peroxiredoxin activity	3D-structure;Antioxidant;Disulfidebond;Oxidoreductase;Peroxidase;Redox-activecenter			+	+	CymRSA_MC_CymRSA_MU;pScrhaB2_BR_pSCRHAB2_BU	0.676696	0.342661	-0.0874085	-1.58784	0.98433	0.16724	-0.159018	-2.31376	2.71976	0.0136471	-0.377172	-10.3826	3.14747
25.2096	25.2892	25.2048	25.2247	25.1238	25.0329	25.1682	25.2678	25.1689	25.2423	25.3541	25.2785	24.9866	24.9919	25.0625	24.8511	25.0496	25.3012	25.255	25.261	25.1011	25.138	25.1291	25.1	25.0868	25.1135	25.2177	25.1065		cellular metabolic process;cellular process;metabolic process;phosphate-containing compound metabolic process;phosphorus metabolic process;phosphorylation	catalytic activity;kinase activity;transferase activity;transferase activity, transferring phosphorus-containing groups	Kinase;Transferase			+		CymRSA_MC_CymRSA_MU	0.557551	0.404999	-0.0838904	-1.32524	0.966108	0.171611	-0.112773	-2.26808	1.71406	0.0379237	-0.158102	-4.59959	0.835348
27.385	26.7162	26.5582	26.787	28.0379	27.0512	26.8808	28.3145	27.314	27.4651	26.94	27.073	26.6388	26.4467	26.7777	26.7208	27.0183	26.6349	27.3888	26.4255	27.2025	26.9622	26.644	26.2981	27.0255	26.8965	26.6699	26.8427				Lipoprotein;Signal						1.05909	0.201434	0.709509	2.50555	0.406003	0.427949	0.373064	0.996041	0.70797	0.167535	-0.212668	-1.658	0.136669
30.3469	30.2055	30.053	30.1392	30.3273	30.047	29.9821	30.2115	30.3498	30.3124	30.306	30.17	29.9791	29.7879	29.8838	29.8714	29.8044	29.8241	29.8499	29.869	30.1676	30.0175	30.0356	30.0704	29.9122	29.9577	29.9846	30.0441		cellular component assembly;cellular component organization;cellular component organization or biogenesis;cellular process;chromatin organization;chromatin remodeling;chromosome condensation;chromosome organization;nucleosome assembly;nucleosome organization;organelle organization;protein-containing complex assembly;protein-containing complex organization;protein-DNA complex assembly;protein-DNA …	binding;DNA binding;nucleic acid binding;organic cyclic compound binding;structural constituent of chromatin;structural molecule activity					+	pScrhaB2_BR_pSCRHAB2_BU	0.369042	0.538845	-0.044178	-0.915315	0.678517	0.257001	-0.142595	-1.59191	0.715594	0.165109	-0.0940971	-1.6752	1.9368
25.9707	25.9764	25.8212	26.0291	26.0567	26.0275	26.0006	26.1261	25.6409	25.7089	25.7962	25.849	26.1889	26.1407	26.0888	26.0805	25.5126	25.6332	25.5549	25.6553	25.886	25.9224	25.8785	25.8856	25.9733	25.9222	25.9926	25.8253		aromatic compound biosynthetic process;biosynthetic process;carbohydrate derivative biosynthetic process;carbohydrate derivative metabolic process;cellular aromatic compound metabolic process;cellular biosynthetic process;cellular metabolic process;cellular nitrogen compound biosynthetic process;cellular nitrogen compound metabolic process;cellular process;deoxyribonucleotide biosynthetic process…	binding;catalytic activity;cation binding;ion binding;metal ion binding;oxidoreductase activity;oxidoreductase activity, acting on CH or CH2 groups;oxidoreductase activity, acting on CH or CH2 groups, disulfide as acceptor;ribonucleoside-diphosphate reductase activity;ribonucleoside-diphosphate reductase activity, thioredoxin disulfide as acceptor	Deoxyribonucleotidesynthesis;Iron;Membrane;Metal-binding;Oxidoreductase;Transmembrane;Transmembranehelix			+	+	CymRSA_MC_CymRSA_MU;pScrhaB2_BR_pSCRHAB2_BU	1.49709	0.131	0.103385	3.80781	2.20331	0.0626179	0.30399	6.89074	1.96593	0.0272714	0.196372	5.67954	2.68607
28.4384	28.3125	28.3922	28.3797	28.4386	28.4551	28.4946	28.6448	28.1176	28.2055	28.2773	28.3156	28.7439	28.7257	28.7004	28.6796	28.0767	28.0164	28.0597	28.0837	28.3088	28.3536	28.3975	28.3072	28.5184	28.5705	28.5256	28.4878		aromatic compound biosynthetic process;biosynthetic process;carbohydrate derivative biosynthetic process;carbohydrate derivative metabolic process;cellular aromatic compound metabolic process;cellular biosynthetic process;cellular metabolic process;cellular nitrogen compound biosynthetic process;cellular nitrogen compound metabolic process;cellular process;deoxyribonucleotide biosynthetic process…	adenyl nucleotide binding;adenyl ribonucleotide binding;anion binding;ATP binding;binding;carbohydrate derivative binding;catalytic activity;heterocyclic compound binding;ion binding;nucleoside phosphate binding;nucleotide binding;organic cyclic compound binding;oxidoreductase activity;oxidoreductase activity, acting on CH or CH2 groups;oxidoreductase activity, acting on CH or CH2 groups, disulfi…	Allostericenzyme;ATP-binding;Deoxyribonucleotidesynthesis;Nucleotide-binding;Oxidoreductase		+	+	+	CymRSA_MC_CymRSA_MU;pBBR1_PR_pBBR1_PU;pScrhaB2_BR_pSCRHAB2_BU	0.990404	0.220044	0.127587	2.32907	2.70011	0.0362883	0.279281	10.2237	2.96162	0.0141045	0.186801	12.5433	2.52538
21.9421	21.8829	22.0203	21.8374	21.9106	21.7915	21.8885	21.8134	21.9565	21.8264	21.6135	21.7353	21.8713	21.8815	21.8524	21.7368	21.8792	21.8549	21.6694	21.7294	21.9396	21.9737	21.913	21.904	22.0826	22.0259	21.9982	21.9893		aminoglycan catabolic process;aminoglycan metabolic process;carbohydrate derivative catabolic process;carbohydrate derivative metabolic process;catabolic process;glycosaminoglycan catabolic process;glycosaminoglycan metabolic process;macromolecule catabolic process;macromolecule metabolic process;metabolic process;nitrogen compound metabolic process;organic substance catabolic process;organic sub…	catalytic activity;hydrolase activity;hydrolase activity, acting on carbon-nitrogen (but not peptide) bonds;hydrolase activity, acting on carbon-nitrogen (but not peptide) bonds, in linear amides;N-acetylmuramoyl-L-alanine amidase activity;peptidoglycan muralytic activity				+		CymRSA_MC_CymRSA_MU	1.1388	0.187411	-0.0696759	-2.71845	0.368646	0.45421	0.0680714	0.914447	2.24643	0.0241093	-0.188509	-7.13402	1.49982
22.3641	22.451	21.9395	22.6614	22.4961	22.8114	22.5003	21.9828	22.4233	22.4345	22.3062	22.7579	22.1358	22.2268	21.89	22.1669	22.3211	22.1596	22.0186	22.3095	21.9988	22.1607	22.1214	22.1607	22.169	22.2897	22.2322	22.1945										0.123032	0.80958	0.0936298	0.344361	0.0430219	0.906326	-0.0328612	-0.128771	0.655193	0.18477	-0.116483	-1.53995	0.40378
25.0207	25.0526	25.0002	25.0898	25.042	25.0131	25.0469	25.1603	24.9521	24.9682	25.037	25.0192	24.867	24.8547	24.8619	24.8243	24.9739	24.9893	24.913	25.0092	24.8198	24.791	24.7546	24.7501	24.9353	24.8903	24.9088	24.8894		cellular localization;cellular macromolecule localization;cellular process;cotranslational protein targeting to membrane;establishment of localization;establishment of protein localization;establishment of protein localization to endoplasmic reticulum;establishment of protein localization to membrane;establishment of protein localization to organelle;localization;localization within membrane;macr…	7S RNA binding;anion binding;ATP hydrolysis activity;binding;carbohydrate derivative binding;catalytic activity;GTP binding;GTPase activity;guanyl nucleotide binding;guanyl ribonucleotide binding;heterocyclic compound binding;hydrolase activity;hydrolase activity, acting on acid anhydrides;hydrolase activity, acting on acid anhydrides, in phosphorus-containing anhydrides;ion binding;nucleic acid …	Cytoplasm;GTP-binding;Hydrolase;Nucleotide-binding;Ribonucleoprotein;RNA-binding;Signalrecognitionparticle			+	+	CymRSA_MC_CymRSA_MU;pScrhaB2_BR_pSCRHAB2_BU	0.429113	0.490014	0.0247502	1.04631	1.06313	0.152523	0.0714626	2.51611	2.21741	0.0232857	-0.053956	-6.96942	2.37543
25.1461	25.4402	25.4266	25.3975	25.0367	25.317	25.3108	25.4765	25.1057	25.1693	25.3037	25.2769	25.1035	25.1952	25.2561	25.1694	25.4382	25.4443	25.4615	25.5312	25.123	25.3026	25.2717	25.3299	25.2091	25.2006	25.2818	25.2332			catalytic activity;glycosyltransferase activity;transferase activity	Glycosyltransferase;Transferase				+	pScrhaB2_BR_pSCRHAB2_BU	0.581433	0.388959	-0.0673337	-1.37741	0.477633	0.375886	0.0713787	1.15159	0.966432	0.104761	-0.0501313	-2.26889	1.98564
25.9645	25.8758	26.0181	25.9654	26.0173	26.0218	26.0374	26.0207	26.0494	26.0226	25.9882	25.9517	26.0089	26.023	25.9957	26.0169	25.9862	25.9469	25.9921	25.9948	26.0194	26.044	26.156	26.0334	26.0906	26.1215	25.9924	26.0713		amino acid activation;amino acid metabolic process;carboxylic acid metabolic process;cellular aromatic compound metabolic process;cellular metabolic process;cellular nitrogen compound metabolic process;cellular process;heterocycle metabolic process;macromolecule metabolic process;metabolic process;ncRNA metabolic process;nitrogen compound metabolic process;nucleic acid metabolic process;nucleobas…	adenyl nucleotide binding;adenyl ribonucleotide binding;aminoacyl-tRNA editing activity;aminoacyl-tRNA ligase activity;anion binding;ATP binding;binding;carbohydrate derivative binding;carboxylic ester hydrolase activity;catalytic activity;catalytic activity, acting on a nucleic acid;catalytic activity, acting on a tRNA;catalytic activity, acting on RNA;heterocyclic compound binding;hydrolase act…	Aminoacyl-tRNAsynthetase;ATP-binding;Cytoplasm;Ligase;Nucleotide-binding;Proteinbiosynthesis						1.06435	0.200407	0.0683732	2.51931	0.373429	0.449302	0.0213614	0.924924	1.09157	0.086748	-0.0578127	-2.5912	1.14079
22.2565	22.0758	22.278	21.964	22.1877	21.9887	22.2631	22.2123	22.1997	22.2351	22.1688	22.2335	22.0171	21.9978	22.0641	21.8431	22.0465	22.144	22.0536	22.1396	22.123	21.9688	22.0825	22.0026	22.0601	22.0946	22.0076	21.8524			catalytic activity;hydrolase activity;hydrolase activity, acting on acid anhydrides;hydrolase activity, acting on acid anhydrides, in phosphorus-containing anhydrides;pyrophosphatase activity	Hydrolase						0.0864503	0.863203	0.0193748	0.248905	0.248499	0.577205	-0.0463085	-0.646004	0.281965	0.393036	-0.0231628	-0.722082	0.334841
24.4294	24.4342	24.4258	24.4727	24.4462	24.3417	24.4286	24.5085	24.4637	24.4095	24.5486	24.5014	24.4358	24.3054	24.494	24.5635	24.3615	24.319	24.5896	24.4049	24.3527	24.4742	24.3424	24.4088	24.4556	24.5815	24.3903	24.4548				Lipoprotein;Signal						0.115032	0.822303	-0.00925064	-0.323865	0.752205	0.223914	-0.0495496	-1.75836	0.0800622	0.715106	-0.0208855	-0.231744	0.102432
23.5788	23.5615	23.6065	23.5429	23.6128	23.6106	23.6421	23.7463	23.7344	23.7207	23.725	23.7296	23.7204	23.7307	23.6957	23.6691	23.3667	23.4168	23.3794	23.388	23.4354	23.4984	23.5409	23.5274	23.5773	23.5568	23.5682	23.5178		alpha-amino acid biosynthetic process;alpha-amino acid metabolic process;amino acid biosynthetic process;amino acid metabolic process;biosynthetic process;carboxylic acid biosynthetic process;carboxylic acid metabolic process;cellular biosynthetic process;cellular metabolic process;cellular process;glutamine family amino acid biosynthetic process;glutamine family amino acid metabolic process;hete…	adenyl nucleotide binding;adenyl ribonucleotide binding;amino acid kinase activity;anion binding;ATP binding;binding;carbohydrate derivative binding;catalytic activity;glutamate 5-kinase activity;heterocyclic compound binding;ion binding;kinase activity;nucleic acid binding;nucleoside phosphate binding;nucleotide binding;organic cyclic compound binding;phosphotransferase activity, carboxyl group …	Amino-acidbiosynthesis;ATP-binding;Cytoplasm;Kinase;Nucleotide-binding;Prolinebiosynthesis;Transferase			+	+	CymRSA_MC_CymRSA_MU;pScrhaB2_BR_pSCRHAB2_BU	0.838687	0.273555	0.0805106	1.95909	1.0056	0.165755	-0.0745068	-2.3676	3.22501	0.0128298	0.148983	15.3924	1.82442
25.0803	25.1276	25.1179	25.1751	25.1398	25.1762	25.1184	25.1667	25.0671	25.1689	25.2526	25.2215	25.1025	25.1725	25.1741	25.108	25.0018	25.011	25.0071	25.0385	25.1095	25.0997	25.0748	25.0644	25.1321	25.1277	25.094	25.086		cellular component biogenesis;cellular component organization or biogenesis;cellular process;ribonucleoprotein complex biogenesis;ribosome biogenesis	anion binding;binding;carbohydrate derivative binding;catalytic activity;cation binding;GTP binding;GTPase activity;guanyl nucleotide binding;guanyl ribonucleotide binding;heterocyclic compound binding;hydrolase activity;hydrolase activity, acting on acid anhydrides;hydrolase activity, acting on acid anhydrides, in phosphorus-containing anhydrides;ion binding;magnesium ion binding;metal ion bindi…	Cytoplasm;GTP-binding;Hydrolase;Magnesium;Metal-binding;Nucleotide-binding				+	pScrhaB2_BR_pSCRHAB2_BU	0.624646	0.367122	0.0250058	1.47233	0.236224	0.590755	-0.0272517	-0.617752	0.534688	0.232006	0.0293031	1.27545	1.59049
27.7465	27.3071	27.6339	27.3431	27.4409	27.3217	27.7954	27.9382	27.7725	27.5213	27.4755	27.6138	27.8318	27.9137	27.7426	27.6972	27.6208	27.6151	26.9457	27.4711	27.694	27.5232	27.8023	27.6741	27.8022	27.8484	27.7438	27.6324		amide biosynthetic process;amide metabolic process;biosynthetic process;cellular biosynthetic process;cellular metabolic process;cellular nitrogen compound biosynthetic process;cellular nitrogen compound metabolic process;cellular process;macromolecule biosynthetic process;macromolecule metabolic process;metabolic process;nitrogen compound metabolic process;organic substance biosynthetic process;…	structural constituent of ribosome;structural molecule activity	Ribonucleoprotein;Ribosomalprotein						0.238239	0.672948	0.116395	0.622404	0.0556342	0.880025	0.0282688	0.164546	1.04979	0.0908063	0.0396438	2.4813	0.524195
28.7049	28.4972	28.5387	28.6201	28.5165	28.8653	28.7844	29.1708	28.5423	28.8524	28.7267	28.9761	28.4538	28.4706	28.3909	28.7486	28.4016	28.5366	28.9809	28.4739	28.6533	28.4618	28.656	28.5142	28.7109	28.7866	28.4474	28.8052		amide biosynthetic process;amide metabolic process;biosynthetic process;cellular biosynthetic process;cellular metabolic process;cellular nitrogen compound biosynthetic process;cellular nitrogen compound metabolic process;cellular process;macromolecule biosynthetic process;macromolecule metabolic process;metabolic process;nitrogen compound metabolic process;organic substance biosynthetic process;…	binding;nucleic acid binding;organic cyclic compound binding;RNA binding;rRNA binding;structural constituent of ribosome;structural molecule activity	Ribonucleoprotein;Ribosomalprotein;RNA-binding;rRNA-binding						0.661068	0.348173	0.244072	1.55301	0.521339	0.344753	0.0599217	1.24643	1.07311	0.0882208	-0.171545	-2.54234	0.0773046
23.5804	23.7458	23.9332	23.8198	23.7132	23.6147	23.8346	23.7271	23.6754	23.4516	23.5657	23.5764	23.4724	23.4785	23.5918	23.4783	23.469	23.5577	23.4724	23.4682	23.4935	23.7797	23.6841	23.766	23.8532	23.4952	23.8488	23.6843		biosynthetic process;cellular biosynthetic process;cellular lipid metabolic process;cellular metabolic process;cellular process;isoprenoid biosynthetic process;isoprenoid metabolic process;lipid biosynthetic process;lipid metabolic process;metabolic process;organic substance biosynthetic process;organic substance metabolic process;primary metabolic process	catalytic activity;transferase activity	Magnesium;Transferase						0.308028	0.604232	-0.0473552	-0.780523	1.3345	0.117481	0.155128	3.28385	1.18394	0.0773589	-0.215104	-2.84322	1.32386
21.2694	21.3997	21.4025	21.3693	21.1771	21.2009	21.3011	21.4342	21.3396	21.2201	21.3343	21.3325	21.4388	21.5013	21.5164	21.3776	20.9975	21.1339	21.1114	21.0676	21.4196	21.417	21.3202	21.3588	21.4784	21.1706	21.4121	21.2498			anion binding;binding;flavin adenine dinucleotide binding;heterocyclic compound binding;ion binding;nucleoside phosphate binding;nucleotide binding;organic cyclic compound binding;small molecule binding	CBSdomain;Membrane;Repeat;Transmembrane;Transmembranehelix				+	pScrhaB2_BR_pSCRHAB2_BU	0.637858	0.361638	-0.0819039	-1.50152	0.195819	0.638845	-0.0282669	-0.523136	0.733765	0.158959	0.130803	1.71635	2.18651
22.6636	22.6972	22.7541	22.7779	22.6725	22.6427	22.6463	22.6008	22.7522	22.6991	22.6585	22.6391	22.598	22.554	22.5557	22.5896	22.4772	22.3356	22.4479	22.4638	22.4974	22.4456	22.3447	22.5058	22.6573	22.7209	22.6226	22.7985		aromatic compound biosynthetic process;biosynthetic process;carbohydrate derivative biosynthetic process;carbohydrate derivative metabolic process;cellular aromatic compound metabolic process;cellular biosynthetic process;cellular metabolic process;cellular nitrogen compound biosynthetic process;cellular nitrogen compound metabolic process;cellular process;coenzyme A biosynthetic process;coenzyme…	adenyl nucleotide binding;adenyl ribonucleotide binding;anion binding;ATP binding;binding;carbohydrate derivative binding;catalytic activity;dephospho-CoA kinase activity;heterocyclic compound binding;ion binding;kinase activity;nucleoside phosphate binding;nucleotide binding;organic cyclic compound binding;phosphotransferase activity, alcohol group as acceptor;purine nucleotide binding;purine ri…	ATP-binding;CoenzymeAbiosynthesis;Cytoplasm;Kinase;Nucleotide-binding;Transferase						0.89408	0.249786	-0.0826445	-2.09129	1.32975	0.117954	-0.0466928	-3.26933	1.36775	0.0567747	-0.125495	-3.38668	0.140353
24.7144	24.7892	24.7525	24.8921	24.7627	24.8239	24.781	24.7836	24.6558	24.7028	24.7815	24.8307	24.8816	24.8761	24.8795	24.7827	24.615	24.6698	24.645	24.6781	24.6726	24.6897	24.7321	24.7115	24.7376	24.8257	24.8056	24.7782		cell cycle process;cell septum assembly;cellular component assembly;cellular component organization;cellular component organization or biogenesis;cellular process;cytokinesis;cytokinetic process;division septum assembly;FtsZ-dependent cytokinesis;reproductive process		Cellcycle;Celldivision;Cytoplasm;Septation						0.00675867	0.987798	0.000770092	0.0210085	0.454078	0.391099	0.0451326	1.1005	0.996114	0.0986913	0.0681753	2.34351	1.35743
23.3871	23.2645	23.443	23.1698	23.3913	23.3352	23.1879	23.2438	23.1117	23.0341	23.2253	23.116	23.2248	23.2336	23.2026	23.0964	23.1587	23.3023	23.0715	23.1291	23.131	23.3125	23.0107	23.3186	23.5871	23.2162	23.4086	23.0572		cellular aromatic compound metabolic process;cellular metabolic process;cellular nitrogen compound metabolic process;cellular process;cellular response to stimulus;cellular response to stress;DNA damage response;DNA metabolic process;DNA repair;heterocycle metabolic process;macromolecule metabolic process;metabolic process;nitrogen compound metabolic process;nucleic acid metabolic process;nucleob…	catalytic activity;hydrolase activity	Hydrolase;Magnesium						0.12157	0.81152	-0.0265198	-0.340632	0.913137	0.182335	0.16777	2.1375	0.562097	0.220581	-0.127882	-1.33516	0.185387
25.0923	25.1346	25.1784	25.0596	25.1768	25.1078	25.2627	25.3382	25.1984	25.2309	25.2175	25.2506	25.0768	25.0751	25.1031	25.0665	25.0255	25.174	25.0909	25.2281	25.1562	25.1425	25.1412	25.0816	25.1139	25.0628	25.1367	25.0434			ATP hydrolysis activity;catalytic activity;hydrolase activity;hydrolase activity, acting on acid anhydrides;hydrolase activity, acting on acid anhydrides, in phosphorus-containing anhydrides;pyrophosphatase activity;ribonucleoside triphosphate phosphatase activity							0.707438	0.33102	0.105161	1.6568	0.0210318	0.95087	-0.00295591	-0.0643679	0.216128	0.46298	-0.00883865	-0.571026	0.00398846
25.4234	25.4116	25.349	25.4334	25.3774	25.4201	25.4255	25.5323	25.4544	25.4322	25.4009	25.4102	25.4181	25.4383	25.4947	25.447	25.396	25.4243	25.4158	25.4459	25.4771	25.3981	25.4732	25.3844	25.5132	25.5636	25.4891	25.6125		alpha-amino acid biosynthetic process;alpha-amino acid metabolic process;amino acid biosynthetic process;amino acid metabolic process;arginine biosynthetic process;arginine metabolic process;biosynthetic process;carboxylic acid biosynthetic process;carboxylic acid metabolic process;cellular biosynthetic process;cellular metabolic process;cellular process;glutamine family amino acid biosynthetic p…	acetyl-CoA:L-glutamate N-acetyltransferase activity;acetyltransferase activity;acyltransferase activity;acyltransferase activity, transferring groups other than amino-acyl groups;catalytic activity;glutamate N-acetyltransferase activity;methione N-acyltransferase activity;N-acetyltransferase activity;N-acyltransferase activity;transferase activity	Acyltransferase;Amino-acidbiosynthesis;Argininebiosynthesis;Autocatalyticcleavage;Cytoplasm;Multifunctionalenzyme;Transferase						0.42869	0.489751	0.0344877	1.04539	0.124005	0.75242	0.0144157	0.346842	1.0964	0.0859383	-0.0950994	-2.60406	0.135454
26.7446	26.7325	26.7191	26.6867	26.6845	26.8258	26.7976	26.8522	26.6577	26.7354	26.7435	26.7494	26.7473	26.7738	26.7494	26.7862	26.7935	26.7967	26.7911	26.7969	26.7132	26.7182	26.7399	26.6652	26.7172	26.7553	26.683	26.7104		cellular localization;cellular macromolecule localization;cellular process;establishment of localization;establishment of localization in cell;establishment of protein localization;intracellular protein transmembrane transport;intracellular protein transport;intracellular transport;localization;macromolecule localization;nitrogen compound transport;organic substance transport;protein import;prote…	active transmembrane transporter activity;adenyl nucleotide binding;adenyl ribonucleotide binding;anion binding;ATP binding;ATPase-coupled transmembrane transporter activity;ATP-dependent activity;binding;carbohydrate derivative binding;cation binding;heterocyclic compound binding;ion binding;macromolecule transmembrane transporter activity;metal ion binding;nucleoside phosphate binding;nucleotid…	ATP-binding;Cellinnermembrane;Cellmembrane;Cytoplasm;Membrane;Metal-binding;Nucleotide-binding;Proteintransport;Translocase;Translocation;Transport;Zinc				+	pScrhaB2_BR_pSCRHAB2_BU	0.624066	0.367397	0.0693278	1.47105	1.53883	0.0999316	0.0685034	3.95139	1.38795	0.0555683	0.0477085	3.45018	1.83207
21.327	21.2935	21.3125	21.2748	21.2581	21.3863	21.2863	21.2957	21.3987	21.4733	21.3448	21.4184	21.3501	21.4149	21.4297	21.3734	21.4317	21.3406	21.4672	21.3937	21.1175	21.0006	21.0456	21.0841	21.1791	21.2756	21.2518	21.2956							+	+	CymRSA_MC_CymRSA_MU;pScrhaB2_BR_pSCRHAB2_BU	0.0450229	0.923625	0.00466108	0.1345	1.94248	0.0735754	-0.102176	-5.5707	2.07395	0.027834	0.141501	6.20507	3.04048
22.6968	22.7357	22.6911	22.7446	22.7878	22.7678	22.8527	22.7785	22.8523	22.7571	22.7899	22.8446	22.5549	22.6436	22.495	22.7477	22.7244	22.624	22.7921	22.6529	22.8697	22.8676	22.7894	22.8177	22.6431	22.7362	22.5754	22.6826		biosynthetic process;carbohydrate derivative biosynthetic process;carbohydrate derivative metabolic process;cellular biosynthetic process;cellular lipid metabolic process;cellular metabolic process;cellular process;glycolipid biosynthetic process;glycolipid metabolic process;lipid A biosynthetic process;lipid A metabolic process;lipid biosynthetic process;lipid metabolic process;lipooligosacchari…	binding;catalytic activity;cation binding;deacetylase activity;hydrolase activity;hydrolase activity, acting on carbon-nitrogen (but not peptide) bonds;hydrolase activity, acting on carbon-nitrogen (but not peptide) bonds, in linear amides;ion binding;metal ion binding;UDP-3-O-[3-hydroxymyristoyl] N-acetylglucosamine deacetylase activity;UDP-3-O-acyl-N-acetylglucosamine deacetylase activity	Hydrolase;LipidAbiosynthesis;Lipidbiosynthesis;Lipidmetabolism;Metal-binding;Zinc						1.0987	0.19314	0.0797043	2.61021	0.168097	0.682346	-0.0142875	-0.456503	0.539922	0.230495	-0.0490794	-1.28684	1.12465
24.7524	24.6011	24.5634	24.7043	24.8672	24.662	24.6225	24.9039	24.8179	24.6602	24.6183	24.6053	24.9101	25.0565	24.996	24.8554	24.586	24.5741	24.5231	24.5227	24.4784	24.6256	24.699	24.6921	24.9055	24.7587	24.8247	24.6913		cellular process;cellular response to chemical stimulus;cellular response to chemical stress;cellular response to oxidative stress;cellular response to stimulus;cellular response to stress;response to chemical;response to oxidative stress;response to stimulus;response to stress	antioxidant activity;catalytic activity;oxidoreductase activity;oxidoreductase activity, acting on peroxide as acceptor;peroxidase activity;peroxiredoxin activity;thioredoxin peroxidase activity;thioredoxin-dependent peroxiredoxin activity	3D-structure;Antioxidant;Oxidoreductase;Peroxidase;Redox-activecenter						1.33776	0.151545	0.108614	3.29385	0.522004	0.344503	0.0884738	1.24788	1.11554	0.0840767	0.159456	2.65539	0.448572
26.2207	26.3419	26.2768	26.3133	26.5275	26.571	26.6011	26.6871	26.0968	26.2932	26.6212	26.5802	26.7881	26.7749	26.7456	26.7306	26.3179	26.4457	26.2794	26.38	26.4769	26.4732	26.4544	26.3856	26.2509	26.3398	26.2566	26.1597		cell cycle process;cell septum assembly;cellular component assembly;cellular component organization;cellular component organization or biogenesis;cellular process;cytokinesis;cytokinetic process;division septum assembly;FtsZ-dependent cytokinesis;protein polymerization;protein-containing complex assembly;protein-containing complex organization;reproductive process	anion binding;binding;carbohydrate derivative binding;catalytic activity;GTP binding;GTPase activity;guanyl nucleotide binding;guanyl ribonucleotide binding;heterocyclic compound binding;hydrolase activity;hydrolase activity, acting on acid anhydrides;hydrolase activity, acting on acid anhydrides, in phosphorus-containing anhydrides;ion binding;nucleoside phosphate binding;nucleotide binding;orga…	Cellcycle;Celldivision;Cytoplasm;GTP-binding;Nucleotide-binding;Septation			+		CymRSA_MC_CymRSA_MU	2.70662	0.0666667	0.308457	10.2761	0.863631	0.19374	0.198809	2.01824	3.36862	0.0112208	0.508067	17.2033	0.896391
28.1165	28.0925	28.2016	28.2184	27.9522	28.0724	28.0657	28.1543	27.9331	27.9409	27.9795	27.9509	27.7438	27.7422	27.6783	27.5146	27.9738	27.9415	27.7044	27.889	27.995	27.8959	28.0146	27.8444	27.8769	28.0268	28.1069	27.9208		aromatic compound biosynthetic process;biosynthetic process;cellular aromatic compound metabolic process;cellular biosynthetic process;cellular metabolic process;cellular nitrogen compound biosynthetic process;cellular nitrogen compound metabolic process;cellular process;heterocycle biosynthetic process;heterocycle metabolic process;metabolic process;nitrogen compound metabolic process;organic cy…	binding;carbon-oxygen lyase activity;catalytic activity;cation binding;hydro-lyase activity;ion binding;lyase activity;metal ion binding;porphobilinogen synthase activity	Hemebiosynthesis;Lyase;Magnesium;Metal-binding;Porphyrinbiosynthesis			+		CymRSA_MC_CymRSA_MU	1.20947	0.168148	-0.0961256	-2.91523	1.18319	0.134288	0.110074	2.84111	1.71829	0.0378689	-0.313135	-4.61623	0.277158
24.3189	24.2086	24.3625	24.4629	24.3693	24.357	24.3028	24.4986	24.2957	24.1869	24.2639	24.2351	24.1514	24.1814	24.2469	24.0784	24.3023	24.2101	24.0776	24.2787	24.2269	24.3561	24.2536	24.2779	24.2982	24.3492	24.2602	24.2174		cell cycle process;cell septum assembly;cellular component assembly;cellular component organization;cellular component organization or biogenesis;cellular process;cytokinetic process;division septum assembly	anion binding;binding;carbohydrate derivative binding;cation binding;GTP binding;guanyl nucleotide binding;guanyl ribonucleotide binding;heterocyclic compound binding;ion binding;metal ion binding;nucleoside phosphate binding;nucleotide binding;organic cyclic compound binding;purine nucleotide binding;purine ribonucleoside triphosphate binding;purine ribonucleotide binding;ribonucleotide binding;…	Cellcycle;Celldivision;GTP-binding;Magnesium;Metal-binding;Nucleotide-binding;Septation						0.419941	0.494998	0.0437088	1.02637	1.13113	0.140768	0.136533	2.69756	1.35025	0.0587739	-0.116727	-3.33229	0.420777
23.4225	23.4286	23.353	23.3495	23.3609	23.5914	23.4114	23.5147	23.3006	23.2392	23.2755	23.4072	23.3915	23.6517	23.6179	23.7401	23.3415	23.2308	23.4124	23.1304	23.519	23.3249	23.2135	23.3477	23.1431	23.5533	23.3302	23.4672			binding;catalytic activity;cation binding;electron transfer activity;heme binding;ion binding;iron ion binding;metal ion binding;organic cyclic compound binding;oxidoreductase activity;tetrapyrrole binding;transition metal ion binding	Heme;Iron;Metal-binding;Signal			+		CymRSA_MC_CymRSA_MU	0.642203	0.357972	0.0811763	1.51114	1.07081	0.152066	0.163938	2.53629	1.86127	0.0313326	0.226873	5.20752	0.303664
23.1417	23.1443	23.0828	23.0771	23.1743	23.1583	23.0473	23.1757	23.305	23.2277	23.2509	23.2738	23.1831	23.1949	23.1518	23.1479	23.2864	23.1804	23.1872	23.2415	22.9166	22.9214	22.943	22.923	23.1272	23.1456	23.0589	23.0612		cellular component assembly;cellular component organization;cellular component organization or biogenesis;cellular process;cytochrome complex assembly;protein-containing complex assembly;protein-containing complex organization		Cytochromec-typebiogenesis;Membrane;Transmembrane;Transmembranehelix			+	+	CymRSA_MC_CymRSA_MU;pScrhaB2_BR_pSCRHAB2_BU	0.402997	0.509475	0.0274353	0.989494	1.64596	0.0900654	-0.125434	-4.33853	2.13857	0.025208	0.0712132	6.5395	2.71278
21.8383	21.8296	21.76	21.7691	21.6208	21.6837	21.8045	22.0086	21.979	22.3109	21.9252	21.321	21.7907	21.845	21.8235	21.6973	21.9265	21.8792	21.9672	21.9065	21.3178	21.3205	21.5405	21.4968	21.8657	21.6157	21.7719	21.4842		cellular component assembly;cellular component organization;cellular component organization or biogenesis;cellular process;cytochrome complex assembly;protein-containing complex assembly;protein-containing complex organization	binding;heme binding;organic cyclic compound binding;tetrapyrrole binding	Cytochromec-typebiogenesis;Membrane;Transmembrane;Transmembranehelix				+	pScrhaB2_BR_pSCRHAB2_BU	0.0659067	0.890076	-0.0198183	-0.193123	0.132686	0.739465	-0.104611	-0.36884	0.615754	0.198597	0.104738	1.45274	2.70046
23.9662	23.8676	23.9132	24.0677	23.8882	23.9699	23.8471	24.0588	23.9467	24.0053	23.8455	23.8676	23.6266	23.7295	23.6426	23.7559	23.7967	23.7267	23.9107	23.8419	23.8587	23.8604	23.9494	23.8105	24.1042	24.1047	23.8985	23.9903		macromolecule metabolic process;metabolic process;nitrogen compound metabolic process;organic substance metabolic process;organonitrogen compound metabolic process;primary metabolic process;protein metabolic process;protein repair	binding;catalytic activity;cation binding;ion binding;metal ion binding;molybdopterin cofactor binding;organic cyclic compound binding;oxidoreductase activity;oxidoreductase activity, acting on a sulfur group of donors;oxidoreductase activity, acting on a sulfur group of donors, quinone or similar compound as acceptor	Membrane;Metal-binding;Molybdenum;Oxidoreductase;Periplasm;Signal;Transmembrane;Transmembranehelix			+		CymRSA_MC_CymRSA_MU	0.108821	0.830031	-0.012682	-0.307813	0.159231	0.695341	0.0247316	0.434844	2.02047	0.0270251	-0.335791	-5.9398	0.632844
20.9759	20.8976	21.0175	20.9678	20.8411	20.7282	20.892	21.0502	20.8911	21.1087	20.8756	21.0879	20.8756	21.0117	20.8399	20.7651	20.679	20.7541	20.7081	20.5928	20.6842	20.8923	20.9352	20.8331	21.1958	21.2353	20.8591	20.7691		macromolecule metabolic process;metabolic process;nitrogen compound metabolic process;organic substance metabolic process;organonitrogen compound metabolic process;primary metabolic process;protein metabolic process;protein repair	anion binding;binding;carbohydrate derivative binding;catalytic activity;cation binding;electron transfer activity;FMN binding;heme binding;heterocyclic compound binding;ion binding;metal ion binding;nucleoside phosphate binding;nucleotide binding;organic cyclic compound binding;oxidoreductase activity;ribonucleotide binding;small molecule binding;tetrapyrrole binding	Cellinnermembrane;Cellmembrane;Electrontransport;Flavoprotein;FMN;Heme;Iron;Membrane;Metal-binding;Transmembrane;Transmembranehelix;Transport						0.645518	0.35588	-0.086812	-1.51848	0.52316	0.343292	-0.112938	-1.25039	0.780388	0.14548	-0.141749	-1.82308	1.17606
25.3571	25.4008	25.1608	25.1513	25.2306	25.0003	25.0032	25.1763	25.2432	25.3619	25.1994	25.2325	25.0453	24.9671	24.9302	25.1551	25.0821	25.3456	25.3483	25.3427	25.2349	25.0929	25.1848	25.2911	25.5665	25.2317	25.5803	25.4123		cellular component assembly;cellular component organization;cellular component organization or biogenesis;cellular metabolic process;cellular process;iron-sulfur cluster assembly;metabolic process;metallo-sulfur cluster assembly;sulfur compound metabolic process	binding;cation binding;ferric iron binding;ion binding;iron ion binding;metal ion binding;sulfur compound binding;transition metal ion binding	3D-structure;Iron;Metal-binding			+		CymRSA_MC_CymRSA_MU	0.801625	0.285916	-0.164908	-1.87227	0.851099	0.197953	-0.156606	-1.98844	1.64834	0.0398085	-0.423264	-4.34747	0.362161
23.5488	23.4614	23.483	23.5013	23.5985	23.5692	23.5086	23.5749	23.5617	23.5049	23.5222	23.5279	23.545	23.5379	23.5907	23.5469	23.5731	23.5076	23.6079	23.6098	23.4668	23.4373	23.4282	23.4343	23.3889	23.4194	23.3879	23.3692		aminoglycan biosynthetic process;aminoglycan metabolic process;biological regulation;biosynthetic process;carbohydrate derivative biosynthetic process;carbohydrate derivative metabolic process;cell wall macromolecule biosynthetic process;cell wall organization;cell wall organization or biogenesis;cellular biosynthetic process;cellular component organization;cellular component organization or biog…	amide binding;anion binding;binding;carboxylic acid binding;carboxypeptidase activity;catalytic activity;catalytic activity, acting on a protein;exopeptidase activity;glycosyltransferase activity;heterocyclic compound binding;hexosyltransferase activity;hydrolase activity;ion binding;monocarboxylic acid binding;organic acid binding;organic cyclic compound binding;penicillin binding;peptidase acti…	Antibioticresistance;Carboxypeptidase;Cellshape;Cellwallbiogenesis/degradation;Glycosyltransferase;Hydrolase;Membrane;Multifunctionalenzyme;Peptidoglycansynthesis;Protease;Signal-anchor;Transferase;Transmembrane;Transmembranehelix			+	+	CymRSA_MC_CymRSA_MU;pScrhaB2_BR_pSCRHAB2_BU	1.45387	0.1342	0.0641723	3.66318	0.859944	0.195063	0.0336185	2.00946	2.56143	0.0203761	0.163796	9.16646	1.80284
25.8244	25.8064	25.8325	25.9348	25.9534	26.1395	26.0658	25.8744	26.0322	26.0953	26.0707	26.0552	25.9872	26.0168	25.955	25.8323	25.5948	25.8065	25.2843	25.5504	25.659	25.7673	25.897	25.8163	25.7784	25.9294	25.7285	25.8401										0.80838	0.283519	0.158757	1.888	0.465529	0.384537	-0.0550594	-1.12534	0.994511	0.0987861	0.128688	2.33946	0.669699
20.2042	20.0172	20.1647	20.2137	20.2596	20.2887	20.3547	20.3265	20.6399	20.6002	20.6113	20.6294	19.9717	20.0371	20.0036	19.9662	17.5805	15.8402	17.3945	15.6166	15.9606	17.0666	16.0413	16.1851	19.8507	19.9193	20.0875	20.1063		cell communication;cellular localization;cellular macromolecule localization;cellular process;cellular response to external stimulus;cellular response to extracellular stimulus;cellular response to stimulus;establishment of competence for transformation;establishment of localization;establishment of protein localization;establishment of protein localization to extracellular region;export from cel…		Competence;Membrane;Proteintransport;Signal;Transport		+			pBBR1_PR_pBBR1_PU	1.35699	0.14591	0.15741	3.35318	2.93186	0.0418	-0.312827	-12.2558	0.0179712	0.9219	0.00373983	0.0551802	-4.34e-08
22.9579	23.006	22.8754	22.8636	22.849	23.0278	22.9476	22.846	23.0075	23.0019	23.1063	23.063	23.0011	23.0559	23.0091	22.9758	22.8958	22.9041	22.8594	22.9157	22.7577	22.834	22.8192	22.7202	22.8828	22.8937	22.9178	22.8626		amino acid biosynthetic process;amino acid metabolic process;aromatic amino acid family biosynthetic process;aromatic amino acid metabolic process;aromatic compound biosynthetic process;biosynthetic process;carboxylic acid biosynthetic process;carboxylic acid metabolic process;cellular aromatic compound metabolic process;cellular biosynthetic process;cellular metabolic process;cellular process;ch…	adenyl nucleotide binding;adenyl ribonucleotide binding;anion binding;ATP binding;binding;carbohydrate derivative binding;catalytic activity;cation binding;heterocyclic compound binding;ion binding;kinase activity;magnesium ion binding;metal ion binding;nucleoside phosphate binding;nucleotide binding;organic cyclic compound binding;phosphotransferase activity, alcohol group as acceptor;purine nuc…	Amino-acidbiosynthesis;Aromaticaminoacidbiosynthesis;ATP-binding;Cytoplasm;Kinase;Magnesium;Metal-binding;Nucleotide-binding;Transferase			+		CymRSA_MC_CymRSA_MU	0.0730869	0.88316	-0.0081501	-0.212818	1.02096	0.161271	-0.12712	-2.40682	2.41536	0.0196336	0.121267	8.16499	1.30226
25.0633	25.0106	25.1905	25.0952	25.0823	24.8244	25.1552	25.2435	25.2344	25.1622	25.2816	25.2357	25.0191	25.0451	25.0827	24.808	24.847	25.1139	25.0597	25.0582	25.1781	25.173	25.1808	25.0803	25.1581	24.9872	25.2636	25.241		amino acid biosynthetic process;amino acid metabolic process;aromatic amino acid family biosynthetic process;aromatic amino acid metabolic process;aromatic compound biosynthetic process;biosynthetic process;carboxylic acid biosynthetic process;carboxylic acid metabolic process;cellular aromatic compound metabolic process;cellular biosynthetic process;cellular metabolic process;cellular process;ch…	3-dehydroquinate synthase activity;binding;carbon-oxygen lyase activity;carbon-oxygen lyase activity, acting on phosphates;catalytic activity;cation binding;heterocyclic compound binding;ion binding;lyase activity;metal ion binding;nucleoside phosphate binding;nucleotide binding;organic cyclic compound binding;small molecule binding	Amino-acidbiosynthesis;Aromaticaminoacidbiosynthesis;Cobalt;Cytoplasm;Lyase;Metal-binding;NAD;Nucleotide-binding;Zinc						0.0668779	0.889611	-0.0135584	-0.1958	0.913548	0.182559	-0.152111	-2.1385	0.736436	0.158059	-0.173736	-1.72242	0.827547
23.7802	23.7532	23.7874	23.7815	23.7683	23.8318	23.7256	23.766	23.8437	23.8728	23.8458	23.8863	23.9835	23.9959	23.9432	23.9706	23.7556	23.7266	23.6414	23.7065	23.7537	23.7398	23.8173	23.7484	23.7667	23.8093	23.8008	23.7001			catalytic activity;hydrolase activity;hydrolase activity, acting on ester bonds;phosphoric ester hydrolase activity;triphosphoric monoester hydrolase activity	Hydrolase			+		CymRSA_MC_CymRSA_MU	0.0297523	0.948797	-0.00264931	-0.0902359	1.72463	0.0829324	-0.0892167	-4.6412	2.32289	0.021007	0.204072	7.58477	0.597198
23.3895	23.3927	23.3272	23.5151	23.4676	23.5235	23.3819	23.482	23.6407	23.7566	23.8581	23.9118	23.711	23.8096	23.8428	23.7812	23.5218	23.4403	23.5374	23.5643	23.6882	23.571	23.7264	23.6565	23.1985	23.1737	23.2195	23.2651		cellular process;establishment of localization;localization;transmembrane transport;transport		Signal;Transport			+	+	CymRSA_MC_CymRSA_MU;pScrhaB2_BR_pSCRHAB2_BU	0.720406	0.326553	0.0575943	1.68607	1.67483	0.0870974	-0.328075	-4.44775	3.36356	0.0111484	0.571948	17.136	2.19029
21.4138	21.4949	21.4491	21.4984	21.5232	21.3589	21.5741	21.6807	21.6904	21.8324	21.8865	22.043	21.8062	21.6902	21.8474	21.8251	21.8133	21.655	21.5855	21.6829	21.441	21.6487	21.6251	21.6026	21.2344	21.2914	21.3837	21.2738		carbohydrate transport;establishment of localization;localization;organic substance transport;transport	ABC-type glycerol-3-phosphate transporter activity;ABC-type transporter activity;active transmembrane transporter activity;adenyl nucleotide binding;adenyl ribonucleotide binding;anion binding;ATP binding;ATP hydrolysis activity;ATPase-coupled transmembrane transporter activity;ATP-dependent activity;binding;carbohydrate derivative binding;carbohydrate derivative transmembrane transporter activit…	ATP-binding;Cellinnermembrane;Cellmembrane;Membrane;Nucleotide-binding;Sugartransport;Translocase;Transport			+		CymRSA_MC_CymRSA_MU	0.405794	0.507052	0.0701842	0.995587	1.85419	0.0813978	-0.328864	-5.17683	2.94437	0.0136957	0.496407	12.3758	0.469172
22.1476	22.1544	22.1212	22.0605	21.906	21.858	21.8443	21.9187	22.0653	22.057	22.5142	22.174	22.1474	22.1371	22.1059	22.0578	22.2403	22.2292	22.1374	22.0795	22.1221	22.2614	22.0331	22.1713	21.9902	21.7319	22.0954	21.7795		lipid metabolic process;metabolic process;organic substance metabolic process;primary metabolic process	catalytic activity;glycerophosphodiester phosphodiesterase activity;hydrolase activity;hydrolase activity, acting on ester bonds;phosphoric diester hydrolase activity;phosphoric ester hydrolase activity	Hydrolase						2.21512	0.0743005	-0.239143	-6.95661	1.13895	0.139795	-0.320862	-2.71886	1.06603	0.0883487	0.21279	2.52373	0.176836
21.2538	21.5415	21.4912	21.5886	21.4246	21.7551	21.703	21.6692	21.8368	21.785	22.0945	22.39	20.9554	20.9276	21.0071	20.9964	21.648	21.7471	21.7028	21.6962	21.6334	21.877	21.7586	21.6776	21.3028	21.282	21.2877	21.3617				Celloutermembrane;Membrane;Signal			+		CymRSA_MC_CymRSA_MU	1.91197	0.0909427	0.169186	5.43183	1.15035	0.137233	-0.388637	-2.75007	3.40012	0.0116757	-0.336932	-17.6276	0.448028
27.313	27.1282	27.0304	27.2478	27.2901	27.2514	27.1493	27.4058	27.1703	27.2177	27.2606	27.2438	27.0841	27.1339	27.1457	27.1458	27.0965	26.8978	27.1028	27.0378	26.9781	26.9982	26.9918	26.9135	26.9884	27.0891	27.0891	27.0675		cellular aromatic compound metabolic process;cellular metabolic process;cellular nitrogen compound metabolic process;cellular process;DNA metabolic process;DNA recombination;DNA transposition;heterocycle metabolic process;macromolecule metabolic process;metabolic process;nitrogen compound metabolic process;nucleic acid metabolic process;nucleobase-containing compound metabolic process;organic cyc…	binding;catalytic activity;catalytic activity, acting on a nucleic acid;catalytic activity, acting on DNA;DNA binding;nucleic acid binding;organic cyclic compound binding;transposase activity				+		CymRSA_MC_CymRSA_MU	1.0003	0.220306	0.0942507	2.35413	0.337431	0.483692	0.0510373	0.845777	2.05029	0.0273635	0.0688844	6.08641	0.480769
25.2079	25.2283	25.2799	25.2353	25.2013	25.3118	25.3026	25.2985	25.2792	25.3377	25.3312	25.3916	25.2674	25.2553	25.2836	25.2925	25.3646	25.3556	25.3366	25.3292	25.2711	25.2816	25.2767	25.2411	25.2433	25.2702	25.2597	25.2451		alpha-amino acid biosynthetic process;alpha-amino acid metabolic process;amide biosynthetic process;amide metabolic process;amino acid biosynthetic process;amino acid metabolic process;biosynthetic process;carboxylic acid biosynthetic process;carboxylic acid metabolic process;cellular biosynthetic process;cellular metabolic process;cellular nitrogen compound biosynthetic process;cellular nitrogen…	3 iron, 4 sulfur cluster binding;binding;catalytic activity;cation binding;glutamate synthase (ferredoxin) activity;glutamate synthase activity;ion binding;iron-sulfur cluster binding;metal cluster binding;metal ion binding;oxidoreductase activity;oxidoreductase activity, acting on the CH-NH2 group of donors;oxidoreductase activity, acting on the CH-NH2 group of donors, iron-sulfur protein as acc…	3Fe-4S;Amino-acidbiosynthesis;Flavoprotein;FMN;Glutamatebiosynthesis;Glutamineamidotransferase;Iron;Iron-sulfur;Metal-binding;Oxidoreductase				+	pScrhaB2_BR_pSCRHAB2_BU	0.862325	0.263338	0.0406919	2.01513	1.33793	0.116582	-0.0563526	-3.29438	0.662239	0.182212	0.0200996	1.55561	2.73094
24.8075	24.6991	24.7557	24.7299	24.6318	24.82	24.8281	24.8213	24.7399	24.7872	24.8543	24.8608	24.8119	24.8472	24.8123	24.7863	24.9597	24.8987	24.8207	24.9202	24.7669	24.7886	24.8341	24.7388	24.7102	24.8368	24.7412	24.7966		alpha-amino acid biosynthetic process;alpha-amino acid metabolic process;amide biosynthetic process;amide metabolic process;amino acid biosynthetic process;amino acid metabolic process;biosynthetic process;carboxylic acid biosynthetic process;carboxylic acid metabolic process;cellular biosynthetic process;cellular metabolic process;cellular nitrogen compound biosynthetic process;cellular nitrogen…	binding;catalytic activity;glutamate synthase (NADPH) activity;glutamate synthase activity;glutamate synthase activity, NAD(P)H as acceptor;iron-sulfur cluster binding;metal cluster binding;oxidoreductase activity;oxidoreductase activity, acting on the CH-NH2 group of donors;oxidoreductase activity, acting on the CH-NH2 group of donors, NAD or NADP as acceptor	Amino-acidbiosynthesis;Glutamatebiosynthesis;Oxidoreductase						0.144281	0.783248	0.0272088	0.397895	0.508577	0.354052	-0.0352635	-1.21872	0.708537	0.167351	0.0432148	1.65928	1.05053
20.8645	21.0827	20.9686	20.8162	20.6186	20.9503	20.653	20.6936	20.1492	20.2554	20.5002	20.3099	20.7065	20.4031	20.7433	20.5265	20.3642	20.4193	20.2652	20.2323	20.7077	20.7979	20.8092	20.9774	21.0634	20.6009	21.016	20.7817			2',3'-cyclic-nucleotide 3'-phosphodiesterase activity;2'-5'-RNA ligase activity;catalytic activity;catalytic activity, acting on a nucleic acid;catalytic activity, acting on RNA;cyclic-nucleotide phosphodiesterase activity;hydrolase activity;hydrolase activity, acting on ester bonds;ligase activity;ligase activity, forming phosphoric ester bonds;phosphoric diester hydrolase activity;phosphoric es…	Hydrolase;Ligase			+	+	CymRSA_MC_CymRSA_MU;pScrhaB2_BR_pSCRHAB2_BU	1.65909	0.1099	-0.204136	-4.38794	1.49345	0.100607	0.425231	3.79546	2.42499	0.0190516	-0.270659	-8.22769	1.92149
19.2892	19.3048	19.4723	19.5794	19.0966	19.5409	19.3254	19.4943	19.5151	19.7015	19.6953	19.7588	19.6352	19.5538	19.525	19.6633	19.5552	19.4188	19.5343	19.5489	19.259	19.3726	19.4328	19.3519	19.3781	19.6501	19.4484	19.527			catalytic activity;oxidoreductase activity							0.180435	0.73772	-0.047152	-0.486352	1.87862	0.0770159	-0.303398	-5.28338	0.532437	0.23345	0.093431	1.27056	1.20812
18.2714	18.0184	17.8069	18.0323	18.4189	18.3035	17.9985	18.2625	18.3584	18.4208	18.4334	18.5562	18.4604	18.3367	18.54	18.451	18.2743	18.124	18.3003	18.2256	18.187	18.0743	17.8898	18.0951	18.2154	17.9251	17.9995	17.904			transmembrane transporter activity;transporter activity	Membrane;Transmembrane;Transmembranehelix			+		CymRSA_MC_CymRSA_MU	2.27742	0.0739111	0.213616	7.31369	0.781994	0.215462	-0.196311	-1.82678	2.06291	0.0272861	0.436018	6.14942	0.883923
21.8335	21.6751	21.6865	21.6699	21.7857	21.7287	21.6901	21.5907	21.7783	21.6229	21.5989	21.6565	21.773	21.6939	21.6092	21.7118	21.7105	21.6063	21.5657	21.7138	21.8158	21.7741	21.849	21.7709	21.6095	21.7593	21.6885	21.8184										0.227805	0.683624	-0.0174499	-0.598249	0.347887	0.472574	0.0346613	0.868841	0.125937	0.606661	-0.0219412	-0.351757	1.28643
23.8508	23.7862	23.7162	23.72	23.7313	23.6973	23.7578	23.8252	23.7788	23.9071	23.7351	23.8021	23.7444	23.6836	23.6034	23.7237	23.8261	23.8069	23.6775	23.7771	23.582	23.8151	23.7173	23.6727	23.767	23.7969	23.7983	23.6182			ABC-type transporter activity;active transmembrane transporter activity;adenyl nucleotide binding;adenyl ribonucleotide binding;anion binding;ATP binding;ATP hydrolysis activity;ATPase-coupled transmembrane transporter activity;ATP-dependent activity;binding;carbohydrate derivative binding;catalytic activity;heterocyclic compound binding;hydrolase activity;hydrolase activity, acting on acid anhyd…	ATP-binding;Cellinnermembrane;Cellmembrane;Membrane;Nucleotide-binding;Translocase;Transmembrane;Transmembranehelix						0.101575	0.841191	-0.0153813	-0.288926	0.391128	0.43665	-0.0528822	-0.963612	0.35037	0.337048	-0.0563126	-0.874307	0.485941
23.4491	23.4246	23.6392	23.4011	22.9407	22.9976	23.1606	23.0676	22.7523	22.6739	22.8099	22.797	22.5205	22.469	22.376	22.3135	22.5535	22.5509	22.5144	22.5775	22.822	22.7613	22.7829	22.847	22.7227	22.6927	22.7598	22.7367			catalytic activity;oxidoreductase activity		+		+	+	CymRSA_MC_CymRSA_MU;pBBR1_PC_pBBR1_PU;pScrhaB2_BR_pSCRHAB2_BU	2.83896	0.0445143	-0.436889	-11.3983	2.37833	0.0532889	0.283341	7.92783	1.9331	0.0288806	-0.308229	-5.52769	3.38286
23.6953	23.7266	23.4619	23.5331	23.1104	23.055	22.9048	23.1734	22.8103	22.8483	22.9684	22.905	22.4938	22.4402	22.4549	22.4093	22.7518	22.8717	22.7868	22.8109	22.7845	22.8581	22.7878	22.8787	23.0245	22.7434	22.8751	22.9443		aromatic compound biosynthetic process;biosynthetic process;cellular aromatic compound metabolic process;cellular biosynthetic process;cellular metabolic process;cellular nitrogen compound biosynthetic process;cellular nitrogen compound metabolic process;cellular process;heterocycle biosynthetic process;heterocycle metabolic process;metabolic process;nitrogen compound metabolic process;organic cy…	catalytic activity;sulfurtransferase activity;thiazole synthase activity;transferase activity;transferase activity, transferring sulphur-containing groups	Cytoplasm;Schiffbase;Thiaminebiosynthesis;Transferase			+		CymRSA_MC_CymRSA_MU	2.4279	0.0676286	-0.543317	-8.24672	0.917609	0.181501	0.177865	2.1484	2.41276	0.0195962	-0.447268	-8.14813	0.507644
25.7807	25.7552	25.8362	25.8717	25.3448	25.5387	25.5761	25.7235	25.4647	25.5671	25.5976	25.4489	24.9787	25.071	25.0131	25.0279	25.2752	25.3159	25.5056	25.3846	25.4212	25.4269	25.5321	25.366	25.4117	25.3931	25.3503	25.4559		alcohol biosynthetic process;alcohol metabolic process;aromatic compound biosynthetic process;biosynthetic process;cellular aromatic compound metabolic process;cellular biosynthetic process;cellular metabolic process;cellular nitrogen compound biosynthetic process;cellular nitrogen compound metabolic process;cellular process;heterocycle biosynthetic process;heterocycle metabolic process;metabolic…	binding;catalytic activity;cation binding;ion binding;magnesium ion binding;metal ion binding;thiamine-phosphate diphosphorylase activity;transferase activity;transferase activity, transferring alkyl or aryl (other than methyl) groups	Magnesium;Metal-binding;Thiaminebiosynthesis;Transferase			+		CymRSA_MC_CymRSA_MU	1.6411	0.110042	-0.265183	-4.32038	0.107933	0.782965	0.0262074	0.305509	3.00436	0.0136063	-0.380105	-12.9679	0.749355
25.3023	25.3477	25.4126	25.4951	25.1956	25.2334	25.3396	25.3705	25.4759	25.4065	25.4699	25.6096	24.9423	24.9992	25.0104	24.9833	25.2172	25.2346	25.2563	25.3091	25.175	25.2524	25.2096	25.2313	25.314	25.2755	25.2682	25.2512			adenyl nucleotide binding;adenyl ribonucleotide binding;anion binding;ATP binding;ATP hydrolysis activity;binding;carbohydrate derivative binding;catalytic activity;heterocyclic compound binding;hydrolase activity;hydrolase activity, acting on acid anhydrides;hydrolase activity, acting on acid anhydrides, in phosphorus-containing anhydrides;ion binding;nucleoside phosphate binding;nucleotide bind…	ATP-binding;Cellinnermembrane;Cellmembrane;Membrane;Nucleotide-binding;Translocase			+		CymRSA_MC_CymRSA_MU	2.5922	0.0697944	-0.104661	-9.39165	2.06339	0.0728527	-0.205703	-6.15185	2.80832	0.0122635	-0.293386	-11.1285	0.798639
24.224	24.4175	24.4824	24.3903	24.4238	24.3203	24.3386	24.38	24.4458	24.2257	24.4417	24.5516	24.1522	24.3176	24.2515	24.1463	24.2407	24.4754	24.369	24.3427	24.3963	24.3788	24.3803	24.4829	24.4544	24.3513	24.4612	24.4536				Cellinnermembrane;Cellmembrane;Membrane;Transmembrane;Transmembranehelix;Transport						0.0573009	0.904877	-0.012877	-0.169216	0.354228	0.46742	-0.0505342	-0.882797	1.35173	0.0588127	-0.213236	-3.33687	0.355867
23.9388	24.0014	24.0349	24.1484	23.893	23.8478	24.013	24.0877	24.0913	23.9715	23.9675	24.0624	23.7258	23.6228	23.5385	23.7243	23.8588	23.9253	23.8631	23.7816	23.9058	23.9215	23.9645	23.8069	24.0396	24.0014	23.9179	23.8286		establishment of localization;lipid transport;localization;organic substance transport;organophosphate ester transport;phospholipid transport;transport		Membrane;Transmembrane;Transmembranehelix			+		CymRSA_MC_CymRSA_MU	1.03688	0.209628	-0.0705042	-2.44782	0.438523	0.402192	-0.0627785	-1.06674	1.69308	0.0390146	-0.294052	-4.51787	0.817841
25.711	25.7101	25.7234	25.7575	25.5629	25.497	25.7136	25.7116	25.7796	25.6725	25.7671	25.826	25.4196	25.4896	25.3673	25.4934	25.5223	25.6796	25.72	25.7288	25.6268	25.5947	25.624	25.6411	25.6598	25.6115	25.7207	25.6873				Lipoprotein;Signal			+		CymRSA_MC_CymRSA_MU	0.952589	0.22548	-0.104217	-2.23445	1.53101	0.100265	-0.14001	-3.92418	1.73491	0.0372951	-0.227317	-4.68197	0.336921
26.1466	26.291	26.0824	26.2846	26.1653	26.1851	25.8536	26.1615	26.0926	26.0838	26.1536	26.0368	26.0386	25.9208	25.974	26.0906	26.2722	26.1773	26.1966	26.0144	25.9433	26.1087	26.0061	25.9805	26.3242	26.0828	26.3428	26.1412				Signal						0.92374	0.235873	-0.109773	-2.16338	0.00106502	0.998526	-0.00033474	-0.00333189	1.2755	0.0663965	-0.216771	-3.10648	0.988844
22.89	22.8947	22.8113	22.9884	22.422	22.5802	22.6556	23.0028	22.6208	22.9933	22.857	22.9013	22.6549	22.6919	22.6605	22.8548	22.6416	23.004	22.9502	22.8241	22.5688	22.7554	22.8616	22.8803	22.8264	22.8719	23.1556	23.2204							+		CymRSA_MC_CymRSA_MU	0.949747	0.226961	-0.230976	-2.2274	0.718453	0.238383	-0.177942	-1.68166	1.51777	0.0477183	-0.303025	-3.87844	0.599183
23.4442	23.3947	23.4173	23.5104	23.2163	23.5124	23.5588	23.4641	23.5856	23.5155	23.5621	23.6283	23.3469	23.4119	23.4411	23.4243	23.5942	23.5615	23.4577	23.5136	23.295	23.4744	23.5412	23.3359	23.3894	23.5504	23.4152	23.4918			adenyl nucleotide binding;adenyl ribonucleotide binding;anion binding;ATP binding;ATP hydrolysis activity;binding;carbohydrate derivative binding;catalytic activity;heterocyclic compound binding;hydrolase activity;hydrolase activity, acting on acid anhydrides;hydrolase activity, acting on acid anhydrides, in phosphorus-containing anhydrides;ion binding;nucleoside phosphate binding;nucleotide bind…	ATP-binding;Cellinnermembrane;Cellmembrane;Membrane;Nucleotide-binding;Translocase						0.0143674	0.973649	-0.00379038	-0.0442863	0.661565	0.265519	-0.134993	-1.55411	0.699976	0.1703	-0.0556579	-1.64001	0.632957
20.5125	20.3824	20.7257	19.8263	21.3808	20.3124	20.9209	19.6933	20.4044	19.379	19.9173	19.9883	20.3146	20.3925	20.1149	18.9089	20.7533	20.0763	19.2915	20.398	19.4401	20.2141	19.9976	20.0508	20.7431	19.0273	20.1945	19.5761			ABC-type transporter activity;active transmembrane transporter activity;ATPase-coupled transmembrane transporter activity;ATP-dependent activity;primary active transmembrane transporter activity;transmembrane transporter activity;transporter activity	Cellinnermembrane;Cellmembrane;Membrane;Transmembrane;Transmembranehelix;Transport						0.379991	0.528287	0.215141	0.939284	0.883595	0.188224	0.654601	2.06602	0.0345311	0.859448	0.0474725	0.104225	0.176607
22.7141	22.6359	22.497	22.2974	22.4356	22.2079	22.1059	22.4535	22.1704	22.2646	21.9232	22.1079	22.4035	22.2894	22.2843	22.2847	22.4614	22.6114	22.3311	22.4328	22.505	22.1526	22.3854	22.5426	22.7716	22.411	22.7999	22.3674										0.7496	0.312022	-0.235359	-1.75241	0.905787	0.181341	0.184208	2.11963	1.11131	0.0843738	-0.272013	-2.64398	0.17475
21.946	22.2211	21.9999	21.8869	21.8871	21.848	21.9117	22.0099	21.8681	21.9721	22.1877	22.0982	21.3394	21.5025	21.5684	21.517	22.0532	22.1446	22.1232	22.1708	21.6865	21.7308	21.5765	21.7036	21.3959	21.439	21.4723	21.421		amino sugar biosynthetic process;amino sugar metabolic process;aminoglycan biosynthetic process;aminoglycan metabolic process;aromatic compound biosynthetic process;biological regulation;biosynthetic process;carbohydrate derivative biosynthetic process;carbohydrate derivative metabolic process;cell cycle;cell division;cell wall macromolecule biosynthetic process;cell wall organization;cell wall o…	catalytic activity;transferase activity;transferase activity, transferring alkyl or aryl (other than methyl) groups;UDP-N-acetylglucosamine 1-carboxyvinyltransferase activity	Cellcycle;Celldivision;Cellshape;Cellwallbiogenesis/degradation;Cytoplasm;Peptidoglycansynthesis;Pyruvate;Transferase				+	pScrhaB2_BR_pSCRHAB2_BU	0.393352	0.517853	-0.0992994	-0.968467	0.823368	0.205425	-0.117331	-1.92305	0.578947	0.214086	0.0497427	1.37197	2.86286
24.6128	24.5789	24.606	24.5542	24.5045	24.5739	24.5037	24.5688	24.59	24.4768	24.5245	24.5411	24.4226	24.5194	24.445	24.4293	24.4898	24.4358	24.6107	24.5141	24.6761	24.6201	24.6575	24.6682	24.6027	24.6636	24.611	24.566		amino acid biosynthetic process;amino acid metabolic process;biosynthetic process;carboxylic acid biosynthetic process;carboxylic acid metabolic process;cellular biosynthetic process;cellular metabolic process;cellular process;histidine biosynthetic process;histidine metabolic process;metabolic process;nitrogen compound metabolic process;organic acid biosynthetic process;organic acid metabolic pr…	adenyl nucleotide binding;adenyl ribonucleotide binding;anion binding;ATP binding;ATP phosphoribosyltransferase activity;binding;carbohydrate derivative binding;catalytic activity;glycosyltransferase activity;heterocyclic compound binding;ion binding;nucleoside phosphate binding;nucleotide binding;organic cyclic compound binding;pentosyltransferase activity;purine nucleotide binding;purine ribonu…	Amino-acidbiosynthesis;ATP-binding;Cytoplasm;Glycosyltransferase;Histidinebiosynthesis;Nucleotide-binding;Transferase			+	+	CymRSA_MC_CymRSA_MU;pScrhaB2_BR_pSCRHAB2_BU	0.667463	0.348433	-0.0502615	-1.56724	0.0398231	0.913052	0.00461531	0.119569	3.25308	0.0134	-0.156731	-15.731	1.64782
25.37	25.3352	25.3017	25.2897	25.2574	25.2768	25.3807	25.3741	25.4386	25.3887	25.2989	25.3686	25.3222	25.3625	25.2562	25.3078	25.3476	25.4709	25.4063	25.4614	25.383	25.4214	25.4049	25.3485	25.5339	25.4489	25.486	25.4321		amino acid biosynthetic process;amino acid metabolic process;biosynthetic process;carboxylic acid biosynthetic process;carboxylic acid metabolic process;cellular biosynthetic process;cellular metabolic process;cellular process;histidine biosynthetic process;histidine metabolic process;metabolic process;nitrogen compound metabolic process;organic acid biosynthetic process;organic acid metabolic pr…	adenyl nucleotide binding;binding;catalytic activity;cation binding;heterocyclic compound binding;histidinol dehydrogenase activity;ion binding;metal ion binding;NAD binding;nucleoside phosphate binding;nucleotide binding;organic cyclic compound binding;oxidoreductase activity;oxidoreductase activity, acting on CH-OH group of donors;oxidoreductase activity, acting on the CH-OH group of donors, NA…	Amino-acidbiosynthesis;Histidinebiosynthesis;Metal-binding;NAD;Oxidoreductase;Zinc			+		CymRSA_MC_CymRSA_MU	0.0126425	0.976479	-0.00193405	-0.0390427	0.350963	0.47135	-0.0514736	-0.875613	1.74918	0.0364479	-0.163071	-4.73907	0.408139
22.6293	22.811	22.7062	22.6088	22.4236	22.4236	22.4024	22.5598	22.4098	22.5102	23.131	22.6321	22.4481	22.4137	22.4119	22.4446	22.8151	22.8549	22.6338	22.5954	22.5572	22.8011	22.4518	22.6296	22.8095	22.3706	22.7612	22.3795		amino acid biosynthetic process;amino acid metabolic process;biosynthetic process;carboxylic acid biosynthetic process;carboxylic acid metabolic process;cellular biosynthetic process;cellular metabolic process;cellular process;histidine biosynthetic process;histidine metabolic process;metabolic process;nitrogen compound metabolic process;organic acid biosynthetic process;organic acid metabolic pr…	anion binding;binding;catalytic activity;heterocyclic compound binding;histidinol-phosphate transaminase activity;ion binding;organic cyclic compound binding;pyridoxal phosphate binding;small molecule binding;transaminase activity;transferase activity;transferase activity, transferring nitrogenous groups;vitamin B6 binding;vitamin binding	Amino-acidbiosynthesis;Aminotransferase;Coiledcoil;Histidinebiosynthesis;Pyridoxalphosphate;Transferase						1.32428	0.151692	-0.23645	-3.25268	0.533843	0.33685	-0.218425	-1.27361	0.533836	0.232372	-0.150666	-1.2736	0.754422
23.9542	23.8585	23.9634	23.8418	23.6902	23.7871	23.9652	24.1163	24.0672	23.9279	23.8818	24.0502	24.0233	24.0813	23.937	23.8424	23.9378	24.0306	23.7406	23.8818	23.9566	24.0115	23.983	24.0484	24.0324	24.0343	24.1404	23.9607		amino acid biosynthetic process;amino acid metabolic process;biosynthetic process;carboxylic acid biosynthetic process;carboxylic acid metabolic process;cellular biosynthetic process;cellular metabolic process;cellular process;histidine biosynthetic process;histidine metabolic process;metabolic process;nitrogen compound metabolic process;organic acid biosynthetic process;organic acid metabolic pr…	carbon-oxygen lyase activity;catalytic activity;hydro-lyase activity;imidazoleglycerol-phosphate dehydratase activity;lyase activity	Amino-acidbiosynthesis;Cytoplasm;Histidinebiosynthesis;Lyase						0.044442	0.925069	-0.0148158	-0.132839	0.341428	0.48069	-0.0921006	-0.854601	0.53158	0.233733	-0.0709429	-1.26869	0.708506
24.5485	24.5237	24.5146	24.4552	24.483	24.5535	24.546	24.696	24.5357	24.6269	24.7571	24.6289	24.5098	24.509	24.5367	24.4165	24.6644	24.6042	24.5828	24.6608	24.5611	24.4743	24.4319	24.5147	24.4664	24.5119	24.418	24.4108		alpha-amino acid metabolic process;amino acid biosynthetic process;amino acid metabolic process;biosynthetic process;carboxylic acid biosynthetic process;carboxylic acid metabolic process;cellular biosynthetic process;cellular metabolic process;cellular process;glutamine family amino acid metabolic process;glutamine metabolic process;histidine biosynthetic process;histidine metabolic process;meta…	catalytic activity;glutaminase activity;glycosyltransferase activity;hydrolase activity;hydrolase activity, acting on carbon-nitrogen (but not peptide) bonds;hydrolase activity, acting on carbon-nitrogen (but not peptide) bonds, in linear amides;imidazoleglycerol-phosphate synthase activity;lyase activity;pentosyltransferase activity;transferase activity	Amino-acidbiosynthesis;Cytoplasm;Glutamineamidotransferase;Glycosyltransferase;Histidinebiosynthesis;Hydrolase;Lyase;Transferase				+	pScrhaB2_BR_pSCRHAB2_BU	0.368505	0.539421	0.0590992	0.914137	0.492635	0.365611	-0.0675058	-1.18412	0.631364	0.192666	0.0412369	1.48716	2.94053
25.7186	25.6725	25.7565	25.7346	25.6798	25.557	25.7172	25.805	25.7532	25.8741	25.8612	25.7879	25.7935	25.754	25.7801	25.7619	25.769	25.8558	25.8433	25.8447	25.69	25.7409	25.7598	25.7117	25.71	25.7612	25.8086	25.7435		amino acid biosynthetic process;amino acid metabolic process;biosynthetic process;carboxylic acid biosynthetic process;carboxylic acid metabolic process;cellular biosynthetic process;cellular metabolic process;cellular process;histidine biosynthetic process;histidine metabolic process;metabolic process;nitrogen compound metabolic process;organic acid biosynthetic process;organic acid metabolic pr…	1-(5-phosphoribosyl)-5-[(5-phosphoribosylamino)methylideneamino]imidazole-4-carboxamide isomerase activity;catalytic activity;intramolecular oxidoreductase activity;intramolecular oxidoreductase activity, interconverting aldoses and ketoses;isomerase activity	Amino-acidbiosynthesis;Cytoplasm;Histidinebiosynthesis;Isomerase				+	pScrhaB2_BR_pSCRHAB2_BU	0.318901	0.592223	-0.0307794	-0.804729	0.782951	0.215143	-0.129346	-1.82899	0.263846	0.407915	0.016561	0.681055	2.38414
24.6976	24.7308	24.7157	24.6988	24.5524	24.6662	24.6627	24.6387	24.7107	24.8252	24.9486	24.8198	24.6155	24.6821	24.7168	24.657	24.7778	24.7843	24.7239	24.9234	24.6754	24.7318	24.6947	24.7361	24.7005	24.7013	24.6086	24.6548		amino acid biosynthetic process;amino acid metabolic process;biosynthetic process;carboxylic acid biosynthetic process;carboxylic acid metabolic process;cellular biosynthetic process;cellular metabolic process;cellular process;histidine biosynthetic process;histidine metabolic process;metabolic process;nitrogen compound metabolic process;organic acid biosynthetic process;organic acid metabolic pr…	catalytic activity;glycosyltransferase activity;imidazoleglycerol-phosphate synthase activity;lyase activity;pentosyltransferase activity;transferase activity	Amino-acidbiosynthesis;Cytoplasm;Histidinebiosynthesis;Lyase						1.47577	0.13188	-0.0807414	-3.73595	2.12107	0.0643333	-0.196078	-6.44741	0.0123233	0.945	0.00152636	0.0380701	1.11521
24.0693	24.1748	24.1474	24.2366	24.051	24.1967	24.1649	24.0126	24.3326	24.2489	24.1714	24.2428	24.0547	24.05	23.9487	24.1866	24.2931	24.2184	24.3797	24.332	24.3981	24.3734	24.3838	24.3611	24.2572	24.2521	24.2139	24.3826		amino acid biosynthetic process;amino acid metabolic process;biosynthetic process;carboxylic acid biosynthetic process;carboxylic acid metabolic process;cellular biosynthetic process;cellular metabolic process;cellular process;histidine biosynthetic process;histidine metabolic process;metabolic process;nitrogen compound metabolic process;organic acid biosynthetic process;organic acid metabolic pr…	binding;catalytic activity;cation binding;cyclohydrolase activity;hydrolase activity;hydrolase activity, acting on carbon-nitrogen (but not peptide) bonds;hydrolase activity, acting on carbon-nitrogen (but not peptide) bonds, in cyclic amidines;ion binding;magnesium ion binding;metal ion binding;phosphoribosyl-AMP cyclohydrolase activity;transition metal ion binding;zinc ion binding	Amino-acidbiosynthesis;Cytoplasm;Histidinebiosynthesis;Hydrolase;Magnesium;Metal-binding;Zinc			+		CymRSA_MC_CymRSA_MU	0.34737	0.561527	-0.0507231	-0.867701	0.910869	0.182171	-0.142599	-2.13198	3.03252	0.0141061	-0.216451	-13.2553	0.90336
25.6192	25.5526	25.8292	25.7921	25.4378	25.4841	25.6573	26.2883	25.5778	25.4458	25.7196	25.548	25.3553	25.4792	25.5144	25.6828	25.8167	25.4988	25.8174	25.511	25.2954	25.8298	25.4025	25.4814	25.2241	25.0175	25.7597	25.3873		amino acid biosynthetic process;amino acid metabolic process;biosynthetic process;carboxylic acid biosynthetic process;carboxylic acid metabolic process;cellular biosynthetic process;cellular metabolic process;cellular process;histidine biosynthetic process;histidine metabolic process;metabolic process;nitrogen compound metabolic process;organic acid biosynthetic process;organic acid metabolic pr…	adenyl nucleotide binding;adenyl ribonucleotide binding;anion binding;ATP binding;binding;carbohydrate derivative binding;catalytic activity;heterocyclic compound binding;hydrolase activity;hydrolase activity, acting on acid anhydrides;hydrolase activity, acting on acid anhydrides, in phosphorus-containing anhydrides;ion binding;nucleoside phosphate binding;nucleotide binding;organic cyclic compo…	Amino-acidbiosynthesis;ATP-binding;Cytoplasm;Histidinebiosynthesis;Hydrolase;Nucleotide-binding						0.0382756	0.935558	0.0185575	0.115098	0.277896	0.545376	0.144058	0.7129	0.436901	0.28154	0.160792	1.06322	0.324079
24.3698	24.0888	23.8067	24.1774	24.2148	24.2584	24.0624	24.2444	24.0977	24.2059	23.9572	24.131	24.0846	24.0914	24.1026	24.1094	24.0967	23.8761	23.6804	23.8758	24.0218	23.9911	24.1311	23.988	24.126	24.224	24.0515	24.0526				Membrane;Transmembrane;Transmembranehelix						0.385897	0.524272	0.0843487	0.952191	2.11974	0.0638897	0.0970497	6.44046	0.132599	0.594208	-0.0164962	-0.36862	0.581743
24.509	24.508	24.536	24.3659	24.1056	24.2251	23.9604	24.1042	24.0681	24.0715	24.5883	24.0775	24.2609	24.2486	24.1039	24.1353	24.6535	24.5544	24.1012	24.1145	24.1443	24.3075	24.1567	24.3479	24.7486	24.11	24.5003	24.1405			catalytic activity							1.87979	0.0899459	-0.380897	-5.28852	0.218948	0.608648	-0.102519	-0.57762	0.519928	0.237965	-0.187658	-1.24337	0.277379
23.5845	23.6884	23.264	23.414	23.7537	23.2988	23.0519	23.4991	23.5308	23.532	23.3578	23.2505	23.4518	23.3715	23.203	23.1386	23.31	23.549	23.3378	23.1652	23.1103	23.2577	23.363	23.1214	23.3277	23.1007	23.6444	23.3402		cellular localization;cellular macromolecule localization;cellular process;establishment of localization;establishment of protein localization;localization;macromolecule localization;nitrogen compound transport;organic substance transport;protein localization;protein transmembrane transport;protein transport;protein transport by the Tat complex;transmembrane transport;transport	macromolecule transmembrane transporter activity;protein transmembrane transporter activity;protein transporter activity;transmembrane transporter activity;transporter activity	Cellinnermembrane;Cellmembrane;Membrane;Proteintransport;Translocation;Transmembrane;Transmembranehelix;Transport						0.258317	0.655971	-0.0868292	-0.66846	0.0383047	0.914914	-0.0168977	-0.115182	0.139792	0.581525	-0.0620313	-0.386689	0.756053
23.2136	23.1941	23.4065	23.1018	22.9219	23.0116	23.33	23.2133	23.4637	23.3381	23.2554	23.4528	23.3255	23.3853	23.3021	23.0922	23.3288	23.3616	23.3315	23.0976	23.3968	23.3417	23.4421	23.2694	23.3202	23.4145	23.2655	23.2929		cellular localization;cellular macromolecule localization;cellular process;establishment of localization;establishment of protein localization;localization;macromolecule localization;nitrogen compound transport;organic substance transport;protein localization;protein transmembrane transport;protein transport;protein transport by the Tat complex;transmembrane transport;transport	macromolecule transmembrane transporter activity;protein transmembrane transporter activity;protein transporter activity;transmembrane transporter activity;transporter activity	Cellinnermembrane;Cellmembrane;Membrane;Proteintransport;Translocation;Transmembrane;Transmembranehelix;Transport						0.536295	0.416198	-0.109786	-1.27895	0.864294	0.194076	-0.258254	-2.01982	0.356553	0.332593	-0.0470119	-0.887906	0.877934
23.624	23.4919	23.5624	23.6917	23.553	23.5961	23.4348	23.6474	23.5731	23.5824	23.5311	23.5627	23.6222	23.6037	23.693	23.646	23.363	23.4063	23.5947	23.4229	23.4886	23.4253	23.4901	23.4857	23.5461	23.3929	23.398	23.5095		macromolecule metabolic process;metabolic process;nitrogen compound metabolic process;organic substance metabolic process;organonitrogen compound metabolic process;primary metabolic process;protein metabolic process;proteolysis	catalytic activity;catalytic activity, acting on a protein;endopeptidase activity;hydrolase activity;peptidase activity;serine hydrolase activity;serine-type endopeptidase activity;serine-type peptidase activity	Hydrolase;Membrane;Protease;Repeat;Signal;Transmembrane;Transmembranehelix			+		CymRSA_MC_CymRSA_MU	0.272837	0.639475	-0.0346861	-0.701458	0.0398501	0.913119	-0.00449848	-0.119647	1.49337	0.0481322	0.179595	3.79521	0.198336
24.5486	24.7167	24.6353	24.7479	24.5731	24.7737	24.4909	24.6727	24.5492	24.4487	24.5064	24.4559	24.514	24.4641	24.5316	24.5105	24.7377	24.6373	24.5089	24.5771	24.4997	24.5613	24.616	24.5986	24.6728	24.6127	24.6059	24.6231							+		CymRSA_MC_CymRSA_MU	0.293163	0.619741	-0.034514	-0.747269	0.730488	0.234816	0.137531	1.70891	2.12095	0.0261594	-0.123598	-6.44677	0.239719
24.5794	24.5738	24.5757	24.6954	24.5243	24.6614	24.7126	24.6292	24.8712	24.7852	24.8025	24.9877	24.7031	24.7864	24.7394	24.6241	24.3216	24.542	24.401	24.3497	24.6818	24.6924	24.7984	24.7785	24.4757	24.4647	24.623	24.5695		aromatic compound catabolic process;catabolic process;cellular aromatic compound metabolic process;cellular catabolic process;cellular metabolic process;cellular process;metabolic process	2 iron, 2 sulfur cluster binding;active monoatomic ion transmembrane transporter activity;active transmembrane transporter activity;binding;catalytic activity;cation binding;electron transfer activity;inorganic cation transmembrane transporter activity;inorganic molecular entity transmembrane transporter activity;ion binding;iron-sulfur cluster binding;metal cluster binding;metal ion binding;mono…	2Fe-2S;Aromatichydrocarbonscatabolism;Disulfidebond;Electrontransport;Iron;Iron-sulfur;Membrane;Metal-binding;Oxidoreductase;Transmembrane;Transmembranehelix;Transport				+	pScrhaB2_BR_pSCRHAB2_BU	0.188816	0.726222	0.0258055	0.506449	1.31356	0.120912	-0.229804	-3.22016	1.25265	0.0683096	0.180026	3.03944	1.88615
23.5009	23.4161	23.5325	23.473	23.3732	23.3343	23.5128	23.5472	23.6283	23.6395	23.6673	23.7331	23.007	23.131	23.1455	23.0986	23.4958	23.5306	23.4564	23.3639	23.4136	23.4438	23.4389	23.4564	23.4091	23.4234	23.4923	23.5425			catalytic activity;oxidoreductase activity	Oxidoreductase			+		CymRSA_MC_CymRSA_MU	0.356269	0.553593	-0.0387464	-0.887283	2.15635	0.0609814	-0.225155	-6.63436	2.82387	0.0125644	-0.37132	-11.2647	0.212579
20.9225	20.8971	20.7341	20.7291	20.6586	20.5736	20.4703	20.634	20.9492	20.7455	21.1896	20.824	20.7232	20.2362	20.3818	19.9701	20.8624	20.9711	20.5304	20.5606	20.7659	20.6304	20.578	20.5672	20.8299	20.7214	21.0854	20.7396										1.76641	0.0992	-0.236633	-4.80871	1.1234	0.141737	-0.342972	-2.67659	1.38949	0.0557587	-0.516266	-3.45506	0.453288
21.6913	21.6574	21.7691	21.7196	21.6932	21.7193	21.6772	21.7859	21.754	21.7167	21.7855	21.8125	21.55	21.5739	21.622	21.7	21.5965	21.5692	21.691	21.5754	21.743	21.7996	21.7626	21.7851	21.6675	21.5821	21.7173	21.7532			acyl-CoA dehydrogenase activity;anion binding;binding;catalytic activity;flavin adenine dinucleotide binding;heterocyclic compound binding;ion binding;nucleoside phosphate binding;nucleotide binding;organic cyclic compound binding;oxidoreductase activity;oxidoreductase activity, acting on the CH-CH group of donors;oxidoreductase activity, acting on the CH-CH group of donors, with a flavin as acce…	FAD;Flavoprotein;Oxidoreductase				+	pScrhaB2_BR_pSCRHAB2_BU	0.0901107	0.858947	0.00953531	0.258668	0.867138	0.193662	-0.0482965	-2.0266	1.1819	0.0774571	-0.0685511	-2.83751	1.71501
22.7315	22.789	22.7758	22.8429	22.8396	22.7344	22.9123	22.9692	22.7438	22.7176	22.8138	22.9261	22.6829	22.6679	22.6297	22.6163	22.7753	22.8121	22.7793	22.6689	22.7844	22.7805	22.8049	22.87	22.6372	22.7638	22.7618	22.5231			catalytic activity;oxidoreductase activity							0.752459	0.310964	0.0790672	1.75894	1.29169	0.125058	0.0635481	3.15452	0.149084	0.562506	-0.0222807	-0.409828	0.404562
22.4759	22.5133	22.6826	22.5442	22.5241	22.5036	22.5944	22.5138	22.5328	22.6152	22.7008	22.5853	22.572	22.5978	22.5283	22.5615	22.6462	22.8466	22.5763	22.6294	22.6194	22.5617	22.7377	22.6476	22.6792	22.5282	22.692	22.588										0.277223	0.634969	-0.0200224	-0.71138	1.28907	0.124992	-0.0745654	-3.14672	0.464439	0.26542	-0.0569453	-1.12297	0.127129
19.5849	19.0581	19.1365	18.8674	19.0411	18.8525	19.0127	18.7889	19.1626	19.091	18.9829	18.8737	18.9019	19.0092	18.6142	18.7843	19.0922	19.2135	19.1982	19.281	19.3678	19.3762	19.087	19.1651	19.0212	18.9564	19.1703	18.6101										0.96281	0.223603	-0.237944	-2.25985	0.80367	0.210665	-0.103744	-1.87703	0.272862	0.399348	-0.1121	-0.701515	0.200622
18.2199	18.2452	18.2185	18.2636	18.19	18.072	18.0594	18.2908	18.3283	18.5845	18.4556	18.5027	18.3121	18.4294	18.5947	18.3924	18.413	18.2943	18.3858	18.1683	18.3849	18.1208	18.4207	18.3487	18.3045	17.7474	18.0539	18.0324										0.729913	0.323886	-0.0837536	-1.70761	1.46104	0.105185	-0.31473	-3.68689	1.14225	0.0808954	0.397607	2.72787	0.0150998
20.3088	20.4104	20.4112	20.2682	20.0772	20.3001	20.4419	14.6169	20.3446	20.181	20.398	20.3674	20.2353	20.4134	20.1528	20.574	20.3078	20.1927	20.2799	20.2282	20.5533	20.3706	20.3487	20.5963	20.2571	20.3462	20.2981	20.3027			binding;catalytic activity;cation binding;ion binding;maleylacetate reductase activity;metal ion binding;oxidoreductase activity;oxidoreductase activity, acting on the CH-CH group of donors;oxidoreductase activity, acting on the CH-CH group of donors, NAD or NADP as acceptor	Oxidoreductase						0.441856	0.479306	-1.4906	-1.07398	0.4182	0.416538	-1.46369	-1.02259	0.181283	0.511624	0.0428433	0.488392	1.38199
20.6588	20.9342	20.9841	20.7931	20.4987	20.9683	20.8203	20.6937	20.779	20.8212	20.719	20.725	20.89	21.0374	20.9269	20.7496	20.9997	21.0918	20.747	20.8849	20.8828	20.9169	20.9649	20.7796	20.761	20.7441	20.8348	20.6494		aromatic compound biosynthetic process;biosynthetic process;cellular aromatic compound metabolic process;cellular biosynthetic process;cellular metabolic process;cellular nitrogen compound biosynthetic process;cellular nitrogen compound metabolic process;cellular process;DNA-templated transcription;heterocycle biosynthetic process;heterocycle metabolic process;macromolecule biosynthetic process;m…	binding;DNA binding;DNA-binding transcription factor activity;nucleic acid binding;organic cyclic compound binding;transcription regulator activity							0.899885	0.246194	-0.0973144	-2.10532	0.0557068	0.880302	-0.0158072	-0.16475	1.32485	0.0595974	0.153677	3.25439	0.18793
21.1105	21.1118	20.9923	21.0898	21.1923	21.1695	21.2609	21.328	21.0652	20.9823	20.9779	21.0661	21.6019	21.5479	21.4973	21.5085	21.0595	20.9088	21.2779	21.089	21.2958	21.2734	21.4188	21.2942	21.3057	21.4172	21.2042	21.2101			molecular transducer activity;siderophore-iron transmembrane transporter activity;signaling receptor activity;transmembrane transporter activity;transporter activity	Celloutermembrane;Membrane;Receptor;Signal;TonBbox;Transmembrane;Transmembranebetastrand;Transport			+	+	CymRSA_MC_CymRSA_MU;pScrhaB2_BR_pSCRHAB2_BU	1.2437	0.161382	0.161553	3.01344	2.03493	0.0757006	0.214774	6.01049	2.06529	0.0273579	0.254632	6.16139	1.82068
22.3503	22.5209	22.4904	22.5382	22.353	22.4366	22.8489	22.6659	22.3859	22.6745	22.5635	22.7791	22.4874	22.8024	22.4481	22.4822	22.6481	22.5032	22.7455	22.6494	22.4746	22.7453	22.5032	22.5429	22.4518	22.5705	22.5907	22.1928			adenyl nucleotide binding;adenyl ribonucleotide binding;anion binding;ATP binding;ATP hydrolysis activity;binding;carbohydrate derivative binding;catalytic activity;heterocyclic compound binding;hydrolase activity;hydrolase activity, acting on acid anhydrides;hydrolase activity, acting on acid anhydrides, in phosphorus-containing anhydrides;ion binding;nucleoside phosphate binding;nucleotide bind…	ATP-binding;Cellinnermembrane;Cellmembrane;Membrane;Nucleotide-binding;Translocase						0.431614	0.487576	0.101167	1.05174	0.0760173	0.83847	-0.0246425	-0.220794	0.431892	0.284424	0.103569	1.05234	0.250517
17.9801	17.8138	17.5201	17.7307	18.0309	17.6002	17.4812	17.8988	18.3465	17.8549	17.6888	18.0033	18.1441	18.0996	18.161	18.2833	17.7918	17.8446	17.8481	17.6932	17.3915	17.4412	17.3675	16.9997	18.3712	17.9761	17.9137	18.2677				Signal				+	pScrhaB2_BR_pSCRHAB2_BU	0.0346529	0.939308	-0.00841474	-0.10458	1.80075	0.0831626	-0.220604	-4.95003	0.143151	0.574348	0.0398078	0.395081	2.2537
21.1832	20.9635	20.5826	21.4038	21.3329	21.3926	21.1889	21.0241	21.203	21.1235	21.1958	20.9675	21.2975	21.5284	21.3616	21.1288	21.0477	21.126	21.1733	21.3634	21.6041	21.3613	21.2847	21.4231	20.9636	21.2963	21.1115	21.0692		biological regulation;cellular process;intracellular signal transduction;phosphorelay signal transduction system;regulation of biological process;regulation of biosynthetic process;regulation of cellular biosynthetic process;regulation of cellular metabolic process;regulation of cellular process;regulation of DNA-templated transcription;regulation of gene expression;regulation of macromolecule bi…	binding;DNA binding;nucleic acid binding;organic cyclic compound binding	Activator;DNA-binding;Phosphoprotein			+		CymRSA_MC_CymRSA_MU	0.378185	0.52974	0.20135	0.935332	0.809901	0.208408	0.112192	1.89155	1.49581	0.048241	0.218949	3.80348	0.921999
18.8125	14.6504	15.3503	14.2416	17.5386	15.72	16.7431	17.1268	18.2269	16.4071	16.6764	16.234	17.7126	16.7663	16.6341	16.1348	18.0463	17.6508	15.9434	16.9817	17.4822	16.2486	17.5256	17.3776	18.1347	17.3821	18.0693	17.6994				Celloutermembrane;Membrane;Signal						0.492474	0.445787	1.01846	1.18377	0.0965969	0.80474	-0.103951	-0.275845	1.4084	0.0550279	-1.00941	-3.51534	0.00148141
22.4373	22.6717	22.5682	22.6059	22.5243	22.5062	22.4786	22.6131	22.4645	22.5366	22.4889	22.4865	22.3349	22.3875	22.3453	22.3896	22.7396	22.7919	22.7494	22.6117	22.7428	22.6831	22.6745	22.8212	22.4063	22.1463	22.6112	22.4951				Signal						0.284887	0.629326	-0.0402241	-0.728668	0.416653	0.416953	0.0364146	1.01922	0.176022	0.519761	-0.0504475	-0.475714	0.0335409
22.3803	22.4489	22.5066	22.6241	22.5814	22.5759	22.6327	22.5468	22.6226	22.5927	22.9547	22.8043	22.9415	22.9428	22.9303	22.9088	23.0324	23.1442	22.9275	22.8945	22.6808	22.7108	22.7699	22.7514	22.4095	22.4401	22.5229	22.2923				Membrane;Transmembrane;Transmembranehelix			+		CymRSA_MC_CymRSA_MU	0.671086	0.345693	0.0942225	1.57532	0.889763	0.186533	-0.159363	-2.08087	2.89771	0.0128571	0.514648	11.9336	1.48713
20.0195	19.3769	19.7346	19.4585	19.4497	19.5619	20.193	20.2227	20.5752	20.6109	20.2676	20.3818	20.8141	20.7717	20.5196	20.7829	21.0312	21.1258	20.5214	20.5599	20.0236	19.8251	20.0309	19.9282	20.1956	20.0244	20.2014	20.0803							+	+	CymRSA_MC_CymRSA_MU;pScrhaB2_BR_pSCRHAB2_BU	0.287153	0.626663	0.209413	0.733766	0.914991	0.182283	-0.602069	-2.14202	2.06889	0.0275391	0.596663	6.17949	1.73197
21.3941	21.6625	21.5776	21.6132	21.7152	21.8869	21.9738	21.8596	21.988	21.8141	22.1001	22.1449	22.3417	22.4249	22.2819	22.2625	22.6268	22.5949	22.4802	22.5449	21.9405	21.9428	22.0139	21.9903	21.6053	21.4863	21.6146	21.6433							+	+	CymRSA_MC_CymRSA_MU;pScrhaB2_BR_pSCRHAB2_BU	2.32796	0.0697212	0.297036	7.61559	0.784559	0.214993	-0.152913	-1.83271	2.73727	0.013168	0.740366	10.5261	2.88936
19.2787	19.1936	18.8727	18.7891	19.243	19.3009	18.772	19.1309	19.1252	18.8444	19.922	19.1655	19.6683	19.6073	19.5221	19.7023	20.5624	20.2425	19.8348	19.7536	19.3525	19.5173	18.9692	19.1293	19.1365	18.7271	18.9626	18.5114							+	+	CymRSA_MC_CymRSA_MU;pScrhaB2_BR_pSCRHAB2_BU	0.315579	0.596105	0.0781598	0.797344	0.160714	0.694204	-0.152577	-0.43848	1.83573	0.0323574	0.790598	5.09755	2.16799
21.08	21.2426	20.9687	21.1821	21.3087	21.1012	21.2057	21.4229	21.2127	21.3515	21.154	21.4872	21.2179	21.3214	21.4027	21.3772	21.675	21.8576	21.885	21.7005	21.2871	21.3541	21.1649	21.3335	21.0696	20.834	21.0403	20.9968				Signal			+	+	CymRSA_MC_CymRSA_MU;pScrhaB2_BR_pSCRHAB2_BU	0.636569	0.362609	0.141268	1.49867	0.202836	0.628515	-0.0417285	-0.539764	1.77727	0.0353493	0.344607	4.85305	2.05536
21.3223	21.3666	21.3821	21.3098	21.4458	21.5593	21.5997	21.5521	21.6201	21.5662	21.7292	21.7527	21.6428	21.6459	21.7059	21.802	22.198	22.1738	22.0198	22.0872	21.538	21.489	21.7175	21.5914	21.1743	21.2511	21.4287	21.2248							+	+	CymRSA_MC_CymRSA_MU;pScrhaB2_BR_pSCRHAB2_BU	2.32228	0.068071	0.194056	7.58108	1.23221	0.12672	-0.12782	-2.98024	2.18867	0.0247394	0.429435	6.80983	2.04524
22.2163	22.2079	22.1336	22.1406	22.5197	22.5222	22.5282	22.4715	22.5394	22.5491	22.6794	22.7621	23.0757	23.0503	23.013	23.033	23.2293	23.2351	23.338	23.4061	22.6191	22.6751	22.6241	22.6129	22.0666	22.1162	22.0935	22.1423					+		+	+	CymRSA_MC_CymRSA_MU;pBBR1_PC_pBBR1_PU;pScrhaB2_BR_pSCRHAB2_BU	3.31011	0.0266667	0.335783	16.4415	0.819907	0.205382	-0.122117	-1.91494	4.36783	0.00925714	0.938393	37.1583	2.98823
22.4279	22.4379	22.4166	22.4565	22.6146	22.6646	22.6461	22.5782	22.6732	22.607	22.7311	22.7064	22.9046	22.996	22.8761	22.8455	23.1316	23.1648	23.1941	23.2563	22.754	22.7246	22.7586	22.7779	22.3358	22.4149	22.3262	22.3733							+	+	CymRSA_MC_CymRSA_MU;pScrhaB2_BR_pSCRHAB2_BU	2.32715	0.0688862	0.191165	7.61063	0.568	0.315284	-0.0535522	-1.34804	3.69913	0.0118636	0.543042	22.2064	3.61609
22.0881	22.1786	22.0209	22.0947	22.6084	22.5668	22.4217	22.4028	22.6099	22.5863	22.8442	22.82	23.1292	23.1064	23.0292	23.1465	23.3798	23.3365	23.3939	23.3533	22.644	22.6043	22.5893	22.4928	21.952	22.0496	22.013	22.0864							+	+	CymRSA_MC_CymRSA_MU;pScrhaB2_BR_pSCRHAB2_BU	2.57205	0.0672793	0.404339	9.24354	0.779161	0.215603	-0.215199	-1.82025	4.13445	0.0134118	1.07755	31.0528	3.88118
20.3306	20.4526	20.3274	20.3229	20.4254	20.4316	20.5835	20.5076	20.4894	20.5539	20.6435	20.6354	20.8072	20.7879	20.8081	20.8585	21.0323	21.0154	20.9443	21.0257	20.5251	20.6219	20.6	20.582	20.2341	20.3273	20.3148	20.4094							+	+	CymRSA_MC_CymRSA_MU;pScrhaB2_BR_pSCRHAB2_BU	0.918865	0.2377	0.128669	2.15147	1.84172	0.0814728	-0.0935264	-5.12317	3.40212	0.0118356	0.494052	17.6549	2.91563
22.4715	22.6427	22.4822	22.6173	22.667	22.5439	22.526	22.7387	22.5361	22.5291	22.8602	22.8309	22.7562	22.6957	22.6549	22.7447	22.8246	23.1143	23.0824	22.9977	22.7659	22.7701	22.5828	22.7086	22.6345	22.3429	22.6169	22.3801				Lipoprotein;Signal						0.42644	0.490617	0.065455	1.0405	0.275911	0.547142	-0.070188	-0.708415	1.1186	0.0829698	0.219273	2.66364	1.32711
20.872	20.9931	20.9014	20.8919	21.0495	21.2066	21.1012	21.1599	21.1891	21.2587	21.619	21.553	21.5468	21.5249	21.5973	21.5159	21.8853	22.0086	21.8784	21.9545	21.2862	21.1873	21.1485	21.1253	20.754	20.9291	20.7152	20.7409			catalytic activity;hydrolase activity				+	+	CymRSA_MC_CymRSA_MU;pScrhaB2_BR_pSCRHAB2_BU	2.8118	0.0535211	0.214709	11.1589	1.07337	0.150912	-0.275609	-2.54302	2.97714	0.0131407	0.761443	12.6959	3.0945
20.196	20.2035	20.4192	20.2362	20.4094	20.4133	20.1179	20.4371	20.6833	20.8529	20.68	20.617	20.1336	20.1805	20.3102	20.4856	20.4756	20.1396	20.4954	19.968	20.2658	20.0656	20.1486	19.9977	20.2111	20.0971	20.1371	20.425				Signal						0.243093	0.668513	0.0806918	0.633587	1.6288	0.0921592	-0.363865	-4.27464	0.479646	0.259344	0.0599127	1.15595	0.785664
25.5696	25.4552	25.3505	25.4796	25.3851	25.3138	25.3852	25.3814	25.6069	25.7017	25.5811	25.7212	25.7042	25.6188	25.4529	25.6209	24.7168	24.6823	24.5035	24.6353	25.1458	25.269	25.2961	25.2233	25.6429	25.6087	25.601	25.4872		cellular process;establishment of localization;localization;monoatomic ion transmembrane transport;monoatomic ion transport;transmembrane transport;transport	channel activity;passive transmembrane transporter activity;porin activity;transmembrane transporter activity;transporter activity;wide pore channel activity	Iontransport;Membrane;Porin;Signal;Transmembrane;Transmembranebetastrand;Transport				+	pScrhaB2_BR_pSCRHAB2_BU	0.878032	0.258234	-0.0973744	-2.05267	2.07483	0.0690897	-0.286345	-6.20951	0.0824425	0.709244	0.0142326	0.238157	2.3959
19.7646	19.8184	20.1293	20.0813	19.3344	19.3568	20.0221	20.218	20.0328	19.6591	20.3545	20.3448	20.0465	20.0652	19.8241	19.2542	19.7547	20.0316	19.9853	19.5492	19.9083	19.9358	20.0686	19.8508	19.862	19.83	19.658	19.6657		aromatic compound biosynthetic process;biosynthetic process;cellular aromatic compound metabolic process;cellular biosynthetic process;cellular metabolic process;cellular nitrogen compound biosynthetic process;cellular nitrogen compound metabolic process;cellular process;DNA-templated transcription;heterocycle biosynthetic process;heterocycle metabolic process;macromolecule biosynthetic process;m…	binding;DNA binding;DNA-binding transcription factor activity;nucleic acid binding;organic cyclic compound binding;transcription regulator activity							0.644641	0.356338	-0.215574	-1.51654	1.25288	0.12557	-0.364972	-3.0401	0.10037	0.664793	0.0435481	0.285768	0.564769
21.744	21.9253	21.9173	21.7874	21.4336	21.8384	21.5965	21.217	21.7167	21.7074	22.0586	21.7944	21.932	21.8107	21.8421	21.8192	21.9123	21.9907	21.5509	21.5871	21.9811	22.1306	21.7255	21.8502	21.8393	21.9329	21.8242	21.6568										1.32721	0.151821	-0.322127	-3.26158	0.821572	0.205547	-0.297885	-1.91884	0.236679	0.437106	0.0376835	0.618802	1.55305
21.9632	22.0684	22.1124	22.0511	21.9442	22.0853	22.0772	21.8449	22.1302	21.9921	22.1062	21.9537	22.1569	21.9724	22.0615	22.035	22.0858	22.356	22.1762	22.2921	22.0792	22.0204	22.1033	22.1757	22.1883	22.1666	22.1621	22.2102			anion binding;binding;carbohydrate derivative binding;catalytic activity;FMN binding;heterocyclic compound binding;ion binding;nucleoside phosphate binding;nucleotide binding;organic cyclic compound binding;oxidoreductase activity;oxidoreductase activity, acting on the CH-NH group of donors;oxidoreductase activity, acting on the CH-NH group of donors, NAD or NADP as acceptor;ribonucleotide bindin…							0.512246	0.43106	-0.0608969	-1.22668	0.392771	0.437386	-0.0576811	-0.967199	1.36051	0.0575632	-0.12536	-3.3641	0.798517
20.0851	20.1476	19.9962	20.2105	20.109	19.8676	20.1568	20.0404	20.2242	20.1467	20.085	19.8979	19.6486	20.074	19.9836	20.017	20.1952	20.048	20.3122	20.1778	20.3387	20.1771	19.9786	20.1159	19.9491	20.1021	19.9126	19.9028		aromatic compound biosynthetic process;biosynthetic process;cellular aromatic compound metabolic process;cellular biosynthetic process;cellular metabolic process;cellular nitrogen compound biosynthetic process;cellular nitrogen compound metabolic process;cellular process;DNA-templated transcription;heterocycle biosynthetic process;heterocycle metabolic process;macromolecule biosynthetic process;m…	binding;DNA binding;DNA-binding transcription factor activity;nucleic acid binding;organic cyclic compound binding;transcription regulator activity							0.261351	0.652514	-0.0664077	-0.675375	0.175102	0.674731	-0.0450244	-0.47349	0.139081	0.582532	-0.0358438	-0.384911	0.096664
19.0285	16.1263	16.0056	15.7754	19.1521	16.7031	19.3477	16.9182	19.2957	19.4443	19.3387	19.1117	19.166	16.6622	17.4113	19.2917	19.0678	19.175	19.0859	17.2337	19.2445	19.0935	19.1102	18.9315	19.2577	19.3291	19.2721	19.1142		metabolic process;nitrogen compound metabolic process	catalytic activity;hydrolase activity							0.778171	0.298769	1.29631	1.81796	0.772138	0.217644	-1.26731	-1.80407	0.688305	0.173918	-1.11052	-1.61381	0.447964
18.303	18.7155	18.3977	18.5488	18.6866	18.6659	18.6885	18.7476	18.8274	19.0394	18.8372	18.8189	19.101	18.8055	19.0813	19.1408	18.9181	18.8702	19.0685	19.1669	18.516	18.6488	18.2914	18.437	18.2253	18.4312	18.2063	18.1886		biological regulation;regulation of biological process;regulation of biosynthetic process;regulation of cellular biosynthetic process;regulation of cellular metabolic process;regulation of cellular process;regulation of DNA-templated transcription;regulation of gene expression;regulation of macromolecule biosynthetic process;regulation of macromolecule metabolic process;regulation of metabolic pr…	binding;DNA binding;nucleic acid binding;organic cyclic compound binding	DNA-binding			+		CymRSA_MC_CymRSA_MU	0.942917	0.229643	0.205921	2.21051	1.16659	0.136513	-0.183526	-2.7949	1.98886	0.0264155	0.769269	5.78771	1.55314
17.8591	18.1999	18.52	18.5012	18.8472	18.5364	18.7814	18.4679	18.7344	18.4983	18.9844	19.0062	20.0875	19.895	20.0652	19.8646	18.6562	18.9057	18.7276	18.8598	18.6844	18.9882	18.9365	18.9063	18.9546	18.6435	18.9498	18.3589			catalytic activity;nucleotidyltransferase activity;transferase activity;transferase activity, transferring phosphorus-containing groups	Membrane;Nucleotidyltransferase;Transferase;Transmembrane;Transmembranehelix			+		CymRSA_MC_CymRSA_MU	0.771655	0.300851	0.388175	1.80296	0.410994	0.422297	-0.147637	-1.00691	3.09402	0.012375	1.25138	13.9045	0.958223
21.853	21.8983	21.84	21.7978	21.697	21.8867	21.8205	21.8957	21.7137	21.7003	21.9317	21.9068	23.0154	22.9274	22.8741	22.8321	21.8401	21.961	21.8149	21.8061	21.8805	21.9512	21.9173	21.9861	21.9632	21.8269	21.9962	21.7907			acyltransferase activity;catalytic activity;transferase activity	Acyltransferase;Transferase			+		CymRSA_MC_CymRSA_MU	0.156838	0.766247	-0.0223074	-0.428967	0.0644804	0.862004	0.0118399	0.189184	3.62832	0.0105455	1.01796	21.0259	0.818081
22.1095	22.2036	22.1615	22.1392	21.951	22.131	22.1787	22.1004	22.2798	22.2323	22.2496	22.3481	23.0008	22.8846	22.822	22.7301	22.5023	22.3397	22.4651	22.5748	22.3192	22.3718	22.4333	22.5021	22.1944	22.1117	21.9672	22.0949		biosynthetic process;cellular lipid metabolic process;cellular metabolic process;cellular process;lipid biosynthetic process;lipid metabolic process;metabolic process;organic substance biosynthetic process;organic substance metabolic process;organophosphate biosynthetic process;organophosphate metabolic process;phosphate-containing compound metabolic process;phospholipid biosynthetic process;phos…	catalytic activity;phosphotransferase activity, for other substituted phosphate groups;transferase activity;transferase activity, transferring phosphorus-containing groups	Membrane;Transmembrane;Transmembranehelix			+		CymRSA_MC_CymRSA_MU	0.733969	0.320803	-0.0631356	-1.71682	1.26308	0.1253	-0.18717	-3.06993	3.29719	0.0144431	0.767331	16.2779	0.598079
20.9366	20.7977	21.0454	20.8554	21.131	21.1328	21.2466	21.3061	21.3808	21.2872	21.522	21.4743	22.8971	22.8694	22.8211	22.8464	21.43	21.478	21.2313	21.3563	21.2018	21.2419	21.3229	21.3187	20.9202	20.909	20.9303	20.841			catalytic activity;hydrolase activity;methyltransferase activity;S-adenosylmethionine-dependent methyltransferase activity;transferase activity;transferase activity, transferring one-carbon groups	Hydrolase			+		CymRSA_MC_CymRSA_MU	1.77351	0.100215	0.295336	4.83765	2.24265	0.0613277	-0.211943	-7.11237	5.37262	0	1.95838	80.405	0.542679
19.7546	19.7488	19.9341	19.8143	19.9334	20.175	19.8614	19.7913	19.9087	20.0653	20.5388	20.1457	21.6655	21.8568	20.6142	22.1091	19.9661	19.6401	19.2562	18.9271	20.0288	19.6489	19.4235	19.8849	16.6861	15.8474	19.5381	19.9967		cellular metabolic process;cellular process;dephosphorylation;metabolic process;phosphate-containing compound metabolic process;phosphorus metabolic process	catalytic activity;catalytic activity, acting on a protein;hydrolase activity;hydrolase activity, acting on ester bonds;phosphatase activity;phosphoprotein phosphatase activity;phosphoric ester hydrolase activity;protein tyrosine/serine/threonine phosphatase activity	Membrane;Transmembrane;Transmembranehelix						0.463723	0.460878	0.127289	1.12142	0.516301	0.348155	-0.224375	-1.23549	1.25391	0.0683936	3.54431	3.04312	0.567804
16.2229	15.9003	14.5973	17.0452	16.7447	17.7383	16.89	16.7571	18.0533	16.7074	18.5562	15.5709	18.495	18.7113	19.003	18.5361	17.7899	17.9468	13.875	14.9678	16.0336	15.7916	16.4683	15.7389	15.6657	16.7843	17.362	16.0704				Membrane;Transmembrane;Transmembranehelix			+		CymRSA_MC_CymRSA_MU	0.786915	0.294648	1.09112	1.83816	0.0873696	0.823517	-0.189417	-0.251362	2.43777	0.0193852	2.21574	8.31164	0.040805
23.5808	23.4914	23.5755	23.6106	23.5971	23.6857	23.6403	23.6456	23.9309	23.8934	23.8646	23.8487	23.2749	23.2706	23.3672	23.3217	23.4366	23.4109	23.4355	23.4375	23.6202	23.6387	23.6206	23.6127	23.4132	23.4661	23.531	23.5765		beta-glucan biosynthetic process;beta-glucan metabolic process;biosynthetic process;carbohydrate biosynthetic process;carbohydrate derivative metabolic process;carbohydrate metabolic process;cellular aromatic compound metabolic process;cellular biosynthetic process;cellular metabolic process;cellular nitrogen compound metabolic process;cellular process;cellulose biosynthetic process;cellulose met…		c-di-GMP;Cellinnermembrane;Cellmembrane;Cellulosebiosynthesis;Membrane;Signal;Transmembrane;Transmembranehelix			+	+	CymRSA_MC_CymRSA_MU;pScrhaB2_BR_pSCRHAB2_BU	0.827132	0.277217	0.0775962	1.93188	2.36675	0.0527033	-0.242208	-7.85507	2.30619	0.0216479	-0.188113	-7.48417	3.29931
22.9987	23.0485	23.1502	23.1314	23.0215	23.0624	23.0035	23.0624	23.2264	23.2327	23.0761	23.1661	22.8926	22.9188	22.9894	22.9174	22.9817	22.8968	22.8798	23.0212	23.1594	23.0861	23.1676	23.1121	22.9894	22.9884	23.0939	23.111		carbohydrate catabolic process;carbohydrate metabolic process;catabolic process;macromolecule catabolic process;macromolecule metabolic process;metabolic process;organic substance catabolic process;organic substance metabolic process;polysaccharide catabolic process;polysaccharide metabolic process;primary metabolic process	catalytic activity;cellulase activity;hydrolase activity;hydrolase activity, acting on glycosyl bonds;hydrolase activity, hydrolyzing O-glycosyl compounds	Carbohydratemetabolism;Glycosidase;Hydrolase;Polysaccharidedegradation			+	+	CymRSA_MC_CymRSA_MU;pScrhaB2_BR_pSCRHAB2_BU	0.465367	0.459861	-0.0447445	-1.12498	1.70415	0.0827929	-0.137892	-4.56084	1.64063	0.0407047	-0.116133	-4.31864	1.72058
21.6991	21.692	21.7357	21.6958	21.7892	21.8083	21.7716	21.7491	21.8461	21.7971	21.8005	21.8034	21.6998	21.7315	21.7543	21.7811	21.4651	21.4625	21.5241	21.588	21.8531	21.8061	21.8362	21.839	21.6587	21.7836	21.7186	21.8084		beta-glucan biosynthetic process;beta-glucan metabolic process;biosynthetic process;carbohydrate biosynthetic process;carbohydrate derivative metabolic process;carbohydrate metabolic process;cellular aromatic compound metabolic process;cellular biosynthetic process;cellular metabolic process;cellular nitrogen compound metabolic process;cellular process;cellulose biosynthetic process;cellulose met…		Cellulosebiosynthesis;Repeat;Signal				+	pScrhaB2_BR_pSCRHAB2_BU	1.57743	0.11692	0.0738993	4.08771	0.873427	0.192075	-0.0322142	-2.04163	0.00947484	0.95718	-0.000679016	-0.0293625	2.82201
21.9582	21.9891	21.8563	21.9728	22.0112	22.0542	21.9119	21.9485	22.094	22.1139	22.1124	22.1588	21.7565	21.8083	21.7915	21.8508	21.8037	21.7649	21.7779	21.7851	21.9535	21.9464	21.9396	21.9109	21.7537	21.8045	21.8166	21.8372			anion binding;binding;carbohydrate derivative binding;cyclic nucleotide binding;cyclic-di-GMP binding;guanyl nucleotide binding;guanyl ribonucleotide binding;heterocyclic compound binding;ion binding;nucleoside phosphate binding;nucleotide binding;organic cyclic compound binding;purine nucleotide binding;purine ribonucleotide binding;ribonucleotide binding;small molecule binding					+	pScrhaB2_BR_pSCRHAB2_BU	0.771823	0.301231	0.0373406	1.80334	1.41685	0.10537	-0.13833	-3.54247	0.0500022	0.803382	-0.0012393	-0.148668	3.03404
19.435	19.4875	18.9733	19.0585	19.5081	19.2171	19.0107	19.2048	19.4261	19.6589	19.1192	19.4115	18.7841	18.7656	18.858	19.0502	19.0487	18.9402	19.1109	18.948	19.2249	19.0026	19.0463	19.1572	18.8398	19.1291	19.2363	19.288				Membrane;Transmembrane;Transmembranehelix						0.0119858	0.977973	-0.00340128	-0.0370413	0.659216	0.266083	-0.168761	-1.54889	1.39268	0.0556566	-0.258848	-3.46519	0.65715
22.1426	22.1606	22.1975	22.159	22.0449	22.1041	22.0535	22.0583	22.2521	22.1758	22.2789	21.9921	21.8139	21.7789	21.7775	21.8437	21.9245	21.9458	21.8481	21.8397	22.1013	22.1448	22.1325	22.1397	21.8315	21.8282	22.0054	21.9577								+	pScrhaB2_BR_pSCRHAB2_BU	1.94421	0.0905235	-0.0997176	-5.57867	0.688377	0.252067	-0.10951	-1.61397	0.938752	0.109788	-0.102184	-2.20024	2.36457
20.3594	20.5259	20.6277	20.429	20.4093	20.239	20.3435	20.0608	20.2865	20.2042	20.4132	20.4226	20.8114	20.3433	20.3416	20.8306	20.1387	20.3507	20.3304	20.5091	20.2836	20.6359	20.5612	20.8023	20.4983	20.233	20.4129	20.611		beta-glucan biosynthetic process;beta-glucan metabolic process;biosynthetic process;carbohydrate biosynthetic process;carbohydrate derivative metabolic process;carbohydrate metabolic process;cellular aromatic compound metabolic process;cellular biosynthetic process;cellular metabolic process;cellular nitrogen compound metabolic process;cellular process;cellulose biosynthetic process;cellulose met…	anion binding;binding;carbohydrate derivative binding;catalytic activity;cellulose synthase (UDP-forming) activity;cellulose synthase activity;cyclic nucleotide binding;cyclic-di-GMP binding;glucosyltransferase activity;glycosyltransferase activity;guanyl nucleotide binding;guanyl ribonucleotide binding;heterocyclic compound binding;hexosyltransferase activity;ion binding;nucleoside phosphate bin…	c-di-GMP;Cellinnermembrane;Cellmembrane;Cellulosebiosynthesis;Glycosyltransferase;Membrane;Transferase;Transmembrane;Transmembranehelix				+	pScrhaB2_BR_pSCRHAB2_BU	1.01656	0.217533	-0.222334	-2.39557	0.250126	0.575253	-0.0684757	-0.649734	0.740193	0.156562	0.142925	1.73097	2.22058
22.3896	22.4051	22.4253	22.4658	22.5205	22.4057	22.3085	22.483	22.5036	22.5257	22.362	22.4306	22.1991	22.1629	22.1553	22.0134	22.3084	22.2207	22.1977	22.2628	22.432	22.3938	22.3267	22.3999	22.2862	22.3479	22.3903	22.3048				Membrane;Transmembrane;Transmembranehelix			+	+	CymRSA_MC_CymRSA_MU;pScrhaB2_BR_pSCRHAB2_BU	0.0532472	0.911538	0.0079956	0.157835	0.263536	0.559936	-0.0260439	-0.68035	1.715	0.0379944	-0.199617	-4.60327	2.96983
22.8897	22.8875	22.8455	22.8609	22.8969	22.9349	22.8883	22.7839	22.9461	22.9274	22.9081	22.7223	23.5819	23.3617	23.4494	23.5531	23.0213	23.002	22.8802	23.0277	23.1484	22.9775	23.0215	23.0051	22.9992	23.1106	23.061	23.0837							+		CymRSA_MC_CymRSA_MU	0.0598823	0.900052	0.00508404	0.176423	0.000122833	0.999542	-9.06e-06	-0.000384698	2.04518	0.0272227	0.422931	6.06109	0.505323
24.1274	24.1117	24.1517	24.071	23.9885	24.0094	24.1181	23.9629	23.9894	24.0721	24.0529	24.003	24.5471	24.6954	24.5599	24.5677	24.088	24.2868	24.1086	24.1738	24.0333	24.1849	24.1946	24.1718	24.5067	24.1563	24.4647	24.1458										1.63838	0.109356	-0.095758	-4.31024	0.123257	0.753761	-0.00966787	-0.344935	0.957529	0.106765	0.274176	2.24671	0.16556
21.6975	21.5378	21.4437	21.5106	21.8553	21.3529	21.7357	21.4341	21.8511	21.9291	21.772	21.9842	21.8873	21.6953	22.0385	22.3855	21.6844	21.4505	21.9713	21.4832	21.8011	21.9234	21.3418	21.0874	21.871	21.2312	21.9599	21.3797			active monoatomic ion transmembrane transporter activity;active transmembrane transporter activity;antiporter activity;inorganic cation transmembrane transporter activity;inorganic molecular entity transmembrane transporter activity;metal cation:monoatomic cation antiporter activity;metal cation:proton antiporter activity;metal ion transmembrane transporter activity;monoatomic cation transmembran…	Iontransport;Membrane;Sodium;Sodiumtransport;Transmembrane;Transmembranehelix;Transport						0.158908	0.764486	0.0471048	0.434052	0.783508	0.215067	-0.289608	-1.83028	0.735086	0.158273	0.391206	1.71935	0.160479
22.5995	22.4207	22.696	22.5221	22.6244	22.5755	22.6281	22.4539	22.5496	22.3745	22.4531	22.4139	22.7986	22.7812	22.7551	22.7167	22.7179	22.7142	22.6355	22.6738	22.6939	22.6174	22.688	22.6283	22.6858	22.7383	22.6509	22.7322		aromatic compound biosynthetic process;biosynthetic process;cellular aromatic compound metabolic process;cellular biosynthetic process;cellular metabolic process;cellular nitrogen compound biosynthetic process;cellular nitrogen compound metabolic process;cellular process;DNA-templated transcription;heterocycle biosynthetic process;heterocycle metabolic process;macromolecule biosynthetic process;m…	binding;DNA binding;DNA-binding transcription factor activity;nucleic acid binding;organic cyclic compound binding;transcription regulator activity							0.0709806	0.88442	0.0109167	0.207063	1.29603	0.125058	0.12269	3.16746	0.873574	0.12255	0.0610857	2.04199	0.370148
24.321	24.3789	24.3159	24.4041	24.3163	24.3377	24.2882	24.2337	24.4867	24.4118	24.3134	24.3639	24.1572	24.1051	24.1106	24.0458	24.3225	24.3449	24.3193	24.2407	24.2488	24.2294	24.247	24.2379	24.2989	24.246	24.2651	24.2087				Lipoprotein			+		CymRSA_MC_CymRSA_MU	0.698774	0.334242	-0.0609899	-1.6373	1.28846	0.124868	-0.099978	-3.14489	4.00575	0.0112131	-0.150032	-28.1244	1.1794
18.1761	16.564	17.067	17.96	18.1984	18.3641	17.6854	18.6212	16.606	16.5202	18.2335	17.9534	17.1163	17.7639	18.3189	17.0061	17.4767	17.895	16.6698	17.7042	15.8227	17.672	17.5563	17.9213	16.8777	17.4843	17.6639	16.2172			transmembrane transporter activity;transporter activity	Membrane;Transmembrane;Transmembranehelix						0.892814	0.250664	0.775471	2.08823	0.700503	0.246477	0.888973	1.64119	1.43144	0.0520227	0.490534	3.5897	0.129019
18.7757	19.5423	18.1864	18.4121	18.3511	18.5915	18.1467	18.6578	18.5116	18.0872	18.5719	18.5153	18.6637	18.3208	18.0009	18.3139	18.4538	18.8398	18.441	18.4123	18.0846	17.9056	18.312	18.2778	18.474	18.7515	18.7352	18.4716				Membrane;Transmembrane;Transmembranehelix						0.467314	0.458512	-0.292359	-1.12921	0.0250159	0.940775	0.0152521	0.0762421	0.609801	0.201992	-0.283258	-1.43964	0.884832
26.1394	26.1197	26.196	26.2887	26.1102	26.5064	26.0645	25.9958	25.9987	26.0863	26.2059	26.0969	26.0376	26.0713	26.2295	26.209	26.3947	25.8588	25.8836	26.0837	25.8805	26.01	26.0985	25.8695	25.8796	26.0952	26.0335	26.2268				Signal						0.0384361	0.935465	-0.0167599	-0.115562	0.212234	0.618063	0.0722251	0.561898	0.571082	0.2171	0.0780864	1.35478	0.200019
21.9432	21.86	21.8471	21.8868	21.7996	21.9444	21.9885	21.8845	22.0843	22.016	21.9556	21.9426	21.8751	21.8646	21.7888	21.8396	21.9873	21.9221	21.924	21.9277	21.9126	21.81	21.8345	21.9734	21.8049	21.9301	21.8609	21.8036			catalytic activity;transferase activity	Transferase						0.11436	0.821775	0.019979	0.322134	0.600103	0.29582	-0.0953512	-1.41833	0.0750886	0.727783	-0.00783586	-0.21827	0.697144
22.9125	22.995	23.0041	22.9124	22.92	23.0122	22.995	22.8924	23.0288	22.9498	23.048	23.0133	22.9657	22.9632	23.0014	22.9709	23.0179	23.0286	23.0164	23.1244	22.925	22.966	22.9496	22.9092	22.9864	22.9833	22.9851	22.9256			catalytic activity;glycosyltransferase activity;transferase activity							0.0431784	0.926962	-0.00107431	-0.12922	0.552813	0.326376	-0.055048	-1.31491	0.117178	0.627028	0.00523949	0.329383	1.25494
18.8184	17.8717	18.9109	16.4117	18.3933	18.7083	18.8592	19.0828	18.4054	18.6635	18.4174	18.4065	19.1216	18.9585	18.6997	18.966	18.7366	18.9061	18.4239	18.8322	18.5247	18.3154	18.944	19.0944	19.12	19.0056	18.6247	18.9592			catalytic activity;glycosyltransferase activity;transferase activity							0.45263	0.470762	0.757727	1.09736	0.749459	0.224505	0.287708	1.75209	0.129321	0.599817	0.00904703	0.360338	0.00657924
21.7581	21.8729	21.8682	21.9468	22.0184	21.9898	22.0221	21.8752	21.9468	21.9711	21.9473	22.0858	22.1004	21.9802	21.9335	21.9356	22.1305	21.9067	21.9778	22.1116	22.0534	22.0423	22.0154	22.1324	22.043	22.0032	21.9727	21.8926				Membrane;Transmembrane;Transmembranehelix						0.708867	0.329677	0.114844	1.66002	0.0570471	0.876241	-0.011395	-0.168505	0.145076	0.571007	0.00955772	0.399875	0.259649
22.5255	22.449	22.5249	22.3723	22.4337	22.5117	22.5493	22.4692	22.5815	22.3934	22.4946	22.5365	22.5238	22.4637	22.4643	22.4688	22.5061	22.4755	22.5225	22.5237	22.5122	22.4901	22.5782	22.5091	22.5072	22.5973	22.4038	22.4436			catalytic activity;glycosyltransferase activity;transferase activity							0.211565	0.704773	0.0230026	0.560326	0.0598418	0.869211	-0.0105453	-0.176309	0.0618445	0.76898	-0.0078187	-0.18188	0.429364
22.4826	22.5236	22.5049	22.4589	22.5905	22.556	22.5623	22.5253	22.4797	22.3893	22.4292	22.47	22.4991	22.4628	22.4805	22.4566	22.3258	22.3718	22.3493	22.4233	22.3988	22.3799	22.4272	22.4308	22.4279	22.4443	22.4566	22.4906			catalytic activity;glycosyltransferase activity;transferase activity							1.60897	0.115227	0.0660157	4.20172	1.8069	0.0828784	0.116485	4.97574	0.374178	0.32035	0.019938	0.926564	0.907557
23.7581	23.6086	23.6722	23.5931	23.6633	23.5838	23.6821	24.0258	23.7202	23.7169	23.7165	23.6903	23.6903	23.5885	23.8668	23.7536	23.5759	23.5656	23.5702	23.4849	23.5483	23.6538	23.618	23.5714	23.7385	23.69	23.7716	23.6957			ABC-type transporter activity;active transmembrane transporter activity;adenyl nucleotide binding;adenyl ribonucleotide binding;anion binding;ATP binding;ATP hydrolysis activity;ATPase-coupled lipid transmembrane transporter activity;ATPase-coupled transmembrane transporter activity;ATP-dependent activity;binding;carbohydrate derivative binding;catalytic activity;heterocyclic compound binding;hyd…	ATP-binding;Cellinnermembrane;Cellmembrane;Coiledcoil;Hydrolase;Lipidtransport;Membrane;Nucleotide-binding;Translocase;Transmembrane;Transmembranehelix;Transport						0.261976	0.652916	0.0807667	0.676799	0.0926051	0.813219	0.0277815	0.265292	0.00596222	0.972231	0.00084734	0.0185494	0.769775
24.05	24.0471	24.04	23.9444	23.9982	24.1219	24.0929	24.0741	23.9288	23.9836	24.035	24.0156	24.0507	24.0418	24.0645	24.0761	23.8527	23.8595	23.8283	23.9092	23.9337	23.9222	23.9091	23.8998	24.0044	24.1072	23.9665	24.011		cellular aromatic compound metabolic process;cellular metabolic process;cellular nitrogen compound metabolic process;cellular process;DNA metabolic process;DNA replication;heterocycle metabolic process;macromolecule metabolic process;metabolic process;nitrogen compound metabolic process;nucleic acid metabolic process;nucleobase-containing compound metabolic process;organic cyclic compound metabol…	3'-5' exonuclease activity;binding;catalytic activity;catalytic activity, acting on a nucleic acid;catalytic activity, acting on DNA;DNA polymerase activity;DNA-directed DNA polymerase activity;exonuclease activity;hydrolase activity;hydrolase activity, acting on ester bonds;nuclease activity;nucleic acid binding;nucleotidyltransferase activity;organic cyclic compound binding;transferase activity…	DNA-directedDNApolymerase;DNAreplication;Nucleotidyltransferase;Transferase						0.570479	0.39632	0.0514092	1.35346	1.60946	0.0963432	0.081037	4.20352	0.4149	0.296118	0.0360079	1.01541	1.05653
23.8895	24.0013	23.8963	23.9452	24.0635	24.1575	24.13	24.0887	23.8465	23.852	23.6837	23.5998	23.9602	23.9611	23.9407	23.9703	23.9683	23.9035	23.7005	23.6849	23.7745	23.7566	23.793	23.815	23.8742	23.9876	24.0619	24.1033		cellular aromatic compound metabolic process;cellular metabolic process;cellular nitrogen compound metabolic process;cellular process;heterocycle metabolic process;macromolecule metabolic process;macromolecule modification;metabolic process;ncRNA metabolic process;ncRNA processing;nitrogen compound metabolic process;nucleic acid metabolic process;nucleobase-containing compound metabolic process;o…	catalytic activity;oxidoreductase activity;oxidoreductase activity, acting on paired donors, with incorporation or reduction of molecular oxygen	Oxidoreductase;tRNAprocessing						2.51856	0.0678667	0.176834	8.86116	1.99118	0.0739058	0.36444	5.79876	0.388071	0.311853	-0.0486517	-0.956939	0.12881
21.9221	22.223	22.1861	22.1769	21.944	22.0804	22.0917	21.9951	21.9388	21.9918	21.8703	21.8227	21.9315	21.9941	21.9434	21.9728	22.0127	21.9805	21.8755	21.93	22.1279	22.0576	22.0606	22.0664	22.0983	22.125	22.2693	22.176		amino acid activation;amino acid metabolic process;carboxylic acid metabolic process;cellular aromatic compound metabolic process;cellular metabolic process;cellular nitrogen compound metabolic process;cellular process;glutamyl-tRNA aminoacylation;heterocycle metabolic process;macromolecule metabolic process;macromolecule modification;metabolic process;ncRNA metabolic process;ncRNA processing;nit…	adenyl nucleotide binding;adenyl ribonucleotide binding;aminoacyl-tRNA ligase activity;anion binding;ATP binding;binding;carbohydrate derivative binding;catalytic activity;catalytic activity, acting on a nucleic acid;catalytic activity, acting on a tRNA;catalytic activity, acting on RNA;cation binding;heterocyclic compound binding;ion binding;ligase activity;ligase activity, forming carbon-oxygen…	Aminoacyl-tRNAsynthetase;ATP-binding;Ligase;Metal-binding;Nucleotide-binding;Zinc			+	+	CymRSA_MC_CymRSA_MU;pScrhaB2_BR_pSCRHAB2_BU	0.958146	0.224688	-0.0992393	-2.24825	1.08027	0.149216	0.121911	2.56122	1.78321	0.0350171	-0.206726	-4.87745	1.97095
25.0321	25.0836	24.9837	24.9414	25.0828	25.0795	25.1091	25.2438	24.9743	25.039	25.1502	25.0449	24.905	25.0246	25.025	24.8937	24.9975	25.0143	25.006	25.0738	25.0011	24.9665	24.9751	25.0045	24.9012	25.0451	24.9004	24.9835			adenyl nucleotide binding;adenyl ribonucleotide binding;anion binding;ATP binding;ATP-dependent activity;ATP-dependent activity, acting on RNA;binding;carbohydrate derivative binding;catalytic activity;catalytic activity, acting on a nucleic acid;catalytic activity, acting on RNA;helicase activity;heterocyclic compound binding;hydrolase activity;ion binding;nucleic acid binding;nucleoside phospha…	ATP-binding;Helicase;Hydrolase;Nucleotide-binding						0.759967	0.30634	0.118579	1.77612	0.639446	0.27563	0.0766873	1.50503	0.0334573	0.863419	0.00451469	0.101093	0.995775
24.4509	24.296	24.3238	24.4306	24.52	24.5078	24.4153	24.6662	24.458	24.4754	24.359	24.4256	24.4225	24.4156	24.3672	24.156	24.4112	24.2156	24.165	24.0369	24.319	24.2144	24.2648	24.2393	24.4075	24.3806	24.3674	24.2797				Lipoprotein;Membrane;Palmitate;Signal						1.44208	0.136654	0.151969	3.62445	0.871221	0.192079	0.0977998	2.03636	0.192746	0.494607	-0.0184727	-0.515824	0.326277
26.0615	26.0197	26.0439	26.0871	26.0107	26.0605	26.0288	26.0166	26.0109	26.045	25.9826	25.941	25.9806	25.994	25.9931	26.006	25.9139	25.8945	25.9715	26.0007	25.9682	25.961	25.9981	25.9539	26.0997	26.0883	26.0684	26.0599		aromatic compound biosynthetic process;biosynthetic process;carbohydrate derivative biosynthetic process;carbohydrate derivative metabolic process;cellular aromatic compound metabolic process;cellular biosynthetic process;cellular metabolic process;cellular nitrogen compound biosynthetic process;cellular nitrogen compound metabolic process;cellular process;'de novo' IMP biosynthetic process;heter…	adenyl nucleotide binding;adenyl ribonucleotide binding;anion binding;ATP binding;binding;carbohydrate derivative binding;catalytic activity;cation binding;heterocyclic compound binding;hydroxymethyl-, formyl- and related transferase activity;ion binding;ligase activity;magnesium ion binding;metal ion binding;nucleoside phosphate binding;nucleotide binding;organic cyclic compound binding;phosphor…	ATP-binding;Ligase;Magnesium;Metal-binding;Nucleotide-binding;Purinebiosynthesis;Transferase			+		CymRSA_MC_CymRSA_MU	0.397643	0.512472	-0.0238867	-0.977825	0.87128	0.192192	0.0342736	2.0365	2.06805	0.0275026	-0.0856762	-6.17526	0.403636
24.5709	24.5429	24.3208	24.6346	24.4422	24.4812	24.2612	24.5656	24.3073	24.5868	24.2846	24.4495	24.5785	24.651	24.7396	24.6344	24.508	24.3178	24.4684	24.4887	24.4066	24.4579	24.4929	24.2941	24.6095	24.5144	24.5487	24.5004				Lipoprotein;Signal						1.77895	0.0979537	-0.0797558	-4.85992	0.198828	0.634355	0.0304832	0.530278	0.955328	0.106612	0.107649	2.24124	0.165388
23.8063	23.9799	23.919	23.8575	23.8156	23.8673	23.9586	23.9724	23.8757	23.9363	23.946	23.9807	23.9363	23.9372	23.9091	23.937	23.8351	23.8753	23.83	23.8973	23.8161	23.7977	23.8072	23.8047	23.759	23.7908	23.7856	23.7982			adenyl nucleotide binding;adenyl ribonucleotide binding;anion binding;ATP binding;ATP hydrolysis activity;binding;carbohydrate derivative binding;catalytic activity;DNA binding;heterocyclic compound binding;hydrolase activity;hydrolase activity, acting on acid anhydrides;hydrolase activity, acting on acid anhydrides, in phosphorus-containing anhydrides;ion binding;nucleic acid binding;nucleoside …	ATP-binding;DNA-binding;Membrane;Nucleotide-binding;Transmembrane;Transmembranehelix			+		CymRSA_MC_CymRSA_MU	0.0945211	0.852476	0.0127964	0.270365	0.670738	0.259308	-0.0312052	-1.57454	3.00373	0.0135529	0.1465	12.9616	1.1757
25.8057	25.7359	25.8373	25.7379	25.6935	25.7409	25.8168	25.857	26.0587	26.0455	25.8456	25.9276	25.8775	25.8592	25.7921	25.8977	26.1021	25.9811	26.0126	25.9605	25.8698	25.7683	25.867	25.8161	25.8735	25.8443	25.9262	25.9312				Signal				+	pScrhaB2_BR_pSCRHAB2_BU	0.0147289	0.973057	-0.00216055	-0.0453828	0.97785	0.168264	-0.192301	-2.29747	0.452042	0.272305	-0.0371771	-1.09608	2.40236
22.9321	22.9071	22.9353	22.7988	23.0016	23.0115	22.9834	22.9297	23.113	23.127	23.0181	23.0342	23.0935	23.082	23.0754	23.0584	22.8909	22.9107	22.7616	22.7291	22.9017	22.8273	22.8058	22.8375	22.935	22.9348	22.9889	22.9792		carbohydrate metabolic process;metabolic process;organic substance metabolic process;primary metabolic process	catalytic activity;hydrolase activity	Hydrolase			+		CymRSA_MC_CymRSA_MU	1.76581	0.0989495	0.0881886	4.80628	1.76373	0.0827237	-0.091536	-4.79783	1.9879	0.0263836	0.117875	5.78314	0.186488
24.8734	24.7604	24.8276	24.7895	24.6303	24.7757	24.7829	24.8564	25.0263	25.0235	24.8452	24.8246	24.5675	24.5147	24.4707	24.5094	25.1162	25.1368	24.9675	25.081	24.823	24.818	24.8527	24.7904	24.7237	24.7854	24.876	24.8696							+	+	CymRSA_MC_CymRSA_MU;pScrhaB2_BR_pSCRHAB2_BU	0.297986	0.61344	-0.0514235	-0.75808	0.755016	0.223579	-0.168575	-1.76479	1.91015	0.0310034	-0.298095	-5.42365	1.90853
18.7794	19.1239	19.9999	19.9262	19.5119	20.2413	19.9817	19.9763	19.9647	20.0099	19.9279	19.7554	20.7707	20.587	20.5342	20.1993	19.199	19.8932	19.1936	19.9962	19.3171	19.9938	20.2032	19.6003	19.4045	20.0339	19.72	19.2252		cellular aromatic compound metabolic process;cellular metabolic process;cellular nitrogen compound metabolic process;cellular process;DNA metabolic process;DNA recombination;DNA transposition;heterocycle metabolic process;macromolecule metabolic process;metabolic process;nitrogen compound metabolic process;nucleic acid metabolic process;nucleobase-containing compound metabolic process;organic cyc…	binding;catalytic activity;catalytic activity, acting on a nucleic acid;catalytic activity, acting on DNA;DNA binding;nucleic acid binding;organic cyclic compound binding;sequence-specific DNA binding;transposase activity				+		CymRSA_MC_CymRSA_MU	0.733306	0.321442	0.470433	1.71531	0.0272283	0.936245	0.0132971	0.082795	1.9151	0.0306959	0.926919	5.4459	0.277236
22.9909	23.1584	23.14	23.2337	23.234	23.4178	23.1902	23.1639	23.1778	23.0957	22.9995	23.1553	23.1809	23.2093	23.1711	23.0031	22.9227	23.0206	22.6116	22.894	23.0671	23.2179	23.2481	23.1394	22.8975	23.0128	23.1523	23.0806			binding;DNA binding;nucleic acid binding;organic cyclic compound binding	DNA-binding						0.647415	0.355822	0.120732	1.52269	0.873887	0.191709	0.144406	2.04274	0.537928	0.230875	0.105327	1.2825	1.14259
23.2884	23.0781	23.2721	23.3744	23.1482	23.164	23.3251	23.376	23.392	23.2262	23.2604	23.3125	23.1197	23.3059	23.167	23.1239	23.0732	23.184	23.2955	23.2549	23.2965	23.3816	23.3295	23.4068	23.4975	23.3713	23.4452	23.477			4 iron, 4 sulfur cluster binding;binding;catalytic activity;cation binding;electron transfer activity;ion binding;iron-sulfur cluster binding;metal cluster binding;metal ion binding;oxidoreductase activity	4Fe-4S;Iron;Iron-sulfur;Metal-binding			+		CymRSA_MC_CymRSA_MU	0.000442893	0.998835	6.91414e-05	0.00138657	0.232989	0.591925	-0.0444374	-0.61027	1.49039	0.0482939	-0.268665	-3.78511	1.44071
23.1379	22.9851	22.9975	23.0774	23.1509	23.0075	22.974	23.2659	22.9814	23.0107	22.9042	22.9316	23.0663	23.0129	22.977	22.9686	22.9105	22.9378	23.0101	23.1	22.9824	22.9974	23.1239	23.2482	23.1221	23.1719	23.0642	23.2747		base-excision repair;cellular aromatic compound metabolic process;cellular metabolic process;cellular nitrogen compound metabolic process;cellular process;cellular response to stimulus;cellular response to stress;DNA damage response;DNA metabolic process;DNA repair;heterocycle metabolic process;macromolecule metabolic process;metabolic process;nitrogen compound metabolic process;nucleic acid meta…	4 iron, 4 sulfur cluster binding;binding;carbon-oxygen lyase activity;catalytic activity;catalytic activity, acting on a nucleic acid;catalytic activity, acting on DNA;cation binding;class I DNA-(apurinic or apyrimidinic site) endonuclease activity;DNA binding;DNA N-glycosylase activity;DNA-(apurinic or apyrimidinic site) endonuclease activity;endonuclease activity;hydrolase activity;hydrolase ac…	4Fe-4S;DNA-binding;DNAdamage;DNArepair;Endonuclease;Glycosidase;Hydrolase;Iron;Iron-sulfur;Lyase;Metal-binding;Nuclease				+	pScrhaB2_BR_pSCRHAB2_BU	0.436162	0.484848	0.050087	1.06162	0.835659	0.201479	0.142599	1.95195	1.14235	0.0807592	-0.152014	-2.72815	1.77882
22.3912	21.8741	21.7115	21.5087	21.5615	21.1338	21.3756	21.6152	21.1117	20.9175	21.8417	21.2745	20.5995	21.2282	20.5606	21.1196	21.5461	21.5311	21.444	21.4864	20.7498	21.662	21.0046	20.9829	21.8478	20.8049	21.8614	20.8785										0.897327	0.248357	-0.449866	-2.09913	0.252965	0.57322	0.135179	0.656235	0.413491	0.297024	-0.47117	-1.01234	0.886778
20.6119	20.4049	20.5145	20.0939	20.0989	19.7851	20.7247	20.4382	20.4152	20.2048	20.1526	20.3732	19.3316	19.9017	19.8388	19.7498	19.8508	20.1912	20.0334	19.6215	20.6155	20.2826	20.24	20.5056	20.7269	21.2175	21.1249	20.1845			binding;catalytic activity;cation binding;electron transfer activity;heme binding;ion binding;metal ion binding;organic cyclic compound binding;oxidoreductase activity;tetrapyrrole binding	Heme;Iron;Metal-binding;Signal			+		CymRSA_MC_CymRSA_MU	0.223247	0.691096	-0.144594	-0.587648	0.0365386	0.917412	-0.0247197	-0.110064	1.79136	0.0352657	-1.10798	-4.91105	1.04131
21.7967	22.1289	22.059	22.2605	21.7792	21.8874	22.1061	22.0795	22.2901	21.5972	21.8873	21.7294	21.7119	21.9458	22.1005	22.1065	21.8106	21.8821	21.8547	21.6421	22.2222	22.0408	21.9621	22.2997	21.9751	22.5996	22.1666	22.1941			binding;catalytic activity;cation binding;electron transfer activity;heme binding;ion binding;metal ion binding;organic cyclic compound binding;oxidoreductase activity;tetrapyrrole binding	Heme;Iron;Metal-binding;Signal						0.615096	0.371796	-0.0982466	-1.45129	0.158475	0.695212	0.08708	0.43299	0.842056	0.130283	-0.26764	-1.96704	1.10732
24.6841	24.62	24.6783	24.5775	24.6041	24.4592	24.6473	24.6684	24.7023	24.6331	24.6992	24.5875	24.6486	24.6418	24.6809	24.5177	24.5791	24.6362	24.3609	24.5362	24.5754	24.598	24.5799	24.5952	24.5691	24.5139	24.6432	24.5311			adenyl nucleotide binding;adenyl ribonucleotide binding;anion binding;ATP binding;ATP hydrolysis activity;binding;carbohydrate derivative binding;catalytic activity;heterocyclic compound binding;hydrolase activity;hydrolase activity, acting on acid anhydrides;hydrolase activity, acting on acid anhydrides, in phosphorus-containing anhydrides;ion binding;nucleoside phosphate binding;nucleotide bind…							0.343496	0.563452	-0.0452647	-0.859163	0.470586	0.381306	-0.0608177	-1.1363	0.824752	0.134248	0.0579352	1.9263	0.423846
22.2131	22.1114	22.2055	22.0454	22.2437	22.2155	22.2542	22.1389	22.2468	22.1896	22.1616	22.1039	22.2639	22.203	22.2068	22.1274	22.2021	22.227	22.0524	22.161	22.1603	22.1986	22.2737	22.2935	22.2469	22.2925	22.2732	22.2535										1.53357	0.121731	0.0692277	3.93306	0.802506	0.210518	0.0376129	1.87432	0.932085	0.110736	-0.0662923	-2.18384	0.458091
26.8297	26.7893	26.805	27.0009	26.6622	26.7469	26.756	26.9456	26.8053	26.9644	26.8861	26.9461	26.4514	26.4675	26.6503	26.5825	26.8349	26.6529	26.8717	26.7455	26.7084	26.6978	26.7671	26.6675	26.7872	26.853	26.7797	26.8787		carbohydrate derivative metabolic process;carbohydrate metabolic process;cellular aromatic compound metabolic process;cellular metabolic process;cellular nitrogen compound metabolic process;cellular process;generation of precursor metabolites and energy;glucose 6-phosphate metabolic process;heterocycle metabolic process;metabolic process;NADP metabolic process;NADPH regeneration;nicotinamide nucl…	catalytic activity;transaldolase activity;transferase activity;transketolase or transaldolase activity	Cytoplasm;Pentoseshunt;Schiffbase;Transferase			+		CymRSA_MC_CymRSA_MU	1.10922	0.192104	-0.0785418	-2.63838	1.14027	0.139873	-0.122831	-2.72248	1.85095	0.032108	-0.286734	-5.16285	0.737477
21.8111	21.8803	21.6153	21.6116	21.7365	21.2594	21.3641	21.4325	21.6928	21.7235	21.8515	21.7458	21.5897	21.749	21.7634	21.6937	22.1191	21.8735	21.6557	21.5403	21.6715	21.5269	21.5764	21.733	21.8896	21.5822	21.8754	21.5988										1.00606	0.220928	-0.281418	-2.36877	1.05329	0.153642	-0.305261	-2.49041	0.127567	0.603263	-0.0375538	-0.355895	0.492471
24.8406	24.8868	24.8025	24.7076	24.6712	24.8116	24.7423	24.8068	24.6122	24.6872	24.7769	24.6542	24.3179	24.3436	24.3504	24.3311	24.661	24.6644	24.5598	24.787	24.4809	24.5608	24.4953	24.57	24.5731	24.7456	24.6131	24.6322			catalytic activity;methyltransferase activity;S-adenosylmethionine-dependent methyltransferase activity;transferase activity;transferase activity, transferring one-carbon groups				+		CymRSA_MC_CymRSA_MU	0.372476	0.535991	-0.0514121	-0.922837	0.775978	0.216652	0.0753498	1.81291	2.54426	0.020009	-0.30529	-9.04301	1.56919
21.5939	21.6745	21.5921	21.6004	21.224	21.5496	21.4596	21.3762	21.297	21.6015	21.4869	21.4309	21.534	21.5022	21.3675	21.4967	21.6039	21.4169	21.4497	21.4801	21.5903	21.6504	21.5554	21.6228	21.529	21.1622	21.6273	21.4662										1.47542	0.131662	-0.212888	-3.7348	1.92899	0.0735172	-0.0517106	-5.50892	0.0816283	0.711349	0.0289564	0.235966	0.973816
24.1323	24.3869	24.6044	24.6307	24.2062	24.5904	24.5812	24.5241	24.323	24.434	24.4601	24.4348	23.8554	23.9234	24.0219	23.9338	24.4471	24.5246	24.3972	24.4781	24.4349	24.6017	24.4556	24.4061	24.3776	24.5596	24.4212	24.5132		biosynthetic process;carboxylic acid biosynthetic process;carboxylic acid metabolic process;cellular biosynthetic process;cellular ketone metabolic process;cellular metabolic process;cellular process;ketone biosynthetic process;metabolic process;monocarboxylic acid biosynthetic process;monocarboxylic acid metabolic process;organic acid biosynthetic process;organic acid metabolic process;organic s…	carbon-carbon lyase activity;catalytic activity;chorismate lyase activity;lyase activity;oxo-acid-lyase activity	Cytoplasm;Lyase;Pyruvate;Ubiquinonebiosynthesis			+		CymRSA_MC_CymRSA_MU	0.208954	0.705955	0.0369463	0.554191	0.417187	0.416833	0.0625653	1.02038	2.73971	0.0132778	-0.534252	-10.5463	0.13513
27.7025	27.7652	27.7139	27.6111	27.5833	27.6272	27.7493	27.8137	27.527	27.5494	27.7254	27.6559	27.5366	27.5446	27.479	27.4542	27.6733	27.7786	27.7428	27.7471	27.7704	27.7627	27.6879	27.7025	27.5363	27.5581	27.5723	27.5012			adenyl nucleotide binding;adenyl ribonucleotide binding;anion binding;ATP binding;ATP hydrolysis activity;ATP-dependent activity;ATP-dependent protein folding chaperone;binding;carbohydrate derivative binding;catalytic activity;heterocyclic compound binding;hydrolase activity;hydrolase activity, acting on acid anhydrides;hydrolase activity, acting on acid anhydrides, in phosphorus-containing anhy…	ATP-binding;Chaperone;Cytoplasm;Nucleotide-binding;Stressresponse						0.0198876	0.964269	-0.00483227	-0.0609399	1.15676	0.137173	0.0789156	2.76771	0.789317	0.143056	-0.0383983	-1.84372	0.0437649
23.0374	23.2211	23.14	23.2106	23.2298	23.2578	23.1938	23.1585	23.0834	23.0463	23.044	23.0888	23.1709	23.1884	23.2469	23.2074	22.8047	22.846	22.6971	22.7812	23.1711	23.1732	23.1712	23.1925	23.1035	23.1031	23.0983	23.135		aromatic compound biosynthetic process;biosynthetic process;cellular aromatic compound metabolic process;cellular biosynthetic process;cellular metabolic process;cellular nitrogen compound biosynthetic process;cellular nitrogen compound metabolic process;cellular process;DNA-templated transcription;heterocycle biosynthetic process;heterocycle metabolic process;macromolecule biosynthetic process;m…	anion binding;binding;DNA binding;DNA-binding transcription factor activity;heterocyclic compound binding;ion binding;nucleic acid binding;organic cyclic compound binding;pyridoxal phosphate binding;small molecule binding;transcription regulator activity;vitamin B6 binding;vitamin binding				+	+	CymRSA_MC_CymRSA_MU;pScrhaB2_BR_pSCRHAB2_BU	0.47299	0.454712	0.057694	1.14152	1.8053	0.0834486	0.14434	4.96902	1.80667	0.0332608	0.0934238	4.97476	2.96002
21.6987	21.8007	21.7427	21.5486	21.3964	21.3732	20.9614	21.355	21.1863	21.1478	22.3255	21.4804	21.0285	21.0286	20.7898	21.0942	21.7708	21.7613	21.02	21.2035	21.4741	21.6354	21.1549	21.4835	21.6529	20.8679	21.5847	20.8819										1.35226	0.14536	-0.426136	-3.33852	0.272771	0.550214	-0.263479	-0.701309	0.408392	0.299506	-0.261581	-1.00124	0.00468605
24.2442	24.2549	24.2449	24.1948	24.2394	24.2699	24.3008	24.3392	24.2154	24.2789	24.3132	24.2105	24.3624	24.2736	24.2818	24.3361	24.215	24.1771	24.2575	24.214	24.2283	24.3043	24.2464	24.1985	24.3195	24.3589	24.3084	24.3473		biosynthetic process;metabolic process	anion binding;binding;catalytic activity;heterocyclic compound binding;ion binding;organic cyclic compound binding;pyridoxal phosphate binding;small molecule binding;transaminase activity;transferase activity;transferase activity, transferring nitrogenous groups;vitamin B6 binding;vitamin binding	Aminotransferase;Transferase						0.67754	0.342691	0.0526237	1.58973	0.405433	0.427415	0.0328097	0.9948	0.298915	0.378329	-0.0200496	-0.76016	0.339005
23.9641	23.4951	23.8524	23.9184	23.6811	24.4778	23.66	24.115	23.0212	23.0569	23.6328	23.5223	23.7876	23.7911	24.0787	23.8205	24.0654	23.6807	22.5587	23.7697	22.7589	23.7132	23.5526	23.7843	23.5714	24.0992	23.5443	23.3672										0.233031	0.678736	0.175995	0.610367	1.00217	0.166253	0.675163	2.35888	0.490952	0.252319	0.223998	1.18047	0.0471204
23.2499	23.2212	23.1371	23.1888	23.1714	23.2459	23.1611	23.1987	23.1536	23.1802	23.1768	23.1373	23.0594	23.0945	23.078	23.1595	23.1213	23.0711	23.0433	23.1541	23.1954	23.2305	23.189	23.181	23.1419	23.2801	23.2337	23.1607		biosynthetic process;metabolic process	catalytic activity							0.0690712	0.886659	-0.00499201	-0.201831	0.714056	0.240516	0.0323033	1.67172	1.08731	0.0870958	-0.106218	-2.57988	1.32682
21.7195	21.6152	21.6939	21.6846	21.8318	21.8069	21.7096	21.7622	21.9151	21.9669	21.9227	21.9706	21.8015	21.8056	21.7317	21.744	21.8915	21.7929	21.8274	21.8242	21.8307	21.8247	21.8178	21.7062	21.6751	21.7136	21.696	21.6315				Membrane;Transmembrane;Transmembranehelix			+		CymRSA_MC_CymRSA_MU	1.13422	0.186507	0.0993128	2.70598	1.93032	0.0736988	-0.166182	-5.51501	1.71268	0.0381467	0.0916386	4.59419	0.504489
15.6981	16.2702	18.7527	17.2574	16.5501	18.6852	16.9026	18.0492	17.1779	15.7086	16.4492	16.1265	17.0875	22.4819	16.135	18.1427	17.0115	16.7033	16.1856	16.9476	23.1419	23.1222	23.2388	23.3318	15.542	15.9579	16.3424	17.8221		aromatic compound biosynthetic process;biosynthetic process;cellular aromatic compound metabolic process;cellular biosynthetic process;cellular metabolic process;cellular nitrogen compound biosynthetic process;cellular nitrogen compound metabolic process;cellular process;DNA-templated transcription;heterocycle biosynthetic process;heterocycle metabolic process;macromolecule biosynthetic process;m…	binding;DNA binding;DNA-binding transcription factor activity;nucleic acid binding;organic cyclic compound binding;transcription regulator activity					+	pScrhaB2_BR_pSCRHAB2_BU	0.239066	0.672121	0.552209	0.62431	0.631162	0.279646	1.18126	1.48672	0.560065	0.220979	2.04567	1.33073	4.21688
20.4768	20.1988	20.3617	20.3269	20.3805	20.4159	20.4927	20.2871	20.5675	20.5575	20.3207	20.5226	20.7868	20.9081	20.3468	20.6275	20.2446	20.1005	20.0651	20.4877	20.2217	20.0868	19.9117	20.1401	20.3045	20.4098	20.1538	20.1433				Cellmembrane;Membrane;Transmembrane;Transmembranehelix			+		CymRSA_MC_CymRSA_MU	0.283746	0.630651	0.05299	0.726097	0.437934	0.402483	-0.0980434	-1.06546	1.95052	0.0282453	0.414484	5.60781	0.737555
24.7541	24.6797	24.7455	24.7405	24.7873	24.7232	24.8304	24.8441	24.7652	24.7663	24.6809	24.7441	24.86	24.8446	24.8458	24.8339	24.845	24.867	24.942	24.9991	24.8233	24.8267	24.8355	24.8665	24.8436	24.8933	24.7711	24.7364		cell cycle process;cellular aromatic compound metabolic process;cellular component organization;cellular component organization or biogenesis;cellular metabolic process;cellular nitrogen compound metabolic process;cellular process;chromosome organization;chromosome segregation;DNA conformation change;DNA metabolic process;DNA topological change;heterocycle metabolic process;macromolecule metaboli…	adenyl nucleotide binding;adenyl ribonucleotide binding;anion binding;ATP binding;ATP-dependent activity;ATP-dependent activity, acting on DNA;binding;carbohydrate derivative binding;catalytic activity;catalytic activity, acting on a nucleic acid;catalytic activity, acting on DNA;DNA binding;DNA topoisomerase activity;DNA topoisomerase type II (double strand cut, ATP-hydrolyzing) activity;heteroc…	Cellmembrane;Coiledcoil;DNA-binding;Isomerase;Membrane;Topoisomerase						1.54277	0.120264	0.0663023	3.96512	0.566824	0.316032	0.0571237	1.34548	0.43969	0.279327	0.0349722	1.06928	1.18707
26.4846	26.483	26.5276	26.53	26.4681	26.5699	26.6268	26.684	26.4734	26.533	26.6154	26.6319	26.4723	26.5474	26.5631	26.554	26.6169	26.6547	26.7555	26.7612	26.5527	26.593	26.5755	26.5711	26.4848	26.5507	26.4592	26.4854		cell cycle process;cellular aromatic compound metabolic process;cellular component organization;cellular component organization or biogenesis;cellular metabolic process;cellular nitrogen compound metabolic process;cellular process;chromosome organization;chromosome segregation;DNA conformation change;DNA metabolic process;DNA topological change;heterocycle metabolic process;macromolecule metaboli…	adenyl nucleotide binding;adenyl ribonucleotide binding;anion binding;ATP binding;ATP-dependent activity;ATP-dependent activity, acting on DNA;binding;carbohydrate derivative binding;catalytic activity;catalytic activity, acting on a nucleic acid;catalytic activity, acting on DNA;DNA binding;DNA topoisomerase activity;DNA topoisomerase type II (double strand cut, ATP-hydrolyzing) activity;heteroc…	ATP-binding;DNA-binding;Isomerase;Nucleotide-binding;Topoisomerase						0.968043	0.224469	0.0808859	2.27291	0.794551	0.213183	0.023777	1.85584	0.587447	0.21076	0.0391803	1.39058	1.40668
23.9962	24.0887	24.0152	24.0061	24.0606	24.1365	24.0261	24.0197	24.0111	24.0349	24.1454	24.1215	24.0427	24.0033	24.0106	23.9578	24.208	24.1606	24.18	24.2589	24.0139	24.0343	24.0019	23.9721	23.9269	23.9526	23.8502	23.8416		cellular aromatic compound metabolic process;cellular metabolic process;cellular nitrogen compound metabolic process;cellular process;cellular response to stimulus;cellular response to stress;DNA damage response;DNA metabolic process;DNA repair;heterocycle metabolic process;macromolecule metabolic process;metabolic process;nitrogen compound metabolic process;nucleic acid metabolic process;nucleob…	adenyl nucleotide binding;adenyl ribonucleotide binding;anion binding;ATP binding;ATP hydrolysis activity;binding;carbohydrate derivative binding;catalytic activity;DNA binding;heterocyclic compound binding;hydrolase activity;hydrolase activity, acting on acid anhydrides;hydrolase activity, acting on acid anhydrides, in phosphorus-containing anhydrides;ion binding;nucleic acid binding;nucleoside …	ATP-binding;Cellinnermembrane;Cellmembrane;Cytoplasm;DNA-binding;DNAdamage;DNArepair;Hydrolase;Membrane;Nucleotide-binding;Repeat;Translocase			+	+	CymRSA_MC_CymRSA_MU;pScrhaB2_BR_pSCRHAB2_BU	1.09894	0.193519	0.034183	2.61085	0.113311	0.771461	-0.0175252	-0.319431	1.78919	0.0351943	0.1108	4.90211	2.00668
24.9367	25.1635	25.2205	24.9734	23.9682	24.7674	24.4494	24.3825	24.5621	24.3883	25.2616	24.8657	24.7736	24.4885	23.7666	24.3955	25.2793	25.2855	24.6171	24.2969	24.9539	25.3294	24.411	24.9483	25.1217	24.615	25.0226	24.0097				Signal						1.94124	0.0902207	-0.68164	-5.56502	0.612144	0.289011	-0.377549	-1.44479	0.39876	0.30589	-0.336198	-0.980261	0.0640785
18.8194	19.1009	19.1197	19.1205	18.7721	19.2379	19.012	18.7813	18.9833	18.9152	19.2443	19.2304	19.1769	19.191	19.0284	18.9492	19.1184	19.2189	19.2576	19.4049	18.8468	18.8379	18.727	19.0501	18.8723	18.9127	18.9621	18.8407		metabolic process;methylation	catalytic activity;methyltransferase activity;O-methyltransferase activity;S-adenosylmethionine-dependent methyltransferase activity;transferase activity;transferase activity, transferring one-carbon groups	Methyltransferase;S-adenosyl-L-methionine;Transferase				+	pScrhaB2_BR_pSCRHAB2_BU	0.366302	0.541132	-0.0893102	-0.909308	0.347574	0.473567	-0.142478	-0.868151	1.29679	0.0635761	0.189463	3.16975	2.24377
19.5987	19.5598	19.4222	19.7171	19.6544	19.3063	19.5924	19.5689	19.8193	19.6808	19.6288	19.8386	19.4414	19.6631	19.8803	19.7234	19.6837	19.4897	19.6953	19.5182	19.5365	19.5923	19.5449	19.4822	19.7904	19.5935	19.5609	19.6666			binding;cation binding;ion binding;iron-sulfur cluster binding;metal cluster binding;metal ion binding	Iron;Iron-sulfur;Metal-binding						0.168853	0.749988	-0.0439949	-0.458342	1.21204	0.130241	-0.211396	-2.92252	0.0593602	0.775163	0.0241995	0.174967	0.392845
16.6654	16.0622	16.9862	17.4246	17.5203	17.4691	17.0221	17.2076	15.3663	15.5709	16.7948	16.7111	17.0578	17.331	17.0543	14.9317	16.9971	17.1378	14.6991	15.5349	14.6173	15.8984	17.0464	16.5922	16.3174	15.3701	16.3773	15.8323				Membrane;Transmembrane;Transmembranehelix						0.587945	0.382951	0.520151	1.39167	1.03966	0.156824	1.19397	2.45501	0.43362	0.282746	0.619423	1.0561	0.0162537
26.7574	26.7797	26.8252	26.8176	26.782	26.8295	26.8405	27.0491	26.7022	26.7566	26.8953	26.8819	26.8839	26.9617	26.9687	26.7731	26.5736	26.7029	26.6674	26.7063	26.7411	26.7908	26.7435	26.6614	26.7736	26.7252	26.8327	26.7065		cell cycle process;cellular process;cytokinesis;FtsZ-dependent cytokinesis;reproductive process		Cellcycle;Celldivision;Cellinnermembrane;Cellmembrane;Membrane			+		CymRSA_MC_CymRSA_MU	0.671572	0.345532	0.080267	1.5764	0.614499	0.288128	0.0662546	1.44997	1.49822	0.0483502	0.137355	3.81164	0.697646
22.534	22.4613	22.4679	22.5414	22.6483	22.5357	22.5483	22.4301	22.6057	22.6641	22.5877	22.666	22.6379	22.722	22.6961	22.7662	22.5821	22.5048	22.5291	22.5986	22.4975	22.4933	22.5031	22.5465	22.5981	22.5914	22.5209	22.6018		cell cycle process;cell septum assembly;cellular component assembly;cellular component organization;cellular component organization or biogenesis;cellular process;cytokinesis;cytokinetic process;FtsZ-dependent cytokinesis;reproductive process		Cellcycle;Celldivision;Cellinnermembrane;Cellmembrane;Membrane;Transmembrane;Transmembranehelix			+		CymRSA_MC_CymRSA_MU	0.305093	0.605891	0.039475	0.773972	0.641334	0.273919	-0.0902658	-1.50921	1.59386	0.0432918	0.127497	4.14681	1.13758
25.3626	25.2959	25.2713	25.2047	25.3409	25.3523	25.3142	25.4284	25.245	25.2649	25.2231	25.2628	25.5215	25.4608	25.5219	25.5209	25.173	25.1608	25.2239	25.2605	25.3724	25.2864	25.3524	25.3414	25.4005	25.4198	25.4013	25.3577		aminoglycan biosynthetic process;aminoglycan metabolic process;biological regulation;biosynthetic process;carbohydrate derivative biosynthetic process;carbohydrate derivative metabolic process;cell wall macromolecule biosynthetic process;cell wall organization;cell wall organization or biogenesis;cellular biosynthetic process;cellular component organization;cellular component organization or biog…	acid-amino acid ligase activity;adenyl nucleotide binding;adenyl ribonucleotide binding;anion binding;ATP binding;binding;carbohydrate derivative binding;catalytic activity;cation binding;D-alanine-D-alanine ligase activity;heterocyclic compound binding;ion binding;ligase activity;ligase activity, forming carbon-nitrogen bonds;metal ion binding;nucleoside phosphate binding;nucleotide binding;orga…	ATP-binding;Cellshape;Cellwallbiogenesis/degradation;Cytoplasm;Ligase;Magnesium;Manganese;Metal-binding;Nucleotide-binding;Peptidoglycansynthesis			+	+	CymRSA_MC_CymRSA_MU;pScrhaB2_BR_pSCRHAB2_BU	0.609848	0.373369	0.0753069	1.43974	2.01407	0.0748127	0.109961	5.90869	1.65335	0.0400525	0.111455	4.36629	1.91791
24.863	24.9319	24.7851	24.7857	24.8066	24.9541	24.8794	24.8338	24.7356	24.7993	24.8956	24.8057	25.0455	24.9945	25.0639	25.1317	24.8616	24.8222	24.6931	24.964	24.8659	24.9066	24.9285	24.7995	24.8244	24.9218	24.8277	24.8711		aminoglycan biosynthetic process;aminoglycan metabolic process;biological regulation;biosynthetic process;carbohydrate derivative biosynthetic process;carbohydrate derivative metabolic process;cell cycle;cell division;cell wall macromolecule biosynthetic process;cell wall organization;cell wall organization or biogenesis;cellular biosynthetic process;cellular component organization;cellular compo…	acid-amino acid ligase activity;adenyl nucleotide binding;adenyl ribonucleotide binding;anion binding;ATP binding;binding;carbohydrate derivative binding;catalytic activity;heterocyclic compound binding;ion binding;ligase activity;ligase activity, forming carbon-nitrogen bonds;nucleoside phosphate binding;nucleotide binding;organic cyclic compound binding;purine nucleotide binding;purine ribonucl…	ATP-binding;Cellcycle;Celldivision;Cellshape;Cellwallbiogenesis/degradation;Cytoplasm;Ligase;Nucleotide-binding;Peptidoglycansynthesis			+		CymRSA_MC_CymRSA_MU	0.342774	0.563575	0.0270767	0.857572	0.696	0.248818	0.0594106	1.63107	1.72893	0.037389	0.197656	4.65823	0.177531
23.7352	23.7457	23.6759	23.6553	23.727	23.7257	23.714	23.6955	23.6032	23.6181	23.7139	23.6852	23.9306	23.8805	23.9755	23.8729	23.6043	23.6603	23.5965	23.6	23.7168	23.7146	23.6485	23.7002	23.7053	23.7396	23.6737	23.7567		aminoglycan biosynthetic process;aminoglycan metabolic process;biological regulation;biosynthetic process;carbohydrate derivative biosynthetic process;carbohydrate derivative metabolic process;carbohydrate metabolic process;cell cycle;cell division;cell wall macromolecule biosynthetic process;cell wall organization;cell wall organization or biogenesis;cellular biosynthetic process;cellular compon…	acetylglucosaminyltransferase activity;catalytic activity;glycosyltransferase activity;hexosyltransferase activity;transferase activity;UDP-glycosyltransferase activity;UDP-N-acetyl-D-glucosamine:N-acetylmuramoyl-L-alanyl-D-glutamyl-meso-2,6-diaminopimelyl-D-alanyl-D-alanine-diphosphoundecaprenol 4-beta-N-acetylglucosaminlytransferase activity;undecaprenyldiphospho-muramoylpentapeptide beta-N-ace…	Cellcycle;Celldivision;Cellinnermembrane;Cellmembrane;Cellshape;Cellwallbiogenesis/degradation;Glycosyltransferase;Membrane;Peptidoglycansynthesis;Transferase			+	+	CymRSA_MC_CymRSA_MU;pScrhaB2_BR_pSCRHAB2_BU	0.318662	0.592032	0.0125136	0.804197	0.805658	0.210003	0.0604477	1.88166	1.72306	0.0374463	0.196055	4.63502	1.84039
20.2353	20.0116	19.8211	19.9154	20.3597	20.1754	20.2242	20.1922	20.4608	20.6374	20.3836	20.4196	20.6652	20.7777	20.5944	20.7906	20.091	20.1593	19.7865	20.0293	19.9658	19.8569	19.9145	19.9566	20.2666	20.2038	20.3056	20.1648		aminoglycan biosynthetic process;aminoglycan metabolic process;biological regulation;biosynthetic process;carbohydrate derivative biosynthetic process;carbohydrate derivative metabolic process;cell cycle process;cell wall macromolecule biosynthetic process;cell wall organization;cell wall organization or biogenesis;cellular biosynthetic process;cellular component organization;cellular component o…	catalytic activity;glycosyltransferase activity;hexosyltransferase activity;peptidoglycan glycosyltransferase activity;transferase activity	Cellcycle;Celldivision;Cellinnermembrane;Cellmembrane;Cellshape;Cellwallbiogenesis/degradation;Glycosyltransferase;Membrane;Peptidoglycansynthesis;Transferase;Transmembrane;Transmembranehelix			+		CymRSA_MC_CymRSA_MU	1.51354	0.128084	0.242001	3.86392	1.23907	0.126915	-0.23749	-3.00004	2.04294	0.0271528	0.471777	6.05	0.431091
24.902	24.8671	24.8763	24.9081	24.8618	24.8833	24.8617	24.9911	24.8037	24.8256	24.807	24.7344	25.0792	25.1001	25.1092	25.0974	24.7943	24.7146	24.8042	24.8265	24.8825	24.9114	24.8964	24.9034	25.0177	25.0532	24.8948	25.0057		aminoglycan biosynthetic process;aminoglycan metabolic process;biological regulation;biosynthetic process;carbohydrate derivative biosynthetic process;carbohydrate derivative metabolic process;cell cycle;cell division;cell wall macromolecule biosynthetic process;cell wall organization;cell wall organization or biogenesis;cellular biosynthetic process;cellular component organization;cellular compo…	acid-amino acid ligase activity;adenyl nucleotide binding;adenyl ribonucleotide binding;anion binding;ATP binding;binding;carbohydrate derivative binding;catalytic activity;heterocyclic compound binding;ion binding;ligase activity;ligase activity, forming carbon-nitrogen bonds;nucleoside phosphate binding;nucleotide binding;organic cyclic compound binding;purine nucleotide binding;purine ribonucl…	ATP-binding;Cellcycle;Celldivision;Cellshape;Cellwallbiogenesis/degradation;Cytoplasm;Ligase;Nucleotide-binding;Peptidoglycansynthesis						0.152117	0.772838	0.0111041	0.417331	0.913136	0.182223	0.106826	2.1375	1.14022	0.0817408	0.103656	2.72234	1.57136
22.8052	22.7714	22.5377	22.6718	22.7948	22.5963	22.7066	22.6738	22.8546	22.721	22.5001	22.8028	23.1401	23.1038	23.0369	23.2696	22.7181	22.7392	22.7927	22.5489	22.7979	22.9335	22.7788	22.987	23.135	22.8017	22.8427	23.0039		aminoglycan biosynthetic process;aminoglycan metabolic process;biological regulation;biosynthetic process;carbohydrate derivative biosynthetic process;carbohydrate derivative metabolic process;cell cycle;cell division;cell wall macromolecule biosynthetic process;cell wall organization;cell wall organization or biogenesis;cellular biosynthetic process;cellular component organization;cellular compo…	binding;catalytic activity;cation binding;ion binding;metal ion binding;phospho-N-acetylmuramoyl-pentapeptide-transferase activity;phosphotransferase activity, for other substituted phosphate groups;transferase activity;transferase activity, transferring phosphorus-containing groups;UDP-N-acetylmuramoyl-L-alanyl-D-glutamyl-meso-2,6-diaminopimelyl-D-alanyl-D-alanine:undecaprenyl-phosphate transfer…	Cellcycle;Celldivision;Cellinnermembrane;Cellmembrane;Cellshape;Cellwallbiogenesis/degradation;Magnesium;Membrane;Metal-binding;Peptidoglycansynthesis;Transferase;Transmembrane;Transmembranehelix						0.0167807	0.968705	-0.00362492	-0.0515904	0.120187	0.759823	-0.0267444	-0.337096	1.20404	0.0738405	0.191801	2.89982	0.765443
24.3852	24.455	24.3759	24.463	24.4323	24.4359	24.3661	24.3943	24.3643	24.3517	24.3447	24.2421	24.746	24.7428	24.7363	24.8099	24.343	24.2961	24.3178	24.3311	24.4942	24.5337	24.5276	24.5111	24.5989	24.6107	24.5414	24.6153		aminoglycan biosynthetic process;aminoglycan metabolic process;biological regulation;biosynthetic process;carbohydrate derivative biosynthetic process;carbohydrate derivative metabolic process;cell cycle;cell division;cell wall macromolecule biosynthetic process;cell wall organization;cell wall organization or biogenesis;cellular biosynthetic process;cellular component organization;cellular compo…	acid-amino acid ligase activity;adenyl nucleotide binding;adenyl ribonucleotide binding;anion binding;ATP binding;binding;carbohydrate derivative binding;catalytic activity;heterocyclic compound binding;ion binding;ligase activity;ligase activity, forming carbon-nitrogen bonds;nucleoside phosphate binding;nucleotide binding;organic cyclic compound binding;purine nucleotide binding;purine ribonucl…	ATP-binding;Cellcycle;Celldivision;Cellshape;Cellwallbiogenesis/degradation;Cytoplasm;Ligase;Nucleotide-binding;Peptidoglycansynthesis			+	+	CymRSA_MC_CymRSA_MU;pScrhaB2_BR_pSCRHAB2_BU	0.199825	0.714319	-0.0126538	-0.532639	1.24209	0.126702	0.0814385	3.00876	2.71002	0.0162737	0.167167	10.3035	2.72662
24.4063	24.4292	24.4914	24.474	24.2655	24.4516	24.5104	24.4843	24.4318	24.415	24.3892	24.397	24.7266	24.7968	24.7717	24.7662	24.422	24.3318	24.35	24.423	24.5313	24.5526	24.5385	24.5695	24.5806	24.6641	24.588	24.6688		aminoglycan biosynthetic process;aminoglycan metabolic process;biological regulation;biosynthetic process;carbohydrate derivative biosynthetic process;carbohydrate derivative metabolic process;cell cycle;cell division;cell wall macromolecule biosynthetic process;cell wall organization;cell wall organization or biogenesis;cellular biosynthetic process;cellular component organization;cellular compo…	acid-amino acid ligase activity;adenyl nucleotide binding;adenyl ribonucleotide binding;anion binding;ATP binding;binding;carbohydrate derivative binding;catalytic activity;cation binding;heterocyclic compound binding;ion binding;ligase activity;ligase activity, forming carbon-nitrogen bonds;magnesium ion binding;metal ion binding;nucleoside phosphate binding;nucleotide binding;organic cyclic com…	ATP-binding;Cellcycle;Celldivision;Cellshape;Cellwallbiogenesis/degradation;Cytoplasm;Ligase;Magnesium;Nucleotide-binding;Peptidoglycansynthesis			+	+	CymRSA_MC_CymRSA_MU;pScrhaB2_BR_pSCRHAB2_BU	0.212548	0.703559	-0.0222673	-0.562633	0.108229	0.782631	0.019722	0.306277	2.36729	0.0213358	0.139951	7.85844	2.19266
19.8971	19.7937	19.7683	19.7887	19.7537	19.6812	19.5413	19.9869	19.7233	19.5126	19.9104	19.6208	19.9156	19.7052	19.8744	19.7896	19.6945	16.182	19.53	19.4637	19.5556	19.7189	17.0251	19.754	19.6287	19.6419	20.0381	19.7434		cell cycle process;cellular process;cytokinesis;FtsZ-dependent cytokinesis;reproductive process		Cellcycle;Celldivision;Cellinnermembrane;Cellmembrane;Membrane;Transmembrane;Transmembranehelix						0.301357	0.610004	-0.0711837	-0.765624	0.11166	0.776004	0.0489945	0.315167	0.24217	0.429263	0.0581512	0.631463	0.082402
24.535	24.5218	24.4701	24.5636	24.5329	24.6356	24.5316	24.5088	24.4	24.383	24.515	24.5417	24.7643	24.7799	24.7021	24.6537	24.285	24.3207	24.2764	24.3652	24.5149	24.518	24.5064	24.5095	24.5188	24.5533	24.5248	24.5456		cellular aromatic compound metabolic process;cellular metabolic process;cellular nitrogen compound metabolic process;cellular process;heterocycle metabolic process;macromolecule metabolic process;macromolecule methylation;macromolecule modification;metabolic process;methylation;ncRNA metabolic process;ncRNA processing;nitrogen compound metabolic process;nucleic acid metabolic process;nucleobase-c…	catalytic activity;catalytic activity, acting on a nucleic acid;catalytic activity, acting on a rRNA;catalytic activity, acting on RNA;methyltransferase activity;N-methyltransferase activity;RNA methyltransferase activity;rRNA (cytosine) methyltransferase activity;rRNA (cytosine-N4-)-methyltransferase activity;rRNA methyltransferase activity;S-adenosylmethionine-dependent methyltransferase activi…	Cytoplasm;Methyltransferase;rRNAprocessing;S-adenosyl-L-methionine;Transferase			+	+	CymRSA_MC_CymRSA_MU;pScrhaB2_BR_pSCRHAB2_BU	0.318914	0.592431	0.0296001	0.804757	0.613819	0.288048	0.0923228	1.44848	2.06736	0.0274301	0.189376	6.17182	2.65981
24.1122	23.9011	23.8632	23.8673	23.9524	23.8955	23.784	23.9716	23.5715	23.5937	23.9264	23.6696	24.2791	24.2577	24.3389	24.1031	23.8709	23.7999	23.4748	23.5519	23.8154	23.9708	23.8142	23.9858	24.1763	23.8983	24.1985	23.9331			binding;DNA binding;DNA-binding transcription factor activity;nucleic acid binding;organic cyclic compound binding;transcription regulator activity	Cytoplasm;DNA-binding;Repeat;Transcription;Transcriptionregulation						0.239317	0.672139	-0.0350604	-0.62489	0.756215	0.223828	0.210578	1.76753	1.36679	0.0566604	0.193134	3.38368	0.885001
25.2628	24.9191	25.01	24.7609	24.646	24.4856	24.6913	25.0097	24.5722	24.4133	24.9304	24.4624	24.5289	24.5659	24.4057	24.4369	24.6271	24.8005	24.4623	24.4744	24.7941	24.9548	24.7536	24.8698	25.1222	24.3655	25.0668	24.518		biosynthetic process;cellular biosynthetic process;cellular ketone metabolic process;cellular metabolic process;cellular process;ketone biosynthetic process;metabolic process;organic substance biosynthetic process;organic substance metabolic process;quinone biosynthetic process;quinone metabolic process;small molecule biosynthetic process;small molecule metabolic process;ubiquinone biosynthetic p…	3-demethoxyubiquinol 3-hydroxylase activity;binding;catalytic activity;cation binding;ion binding;metal ion binding;monooxygenase activity;oxidoreductase activity;oxidoreductase activity, acting on paired donors, with incorporation or reduction of molecular oxygen	Cellmembrane;Iron;Membrane;Metal-binding;Monooxygenase;Oxidoreductase;Ubiquinonebiosynthesis				+	pScrhaB2_BR_pSCRHAB2_BU	0.637322	0.361973	-0.280054	-1.50033	0.272203	0.551129	0.11356	0.700022	0.578709	0.21393	-0.283776	-1.37145	1.66898
23.239	23.1568	23.1635	23.1125	23.3507	23.2779	23.3613	23.3957	23.2467	23.2033	23.154	23.1792	23.1846	23.3095	23.3392	23.3001	23.4118	23.4393	23.3787	23.4754	23.2809	23.3599	23.2275	23.3628	23.2249	23.238	23.2908	23.1782		cellular process;establishment of localization;localization;monoatomic ion transmembrane transport;monoatomic ion transport;transmembrane transport;transport	channel activity;passive transmembrane transporter activity;porin activity;transmembrane transporter activity;transporter activity;wide pore channel activity	Iontransport;Membrane;Porin;Signal;Transmembrane;Transmembranebetastrand;Transport				+	pScrhaB2_BR_pSCRHAB2_BU	1.68165	0.106878	0.178444	4.47385	1.60531	0.0955975	0.150604	4.18836	0.630342	0.192986	0.0503492	1.48491	2.35299
23.1856	23.099	23.2058	23.1337	23.0892	23.1819	23.2116	23.1164	23.1253	23.1895	23.3712	23.4057	23.2075	23.1748	23.1536	23.149	23.1359	23.1636	23.227	23.1322	23.2378	23.2106	23.1701	23.1884	23.1334	23.0845	23.0768	23.084			acid-thiol ligase activity;ATP-dependent activity;catalytic activity;CoA-ligase activity;fatty acid ligase activity;ligase activity;ligase activity, forming carbon-sulfur bonds;long-chain fatty acid-CoA ligase activity	Ligase;Metal-binding			+		CymRSA_MC_CymRSA_MU	0.0574624	0.904418	-0.00626278	-0.169668	0.81822	0.206121	-0.123138	-1.91099	3.15848	0.0117087	0.07651	14.6182	0.455475
23.384	23.4263	23.241	23.3442	23.3416	23.3347	23.3241	23.2371	23.4455	23.4838	23.3173	23.3976	23.3236	23.2741	23.3445	23.402	23.1622	23.1754	23.3309	23.3668	23.372	23.3885	23.3796	23.3476	23.4607	23.4568	23.4531	23.4481			binding;catalytic activity;cation binding;ion binding;iron-sulfur cluster binding;metal cluster binding;metal ion binding;molybdopterin cofactor binding;organic cyclic compound binding;oxidoreductase activity	Iron;Iron-sulfur;Metal-binding			+		CymRSA_MC_CymRSA_MU	0.369072	0.539044	-0.0394726	-0.91538	1.11837	0.142164	-0.101638	-2.66299	1.59541	0.0434	-0.118624	-4.15241	0.828212
22.7775	22.775	22.6508	22.8472	22.6869	22.6897	22.6353	22.7926	22.8781	22.8281	22.8904	22.8545	22.6467	22.5668	22.6087	22.5777	22.7626	22.6924	22.6648	22.635	22.7081	22.6956	22.5758	22.6232	22.6363	22.6323	22.6415	22.6262		response to oxidative stress;response to stimulus;response to stress	antioxidant activity;binding;catalase activity;catalytic activity;cation binding;heme binding;ion binding;metal ion binding;organic cyclic compound binding;oxidoreductase activity;oxidoreductase activity, acting on peroxide as acceptor;peroxidase activity;tetrapyrrole binding	Heme;Iron;Membrane;Metal-binding;Oxidoreductase;Peroxidase;Transmembrane;Transmembranehelix						1.42412	0.139522	-0.0614715	-3.56598	1.53788	0.0995064	-0.161621	-3.94807	0.896016	0.119541	-0.034112	-2.09596	0.777671
18.8077	18.9826	19.0354	19.0493	18.9071	18.9825	19.1349	18.9557	19.0711	18.966	19.3459	19.5654	19.2254	19.1718	19.1656	19.0304	19.0258	18.8873	18.9408	18.5889	19.0792	18.9459	18.536	18.991	18.7791	18.7523	18.8283	18.7524		aromatic compound biosynthetic process;biosynthetic process;cellular aromatic compound metabolic process;cellular biosynthetic process;cellular metabolic process;cellular nitrogen compound biosynthetic process;cellular nitrogen compound metabolic process;cellular process;DNA-templated transcription initiation;heterocycle biosynthetic process;heterocycle metabolic process;macromolecule biosyntheti…	binding;DNA binding;DNA-binding transcription factor activity;nucleic acid binding;organic cyclic compound binding;sigma factor activity;transcription regulator activity				+		CymRSA_MC_CymRSA_MU	0.214553	0.701085	0.0262914	0.567336	0.785141	0.215334	-0.242039	-1.83405	2.62208	0.0188462	0.370295	9.61533	0.0558364
21.0176	21.2763	21.1998	21.0909	21.0587	21.2363	21.0776	20.9702	21.392	21.3806	21.3398	21.2332	21.0473	21.2786	21.2418	21.2421	21.2821	21.1603	21.1986	21.0994	21.1488	21.0352	21.1041	20.9071	21.0232	21.1549	20.8946	21.1423				Membrane;Transmembrane;Transmembranehelix				+	pScrhaB2_BR_pSCRHAB2_BU	0.661273	0.347996	-0.0604243	-1.55346	2.11146	0.0653925	-0.250687	-6.39727	0.914262	0.115937	0.148702	2.14024	2.16276
20.1817	20.4054	20.2391	20.3635	20.1529	20.4748	20.2445	20.5332	20.3023	20.3451	20.5253	20.4711	20.1623	20.1483	20.2996	20.0066	20.4929	20.5218	20.4058	20.3344	19.8	19.8192	19.6605	19.8866	19.8418	19.9386	19.8448	19.9101		cellular aromatic compound metabolic process;cellular metabolic process;cellular nitrogen compound metabolic process;cellular process;DNA metabolic process;DNA recombination;DNA transposition;heterocycle metabolic process;macromolecule metabolic process;metabolic process;nitrogen compound metabolic process;nucleic acid metabolic process;nucleobase-containing compound metabolic process;organic cyc…	binding;catalytic activity;catalytic activity, acting on a nucleic acid;catalytic activity, acting on DNA;DNA binding;nucleic acid binding;organic cyclic compound binding;transposase activity					+	pScrhaB2_BR_pSCRHAB2_BU	0.5165	0.429409	0.0539317	1.23592	0.241194	0.584761	-0.0596013	-0.629216	1.41294	0.0552587	0.270391	3.52991	2.61997
19.435	19.3201	19.3087	19.4432	19.3775	19.4529	19.4125	19.8324	19.3219	19.4351	19.5598	19.6505	19.849	19.8509	19.774	19.9765	19.623	19.6581	19.7398	19.495	19.5214	19.313	19.2812	19.3905	19.1408	19.3665	19.2488	19.3716				Membrane;Transmembrane;Transmembranehelix			+		CymRSA_MC_CymRSA_MU	0.654385	0.351168	0.142074	1.53815	0.144391	0.71873	0.0270166	0.398169	2.88033	0.0124342	0.580705	11.7728	1.17777
18.0748	17.877	18.1565	17.9651	18.0716	17.9632	18.1099	17.1771	18.3608	18.2259	17.6971	18.3027	18.3759	18.0444	17.9257	18.1109	18.3144	18.3716	18.1586	18.057	17.7512	18.0011	18.3722	17.8057	18.1828	17.8505	17.9556	18.0232		aromatic compound biosynthetic process;biosynthetic process;cellular aromatic compound metabolic process;cellular biosynthetic process;cellular metabolic process;cellular nitrogen compound biosynthetic process;cellular nitrogen compound metabolic process;cellular process;DNA-templated transcription initiation;heterocycle biosynthetic process;heterocycle metabolic process;macromolecule biosyntheti…	binding;DNA binding;DNA-binding transcription factor activity;nucleic acid binding;organic cyclic compound binding;sigma factor activity;transcription regulator activity							0.375978	0.531888	-0.187898	-0.930505	0.40968	0.423239	-0.316191	-1.00405	0.892469	0.120189	0.11115	2.0874	0.62373
20.4856	20.4087	20.3613	20.272	20.4337	20.5282	20.5491	20.5118	20.9896	20.8758	20.7763	20.893	20.7631	20.7797	20.7526	20.8166	20.8292	20.8308	20.4269	20.6689	20.5543	20.647	20.6588	20.7765	20.3879	20.4173	20.5329	20.4528		amino-acid betaine biosynthetic process;amino-acid betaine metabolic process;biosynthetic process;carboxylic acid biosynthetic process;carboxylic acid metabolic process;cellular biosynthetic process;cellular metabolic process;cellular modified amino acid biosynthetic process;cellular modified amino acid metabolic process;cellular modified histidine biosynthetic process;cellular modified histidine…					+		CymRSA_MC_CymRSA_MU	0.834286	0.274992	0.123798	1.94871	1.94182	0.0733878	-0.37797	-5.56768	2.52884	0.0201394	0.330268	8.93344	0.086809
21.7984	21.8178	21.7283	21.7698	21.8776	21.8638	21.7248	21.7981	22.2647	22.2216	22.2358	22.2271	22.2511	22.1561	22.168	22.2201	22.2798	22.245	22.0845	22.0351	21.9792	21.9183	21.9167	21.9253	21.6604	21.6967	21.7775	21.7848		metabolic process;methylation	catalytic activity;methyltransferase activity;S-adenosylmethionine-dependent methyltransferase activity;transferase activity;transferase activity, transferring one-carbon groups	Methyltransferase;Transferase		+	+	+	CymRSA_MC_CymRSA_MU;pBBR1_PR_pBBR1_PU;pScrhaB2_BR_pSCRHAB2_BU	0.927762	0.234841	0.0375376	2.17323	2.97169	0.0470986	-0.42123	-12.6422	2.7815	0.0127378	0.468958	10.8973	1.64631
24.1017	24.202	24.1315	24.0506	24.0961	24.2303	24.1876	24.2574	24.1687	24.1938	24.2507	24.256	24.2717	24.3008	24.2891	24.234	24.1255	24.1801	24.1522	24.246	24.087	24.1335	24.0829	24.1211	24.1274	24.1692	24.0974	24.0487			adenyl nucleotide binding;adenyl ribonucleotide binding;anion binding;ATP binding;binding;carbohydrate derivative binding;catalytic activity;catalytic activity, acting on a nucleic acid;catalytic activity, acting on DNA;DNA binding;DNA endonuclease activity;DNA nuclease activity;endodeoxyribonuclease activity, producing 5'-phosphomonoesters;endonuclease activity;endonuclease activity, active with…	Endonuclease;Hydrolase;Nuclease			+		CymRSA_MC_CymRSA_MU	0.647687	0.355648	0.0713959	1.52329	0.377868	0.447811	-0.0244384	-0.93464	2.78942	0.0128488	0.163216	10.9651	1.42964
24.07	24.1426	24.0652	24.0346	24.088	24.2083	24.1172	24.1485	24.0575	24.0962	24.2579	24.1848	24.1908	24.235	24.2332	24.1812	24.0416	24.1599	24.1293	24.2676	24.0513	24.077	24.043	24.0013	24.0092	24.1049	24.0249	23.9831			binding;catalytic activity;catalytic activity, acting on a nucleic acid;catalytic activity, acting on DNA;DNA binding;DNA-methyltransferase activity;methyltransferase activity;N-methyltransferase activity;nucleic acid binding;organic cyclic compound binding;S-adenosylmethionine-dependent methyltransferase activity;site-specific DNA-methyltransferase (adenine-specific) activity;transferase activit…	Methyltransferase;Transferase			+		CymRSA_MC_CymRSA_MU	1.28744	0.155675	0.0624094	3.14186	0.0543957	0.88438	-0.0086112	-0.161068	2.71437	0.0154483	0.17949	10.3387	0.788957
18.8379	18.8743	18.787	18.6806	18.7147	18.91	18.6636	18.779	18.8423	18.8061	19.021	19.0665	18.6301	18.8969	18.7669	18.7563	18.5572	18.5123	19.053	18.5219	18.9327	18.7554	18.7603	18.5499	18.9563	18.7128	18.8804	18.6034		biological regulation;cellular process;intracellular signal transduction;phosphorelay signal transduction system;regulation of biological process;regulation of biosynthetic process;regulation of cellular biosynthetic process;regulation of cellular metabolic process;regulation of cellular process;regulation of DNA-templated transcription;regulation of gene expression;regulation of macromolecule bi…	binding;DNA binding;nucleic acid binding;organic cyclic compound binding	Activator;DNA-binding;Phosphoprotein						0.185176	0.731956	-0.02809	-0.497739	0.696923	0.248556	-0.167159	-1.63314	0.0732274	0.734051	-0.0256672	-0.213201	0.231444
22.5409	22.2424	22.352	22.2324	22.4583	22.4086	22.2864	22.626	22.7276	22.7616	22.6181	22.672	22.6155	22.3359	22.2607	22.5988	22.3846	22.0783	22.3256	22.3202	22.2116	22.2306	22.3532	22.2898	22.9421	22.4918	22.5593	22.515		bacterial-type flagellum organization;cell projection organization;cellular component organization;cellular component organization or biogenesis;cellular localization;cellular macromolecule localization;cellular process;establishment of localization;establishment of protein localization;establishment of protein localization to extracellular region;export from cell;localization;macromolecule local…		Bacterialflagellum;Bacterialflagellumbiogenesis;Bacterialflagellumproteinexport;Cellmembrane;Cellprojection;Cilium;Flagellum;Membrane;Proteintransport;Signal;Transmembrane;Transmembranehelix;Transport						0.369491	0.538123	0.102893	0.916299	1.42151	0.10539	-0.250009	-3.55753	0.795626	0.141423	-0.174329	-1.85834	0.028606
22.3543	22.3057	22.2158	22.4924	22.3185	22.4673	22.3191	22.9247	22.7814	22.7273	22.6427	22.7319	22.4046	22.3393	22.4552	22.5721	22.2953	21.9705	22.2872	22.1032	22.3221	22.2403	22.3986	22.113	22.2213	22.3574	22.2481	22.3098		bacterial-type flagellum organization;cell projection organization;cellular component organization;cellular component organization or biogenesis;cellular process;organelle organization		Bacterialflagellum;Cellmembrane;Cellprojection;Cilium;Flagellum;Membrane;Signal;Transmembrane;Transmembranehelix						0.71979	0.327157	0.165345	1.68468	0.639116	0.275668	-0.21343	-1.5043	1.09236	0.0864255	0.158682	2.5933	0.751852
24.4254	24.5683	24.5388	24.1851	24.1193	23.883	23.9894	24.4948	23.1185	23.9675	24.6935	24.0183	23.8559	24.0369	24.1652	24.1508	23.863	24.2762	23.5892	23.5988	23.0968	24.4132	24.1683	24.4616	24.5473	24.0541	24.5471	24.4508		archaeal or bacterial-type flagellum-dependent cell motility;bacterial-type flagellum-dependent cell motility;cell motility;cellular process;chemotaxis;cilium or flagellum-dependent cell motility;locomotion;taxis	cytoskeletal motor activity	Cellmembrane;Cellprojection;Chemotaxis;Cilium;Flagellarrotation;Flagellum;Membrane						0.590397	0.381323	-0.307754	-1.39704	0.173505	0.6754	0.172188	0.469627	1.05945	0.0898909	-0.34763	-2.50648	0.216009
23.1575	23.2046	23.1248	23.2036	23.1931	23.288	23.3261	23.2221	23.2985	23.3326	23.3259	23.3814	23.2814	23.3982	23.2647	23.3312	22.6448	22.5534	22.7093	22.6502	23.04	23.1168	23.1342	23.1121	23.1654	23.2903	23.2851	23.2971		archaeal or bacterial-type flagellum-dependent cell motility;bacterial-type flagellum-dependent cell motility;cell motility;cellular process;chemotaxis;cilium or flagellum-dependent cell motility;locomotion;taxis	cytoskeletal motor activity	Bacterialflagellum;Cellmembrane;Cellprojection;Chemotaxis;Cilium;Flagellarrotation;Flagellum;Membrane				+	pScrhaB2_BR_pSCRHAB2_BU	0.878849	0.258521	0.0846748	2.05463	0.945578	0.175926	-0.0772829	-2.21709	0.785564	0.144173	0.0593929	1.83503	2.96634
23.9592	24.0483	24.0996	24.0158	23.9832	23.8625	24.0878	24.1893	24.2125	24.1672	24.1493	24.1983	23.9961	24.1603	24.0074	24.2383	23.6224	23.657	23.896	23.7034	23.7195	23.9983	24.0022	24.0935	23.9739	23.8093	24.2663	24.0457		archaeal or bacterial-type flagellum-dependent cell motility;bacterial-type flagellum-dependent cell motility;cell motility;cellular process;chemotaxis;cilium or flagellum-dependent cell motility;locomotion;taxis		Cellinnermembrane;Cellmembrane;Cellprojection;Chemotaxis;Cilium;Flagellarrotation;Flagellum;Membrane;Transmembrane;Transmembranehelix						0.000117598	0.999451	-2.72e-05	-0.000368304	0.928097	0.180128	-0.151096	-2.17405	0.223347	0.45259	0.0766973	0.587882	1.25217
21.3069	21.282	21.1296	20.9813	20.8402	21.0092	20.4193	20.8897	20.7193	20.668	21.4031	20.4979	20.7362	20.6459	20.733	20.6186	21.1662	21.0798	20.735	20.8135	20.984	20.9021	20.801	21.1129	21.1984	20.1944	20.9824	20.5584		aromatic compound biosynthetic process;biosynthetic process;cellular aromatic compound metabolic process;cellular biosynthetic process;cellular metabolic process;cellular nitrogen compound biosynthetic process;cellular nitrogen compound metabolic process;cellular process;DNA-templated transcription;heterocycle biosynthetic process;heterocycle metabolic process;macromolecule biosynthetic process;m…	binding;DNA binding;DNA-binding transcription factor activity;nucleic acid binding;organic cyclic compound binding;transcription regulator activity							1.20593	0.169872	-0.385366	-2.90517	0.033315	0.924579	-0.0324697	-0.100677	0.0874369	0.696038	-0.0499606	-0.251542	0.00392201
17.6638	16.3213	15.3731	14.2384	17.7777	16.0447	17.4139	18.6278	16.7357	16.748	17.5281	17.4037	17.6445	16.4441	15.5574	15.5336	16.8352	16.018	16.2298	16.4344	15.9754	17.0599	15.5824	15.9408	16.181	16.0802	15.9568	15.7132			DNA-binding transcription factor activity;transcription regulator activity							0.621943	0.368272	1.56684	1.46637	0.309121	0.512936	0.362148	0.782961	-4.34e-08	1	0	0	-4.34e-08
23.2879	23.2488	23.138	23.2547	23.4236	23.409	23.1862	23.533	23.758	23.6346	23.6477	23.7029	23.4786	23.4849	23.5767	23.4339	23.5276	23.4247	23.4831	23.4947	23.2908	23.2652	23.3091	23.3449	23.1986	23.2714	23.2644	23.2118			efflux transmembrane transporter activity;transmembrane transporter activity;transporter activity	Lipoprotein;Membrane;Palmitate;Transmembrane;Transmembranebetastrand			+	+	CymRSA_MC_CymRSA_MU;pScrhaB2_BR_pSCRHAB2_BU	1.33312	0.153016	0.155604	3.27964	1.72105	0.08248	-0.297836	-4.6271	2.77916	0.0126286	0.256956	10.8774	2.56746
20.698	20.6231	20.7995	20.728	20.8295	20.5861	20.6461	20.7169	20.7181	20.8528	20.6794	20.7268	20.6055	20.5114	20.9215	20.8406	21.0088	21.3026	21.1162	21.2601	20.6279	20.8778	20.8095	20.8076	20.6845	20.9636	20.928	20.806		cellular localization;cellular macromolecule localization;cellular process;establishment of localization;establishment of protein localization;establishment of protein localization to extracellular region;export from cell;localization;macromolecule localization;nitrogen compound transport;organic substance transport;protein localization;protein localization to extracellular region;protein secreti…		Cellinnermembrane;Cellmembrane;Membrane;Proteintransport;Transmembrane;Transmembranehelix;Transport				+	pScrhaB2_BR_pSCRHAB2_BU	0.105504	0.835294	-0.017508	-0.299191	0.240923	0.584604	-0.0496554	-0.628591	0.467525	0.263973	-0.125738	-1.12966	2.93645
21.893	21.9161	21.7665	21.7989	22.0251	21.6217	21.7927	21.7481	21.9765	21.8578	21.7375	21.8524	21.879	21.7637	21.877	21.9485	21.9577	22.3533	22.3467	22.0883	21.8181	21.9444	21.7044	21.7909	21.9603	21.7562	22.0123	21.8946		cellular localization;cellular macromolecule localization;cellular process;establishment of localization;establishment of protein localization;establishment of protein localization to extracellular region;export from cell;localization;macromolecule localization;nitrogen compound transport;organic substance transport;protein localization;protein localization to extracellular region;protein secreti…		Cellinnermembrane;Cellmembrane;Membrane;Proteintransport;Transmembrane;Transmembranehelix;Transport						0.192475	0.722355	-0.0467052	-0.51518	0.339815	0.481954	-0.0591698	-0.851041	0.366157	0.326382	-0.038794	-0.90899	1.41023
22.2673	22.1917	22.2434	21.9523	22.1935	22.2749	22.0076	22.1141	22.1238	22.2132	21.9087	21.9997	22.3572	22.2551	22.0918	22.2422	22.2064	22.2231	21.9671	22.1035	22.219	22.0777	22.1795	22.254	22.2281	22.2536	22.2001	22.1735		cellular localization;cellular macromolecule localization;cellular process;establishment of localization;establishment of protein localization;establishment of protein localization to extracellular region;export from cell;localization;macromolecule localization;nitrogen compound transport;organic substance transport;protein localization;protein localization to extracellular region;protein secreti…		Cellinnermembrane;Cellmembrane;Membrane;Proteintransport;Transmembrane;Transmembranehelix;Transport						0.0623127	0.89655	-0.0161362	-0.183179	2.21769	0.061112	0.0862079	6.971	0.164165	0.539141	0.022738	0.44692	0.282904
22.2564	22.2567	22.4194	22.5233	22.4756	22.3672	22.5169	22.5905	22.4182	22.493	22.3904	22.2335	22.3455	22.522	22.2429	22.5797	22.394	22.3339	22.5838	22.5185	22.3338	22.4267	22.1395	22.4469	22.5251	22.3886	22.433	22.4507				Membrane;Transmembrane;Transmembranehelix						1.47405	0.130794	0.123587	3.7302	0.426242	0.410411	0.103788	1.04007	0.103627	0.657465	-0.0268526	-0.294294	0.434597
24.3181	24.0955	23.9346	24.1279	24.2322	24.2074	24.0149	24.1289	24.2015	24.2125	24.2828	24.4694	24.5491	24.5049	24.3504	24.3391	24.0789	23.7484	23.7804	23.9333	24.1778	24.1591	24.2346	24.2393	24.0554	23.8382	24.066	24.011		cellular metabolic process;cellular process;electron transport chain;generation of precursor metabolites and energy;metabolic process;respiratory electron transport chain	active monoatomic ion transmembrane transporter activity;active transmembrane transporter activity;binding;catalytic activity;cation binding;electron transfer activity;inorganic cation transmembrane transporter activity;inorganic molecular entity transmembrane transporter activity;ion binding;metal ion binding;monoatomic cation transmembrane transporter activity;monoatomic ion transmembrane trans…	Electrontransport;Heme;Iron;Membrane;Metal-binding;Respiratorychain;Transmembrane;Transmembranehelix;Transport			+		CymRSA_MC_CymRSA_MU	0.231333	0.679923	0.0268273	0.606435	0.667466	0.261538	-0.14573	-1.56725	1.83416	0.0322203	0.443205	5.09084	1.55488
22.6631	22.5419	22.7246	22.6683	22.7158	22.6414	22.5762	22.517	22.6862	22.5369	22.7904	22.6584	22.5454	22.7024	22.7144	22.4023	22.4599	22.649	22.417	22.3328	22.7578	22.8326	22.6201	22.7615	22.6053	22.4228	22.7329	22.3884			binding;catalytic activity;cation binding;electron transfer activity;heme binding;ion binding;metal ion binding;organic cyclic compound binding;oxidoreductase activity;tetrapyrrole binding	Heme;Iron;Membrane;Metal-binding;Signal;Transmembrane;Transmembranehelix				+	pScrhaB2_BR_pSCRHAB2_BU	0.210849	0.705457	-0.0368304	-0.558644	0.294422	0.52665	-0.0553775	-0.750092	0.272241	0.399509	0.0537581	0.70011	1.80536
26.8277	26.6902	26.8179	26.77	26.8553	26.7677	26.7569	26.9222	26.8781	26.8876	26.8089	26.8492	26.8517	26.7851	26.7919	26.7169	26.7782	26.7137	26.8449	26.7887	26.8859	26.8645	26.9073	26.8018	26.8503	26.8434	26.7681	26.691				3D-structure						0.452468	0.470834	0.0490828	1.097	0.298843	0.521705	-0.0304146	-0.759999	0.0304707	0.873868	-0.00181293	-0.0923471	1.17494
25.4954	25.4717	25.3905	25.5299	25.4335	25.4622	25.5641	25.4676	25.2652	25.3935	25.6127	25.5461	25.3624	25.5763	25.4947	25.2399	25.4204	25.4066	25.1011	25.5288	25.4656	25.4353	25.566	25.547	25.3437	25.5894	25.4028	25.4075										0.0604502	0.899005	0.00995636	0.178004	0.179704	0.665799	0.0274706	0.484592	0.11398	0.633793	-0.0175471	-0.321155	0.537328
25.2003	25.2569	25.04	25.3119	25.2721	25.1983	25.1248	25.2541	25.2518	25.3143	25.2482	25.2905	25.1905	25.3231	25.3007	25.2816	25.4357	25.2957	25.2892	25.322	25.213	25.1857	25.237	25.1603	25.1418	25.2015	25.1502	25.3231			channel activity;gated channel activity;ligand-gated channel activity;ligand-gated monoatomic ion channel activity;monoatomic ion channel activity;monoatomic ion transmembrane transporter activity;passive transmembrane transporter activity;transmembrane transporter activity;transporter activity	Signal						0.08835	0.861001	0.0100293	0.253979	0.797736	0.211471	-0.0638747	-1.86324	0.694922	0.172438	0.0697985	1.62865	1.48219
22.6813	22.8961	22.931	22.9432	23.0027	22.9799	23.1217	23.1571	23.1282	23.0078	23.3856	23.4235	23.2612	23.164	23.2299	23.2238	23.0553	23.2055	23.124	23.0907	23.1606	23.1886	23.2546	23.1744	22.7434	22.5214	22.769	22.6815				Membrane;Transmembrane;Transmembranehelix			+		CymRSA_MC_CymRSA_MU	1.59559	0.116463	0.202428	4.15306	1.22172	0.127532	-0.170913	-2.95013	3.12598	0.0114313	0.540904	14.2539	0.995675
24.4047	24.3129	24.4851	24.3314	24.4925	24.4627	24.6185	24.6179	24.6371	24.672	24.7355	24.7455	24.7532	24.6445	24.673	24.6292	24.7247	24.8163	24.7302	24.7125	24.7364	24.6998	24.7994	24.6758	24.2521	24.2674	24.4093	24.3508							+		CymRSA_MC_CymRSA_MU	1.50789	0.128857	0.164393	3.84459	2.26364	0.0616316	-0.149638	-7.2333	2.12744	0.0258509	0.355103	6.48082	0.169323
23.629	23.5952	23.6248	23.68	23.69	23.6696	23.6545	23.5734	23.7473	23.7047	23.9124	23.6953	23.8152	23.7346	23.694	23.6394	23.9997	23.8462	23.8373	23.8214	23.8448	23.7189	23.8056	23.7273	23.3206	23.3114	23.4703	23.4004				Signal			+		CymRSA_MC_CymRSA_MU	0.125962	0.80488	0.0145893	0.351819	1.00097	0.166619	-0.118113	-2.35583	1.84181	0.031765	0.34515	5.12355	1.50717
26.0671	26.1312	26.0824	26.1783	26.2797	26.2665	26.2067	26.331	26.4869	26.5841	26.4959	26.5093	26.5821	26.6229	26.6307	26.6145	26.6685	26.6365	26.4849	26.4566	26.029	26.0647	26.0457	26.1401	26.0064	25.9448	26.2388	26.2718				Lipoprotein			+	+	CymRSA_MC_CymRSA_MU;pScrhaB2_BR_pSCRHAB2_BU	2.37907	0.0694103	0.156223	7.93253	2.3122	0.0607882	-0.248065	-7.52023	2.0999	0.0272132	0.497086	6.33749	2.19714
25.5706	25.805	25.7852	25.8968	25.7948	25.9123	25.9605	26.1555	26.0884	26.051	26.0726	26.0785	26.0077	26.133	26.0159	26.033	26.0029	26.3083	26.3802	26.0832	26.1006	26.1618	26.0219	25.9941	25.631	25.5772	25.8676	25.7763							+		CymRSA_MC_CymRSA_MU	1.99701	0.0819714	0.191383	5.82659	0.653843	0.267692	-0.116811	-1.53695	1.50364	0.0483612	0.334364	3.83007	0.555737
25.903	25.92	25.9337	25.9933	26.0693	26.1808	26.1029	26.2629	26.1512	26.1415	26.1985	26.2263	26.3078	26.33	26.3437	26.3083	26.3498	26.3564	26.286	26.2951	26.0655	26.2151	26.1245	26.1157	25.7637	25.787	25.8487	25.8211							+	+	CymRSA_MC_CymRSA_MU;pScrhaB2_BR_pSCRHAB2_BU	2.33804	0.068638	0.216509	7.67717	0.268529	0.55512	-0.0253644	-0.691695	4.2502	0.00771429	0.517324	33.9447	2.03632
27.6286	27.5966	27.8421	27.6946	27.8267	27.9505	28.0824	27.9579	28.1363	28.0716	28.0746	28.2019	28.806	28.8176	28.7102	28.7266	28.425	28.4621	28.2007	28.2705	28.0613	28.0696	28.1713	28.0647	27.4584	27.4179	27.558	27.4592							+		CymRSA_MC_CymRSA_MU	2.39375	0.06552	0.263885	8.02582	1.01023	0.163718	-0.16673	-2.3794	3.79867	0.00888312	1.29176	23.9777	1.22731
20.9355	20.9635	20.9364	20.8154	20.6679	20.844	20.47	20.7183	20.311	20.4612	21.6004	20.6815	20.7943	20.729	20.4997	20.7272	21.2663	21.2354	20.7268	20.8274	20.8408	20.9852	20.7299	20.9151	20.6888	20.252	20.6037	19.9927										1.16535	0.181867	-0.237629	-2.79146	0.0862985	0.825108	-0.0884919	-0.2485	0.690425	0.173283	0.30321	1.61856	0.520193
23.2814	23.1354	23.1251	23.0642	23.3862	23.3797	23.2491	23.297	23.3156	23.2868	23.4203	23.4362	23.546	23.4363	23.4393	23.3092	23.507	23.4897	23.1682	23.3861	23.364	23.4924	23.3925	23.4237	22.9127	22.8983	23.1062	22.9011							+		CymRSA_MC_CymRSA_MU	1.78443	0.0982917	0.176477	4.88247	0.200186	0.631133	-0.0367465	-0.533495	2.24975	0.0236446	0.478126	7.15309	0.146169
22.5193	22.4782	22.5465	22.4336	22.6432	22.6168	22.6877	22.6298	22.7287	22.7093	22.8441	22.7948	22.7638	22.7896	22.7533	22.7583	22.812	22.9101	22.7335	22.8637	22.8319	22.7769	22.8276	22.8048	22.3592	22.3176	22.3943	22.3514							+		CymRSA_MC_CymRSA_MU	2.59918	0.0718077	0.149944	9.44347	2.0322	0.0750267	-0.124882	-5.99707	3.40157	0.0117551	0.4106	17.6474	0.144073
23.8206	23.831	23.8006	23.8526	24.0996	24.0251	24.0016	24.0665	24.0806	24.0698	24.225	24.1987	24.5429	24.5445	24.5458	24.4807	24.4113	24.3955	24.3062	24.2985	24.114	24.1104	24.1558	24.0886	23.6165	23.5868	23.6096	23.6052			adenyl nucleotide binding;adenyl ribonucleotide binding;anion binding;ATP binding;ATP hydrolysis activity;binding;carbohydrate derivative binding;catalytic activity;heterocyclic compound binding;hydrolase activity;hydrolase activity, acting on acid anhydrides;hydrolase activity, acting on acid anhydrides, in phosphorus-containing anhydrides;ion binding;nucleoside phosphate binding;nucleotide bind…	ATP-binding;Chaperone;Nucleotide-binding;Repeat	+		+	+	CymRSA_MC_CymRSA_MU;pBBR1_PC_pBBR1_PU;pScrhaB2_BR_pSCRHAB2_BU	2.84189	0.0451594	0.22202	11.4245	0.77397	0.217074	-0.0953522	-1.80829	4.83161	0	0.923929	53.0693	2.197
23.9171	23.8498	23.9302	23.8988	23.966	23.8811	24.0473	23.9274	24.0408	23.9256	24.1091	24.0986	24.1636	24.2237	24.0303	24.125	24.0961	24.3833	24.2468	24.2176	24.0582	24.2103	24.0757	24.1181	23.6016	23.1619	23.8401	23.6133										1.14147	0.186461	0.0564361	2.72574	1.27395	0.124992	-0.0881019	-3.10188	1.31654	0.0609387	0.58142	3.22917	1.47093
22.9662	23.0839	22.76	22.8961	23.1995	23.0075	22.9288	23.2026	23.2301	23.2897	23.2856	23.2583	23.6339	23.5949	23.6051	23.5839	23.3487	23.1705	23.2948	23.1937	23.2256	23.2412	23.2079	23.17	23.0144	22.798	22.8994	22.7713				Membrane;Signal			+		CymRSA_MC_CymRSA_MU	0.814994	0.279607	0.158067	1.90345	0.949771	0.174473	-0.181287	-2.22746	3.30607	0.0147073	0.733681	16.3901	0.389525
23.3805	23.3319	23.5491	23.2228	23.5483	23.305	23.6417	23.6098	23.6628	23.5848	23.8053	23.7677	24.0001	23.8728	23.7517	23.8456	23.5273	23.8128	23.519	23.5073	23.74	23.7816	23.7694	23.7505	23.3613	23.2	23.4084	23.2094							+		CymRSA_MC_CymRSA_MU	0.762503	0.306156	0.155153	1.78194	1.82706	0.0815169	-0.178963	-5.06063	2.29936	0.0214281	0.572773	7.44333	1.06195
24.8675	24.8339	24.8359	24.8911	25.0035	25.0079	25.0608	25.0499	25.0907	25.0551	25.2553	25.3106	25.3193	25.3529	25.3023	25.2907	25.1192	25.1543	25.1408	25.086	25.0974	25.1455	25.1031	25.127	24.7263	24.6986	24.7364	24.6819				Membrane;Transmembrane;Transmembranehelix			+		CymRSA_MC_CymRSA_MU	2.56558	0.0666786	0.173461	9.19646	1.24324	0.126937	-0.147352	-3.01209	4.20236	0.00675	0.605507	32.7184	0.146574
21.8309	21.9186	21.787	21.7988	22.0173	22.0811	21.8848	21.9114	22.0698	21.9632	21.9615	22.0232	22.3661	22.3176	22.2577	22.2963	22.1584	22.0491	21.9799	22.053	22.2466	22.1173	22.203	22.1393	21.7853	21.8007	21.6345	21.7236			catalytic activity;catalytic activity, acting on a protein;hydrolase activity;peptidase activity	Membrane;Transmembrane;Transmembranehelix			+		CymRSA_MC_CymRSA_MU	2.17224	0.0749412	0.139832	6.7201	0.230312	0.595238	-0.0308166	-0.604068	3.91704	0.0100588	0.573363	26.2674	1.32305
22.3667	22.1322	22.1712	22.3923	22.2884	22.2506	22.5469	22.6066	22.7095	22.7991	22.7028	22.7772	22.527	22.5296	22.6219	22.687	22.602	22.548	22.5485	22.4292	22.3817	22.4386	22.4674	22.4648	22.1343	22.0566	22.3297	22.419							+		CymRSA_MC_CymRSA_MU	0.709057	0.33004	0.157516	1.66045	1.35898	0.114131	-0.32402	-3.35934	2.31486	0.0207889	0.356496	7.53625	0.76368
20.9702	20.7644	21.0024	20.6627	20.9086	20.7865	20.9795	20.6777	20.9224	20.848	21.0135	20.9884	21.0153	20.747	20.277	20.7505	20.7912	20.8337	20.7538	20.631	20.7082	20.8087	20.8717	20.8991	20.81	20.7672	21.1216	20.6142			inorganic cation transmembrane transporter activity;inorganic molecular entity transmembrane transporter activity;metal ion transmembrane transporter activity;monoatomic cation transmembrane transporter activity;monoatomic ion transmembrane transporter activity;transmembrane transporter activity;transporter activity	Membrane;Transmembrane;Transmembranehelix						0.234791	0.678037	-0.0118513	-0.614438	0.644145	0.273532	-0.104989	-1.51544	0.202545	0.480845	-0.130762	-0.539076	0.355266
20.8007	20.822	20.9591	20.9738	20.8394	20.8639	20.8231	20.7795	21.0862	21.1036	21.034	20.8974	20.8976	20.828	20.9115	20.8298	20.9049	20.5933	20.9249	20.796	20.8672	20.974	21.0099	20.9252	20.9827	20.7657	20.9369	21.0202			catalytic activity;oxidoreductase activity							0.4226	0.493778	-0.0624385	-1.03215	2.19948	0.0613705	-0.20383	-6.86947	0.465276	0.265219	-0.059669	-1.12479	0.675422
19.9562	19.8385	19.945	19.8274	19.6583	19.8967	20.1539	20.2805	19.9876	20.1469	19.9556	20.0976	20.1924	20.1857	20.2559	20.2023	20.119	20.305	19.9957	20.0698	19.7648	19.9834	20.0823	20.1038	19.9814	20.1238	20.0013	20.1025		aromatic compound biosynthetic process;biosynthetic process;cellular aromatic compound metabolic process;cellular biosynthetic process;cellular metabolic process;cellular nitrogen compound biosynthetic process;cellular nitrogen compound metabolic process;cellular process;DNA-templated transcription;heterocycle biosynthetic process;heterocycle metabolic process;macromolecule biosynthetic process;m…	binding;DNA binding;DNA-binding transcription factor activity;nucleic acid binding;organic cyclic compound binding;transcription regulator activity							0.259722	0.653514	0.105571	0.671663	0.127256	0.748544	-0.0495815	-0.355105	1.3894	0.0557205	0.156861	3.4548	0.500044
19.0787	19.0287	18.8956	19.0184	19.6445	19.5206	19.4226	19.4229	19.3895	19.288	19.9186	20.074	20.5527	20.5568	20.5592	20.5149	19.5341	19.4703	19.4958	19.3713	19.5601	19.5763	19.5473	19.5124	19.3936	19.4387	19.2724	19.3897		macromolecule metabolic process;metabolic process;nitrogen compound metabolic process;organic substance metabolic process;organonitrogen compound metabolic process;primary metabolic process;protein metabolic process;proteolysis	aminopeptidase activity;binding;catalytic activity;catalytic activity, acting on a protein;cation binding;exopeptidase activity;hydrolase activity;ion binding;metal ion binding;metallopeptidase activity;peptidase activity;transition metal ion binding;zinc ion binding	Aminopeptidase;Hydrolase;Metal-binding;Metalloprotease;Protease;Signal;Zinc	+		+		CymRSA_MC_CymRSA_MU;pBBR1_PC_pBBR1_PU	3.14424	0.0369474	0.49729	14.4575	0.268889	0.555155	-0.164883	-0.692511	4.08541	0.0126667	1.17231	29.9027	1.2802
23.1524	23.1406	22.9793	23.0879	22.9953	22.8304	23.0776	22.969	23.2396	22.9645	23.1728	23.1336	23.3238	23.1559	23.1187	23.0323	22.8246	23.0151	22.9897	23.045	22.9422	23.0268	22.8808	22.8842	23.0652	22.8939	23.0433	23.1016		response to abiotic stimulus;response to acid chemical;response to chemical;response to desiccation;response to inorganic substance;response to organic substance;response to oxygen-containing compound;response to salt;response to stimulus;response to stress;response to water;response to water deprivation		Lipoprotein						0.613242	0.372186	-0.121951	-1.44721	1.82364	0.0828512	-0.159533	-5.04616	0.703134	0.168887	0.131647	1.64711	0.212537
22.8933	22.5805	22.3751	22.795	22.6881	22.7999	22.3629	22.7366	22.6341	22.8815	22.6225	22.6008	23.7348	23.7382	23.7872	23.902	23.3071	22.8981	22.807	22.9579	22.4252	22.6775	22.7512	22.4704	22.8248	22.9956	22.727	22.9527							+		CymRSA_MC_CymRSA_MU	0.0540049	0.909676	-0.0140848	-0.159969	0.160393	0.694105	-0.037847	-0.437693	3.09456	0.0124305	0.91551	13.9102	0.971843
22.3756	22.2964	22.2541	22.307	22.3205	22.3488	22.2517	22.3491	22.3568	22.4204	22.5414	22.4315	22.3571	22.3532	22.3909	22.3396	22.268	22.2417	22.2925	22.3092	22.1928	22.188	22.2063	22.1825	22.2563	22.2506	22.2122	22.1801		macromolecule metabolic process;macromolecule modification;metabolic process;methylation;nitrogen compound metabolic process;organic substance metabolic process;primary metabolic process	binding;catalytic activity;methyltransferase activity;nucleic acid binding;organic cyclic compound binding;S-adenosylmethionine-dependent methyltransferase activity;transferase activity;transferase activity, transferring one-carbon groups	Methyltransferase;Transferase			+	+	CymRSA_MC_CymRSA_MU;pScrhaB2_BR_pSCRHAB2_BU	0.13607	0.793916	0.00925112	0.377358	0.893522	0.185525	-0.119978	-2.08994	2.19002	0.0248146	0.135403	6.81726	1.94477
23.7699	23.6773	23.7025	23.6106	23.429	23.6178	23.7433	23.7711	23.803	23.8752	23.7154	23.8998	23.7115	23.6643	23.6156	23.5898	23.5685	23.9161	23.6496	23.7049	23.7249	23.7032	23.7323	23.6579	23.8917	23.7536	23.756	23.6374			catalytic activity;methyltransferase activity;S-adenosylmethionine-dependent methyltransferase activity;transferase activity;transferase activity, transferring one-carbon groups				+		CymRSA_MC_CymRSA_MU	0.171707	0.748329	-0.0497565	-0.465271	0.905635	0.181318	-0.183	-2.11926	1.53556	0.0467738	-0.114345	-3.93998	0.0208767
20.1042	19.987	19.9824	19.9453	19.8725	19.9551	19.9552	19.8559	19.6705	20.014	20.1139	19.888	19.7486	19.9177	19.5547	19.7159	20.015	19.9052	20.0352	19.8211	19.7936	19.9992	19.7219	19.9764	20.2448	20.0297	19.8508	19.7878				Coiledcoil						0.852522	0.267143	-0.0950089	-1.99182	0.0524965	0.888499	-0.0118842	-0.155719	1.06118	0.0894412	-0.244007	-2.511	0.236487
22.329	22.4242	22.4018	22.3278	22.3592	22.3571	22.3217	22.3002	22.3325	22.1961	22.3344	22.2803	22.4879	22.4672	22.4192	22.3122	22.3087	22.2951	22.0476	22.3369	22.2842	22.3388	22.3924	22.3565	22.3602	22.3682	22.4081	22.1962			binding;DNA binding;nucleic acid binding;organic cyclic compound binding	DNA-binding						0.617789	0.36953	-0.0361261	-1.45722	0.531954	0.337499	0.0487599	1.2695	1.35297	0.0588515	0.0884323	3.34071	0.472092
25.444	25.3723	25.5837	25.3471	25.0255	25.2558	24.905	25.1247	24.9505	24.9391	25.6644	25.1651	24.8192	24.9038	24.6105	24.6277	25.4745	25.4399	24.9874	25.0808	25.0098	25.2441	24.7327	25.0696	25.3105	24.9803	25.1234	24.7404			catalytic activity;oxidoreductase activity							1.20589	0.169682	-0.358998	-2.90506	0.161689	0.693273	-0.102032	-0.440867	1.06816	0.0884388	-0.298344	-2.52933	1.04887
22.605	22.6138	22.6535	22.5014	22.6528	22.6135	22.5269	22.5401	22.6165	22.6169	22.653	22.4357	22.1832	22.3014	22.2598	22.0463	22.6198	22.6496	22.4995	22.4953	22.6063	22.5305	22.5577	22.6206	22.4279	22.5226	22.3816	22.3169			adenyl nucleotide binding;adenyl ribonucleotide binding;anion binding;ATP binding;ATP-dependent activity;ATP-dependent protein folding chaperone;binding;carbohydrate derivative binding;heterocyclic compound binding;ion binding;nucleoside phosphate binding;nucleotide binding;organic cyclic compound binding;protein folding chaperone;purine nucleotide binding;purine ribonucleoside triphosphate bindi…	ATP-binding;Nucleotide-binding			+		CymRSA_MC_CymRSA_MU	0.0880188	0.861224	-0.0101767	-0.253095	0.0185056	0.955589	0.00274754	0.0567886	2.14918	0.025104	-0.214589	-6.59597	0.084175
27.6188	27.4641	27.2802	27.366	27.3202	27.3457	26.8252	26.8805	26.6541	26.6048	26.985	26.7081	27.1695	27.0571	26.9361	26.9842	27.4982	27.3428	26.9878	27.2086	27.1363	27.2711	27.2023	27.2299	27.6145	27.2033	27.4017	27.0142			binding;nucleic acid binding;organic cyclic compound binding	Cytoplasm						1.56071	0.121323	-0.33937	-4.02822	0.711777	0.240568	0.354854	1.66658	1.05667	0.0896803	-0.271686	-2.49923	0.150022
23.283	23.1617	23.1393	23.1197	23.2335	23.0812	23.1492	23.186	23.3047	23.2026	22.9635	23.3475	22.9188	22.9169	22.7371	22.9407	23.009	23.0373	23.0624	23.1693	23.0083	22.9471	22.8738	22.8891	23.2324	23.2344	23.071	22.8714			transmembrane transporter activity;transporter activity	Membrane;Transmembrane;Transmembranehelix						0.150631	0.775537	-0.0134511	-0.413658	0.20215	0.629309	-0.0420547	-0.538141	0.974426	0.103419	-0.223946	-2.28888	0.984441
21.6535	21.3943	21.8218	21.5794	21.0574	21.1032	21.1842	21.3286	21.0834	21.0696	22.0796	21.2351	21.1305	21.0811	20.9269	20.9919	21.6611	21.7195	21.1868	21.0566	21.4304	21.6257	21.288	21.4433	21.7555	20.9983	21.5007	20.8732		cellular aromatic compound metabolic process;cellular metabolic process;cellular process;metabolic process	binding;catalytic activity;cation binding;dioxygenase activity;ferrous iron binding;ion binding;iron ion binding;metal ion binding;oxidoreductase activity;oxidoreductase activity, acting on single donors with incorporation of molecular oxygen;transition metal ion binding;zinc ion binding	Dioxygenase;Metal-binding;Oxidoreductase;Zinc						1.66611	0.108895	-0.443923	-4.41454	0.339524	0.48143	-0.198615	-0.850399	0.51431	0.239883	-0.249331	-1.23116	0.10776
21.8824	21.8065	21.9568	21.7625	21.6569	21.5668	21.66	21.6844	21.919	21.6503	21.6105	21.7598	21.6296	21.6747	21.6494	21.5684	21.5524	21.5835	21.7062	21.6398	21.5861	21.6675	21.7624	21.7671	21.8141	21.8243	21.7276	21.6592			catalytic activity;flavin prenyltransferase activity;prenyltransferase activity;transferase activity;transferase activity, transferring alkyl or aryl (other than methyl) groups	Flavoprotein;FMN;Prenyltransferase;Transferase			+		CymRSA_MC_CymRSA_MU	1.68985	0.105175	-0.209985	-4.50541	0.61374	0.28792	-0.0928378	-1.4483	1.82069	0.0323583	-0.125772	-5.03369	1.47519
26.1991	26.0676	25.7291	25.9338	26.0983	26.009	25.6598	26.0124	25.6856	25.8506	25.6228	25.8035	25.9415	25.9271	25.9995	26.0304	25.939	25.9037	25.8616	26.1121	25.7179	25.7444	25.8885	25.9636	26.1922	25.9742	26.1921	26.044			2 iron, 2 sulfur cluster binding;binding;catalytic activity;cation binding;disulfide oxidoreductase activity;ion binding;iron-sulfur cluster binding;metal cluster binding;metal ion binding;oxidoreductase activity;oxidoreductase activity, acting on a sulfur group of donors	2Fe-2S;Iron;Iron-sulfur;Metal-binding;Redox-activecenter						0.382308	0.527025	-0.0375295	-0.944348	1.09812	0.146652	0.204255	2.60865	0.944296	0.108805	-0.125959	-2.21392	1.00136
20.7621	20.8614	20.7507	20.6737	20.3745	20.5625	20.3446	20.4712	20.2966	20.3663	21.1552	20.5165	20.3442	20.2569	20.081	20.403	20.9004	20.9854	20.409	20.4465	20.5317	20.7474	20.4696	20.5661	20.9014	20.4353	20.677	20.2453		macromolecule metabolic process;macromolecule modification;metabolic process;methylation;nitrogen compound metabolic process;organic substance metabolic process;organonitrogen compound metabolic process;primary metabolic process;protein metabolic process	binding;catalytic activity;catalytic activity, acting on a protein;methyltransferase activity;N-methyltransferase activity;nucleic acid binding;organic cyclic compound binding;protein methyltransferase activity;protein-(glutamine-N5) methyltransferase activity;protein-glutamine N-methyltransferase activity;S-adenosylmethionine-dependent methyltransferase activity;transferase activity;transferase …	Methyltransferase;S-adenosyl-L-methionine;Transferase						2.21069	0.0735385	-0.323792	-6.93181	0.246069	0.580067	-0.145466	-0.640427	0.70618	0.168121	-0.293497	-1.65397	0.366214
22.9328	22.8595	22.8012	22.8619	22.9374	23.056	22.9926	22.9469	22.9039	22.8981	22.9414	22.9261	22.8438	22.9127	22.8259	22.9244	22.9046	22.8362	22.9336	22.9529	22.789	22.9118	22.8743	22.9009	22.9021	22.9326	22.865	22.8095			binding;nucleic acid binding;organic cyclic compound binding;translation factor activity, RNA binding;translation regulator activity;translation regulator activity, nucleic acid binding;translation release factor activity;translation release factor activity, codon specific;translation termination factor activity	Cytoplasm;Methylation;Proteinbiosynthesis						1.09111	0.194622	0.11937	2.58999	0.898724	0.183508	0.0658264	2.10251	0.00500866	0.976612	-0.000613213	-0.0155995	0.378669
22.873	22.9945	22.7601	22.9699	23.1516	22.8822	22.9015	23.0169	22.946	22.9415	23.0281	23.0404	22.8416	22.7942	22.8062	22.8538	23.0625	23.0682	23.1081	23.084	22.8452	22.8896	22.9356	22.7789	22.9223	23.075	22.9313	22.806		aromatic compound biosynthetic process;biosynthetic process;cellular aromatic compound metabolic process;cellular biosynthetic process;cellular metabolic process;cellular nitrogen compound biosynthetic process;cellular nitrogen compound metabolic process;cellular process;heterocycle biosynthetic process;heterocycle metabolic process;metabolic process;nitrogen compound metabolic process;organic cy…	adenyl nucleotide binding;binding;catalytic activity;catalytic activity, acting on a nucleic acid;catalytic activity, acting on a tRNA;catalytic activity, acting on RNA;glutamyl-tRNA reductase activity;heterocyclic compound binding;NADP binding;nucleoside phosphate binding;nucleotide binding;organic cyclic compound binding;oxidoreductase activity;oxidoreductase activity, acting on the aldehyde or…	NADP;Oxidoreductase;Porphyrinbiosynthesis				+	pScrhaB2_BR_pSCRHAB2_BU	0.444255	0.477813	0.0886583	1.07918	0.00412009	0.991135	-0.000926018	-0.0128449	0.690563	0.173351	-0.109721	-1.61887	2.24804
24.7613	24.7378	24.8119	24.7729	24.8989	24.8834	24.8429	24.83	24.87	24.7894	24.7331	24.7487	24.7065	24.7325	24.8173	24.7689	24.9433	24.9513	24.8982	24.9067	24.8197	24.803	24.8556	24.8267	24.8197	24.9398	24.8805	24.9238			aminopeptidase activity;catalytic activity;catalytic activity, acting on a protein;exopeptidase activity;hydrolase activity;metalloaminopeptidase activity;metalloexopeptidase activity;metallopeptidase activity;peptidase activity				+	+	CymRSA_MC_CymRSA_MU;pScrhaB2_BR_pSCRHAB2_BU	1.31824	0.153311	0.0928578	3.23434	1.68421	0.0869085	0.0785265	4.48368	1.66292	0.039478	-0.134678	-4.40243	1.61175
20.6274	20.6117	20.676	20.5726	20.6748	20.8474	20.7193	20.7285	20.9528	20.8729	20.8344	20.8157	21.0664	21.0328	20.8574	21.0139	20.9528	21.026	20.6776	20.7602	20.4483	20.5571	20.6286	20.7287	20.5386	20.487	20.7751	20.7576			catalytic activity;hydrolase activity	Hydrolase						1.0949	0.194052	0.120591	2.60006	0.997863	0.167079	-0.126461	-2.34794	1.29174	0.0644352	0.353035	3.15465	0.872923
22.5245	22.5046	22.6063	22.4941	22.3822	22.6392	22.6524	22.4403	22.7573	22.7244	22.6422	22.7512	22.8158	22.7836	22.5929	22.7237	22.7417	22.7903	22.6206	22.6017	22.5366	22.5642	22.5475	22.5555	22.5203	22.4592	22.5983	22.5066			catalytic activity;hydrolase activity	Hydrolase						0.0209865	0.962446	-0.00385952	-0.0642321	0.891242	0.186052	-0.190228	-2.08444	1.16354	0.0790577	0.207912	2.78646	1.24678
26.6333	26.6431	26.5761	26.5828	26.6949	26.6198	26.6014	26.7161	26.597	26.667	26.6726	26.7337	26.4642	26.4525	26.4935	26.4213	26.45	26.4239	26.5896	26.5341	26.3959	26.4684	26.4493	26.3712	26.4191	26.4457	26.4178	26.4015		amide biosynthetic process;amide metabolic process;biological regulation;biosynthetic process;cellular biosynthetic process;cellular metabolic process;cellular nitrogen compound biosynthetic process;cellular nitrogen compound metabolic process;cellular process;macromolecule biosynthetic process;macromolecule metabolic process;metabolic process;negative regulation of amide metabolic process;negati…	adenyl nucleotide binding;adenyl ribonucleotide binding;anion binding;ATP binding;ATP hydrolysis activity;binding;carbohydrate derivative binding;catalytic activity;heterocyclic compound binding;hydrolase activity;hydrolase activity, acting on acid anhydrides;hydrolase activity, acting on acid anhydrides, in phosphorus-containing anhydrides;ion binding;nucleic acid binding;nucleoside phosphate bi…	ATP-binding;Cellinnermembrane;Cellmembrane;Cytoplasm;Hydrolase;Membrane;Nucleotide-binding;Proteinbiosynthesis;Repeat;RNA-binding;rRNA-binding;Translationregulation;Translocase;tRNA-binding						0.63318	0.363583	0.0492158	1.49118	0.0887164	0.821655	-0.00954437	-0.254956	1.02724	0.0938968	0.03686	2.42295	0.708259
20.6935	20.3374	20.1635	19.9147	20.3722	20.2429	20.3751	20.373	20.4144	20.2993	19.8797	20.0483	20.4715	20.4887	19.8626	20.1595	20.2491	20.2508	19.789	20.0285	19.941	20.238	20.3469	20.2989	20.3519	20.2057	20.5669	20.4369				Lipoprotein;Signal						0.133685	0.795768	0.0635071	0.371359	0.552775	0.32624	0.180354	1.31483	0.253109	0.417973	-0.144772	-0.656563	0.264357
21.3814	21.3514	21.2008	21.3012	21.1312	21.4389	21.2169	21.2875	21.3452	21.1252	21.145	21.0867	21.3275	21.4279	21.2339	21.2313	21.3467	21.1453	21.2361	21.2455	21.2534	21.1797	21.1511	21.1395	21.2425	21.3221	21.239	21.3638		aromatic compound biosynthetic process;biosynthetic process;cellular aromatic compound metabolic process;cellular biosynthetic process;cellular metabolic process;cellular nitrogen compound biosynthetic process;cellular nitrogen compound metabolic process;cellular process;DNA-templated transcription;heterocycle biosynthetic process;heterocycle metabolic process;macromolecule biosynthetic process;m…	binding;DNA binding;DNA-binding transcription factor activity;nucleic acid binding;organic cyclic compound binding;transcription regulator activity							0.206019	0.707305	-0.0400643	-0.547278	0.325444	0.497073	0.0931292	0.819252	0.0848947	0.701885	0.0132775	0.244741	0.820994
20.7916	20.8256	21.22	21.2771	20.9385	21.0701	21.1206	20.8152	21.2697	21.2051	21.1163	21.176	21.0734	20.9834	21.0903	20.9853	21.1013	20.9227	21.0791	21.011	21.271	21.4844	21.0774	21.0327	20.968	20.966	21.0616	21.1353			transmembrane transporter activity;transporter activity	Membrane;Transmembrane;Transmembranehelix						0.0942978	0.852459	-0.0424695	-0.269774	1.0144	0.162727	-0.20567	-2.39004	0.00205038	0.990146	0.000344753	0.00640735	0.610957
21.4582	21.3925	21.4052	21.4357	21.3825	21.4148	21.3917	21.584	21.5936	21.5597	21.5076	21.4087	21.6385	21.6949	21.5725	21.5875	21.5372	21.4779	21.387	21.5126	21.5598	21.4685	21.4957	21.4296	21.5836	21.5764	21.545	21.6542				Signal						0.157592	0.765315	0.0203385	0.43082	0.347037	0.474574	-0.0741172	-0.866969	0.349076	0.338046	0.0335259	0.871459	0.0851011
24.9292	25.1375	25.0795	25.0984	24.9103	24.9462	25.1428	25.0525	24.9476	24.9871	25.0068	25.072	24.8188	24.8889	24.8561	24.8605	24.9418	25.1108	25.0791	25.1018	25.0957	25.0912	25.0282	25.0322	25.0029	24.9316	24.9715	24.9857			adenyl nucleotide binding;adenyl ribonucleotide binding;anion binding;ATP binding;ATP hydrolysis activity;binding;carbohydrate derivative binding;catalytic activity;GTP binding;guanyl nucleotide binding;guanyl ribonucleotide binding;heterocyclic compound binding;hydrolase activity;hydrolase activity, acting on acid anhydrides;hydrolase activity, acting on acid anhydrides, in phosphorus-containing…	ATP-binding;Magnesium;Nucleotide-binding			+		CymRSA_MC_CymRSA_MU	0.365845	0.541458	-0.0482001	-0.908306	0.0776199	0.836875	0.00955009	0.22514	1.56053	0.0446935	-0.116879	-4.02757	0.0222434
25.7675	25.9133	25.9398	25.8832	25.7698	25.9243	25.8972	25.8632	25.6744	25.7415	25.665	25.5841	25.6801	25.7119	25.8095	25.7129	25.4351	25.5137	25.4731	25.5258	25.6837	25.7319	25.6923	25.671	25.7075	25.815	25.8971	25.938		biosynthetic process;cellular biosynthetic process;cellular ketone metabolic process;cellular metabolic process;cellular process;ketone biosynthetic process;metabolic process;organic substance biosynthetic process;organic substance metabolic process;quinone biosynthetic process;quinone metabolic process;small molecule biosynthetic process;small molecule metabolic process;ubiquinone biosynthetic p…	anion binding;binding;catalytic activity;FAD binding;flavin adenine dinucleotide binding;heterocyclic compound binding;ion binding;monooxygenase activity;nucleoside phosphate binding;nucleotide binding;organic cyclic compound binding;oxidoreductase activity;oxidoreductase activity, acting on paired donors, with incorporation or reduction of molecular oxygen;oxidoreductase activity, acting on pair…	FAD;Flavoprotein;Monooxygenase;Oxidoreductase				+	pScrhaB2_BR_pSCRHAB2_BU	0.418194	0.495998	-0.0122919	-1.02257	1.81921	0.0832568	0.197412	5.02742	1.12181	0.0831982	-0.110806	-2.67229	2.59808
25.9181	26.0036	25.9535	26.1445	25.961	26.0653	25.8824	26.0792	25.9851	25.9933	25.8708	25.9077	25.9426	25.9833	26.0606	25.9605	25.937	25.7351	25.7158	25.707	25.7606	25.8482	25.8869	25.7576	25.9089	25.921	25.8589	25.9859				Periplasm;Redox-activecenter;Signal						0.078128	0.878327	-0.00793171	-0.226516	0.569021	0.315112	0.0577598	1.35028	0.597875	0.206878	0.0680704	1.41344	0.194585
25.2808	25.2236	25.3134	25.2315	25.2375	25.3331	25.2998	25.4005	25.3617	25.3384	25.2147	25.2666	25.3372	25.2929	25.3272	25.2942	25.2495	25.1858	25.134	25.1916	25.1986	25.1839	25.2716	25.1771	25.2011	25.2544	25.3473	25.1968										0.454702	0.469164	0.055388	1.10185	0.142979	0.721048	0.0223851	0.39465	0.78771	0.143703	0.062952	1.84	0.155251
24.4697	24.4532	24.5497	24.6467	24.5841	24.5078	24.4918	24.5224	24.6454	24.6572	24.6753	24.6801	24.5577	24.5593	24.5674	24.4472	24.6989	24.7711	24.5332	24.5622	24.5178	24.5365	24.4845	24.5029	24.5701	24.5042	24.6076	24.5779			anion binding;binding;carbohydrate derivative binding;catalytic activity;electron transfer activity;FMN binding;heterocyclic compound binding;hydrolase activity;ion binding;nucleoside phosphate binding;nucleotide binding;organic cyclic compound binding;oxidoreductase activity;oxidoreductase activity, acting on NAD(P)H;oxidoreductase activity, acting on NAD(P)H, NAD(P) as acceptor;oxidoreductase a…	Flavoprotein;FMN;Hydrolase;NAD;Oxidoreductase						0.0201375	0.963935	-0.00332356	-0.0616891	1.85844	0.0804425	-0.13799	-5.19523	0.331357	0.352561	-0.032042	-0.832347	1.18941
25.02	25.141	25.168	25.0592	25.0395	25.1012	25.1409	25.0818	24.922	25.0558	25.1424	25.0458	25.0489	25.0267	25.1059	25.0891	24.9643	25.0098	24.9389	25.0069	24.974	25.0328	24.9603	24.9806	24.9087	24.9256	24.9589	24.9529		base-excision repair;cellular aromatic compound metabolic process;cellular metabolic process;cellular nitrogen compound metabolic process;cellular process;cellular response to stimulus;cellular response to stress;DNA damage response;DNA metabolic process;DNA repair;heterocycle metabolic process;macromolecule metabolic process;metabolic process;nitrogen compound metabolic process;nucleic acid meta…	catalytic activity;catalytic activity, acting on a nucleic acid;catalytic activity, acting on DNA;deaminated base DNA N-glycosylase activity;DNA N-glycosylase activity;hydrolase activity;hydrolase activity, acting on glycosyl bonds;hydrolase activity, hydrolyzing N-glycosyl compounds;uracil DNA N-glycosylase activity	Cytoplasm;DNAdamage;DNArepair;Glycosidase;Hydrolase			+		CymRSA_MC_CymRSA_MU	0.140426	0.790037	-0.00619698	-0.388277	0.848483	0.198006	0.0493374	1.98224	2.98878	0.0133953	0.131128	12.8116	0.233045
19.1387	19.0163	19.1565	18.9306	19.2628	18.9828	18.9178	18.8008	19.1294	19.3284	19.2833	19.1831	19.4101	18.8987	19.591	19.3207	19.3537	19.226	19.4637	18.9331	19.408	19.134	19.1359	19.1539	18.8349	19.1166	19.1068	19.2518			catalytic activity;hydrolase activity;hydrolase activity, acting on carbon-nitrogen (but not peptide) bonds							0.363674	0.545117	-0.0695086	-0.903544	0.824217	0.205339	-0.240031	-1.92504	0.514233	0.239801	0.227607	1.231	0.110115
19.3712	19.3505	19.5218	19.4227	19.3706	19.706	19.7593	19.5877	19.9884	19.7984	19.4165	19.9412	19.4377	19.6995	19.8723	19.9363	19.8825	19.785	19.7077	19.3974	19.3364	19.1747	19.4392	19.2046	19.2209	19.9411	19.4897	20.1796				Signal						1.07277	0.199159	0.189342	2.54144	0.35322	0.467736	-0.180243	-0.880578	0.0607383	0.772365	0.0286331	0.178805	1.53884
27.452	27.0028	26.9579	26.9769	27.4821	27.2885	27.0229	27.6635	27.1028	27.1015	26.9338	27.0669	26.8625	26.7574	26.7564	26.7009	27.1063	26.8066	27.0981	26.9154	27.2266	26.9806	26.9023	26.7783	26.7399	26.8445	26.8689	26.9397				Signal						0.756535	0.308049	0.266884	1.76826	1.16538	0.136549	0.312992	2.79154	0.43269	0.283766	-0.0789514	-1.05408	0.0347052
23.7192	23.7805	23.679	23.6694	23.808	23.7081	23.6778	23.7683	23.441	23.4841	23.3314	23.3121	23.5785	23.5934	23.648	23.5833	23.4496	23.3731	23.4402	23.3839	23.6337	23.5878	23.6065	23.603	23.6422	23.6154	23.6777	23.7304			catalytic activity;hydrolase activity	Hydrolase				+	pScrhaB2_BR_pSCRHAB2_BU	0.274453	0.638551	0.0285268	0.705117	2.27254	0.0586306	0.348407	7.28514	0.976951	0.102601	-0.0656405	-2.29521	3.23796
25.6656	25.5495	25.6406	25.5949	25.6306	25.6927	25.6899	25.6745	25.4514	25.5441	25.6143	25.635	25.6642	25.6997	25.7325	25.6394	25.6968	25.6177	25.6098	25.6916	25.5736	25.7234	25.7082	25.6185	25.6576	25.7325	25.6187	25.5902		amino acid activation;amino acid metabolic process;carboxylic acid metabolic process;cellular aromatic compound metabolic process;cellular metabolic process;cellular nitrogen compound metabolic process;cellular process;glutaminyl-tRNA aminoacylation;glutamyl-tRNA aminoacylation;heterocycle metabolic process;macromolecule metabolic process;metabolic process;ncRNA metabolic process;nitrogen compoun…	adenyl nucleotide binding;adenyl ribonucleotide binding;aminoacyl-tRNA ligase activity;anion binding;ATP binding;binding;carbohydrate derivative binding;catalytic activity;catalytic activity, acting on a nucleic acid;catalytic activity, acting on a tRNA;catalytic activity, acting on RNA;glutamine-tRNA ligase activity;heterocyclic compound binding;ion binding;ligase activity;ligase activity, formi…	Aminoacyl-tRNAsynthetase;ATP-binding;Cytoplasm;Ligase;Nucleotide-binding;Proteinbiosynthesis						0.682768	0.341591	0.0592732	1.60142	1.38559	0.111299	0.110762	3.44274	0.448886	0.274459	0.0341592	1.08923	0.0108331
22.8193	22.7706	22.9335	22.6559	22.6776	22.6666	22.8581	22.5835	22.7536	22.7444	22.7439	22.7392	22.7378	22.8696	22.9349	22.8075	22.6819	22.8665	22.7482	23.0301	22.6838	22.8222	22.8406	22.8478	22.7115	22.7225	22.726	22.7169			catalytic activity;hydrolase activity	Hydrolase						2.05596	0.082224	-0.0983624	-6.11465	0.339623	0.481803	-0.0488462	-0.850617	1.24901	0.0683716	0.118227	3.02885	0.218705
21.6678	21.5953	21.5571	21.5896	21.5034	21.5974	21.545	21.6429	21.8828	22.0345	21.914	21.9406	21.5933	21.4392	21.4687	21.4803	21.4583	21.3322	21.342	21.1921	21.7008	21.6831	21.6116	21.5422	21.5552	21.5673	21.6715	21.7545			catalytic activity			+		+	pBBR1_PR_pBBR1_PU;pScrhaB2_BR_pSCRHAB2_BU	0.248285	0.665628	-0.0302572	-0.645514	3.00339	0.046625	-0.370792	-12.9581	0.904535	0.116931	-0.141768	-2.11659	2.78197
26.5368	26.5554	26.5742	26.5512	26.4771	26.5935	26.593	26.6987	26.4372	26.4735	26.5875	26.5682	26.4703	26.4623	26.4588	26.4312	26.5855	26.6176	26.6138	26.6783	26.6181	26.6171	26.6432	26.6224	26.3776	26.5014	26.4352	26.4761		alanyl-tRNA aminoacylation;amino acid activation;amino acid metabolic process;carboxylic acid metabolic process;cellular aromatic compound metabolic process;cellular metabolic process;cellular nitrogen compound metabolic process;cellular process;heterocycle metabolic process;macromolecule metabolic process;metabolic process;ncRNA metabolic process;nitrogen compound metabolic process;nucleic acid …	adenyl nucleotide binding;adenyl ribonucleotide binding;alanine-tRNA ligase activity;aminoacyl-tRNA ligase activity;anion binding;ATP binding;binding;carbohydrate derivative binding;catalytic activity;catalytic activity, acting on a nucleic acid;catalytic activity, acting on a tRNA;catalytic activity, acting on RNA;cation binding;heterocyclic compound binding;ion binding;ligase activity;ligase ac…	Aminoacyl-tRNAsynthetase;ATP-binding;Coiledcoil;Cytoplasm;Ligase;Metal-binding;Nucleotide-binding;Proteinbiosynthesis;RNA-binding;tRNA-binding;Zinc						0.338185	0.569438	0.0362053	0.847443	1.02876	0.159481	0.0740042	2.42686	0.0871604	0.696255	0.0080719	0.250803	0.0229226
21.5216	21.6856	21.5321	21.6139	21.6	21.7081	21.6756	21.4419	21.7045	21.6183	21.6326	21.6444	21.6973	21.7686	21.6775	21.7184	21.6964	21.5883	21.7293	21.5743	21.6219	21.4147	21.5429	21.5004	21.5317	21.6343	21.5643	21.6549		aromatic compound biosynthetic process;biosynthetic process;cellular aromatic compound metabolic process;cellular biosynthetic process;cellular metabolic process;cellular nitrogen compound biosynthetic process;cellular nitrogen compound metabolic process;cellular process;DNA-templated transcription;heterocycle biosynthetic process;heterocycle metabolic process;macromolecule biosynthetic process;m…	binding;DNA binding;DNA-binding transcription factor activity;nucleic acid binding;organic cyclic compound binding;transcription regulator activity				+	+	CymRSA_MC_CymRSA_MU;pScrhaB2_BR_pSCRHAB2_BU	0.092971	0.853023	0.0181112	0.266262	0.249238	0.57662	-0.0435553	-0.6477	1.93868	0.0287048	0.119124	5.55326	1.59398
21.4169	21.1554	20.9386	20.9345	20.3292	20.5616	19.9735	20.7439	20.1922	20.1633	21.6507	20.6146	20.0131	19.9157	19.8076	20.0315	20.8922	21.1636	20.4683	20.3544	20.9372	20.9621	20.3179	20.8628	21.4894	20.1005	20.8217	19.6091			catalytic activity							1.40586	0.140893	-0.709299	-3.50719	0.198165	0.63491	-0.253124	-0.528705	0.559749	0.221013	-0.563211	-1.33004	0.11032
21.3093	21.1285	21.3013	21.0298	21.2008	21.1291	21.4009	21.0016	21.3003	21.0102	21.2722	21.2652	21.2871	21.1195	21.0025	21.2285	21.4141	21.2359	21.0517	21.3243	21.1202	21.19	21.3958	21.5267	20.973	21.2825	20.9754	21.0515			catalytic activity;hydrolase activity;hydrolase activity, acting on ester bonds;thiolester hydrolase activity	Membrane;Transmembrane;Transmembranehelix						0.0730645	0.883025	-0.00913954	-0.212757	0.108133	0.782957	-0.0288653	-0.306027	0.347209	0.3396	0.0888033	0.867347	0.132227
19.1795	19.1246	19.1876	19.5689	19.4857	19.5533	19.1965	19.2084	19.434	19.2863	19.2921	19.6184	19.3755	19.4527	19.1973	19.1981	19.106	19.3618	19.3037	19.2109	19.2708	19.2711	19.1767	19.2447	19.3438	19.2946	18.792	19.1543			adenyl nucleotide binding;adenyl ribonucleotide binding;anion binding;ATP binding;ATP hydrolysis activity;binding;carbohydrate derivative binding;catalytic activity;heterocyclic compound binding;hydrolase activity;hydrolase activity, acting on acid anhydrides;hydrolase activity, acting on acid anhydrides, in phosphorus-containing anhydrides;ion binding;nucleoside phosphate binding;nucleotide bind…	ATP-binding;Cellinnermembrane;Cellmembrane;Membrane;Nucleotide-binding;Translocase						0.205117	0.709076	0.09584	0.54515	0.116936	0.765645	-0.0467348	-0.328762	0.788815	0.143407	0.1597	1.84255	0.0237355
22.3834	22.3651	22.4992	22.4318	22.4518	22.3211	22.3963	22.9246	22.5602	22.7022	22.7666	22.7751	22.4276	22.543	22.6213	22.4279	22.453	22.6531	22.4854	22.6374	22.6685	22.5182	22.6424	22.4858	22.6728	22.3194	22.3947	22.3445			catalytic activity;glucose 1-dehydrogenase [NAD(P)] activity;glucose dehydrogenase activity;oxidoreductase activity;oxidoreductase activity, acting on CH-OH group of donors;oxidoreductase activity, acting on the CH-OH group of donors, NAD or NADP as acceptor	3D-structure;Oxidoreductase						0.303292	0.607393	0.103571	0.769949	0.596352	0.296712	-0.177581	-1.4101	0.25032	0.420805	0.0721068	0.650178	0.0774402
21.0443	20.9619	20.6471	20.8808	20.9384	20.98	20.8457	20.8744	21.1561	21.0994	21.0287	21.0175	20.9221	20.8198	20.8209	20.8328	21.2401	21.2235	21.1807	21.0617	21.2343	21.2469	21.2631	21.1884	20.9506	20.8279	21.0103	20.952		alcohol catabolic process;alcohol metabolic process;catabolic process;inositol catabolic process;inositol metabolic process;metabolic process;organic hydroxy compound catabolic process;organic hydroxy compound metabolic process;organic substance catabolic process;organic substance metabolic process;polyol catabolic process;polyol metabolic process;small molecule catabolic process;small molecule m…	catalytic activity;glucuronate isomerase activity;intramolecular oxidoreductase activity;intramolecular oxidoreductase activity, interconverting aldoses and ketoses;isomerase activity	Isomerase						0.149745	0.776051	0.0261025	0.411464	2.33146	0.0561231	-0.165765	-7.63694	0.878888	0.121452	-0.0862937	-2.05472	0.818326
20.1577	19.5502	20.5305	20.1769	19.2645	19.6281	20.2652	20.7031	20.3343	20.1707	19.9373	20.4272	20.6338	20.7312	20.4912	20.5893	20.316	20.2784	20.3379	20.1346	20.553	20.2842	20.7003	20.2542	20.3511	20.4297	20.4933	20.466										0.170922	0.748344	-0.138643	-0.463367	0.292943	0.52863	-0.252167	-0.746775	1.04204	0.0916644	0.176376	2.46115	1.00411
19.2949	19.129	19.1932	19.1675	19.1616	19.2141	19.4028	19.4194	19.3725	19.4564	19.4961	19.6213	19.2416	19.4062	19.3415	19.2755	19.4626	19.6596	19.5591	19.4535	19.6653	19.9461	19.8593	20.0164	19.3998	19.3459	19.7264	19.3451		alcohol catabolic process;alcohol metabolic process;catabolic process;inositol catabolic process;inositol metabolic process;metabolic process;organic hydroxy compound catabolic process;organic hydroxy compound metabolic process;organic substance catabolic process;organic substance metabolic process;polyol catabolic process;polyol metabolic process;small molecule catabolic process;small molecule m…	anion binding;binding;catalytic activity;cation binding;heterocyclic compound binding;hydrolase activity;hydrolase activity, acting on acid carbon-carbon bonds;hydrolase activity, acting on acid carbon-carbon bonds, in ketonic substances;ion binding;magnesium ion binding;metal ion binding;organic cyclic compound binding;quaternary ammonium group binding;small molecule binding;sulfur compound bind…	Thiaminepyrophosphate				+	pScrhaB2_BR_pSCRHAB2_BU	0.497664	0.440977	0.103312	1.19503	1.98402	0.0740822	-0.187139	-5.76472	0.6253	0.19438	-0.13811	-1.47378	1.64506
20.0393	20.0637	19.5848	19.5561	19.8223	19.8822	19.6704	20.064	20.1348	20.0094	19.7292	19.7305	19.8238	19.7419	19.7203	19.7306	20.1587	19.9282	20.0601	19.879	20.6123	20.438	20.2384	20.3875	19.6245	19.5878	19.7547	19.9385		cellular metabolic process;cellular process;metabolic process;phosphate-containing compound metabolic process;phosphorus metabolic process;phosphorylation	catalytic activity;kinase activity;transferase activity;transferase activity, transferring phosphorus-containing groups	Kinase;Transferase				+	pScrhaB2_BR_pSCRHAB2_BU	0.102477	0.838743	0.0487289	0.291287	0.107189	0.783197	-0.0412641	-0.303574	0.104784	0.655414	0.0277858	0.297312	1.86188
21.3376	21.627	22.8127	21.5402	22.6605	21.4511	21.4192	21.4657	21.5202	21.7488	22.1819	21.4509	21.1294	21.5758	21.6153	21.6573	21.646	21.5453	21.7373	21.6587	22.3006	22.5737	22.0253	22.0956	22.3238	21.656	21.5407	22.2388				Signal						0.0485022	0.91704	-0.0802188	-0.144413	0.0190885	0.954463	0.0237107	0.0585408	0.662342	0.182283	-0.445369	-1.55584	1.47757
19.8658	19.9695	20.0435	19.9453	19.8459	19.8594	19.9214	20.1699	20.1679	20.1808	20.3857	20.2691	19.9746	20.0541	19.864	19.9069	20.1272	20.081	20.1307	20.0193	20.5511	20.509	20.6347	20.5542	19.8044	19.8784	20.1069	19.9214		alcohol catabolic process;alcohol metabolic process;catabolic process;inositol catabolic process;inositol metabolic process;metabolic process;organic hydroxy compound catabolic process;organic hydroxy compound metabolic process;organic substance catabolic process;organic substance metabolic process;polyol catabolic process;polyol metabolic process;small molecule catabolic process;small molecule m…	alcohol dehydrogenase (NAD+) activity;alcohol dehydrogenase [NAD(P)+] activity;binding;catalytic activity;heterocyclic compound binding;inositol 2-dehydrogenase activity;nucleoside phosphate binding;nucleotide binding;organic cyclic compound binding;oxidoreductase activity;oxidoreductase activity, acting on CH-OH group of donors;oxidoreductase activity, acting on the CH-OH group of donors, NAD or…	NAD;Oxidoreductase				+	pScrhaB2_BR_pSCRHAB2_BU	0.0282792	0.950811	-0.00691032	-0.0858976	1.55339	0.0995948	-0.301767	-4.0024	0.0771651	0.722391	0.0221171	0.223908	3.35731
21.456	21.6211	21.493	21.6314	21.5547	21.5264	21.6628	21.5776	21.5282	21.3153	21.654	21.5764	21.7282	21.7465	21.813	21.5604	21.4095	21.5226	21.1078	21.5203	21.6133	21.6495	21.7564	21.6787	21.5161	21.3646	21.455	21.4407		ADP catabolic process;ADP metabolic process;aromatic compound biosynthetic process;aromatic compound catabolic process;ATP metabolic process;biosynthetic process;carbohydrate catabolic process;carbohydrate derivative catabolic process;carbohydrate derivative metabolic process;carbohydrate metabolic process;carboxylic acid metabolic process;catabolic process;cellular aromatic compound metabolic pr…	binding;carbohydrate derivative binding;catalytic activity;DNA binding;DNA-binding transcription factor activity;kinase activity;nucleic acid binding;organic cyclic compound binding;transcription regulator activity;transferase activity;transferase activity, transferring phosphorus-containing groups	Glycolysis;Kinase;Membrane;Transferase;Transmembrane;Transmembranehelix			+		CymRSA_MC_CymRSA_MU	0.178042	0.740087	0.0300322	0.480588	0.51747	0.347586	0.0618949	1.23803	1.64074	0.0407398	0.267899	4.31904	0.988413
23.3282	23.392	23.266	23.3733	23.212	23.3099	23.2093	23.1758	23.413	23.3577	23.4486	23.4319	23.3066	23.3075	23.3884	23.3452	23.3686	23.3402	23.2789	23.3658	23.4042	23.4232	23.3791	23.4223	23.2711	23.2775	23.2818	23.2769			catalytic activity;methylmalonate-semialdehyde dehydrogenase (acylating, NAD) activity;oxidoreductase activity;oxidoreductase activity, acting on the aldehyde or oxo group of donors;oxidoreductase activity, acting on the aldehyde or oxo group of donors, NAD or NADP as acceptor	Oxidoreductase				+	pScrhaB2_BR_pSCRHAB2_BU	1.46224	0.13346	-0.113127	-3.69088	1.52867	0.0999274	-0.186096	-3.91608	1.37326	0.0567014	0.0601192	3.40393	1.77171
20.617	20.824	20.8047	20.6963	20.5811	20.6797	20.7806	20.6273	20.8863	20.8592	20.7957	20.7797	20.8156	20.917	20.8159	20.8678	20.7109	20.6572	20.5883	20.6927	20.844	20.7928	20.8349	20.7584	20.6809	20.8346	20.7322	20.7996		aromatic compound biosynthetic process;biosynthetic process;cellular aromatic compound metabolic process;cellular biosynthetic process;cellular metabolic process;cellular nitrogen compound biosynthetic process;cellular nitrogen compound metabolic process;cellular process;DNA-templated transcription;heterocycle biosynthetic process;heterocycle metabolic process;macromolecule biosynthetic process;m…	binding;DNA binding;DNA-binding transcription factor activity;nucleic acid binding;organic cyclic compound binding;transcription regulator activity	Signal			+		CymRSA_MC_CymRSA_MU	1.06696	0.201009	-0.0683432	-2.52615	1.14713	0.138091	-0.163081	-2.74124	2.09866	0.0271014	0.0922899	6.33112	1.51789
24.349	24.4806	24.425	24.4564	24.2318	24.3518	24.1485	24.1698	24.0623	23.9443	24.2425	24.0544	24.226	24.242	24.1327	24.251	24.4645	24.3954	24.2218	24.1496	24.1705	24.2185	24.1626	24.3946	24.4576	24.2301	24.5207	24.2072										1.66443	0.108656	-0.202256	-4.40818	0.615476	0.287904	0.149622	1.45212	0.578892	0.214008	-0.141001	-1.37185	0.235237
25.7413	25.6718	25.6398	25.6515	25.6019	25.6644	25.5914	25.6663	25.7726	25.7029	25.5995	25.5378	25.6606	25.6247	25.6382	25.6419	25.5891	25.5685	25.6343	25.5956	25.7094	25.735	25.6846	25.737	25.7249	25.7331	25.702	25.7506		biological regulation;cellular process;intracellular signal transduction;phosphorelay signal transduction system;regulation of biological process;regulation of biosynthetic process;regulation of cellular biosynthetic process;regulation of cellular metabolic process;regulation of cellular process;regulation of DNA-templated transcription;regulation of gene expression;regulation of macromolecule bi…	binding;DNA binding;nucleic acid binding;organic cyclic compound binding	Activator;DNA-binding;Phosphoprotein			+	+	CymRSA_MC_CymRSA_MU;pScrhaB2_BR_pSCRHAB2_BU	0.556894	0.405513	-0.0450954	-1.32381	0.129865	0.744422	-0.0222034	-0.361716	2.17002	0.0240471	-0.0863228	-6.70804	1.76208
24.5913	24.6217	24.5032	24.6325	24.5829	24.5827	24.5564	24.6844	24.7026	24.7223	24.5742	24.5963	24.528	24.6253	24.6255	24.6015	24.6076	24.512	24.5507	24.4543	24.6174	24.5695	24.6147	24.5571	24.7236	24.6824	24.6233	24.7342				Signal						0.24226	0.66861	0.0144567	0.631669	0.362748	0.457864	-0.0472484	-0.901512	0.945165	0.108754	-0.0958252	-2.21607	1.26254
23.4713	23.3326	23.3318	23.3169	23.4071	23.3537	23.4492	23.4383	23.4459	23.5132	23.3997	23.414	23.5029	23.4453	23.4075	23.4526	23.3462	23.3076	23.2895	23.3206	23.4656	23.3108	23.4131	23.3319	23.3973	23.4046	23.3353	23.2665			catalytic activity;catalytic activity, acting on a protein;kinase activity;phosphorelay sensor kinase activity;phosphotransferase activity, alcohol group as acceptor;phosphotransferase activity, nitrogenous group as acceptor;protein histidine kinase activity;protein kinase activity;small molecule sensor activity;transferase activity;transferase activity, transferring phosphorus-containing groups	Membrane;Phosphoprotein;Transmembrane;Transmembranehelix						0.456332	0.467997	0.0489421	1.10539	0.257422	0.567811	-0.0310922	-0.666418	1.31816	0.060769	0.101138	3.23407	0.83437
24.2608	24.2278	24.1194	24.3939	24.2867	24.2164	24.2984	24.3546	24.4129	24.439	24.2986	24.372	24.1665	24.2233	24.1018	24.124	24.2767	24.2635	24.3184	24.2612	24.2033	24.23	24.2718	24.2432	24.3527	24.2597	24.2737	24.2631				Lipoprotein;Signal			+		CymRSA_MC_CymRSA_MU	0.313246	0.59912	0.0385637	0.792152	0.756028	0.223875	-0.0915828	-1.7671	1.53675	0.0468847	-0.133379	-3.94411	1.45071
27.235	27.1606	27.13	27.1281	27.0968	27.047	27.149	27.2341	27.0485	27.0905	27.1448	27.101	27.2559	27.2467	27.1267	27.1044	27.2104	27.1834	27.0692	27.1656	27.0985	27.1816	27.2575	27.1328	27.1564	27.1892	27.0944	27.1728		biosynthetic process;carbohydrate derivative metabolic process;cellular aromatic compound metabolic process;cellular metabolic process;cellular nitrogen compound metabolic process;cellular process;heterocycle metabolic process;metabolic process;nitrogen compound metabolic process;nucleobase-containing compound metabolic process;nucleobase-containing small molecule metabolic process;nucleotide-sug…	catalytic activity;nucleotidyltransferase activity;transferase activity;transferase activity, transferring phosphorus-containing groups;uridylyltransferase activity;UTP:glucose-1-phosphate uridylyltransferase activity;UTP-monosaccharide-1-phosphate uridylyltransferase activity	Nucleotidyltransferase;Transferase						0.20774	0.706623	-0.0316682	-0.551332	0.383142	0.443445	0.0355239	0.946171	0.338232	0.34788	0.0302482	0.847546	0.0554137
25.9677	26.0137	26.065	26.0631	25.9932	26.0769	26.0954	26.1006	25.9374	25.887	25.865	25.915	26.0471	26.0405	26.0966	26.0567	25.9226	26.0436	26.0236	26.0375	26.0695	26.0886	26.0987	26.0793	26.1574	26.2319	26.1572	26.1719		amino acid activation;amino acid metabolic process;carboxylic acid metabolic process;cellular aromatic compound metabolic process;cellular metabolic process;cellular nitrogen compound metabolic process;cellular process;heterocycle metabolic process;macromolecule metabolic process;metabolic process;ncRNA metabolic process;nitrogen compound metabolic process;nucleic acid metabolic process;nucleobas…	adenyl nucleotide binding;adenyl ribonucleotide binding;aminoacyl-tRNA editing activity;aminoacyl-tRNA ligase activity;anion binding;ATP binding;binding;carbohydrate derivative binding;carboxylic ester hydrolase activity;catalytic activity;catalytic activity, acting on a nucleic acid;catalytic activity, acting on a tRNA;catalytic activity, acting on RNA;heterocyclic compound binding;hydrolase act…	Aminoacyl-tRNAsynthetase;ATP-binding;Coiledcoil;Cytoplasm;Ligase;Nucleotide-binding;Proteinbiosynthesis			+		CymRSA_MC_CymRSA_MU	1.73193	0.106696	0.039166	4.67015	1.65309	0.0914791	0.165455	4.36533	1.66911	0.0394007	-0.119408	-4.42592	1.2939
24.2231	24.2876	24.2462	24.1752	24.2281	24.2817	24.2948	24.2597	24.0888	24.1649	24.2321	24.2065	23.9046	23.8534	23.9148	23.8633	24.199	24.2429	24.186	24.2253	24.1705	24.162	24.1636	24.1258	23.7297	23.7806	23.6996	23.7513			adenyl nucleotide binding;adenyl ribonucleotide binding;anion binding;ATP binding;ATP hydrolysis activity;ATP-dependent activity;ATP-dependent activity, acting on DNA;binding;carbohydrate derivative binding;catalytic activity;catalytic activity, acting on a nucleic acid;catalytic activity, acting on DNA;DNA binding;DNA helicase activity;helicase activity;heterocyclic compound binding;hydrolase ac…	ATP-binding;DNA-binding;Helicase;Hydrolase;Nucleotide-binding			+		CymRSA_MC_CymRSA_MU	0.678313	0.342353	0.0330772	1.59145	1.67892	0.0868542	0.0930347	4.46339	1.69492	0.0390859	0.143697	4.52499	1.24705
23.2576	23.1584	23.1784	23.1564	23.2299	23.2203	23.3222	23.397	23.2019	23.158	23.1034	23.167	23.254	23.2983	23.3335	23.3331	23.0949	23.1371	23.12	23.2984	23.1985	23.3359	23.2503	23.3035	23.4476	23.3035	23.3157	23.1443		alpha-amino acid biosynthetic process;alpha-amino acid metabolic process;amino acid biosynthetic process;amino acid metabolic process;amino acid salvage;aromatic compound catabolic process;aspartate family amino acid biosynthetic process;aspartate family amino acid metabolic process;biosynthetic process;carbohydrate derivative catabolic process;carbohydrate derivative metabolic process;carboxylic…	adenosylhomocysteine nucleosidase activity;catalytic activity;hydrolase activity;hydrolase activity, acting on glycosyl bonds;hydrolase activity, hydrolyzing N-glycosyl compounds;methylthioadenosine nucleosidase activity;purine nucleosidase activity	Amino-acidbiosynthesis;Hydrolase;Methioninebiosynthesis						0.782316	0.297254	0.104658	1.82753	1.08725	0.148372	0.134776	2.57972	0.00785625	0.963933	0.00190782	0.0243903	1.14176
22.6254	22.5716	22.6843	22.6289	22.6649	22.659	22.5631	22.708	22.9912	22.9034	22.9101	23.0015	22.3411	22.4141	22.3345	22.3435	22.6089	22.5373	22.5613	22.6344	22.4478	22.5587	22.4724	22.4704	22.5423	22.5215	22.6157	22.5894		biological regulation;cellular process;regulation of biological process;regulation of cellular process;signal transduction		Membrane;Transducer;Transmembrane;Transmembranehelix		+	+		CymRSA_MC_CymRSA_MU;pBBR1_PR_pBBR1_PU	0.159688	0.76275	0.0211959	0.435964	3.05896	0.0497333	-0.302817	-13.5307	1.9399	0.0287383	-0.208933	-5.55887	0.961969
21.8425	22.0902	22.0156	22.0466	21.543	21.701	21.6461	21.5188	21.8038	21.7177	21.7362	21.8372	21.7606	21.7621	21.838	21.8146	21.7522	21.9786	21.8135	21.8455	21.5956	21.6909	21.6797	21.5824	22.3454	22.4116	22.0959	22.0113			transmembrane transporter activity;transporter activity	Membrane;Transmembrane;Transmembranehelix			+	+	CymRSA_MC_CymRSA_MU;pScrhaB2_BR_pSCRHAB2_BU	2.43451	0.0696176	-0.396499	-8.29017	1.02705	0.159479	-0.171508	-2.42247	1.46597	0.0500556	-0.422207	-3.70328	1.92849
20.1424	20.2246	20.1945	19.9514	19.7757	19.9005	19.641	19.889	19.6825	19.6364	19.7411	19.9227	19.7825	19.671	19.6947	19.8313	19.7479	19.7838	19.9467	19.7261	19.8355	19.8326	19.9844	19.8304	20.319	20.1962	20.2132	20.0932			transmembrane transporter activity;transporter activity	Membrane;Transmembrane;Transmembranehelix			+	+	CymRSA_MC_CymRSA_MU;pScrhaB2_BR_pSCRHAB2_BU	1.31604	0.152915	-0.326665	-3.22766	0.270879	0.552665	0.0558891	0.697024	2.21277	0.0235692	-0.460495	-6.94343	1.66678
24.4351	24.4511	24.4476	24.5467	24.2055	24.0587	24.112	24.1999	24.1829	24.2414	24.2534	24.2129	24.2559	24.2724	24.3237	24.1852	24.1521	24.2333	24.3827	24.2877	24.2545	24.4379	24.1971	24.2816	24.6159	24.5959	24.4375	24.4866			efflux transmembrane transporter activity;transmembrane transporter activity;transporter activity	Coiledcoil;Lipoprotein;Membrane;Palmitate;Signal;Transmembrane;Transmembranebetastrand			+		CymRSA_MC_CymRSA_MU	2.60246	0.0725049	-0.326088	-9.46787	0.678082	0.256758	-0.0786052	-1.59094	1.81229	0.0328282	-0.274705	-4.9983	0.123555
23.4578	23.7013	23.6236	23.6157	23.3024	23.5011	23.4884	23.4113	23.4296	23.3985	23.4008	23.4241	23.5113	23.5729	23.446	23.3979	23.3245	23.4986	23.4241	23.5896	23.44	23.4683	23.495	23.4793	23.5636	23.6132	23.5	23.5		aromatic compound biosynthetic process;biosynthetic process;cellular aromatic compound metabolic process;cellular biosynthetic process;cellular metabolic process;cellular nitrogen compound biosynthetic process;cellular nitrogen compound metabolic process;cellular process;DNA-templated transcription;heterocycle biosynthetic process;heterocycle metabolic process;macromolecule biosynthetic process;m…	binding;DNA binding;DNA-binding transcription factor activity;nucleic acid binding;organic cyclic compound binding;transcription regulator activity				+		CymRSA_MC_CymRSA_MU	2.70092	0.0659091	-0.1738	-10.2301	0.0817035	0.830642	0.0125518	0.236169	1.703	0.0384228	-0.0622249	-4.55636	0.0775745
21.1707	21.176	20.9558	21.1014	20.9911	20.9684	20.6141	20.5324	20.8404	20.7359	20.9031	20.8114	21.0407	20.8059	20.8489	20.8571	21.1596	20.7825	20.6127	20.5523	20.8262	20.9205	20.4591	20.6382	21.0759	20.8682	20.9748	20.6334			catalytic activity;hydrolase activity							1.45053	0.136019	-0.324456	-3.6522	0.118985	0.76173	-0.0461993	-0.334017	0.000326679	0.998614	7.86781e-05	0.00102288	0.228913
23.7418	23.5578	23.7126	23.6833	23.5721	23.6112	23.6478	23.7405	23.7365	23.6522	23.6031	23.5528	23.7153	23.6898	23.6788	23.7475	23.7058	23.7624	23.5676	23.6561	23.7565	23.7116	23.7733	23.7264	23.7215	23.7953	23.8355	23.7458			anion binding;binding;catalytic activity;FAD binding;flavin adenine dinucleotide binding;heterocyclic compound binding;ion binding;nucleoside phosphate binding;nucleotide binding;organic cyclic compound binding;small molecule binding	FAD;Flavoprotein						0.216422	0.699687	-0.0310006	-0.571713	0.0299942	0.9316	0.00673103	0.0909472	0.737342	0.157779	-0.0666947	-1.72448	0.549563
19.8651	20.2204	19.7215	19.9487	19.8754	19.8243	20.1486	19.3791	20.3686	20.2786	19.6981	20.1063	20.2736	19.9976	19.938	20.166	20.5123	20.2948	20.1814	20.0232	19.7886	20.1015	19.9932	20.1306	19.6999	19.8153	19.846	20.0497				Membrane;Transmembrane;Transmembranehelix						0.225782	0.686447	-0.132064	-0.593549	0.49091	0.366465	-0.306075	-1.18038	0.915176	0.115877	0.241064	2.14247	0.610838
18.5405	18.3884	18.1145	18.5629	18.5665	18.4788	18.3768	18.9197	18.1471	18.1462	17.9964	17.6393	18.1006	18.3362	18.1657	18.2068	18.3237	18.2152	18.4558	18.0289	18.2646	18.483	18.3953	18.4499	18.6214	18.3566	18.7197	18.2955				Signal						1.02319	0.21316	0.183878	2.41255	1.1187	0.142276	0.603209	2.66389	0.901924	0.117439	-0.295963	-2.11026	0.48983
25.4094	25.4137	25.3283	25.454	25.813	25.7964	25.7096	25.8739	25.4236	25.4893	25.4861	25.5243	25.6058	25.6063	25.6335	25.5812	25.6092	25.5703	25.4856	25.55	25.2042	25.2232	25.2452	25.2305	25.3472	25.4615	25.3322	25.3884			binding;heterocyclic compound binding;nucleoside phosphate binding;nucleotide binding;organic cyclic compound binding;small molecule binding	3D-structure;Nucleotide-binding	+	+	+	+	CymRSA_MC_CymRSA_MU;pBBR1_PC_pBBR1_PU;pBBR1_PR_pBBR1_PU;pScrhaB2_BR_pSCRHAB2_BU	4.56031	0	0.396882	43.0837	2.52945	0.0514532	0.3174	8.9378	2.1259	0.0258146	0.224401	6.47272	2.61928
21.5573	21.6926	21.7649	21.8554	21.5942	22.0746	21.8243	21.6427	21.7075	21.6935	21.8811	21.8815	21.9204	22.0456	22.0448	21.8623	21.8512	21.8644	21.7908	21.8847	21.733	21.8462	21.9688	21.8163	21.8243	21.8552	21.5451	21.7415			binding;DNA binding;nucleic acid binding;organic cyclic compound binding	DNA-binding;Repressor						0.204866	0.709677	0.0664158	0.544557	0.0167336	0.961186	-0.00693655	-0.0514484	1.03162	0.0936172	0.226751	2.43423	0.0343732
25.84	25.8378	25.8543	25.9472	26.0014	26.0266	25.8612	25.7619	25.8266	25.7495	25.7335	25.6435	25.8006	25.7738	25.7524	25.7361	25.8473	25.8604	25.9053	25.9143	25.8976	25.9197	25.8381	25.8905	25.889	25.9107	25.8153	25.7273			endopeptidase inhibitor activity;endopeptidase regulator activity;enzyme inhibitor activity;enzyme regulator activity;molecular function inhibitor activity;molecular function regulator activity;peptidase inhibitor activity;peptidase regulator activity;serine-type endopeptidase inhibitor activity							0.185859	0.731594	0.0429392	0.499374	1.76404	0.082885	0.174496	4.79908	0.97974	0.102488	-0.0698872	-2.30221	0.0514812
19.2865	19.4237	19.2926	19.2354	19.3413	19.3844	19.319	19.3982	19.5479	19.5448	19.6916	20.1068	19.8761	19.6642	19.8228	19.6506	19.4921	19.2559	19.3866	19.215	19.5877	19.3737	19.5159	19.3799	19.2082	19.1696	19.299	19.3862							+	+	CymRSA_MC_CymRSA_MU;pScrhaB2_BR_pSCRHAB2_BU	0.507742	0.43354	0.0512037	1.21691	1.20939	0.130378	-0.362035	-2.915	1.99963	0.0265253	0.487673	5.83911	2.5055
22.7287	23.3672	22.9457	23.0229	22.9517	22.6576	22.9832	24.0422	22.8692	23.1476	23.6833	23.3375	22.2816	22.056	23.5715	23.1174	22.9269	22.7606	23.1398	21.9028	22.964	22.7754	22.1543	22.9401	22.8978	23.2241	21.9591	22.9944		biosynthetic process;carbohydrate biosynthetic process;carbohydrate metabolic process;disaccharide biosynthetic process;disaccharide metabolic process;metabolic process;oligosaccharide biosynthetic process;oligosaccharide metabolic process;organic substance biosynthetic process;organic substance metabolic process;primary metabolic process;trehalose biosynthetic process;trehalose metabolic process	alpha,alpha-trehalose-phosphate synthase (UDP-forming) activity;catalytic activity;glucosyltransferase activity;glycosyltransferase activity;hexosyltransferase activity;transferase activity;UDP-glucosyltransferase activity;UDP-glycosyltransferase activity	Glycosyltransferase;Transferase						0.145715	0.781875	0.142525	0.401464	0.113296	0.771256	-0.100711	-0.319391	0.00652906	0.969701	-0.0122347	-0.0203	0.0205034
22.7998	22.7008	22.8127	22.791	22.8022	22.7099	22.8061	22.8039	23.0365	22.946	23.0443	23.19	22.7605	22.931	23.0586	23.0703	22.6878	22.5996	22.4835	22.6306	22.8653	22.92	22.7911	22.908	22.7065	22.788	22.7855	22.8463				Lipoprotein				+	pScrhaB2_BR_pSCRHAB2_BU	0.427787	0.490731	0.00447655	1.04342	2.27518	0.0591636	-0.273648	-7.30055	1.43867	0.05158	0.173537	3.61328	2.44558
19.7232	20.0039	19.909	20.0044	20.013	19.7607	19.9227	19.9305	19.7852	19.7965	20.1619	20.1854	20.2388	20.1138	20.1831	20.119	20.1088	20.0869	20.0689	20.1759	19.7449	19.8821	19.6697	19.9193	20.0504	20.0681	20.0945	19.7984		cellular aromatic compound metabolic process;cellular metabolic process;cellular nitrogen compound metabolic process;cellular process;DNA metabolic process;DNA recombination;DNA transposition;heterocycle metabolic process;macromolecule metabolic process;metabolic process;nitrogen compound metabolic process;nucleic acid metabolic process;nucleobase-containing compound metabolic process;organic cyc…	binding;catalytic activity;catalytic activity, acting on a nucleic acid;catalytic activity, acting on DNA;DNA binding;nucleic acid binding;organic cyclic compound binding;transposase activity	DNA-binding;DNArecombination;Transposableelement;Transposition				+	pScrhaB2_BR_pSCRHAB2_BU	0.00991422	0.980816	-0.00341892	-0.0307092	0.258958	0.565724	-0.0755305	-0.669922	1.1073	0.0851874	0.160832	2.63323	2.17665
[truncated: 3,759 more rows]
[truncated: 8 more columns]
