# Supplementary material for: Optimized cumate toolkit for tunable protein expression during in vitro and in vivo studies of Burkholderia cenocepacia
Source: Appl Environ Microbiol. 2026 Jun 9;92(7):e00532-26. doi: 10.1128/aem.00532-26 (PMC13390352; doi:10.1128/aem.00532-26)
Supplement: Table S10 — DDA PSM summary of B. cenocepacia K56-2 ΔamrABΔpglL and ΔamrABΔpglL containing chromosomally integrated CTX-CymRGV-PglLBc-his with and without induction. [file aem.00532-26-s0007.xlsx]

## Sheet: global.modsummary
Modification	Mass Shift	20250929_HT_11839_NW_Sample_A1_Delta_pglL_NoCTX_PSMs	20250929_HT_11839_NW_Sample_A2_Delta_pglL_NoCTX_PSMs	20250929_HT_11839_NW_Sample_A3_Delta_pglL_NoCTX_PSMs	20250929_HT_11839_NW_Sample_A4_Delta_pglL_NoCTX_PSMs	20250929_HT_11839_NW_Sample_B1_Delta_pglL_CTX_pglL_NI_PSMs	20250929_HT_11839_NW_Sample_B2_Delta_pglL_CTX_pglL_NI_PSMs	20250929_HT_11839_NW_Sample_B3_Delta_pglL_CTX_pglL_NI_PSMs	20250929_HT_11839_NW_Sample_B4_Delta_pglL_CTX_pglL_NI_PSMs	20250929_HT_11839_NW_Sample_C1_Delta_pglL_CTX_pglL_I_PSMs	20250929_HT_11839_NW_Sample_C2_Delta_pglL_CTX_pglL_I_PSMs	20250929_HT_11839_NW_Sample_C3_Delta_pglL_CTX_pglL_I_PSMs	20250929_HT_11839_NW_Sample_C4_Delta_pglL_CTX_pglL_I_PSMs	20250929_HT_11839_NW_Sample_A1_Delta_pglL_NoCTX_percent_PSMs	20250929_HT_11839_NW_Sample_A2_Delta_pglL_NoCTX_percent_PSMs	20250929_HT_11839_NW_Sample_A3_Delta_pglL_NoCTX_percent_PSMs	20250929_HT_11839_NW_Sample_A4_Delta_pglL_NoCTX_percent_PSMs	20250929_HT_11839_NW_Sample_B1_Delta_pglL_CTX_pglL_NI_percent_PSMs	20250929_HT_11839_NW_Sample_B2_Delta_pglL_CTX_pglL_NI_percent_PSMs	20250929_HT_11839_NW_Sample_B3_Delta_pglL_CTX_pglL_NI_percent_PSMs	20250929_HT_11839_NW_Sample_B4_Delta_pglL_CTX_pglL_NI_percent_PSMs	20250929_HT_11839_NW_Sample_C1_Delta_pglL_CTX_pglL_I_percent_PSMs	20250929_HT_11839_NW_Sample_C2_Delta_pglL_CTX_pglL_I_percent_PSMs	20250929_HT_11839_NW_Sample_C3_Delta_pglL_CTX_pglL_I_percent_PSMs	20250929_HT_11839_NW_Sample_C4_Delta_pglL_CTX_pglL_I_percent_PSMs
None	0	36621	36446	36195	36419	36749	36052	36100	36481	34934	31031	35050	34992	83.47	83.047	82.824	82.912	83.062	83.027	83.617	83.58	82.639	84.592	82.915	83.611
Deamidation	0.984016	3661	3656	3759	3758	3655	3615	3597	3651	3855	3212	3704	3658	8.345	8.331	8.601	8.555	8.262	8.324	8.331	8.364	9.119	8.755	8.761	8.74
First isotopic peak	1.00235	2545	2791	2736	2759	2660	2662	2452	2369	2533	1529	2381	2102	5.801	6.359	6.26	6.282	6.012	6.13	5.679	5.427	5.992	4.168	5.633	5.022
Second isotopic peak	2.0047	356	364	407	386	415	371	317	364	357	254	354	290	0.811	0.829	0.931	0.879	0.938	0.854	0.734	0.834	0.844	0.693	0.838	0.693
Hex1HexNAc2	568.212	1	2	0	5	8	10	9	5	79	70	93	73	0.002	0.005	0	0.012	0.017	0.022	0.021	0.011	0.186	0.191	0.221	0.174
Unannotated mass-shift 2.0516	2.0516	14	5	4	9	4	8	3	9	5	6	11	6	0.032	0.011	0.009	0.02	0.009	0.018	0.007	0.021	0.012	0.016	0.026	0.014
Unannotated mass-shift 569.2508	569.251	0	4	3	3	3	4	1	0	2	0	3	2	0	0.009	0.007	0.007	0.007	0.009	0.002	0	0.005	0	0.007	0.005
Unannotated mass-shift 669.1460	669.146	2	3	2	0	0	2	0	0	2	0	2	2	0.005	0.007	0.005	0	0	0.005	0	0	0.005	0	0.005	0.005
Unannotated mass-shift 569.1678	569.168	0	3	3	0	2	2	2	0	0	0	0	0	0	0.007	0.007	0	0.005	0.005	0.005	0	0	0	0	0
