# Supplementary material for: Optimized cumate toolkit for tunable protein expression during in vitro and in vivo studies of Burkholderia cenocepacia
Source: Appl Environ Microbiol. 2026 Jun 9;92(7):e00532-26. doi: 10.1128/aem.00532-26 (PMC13390352; doi:10.1128/aem.00532-26)
Supplement: Table S11 — DDA peptide and protein identification tables of B. cenocepacia K56-2 ΔamrABΔpglL and ΔamrABΔpglL containing chromosomally integrated CTX-CymRGV-PglLBc-his with and without induction. [file aem.00532-26-s0008.xlsx]

## Sheet: Modified_Peptide_information
Peptide Sequence	Modified Sequence	Prev AA	Next AA	Start	End	Peptide Length	Charges	Assigned Modifications	Protein	Protein ID	Entry Name	Gene	Protein Description	Mapped Genes	Mapped Proteins	20250929_HT_11839_NW_Sample_A1_Delta_pglL_NoCTX Spectral Count	20250929_HT_11839_NW_Sample_A2_Delta_pglL_NoCTX Spectral Count	20250929_HT_11839_NW_Sample_A3_Delta_pglL_NoCTX Spectral Count	20250929_HT_11839_NW_Sample_A4_Delta_pglL_NoCTX Spectral Count	20250929_HT_11839_NW_Sample_B1_Delta_pglL_CTX_pglL_NI Spectral Count	20250929_HT_11839_NW_Sample_B2_Delta_pglL_CTX_pglL_NI Spectral Count	20250929_HT_11839_NW_Sample_B3_Delta_pglL_CTX_pglL_NI Spectral Count	20250929_HT_11839_NW_Sample_B4_Delta_pglL_CTX_pglL_NI Spectral Count	20250929_HT_11839_NW_Sample_C1_Delta_pglL_CTX_pglL_I Spectral Count	20250929_HT_11839_NW_Sample_C2_Delta_pglL_CTX_pglL_I Spectral Count	20250929_HT_11839_NW_Sample_C3_Delta_pglL_CTX_pglL_I Spectral Count	20250929_HT_11839_NW_Sample_C4_Delta_pglL_CTX_pglL_I Spectral Count	20250929_HT_11839_NW_Sample_A1_Delta_pglL_NoCTX Intensity	20250929_HT_11839_NW_Sample_A2_Delta_pglL_NoCTX Intensity	20250929_HT_11839_NW_Sample_A3_Delta_pglL_NoCTX Intensity	20250929_HT_11839_NW_Sample_A4_Delta_pglL_NoCTX Intensity	20250929_HT_11839_NW_Sample_B1_Delta_pglL_CTX_pglL_NI Intensity	20250929_HT_11839_NW_Sample_B2_Delta_pglL_CTX_pglL_NI Intensity	20250929_HT_11839_NW_Sample_B3_Delta_pglL_CTX_pglL_NI Intensity	20250929_HT_11839_NW_Sample_B4_Delta_pglL_CTX_pglL_NI Intensity	20250929_HT_11839_NW_Sample_C1_Delta_pglL_CTX_pglL_I Intensity	20250929_HT_11839_NW_Sample_C2_Delta_pglL_CTX_pglL_I Intensity	20250929_HT_11839_NW_Sample_C3_Delta_pglL_CTX_pglL_I Intensity	20250929_HT_11839_NW_Sample_C4_Delta_pglL_CTX_pglL_I Intensity	20250929_HT_11839_NW_Sample_A1_Delta_pglL_NoCTX MaxLFQ Intensity	20250929_HT_11839_NW_Sample_A2_Delta_pglL_NoCTX MaxLFQ Intensity	20250929_HT_11839_NW_Sample_A3_Delta_pglL_NoCTX MaxLFQ Intensity	20250929_HT_11839_NW_Sample_A4_Delta_pglL_NoCTX MaxLFQ Intensity	20250929_HT_11839_NW_Sample_B1_Delta_pglL_CTX_pglL_NI MaxLFQ Intensity	20250929_HT_11839_NW_Sample_B2_Delta_pglL_CTX_pglL_NI MaxLFQ Intensity	20250929_HT_11839_NW_Sample_B3_Delta_pglL_CTX_pglL_NI MaxLFQ Intensity	20250929_HT_11839_NW_Sample_B4_Delta_pglL_CTX_pglL_NI MaxLFQ Intensity	20250929_HT_11839_NW_Sample_C1_Delta_pglL_CTX_pglL_I MaxLFQ Intensity	20250929_HT_11839_NW_Sample_C2_Delta_pglL_CTX_pglL_I MaxLFQ Intensity
MFDRAQSTIANVDPEIFAAIEQENR	n[42.0106]MFDRAQS[568.2115]TIANVDPEIFAAIEQENR	-	R	1	25	25	3	N-term(42.0106),7S(568.2115)	tr|B4ECY9|B4ECY9_BURCJ	B4ECY9	B4ECY9_BURCJ	glyA	Serine hydroxymethyltransferase			0	1	0	0	0	0	0	0	0	0	0	0	0	31381886	30394194	25182834	0	56542108	65377376	85614688	0	182713824	0	0	0	31381886	30394194	25182834	0	56542108	65377376	85614688	0	182713824
TGAASSPDPSAR	n[42.0106]TGAASS[668.2276]PDPSAR	M	L	2	13	12	2	N-term(42.0106),6S(668.2276)	tr|B4EF85|B4EF85_BURCJ	B4EF85	B4EF85_BURCJ	BCAM0940A	Putative methyltransferase			0	0	0	0	0	0	0	0	0	1	0	0	0	0	0	0	0	0	0	0	0	0	0	0	0	0	0	0	0	0	0	0	0	0
MMQEISTKPYLLR	n[42.0106]MMQEIS[568.2115]TKPYLLR	-	A	1	13	13	3	N-term(42.0106),6S(568.2115)	tr|B4E6Q4|B4E6Q4_BURCJ	B4E6Q4	B4E6Q4_BURCJ	BCAL0332	Putative stringent starvation protein B			0	0	0	0	1	0	0	0	0	0	0	0	0	0	0	0	0	0	0	0	0	0	0	0	0	0	0	0	0	0	0	0	0	0
SDSASDR	n[42.0106]SDSAS[568.2115]DR	M	V	2	8	7	2	N-term(42.0106),5S(568.2115)	tr|B4E814|B4E814_BURCJ	B4E814	B4E814_BURCJ	fliH	Flagellar assembly protein FliH			0	0	0	0	1	0	2	1	1	0	0	1	9632187	10841372	28100512	0	59745152	69886664	46707688	47549464	985181500	325609	35264176	45092084	9632187	10841372	28100512	0	59745152	69886664	46707688	47549464	985181500	325609
TLLSLPTLDDLR	n[42.0106]TLLS[568.2115]LPTLDDLR	M	L	2	13	12	2	N-term(42.0106),4S(568.2115)	tr|B4E988|B4E988_BURCJ	B4E988	B4E988_BURCJ	orbG	Putative dioxygenase			1	1	0	0	0	0	0	0	0	0	0	0	31834978	38862912	39815184	42655832	57088832	36013488	38109648	0	0	0	0	53111352	31834978	38862912	39815184	42655832	57088832	36013488	38109648	0	0	0
MISAIGR	n[42.0106]MIS[668.2276]AIGR	-	Y	1	7	7	2	N-term(42.0106),3S(668.2276)	tr|B4E625|B4E625_BURCJ	B4E625	B4E625_BURCJ	BCAL0302	Putative membrane protein			1	0	0	1	0	0	0	0	1	0	1	0	0	0	0	0	0	0	0	0	0	0	0	0	0	0	0	0	0	0	0	0	0	0
MSNALTLPNTLSPTPAKAESAGSLALAAQSMLPGQLGNIDAYIQAVNR	n[42.0106]MSNALTLPNTLSPTPAKAES[203.0794]AGS[203.0794]LALAAQSMLPGQLGNIDAYIQAVNR	-	L	1	48	48	5	N-term(42.0106),20S(203.0794),23S(203.0794)	tr|B4EAQ0|B4EAQ0_BURCJ	B4EAQ0	B4EAQ0_BURCJ	rpoH	RNA polymerase sigma factor RpoH			0	0	0	0	0	0	0	0	0	0	0	1	0	0	0	0	0	0	0	0	0	0	0	115708680	0	0	0	0	0	0	0	0	0	0
ENLTGIVAFVRAAEALSFVAAGR	n[42.0106]ENLTGIVAFVRAAEALS[203.0794]FVAAGR	M	A	2	24	23	2	N-term(42.0106),17S(203.0794)	tr|B4EF14|B4EF14_BURCJ	B4EF14	B4EF14_BURCJ	BCAL0061	LysR family regulatory protein			1	0	0	0	0	0	0	0	0	0	0	0	0	0	0	0	0	0	0	0	0	0	0	0	0	0	0	0	0	0	0	0	0	0
MRDIEVFRAVMNAGSTSK	n[42.0106]MRDIEVFRAVMNAGS[203.0794]TS[568.2115]K	-	A	1	18	18	4	N-term(42.0106),15S(203.0794),17S(568.2115)	tr|B4EJW6|B4EJW6_BURCJ	B4EJW6	B4EJW6_BURCJ	BCAM0464	LysR family regulatory protein			0	0	0	0	1	1	0	0	0	0	0	1	40440600	0	0	0	47423304	47068580	38291484	0	84876120	64020192	79867456	93750080	40440600	0	0	0	47423304	47068580	38291484	0	84876120	64020192
SAVPHATPSPTTIACLLGPTASGK	n[42.0106]SAVPHATPSPTTIAC[57.0215]LLGPTASGK	M	T	2	25	24	2	N-term(42.0106),15C(57.0215)	sp|B4EDH3|MIAA_BURCJ	B4EDH3	MIAA_BURCJ	miaA	tRNA dimethylallyltransferase			1	2	1	0	0	1	1	0	1	0	1	1	0	3641551	3.35956e+06	0	0	0	0	0	0	0	6540261	0	0	3641551	3.35956e+06	0	0	0	0	0	0	0
ATTANPTADKPASSGK	n[42.0106]ATTANPTADKPASS[203.0794]GK	M	F	2	17	16	2	N-term(42.0106),14S(203.0794)	tr|B4E6N7|B4E6N7_BURCJ	B4E6N7	B4E6N7_BURCJ	fliL	Flagellar FliL protein			0	0	1	0	0	0	0	0	0	0	0	0	0	0	2347654140	0	0	0	0	0	0	0	0	0	0	0	0	0	0	0	0	0	0	0
MTNADPHELQKFSDLAHRWWDPNAEFK	n[42.0106]MTNADPHELQKFS[568.2115]DLAHRWWDPNAEFK	-	P	1	27	27	3	N-term(42.0106),13S(568.2115)	sp|B4EB49|UBIG_BURCJ	B4EB49	UBIG_BURCJ	ubiG	Ubiquinone biosynthesis O-methyltransferase			1	0	1	0	0	0	0	0	0	0	0	0	38833100	9073090	55236036	0	21561252	0	0	0	0	0	77994912	0	38833100	9073090	55236036	0	21561252	0	0	0	0	0
SNALTLPNTLSPTPAK	n[42.0106]SNALTLPNTLS[568.2115]PTPAK	M	A	2	17	16	2	N-term(42.0106),11S(568.2115)	tr|B4EAQ0|B4EAQ0_BURCJ	B4EAQ0	B4EAQ0_BURCJ	rpoH	RNA polymerase sigma factor RpoH			0	0	1	0	0	0	0	1	0	0	0	0	0	0	0	0	0	0	0	0	0	0	0	0	0	0	0	0	0	0	0	0	0	0
YSNILVALDGSDTSSR	n[42.0106]YSNILVALDGS[203.0794]DTSSR	M	A	2	17	16	2	N-term(42.0106),11S(203.0794)	tr|B4EIA4|B4EIA4_BURCJ	B4EIA4	B4EIA4_BURCJ	BCAM0292	Putative universal stress protein			1	0	1	0	0	0	0	0	0	1	0	0	13760152	8526049	9453861	0	0	0	0	0	0	32764036	0	27534860	13760152	8526049	9453861	0	0	0	0	0	0	32764036
MNLNATLFAQMVVFLVLAWFTMKFVWPPLINALDER	n[42.0106]MNLNATLFAQM[15.9949]VVFLVLAWFTMKFVWPPLINALDER	-	S	1	36	36	3	N-term(42.0106),11M(15.9949)	sp|B4EEY5|ATPF_BURCJ	B4EEY5	ATPF_BURCJ	atpF	ATP synthase subunit b			0	1	0	0	0	0	0	1	0	1	0	0	0	56607.7	0	0	0	0	0	109458	0	140754	0	0	0	56607.7	0	0	0	0	0	109458	0	140754
MATPSDQRRSLR	n[42.0106]MATPS[203.0794]DQRRS[668.2276]LR	-	M	1	12	12	2	N-term(42.0106),10S(668.2276),5S(203.0794)	tr|B4ELV7|B4ELV7_BURCJ	B4ELV7	B4ELV7_BURCJ	BCAM1797	Putative ion channel protein			0	0	0	0	0	0	0	0	0	0	1	0	0	0	237322288	0	284786272	216040752	299387264	249114736	0	436904992	323458528	570209150	0	0	237322288	0	284786272	216040752	299387264	249114736	0	436904992
KANAAAPAPSPAMQATLDADDALFFLSR	n[42.0106]KANAAAPAPS[568.2115]PAM[15.9949]QATLDADDALFFLSR	M	T	2	29	28	2	N-term(42.0106),10S(568.2115),13M(15.9949)	tr|B4EC16|B4EC16_BURCJ	B4EC16	B4EC16_BURCJ	BCAL2009	Uncharacterized protein			0	1	0	0	0	0	0	0	0	0	0	0	0	7771637	0	0	0	0	0	0	0	0	0	0	0	0	0	0	0	0	0	0	0	0
SGGTFPAFVSAGDILTDMVR	n[42.0106]SGGTFPAFVS[203.0794]AGDILTDMVR	M	A	2	21	20	2	N-term(42.0106),10S(203.0794)	tr|B4E941|B4E941_BURCJ	B4E941	B4E941_BURCJ	BCAL0618	PfkB family carbohydrate kinase			0	0	0	0	0	0	1	0	0	0	0	0	31273504	27156392	22323580	0	33333220	28069344	25024510	19496944	36911956	14626467	23388098	19159084	31273504	27156392	22323580	0	33333220	28069344	25024510	19496944	36911956	14626467
MSEINKEKLMSDIK	n[42.0106]MSEINKEKLM[15.9949]SDIK	-	T	1	14	14	2	N-term(42.0106),10M(15.9949)	tr|B4ECY4|B4ECY4_BURCJ	B4ECY4	B4ECY4_BURCJ	BCAL3193	Uncharacterized protein			0	1	0	0	0	0	2	0	0	0	1	1	3671530750	14387001	3833687810	3751623680	3491183360	3272905470	3664653820	3444412930	3320473860	3761344510	13653904	3374112000	3671530750	14387001	3833687810	3751623680	3491183360	3272905470	3664653820	3444412930	3320473860	3761344510
AANLDVQAR	n[42.0106]AANLDVQAR	M	Y	2	10	9	2	N-term(42.0106)	tr|B4EAM4|B4EAM4_BURCJ	B4EAM4	B4EAM4_BURCJ	BCAL2916	Microcin-processing peptidase			0	0	0	0	1	1	0	1	1	0	0	0	21876446	27627546	52236588	69382096	25752004	54187304	26586000	48271152	40719008	34149308	52281516	22473308	21876446	27627546	52236588	69382096	25752004	54187304	26586000	48271152	40719008	34149308
AAQAAAR	n[42.0106]AAQAAAR	T	S	1775	1781	7	2	N-term(42.0106)	tr|B4EDD9|B4EDD9_BURCJ	B4EDD9	B4EDD9_BURCJ	wcbR	Capsular polysaccharide biosynthesis fatty acid synthase	BCAM0054	tr|B4EG40|B4EG40_BURCJ	0	0	1	0	0	0	1	0	0	0	0	0	0	0	0	0	0	0	0	0	0	0	0	0	0	0	0	0	0	0	0	0	0	0
ATTANPTADKPASSGK	n[42.0106]ATTANPTADKPASSGK	M	F	2	17	16	2	N-term(42.0106)	tr|B4E6N7|B4E6N7_BURCJ	B4E6N7	B4E6N7_BURCJ	fliL	Flagellar FliL protein			0	0	0	0	0	0	0	0	0	1	1	0	0	0	0	0	0	0	0	0	0	9176159	7.21695e+06	0	0	0	0	0	0	0	0	0	0	9176159
GHQEFMSQEEVDALLK	n[42.0106]GHQEFMSQEEVDALLK	M	G	2	17	16	2	N-term(42.0106)	tr|B4E6N6|B4E6N6_BURCJ	B4E6N6	B4E6N6_BURCJ	fliM	Flagellar motor switch protein FliM			0	0	0	0	0	0	0	0	0	3	0	0	0	0	0	0	0	0	0	0	0	54103376	0	40146060	0	0	0	0	0	0	0	0	0	54103376
ISVPPLAASMRPDHDPR	n[42.0106]ISVPPLAASMRPDHDPR	M	S	2	18	17	3	N-term(42.0106)	tr|B4EI97|B4EI97_BURCJ	B4EI97	B4EI97_BURCJ	BCAM0285	Uncharacterized protein			0	1	0	0	0	0	1	0	1	0	1	2	50941040	67845872	40145928	55858928	68698640	41071424	118139600	75693840	108249448	120408480	155976848	138656160	50941040	67845872	40145928	55858928	68698640	41071424	118139600	75693840	108249448	120408480
KIATPPR	n[42.0106]KIATPPR	M	A	2	8	7	2	N-term(42.0106)	tr|B4EIL4|B4EIL4_BURCJ	B4EIL4	B4EIL4_BURCJ	BCAM2448	Putative GNAT family N-acetyltransferase	BCAM2527	tr|B4EJ80|B4EJ80_BURCJ	1	0	0	1	0	1	0	0	1	0	0	0	20957708300	18966437900	17997566000	18144446500	18565812200	49449936	20272973800	21524420600	26215188500	13509110800	19714648100	17722646500	20957708300	18966437900	17997566000	18144446500	18565812200	49449936	20272973800	21524420600	26215188500	13509110800
KNHGLSRR	n[42.0106]KNHGLSRR	M	G	2	9	8	2	N-term(42.0106)	tr|B4EJP5|B4EJP5_BURCJ	B4EJP5	B4EJP5_BURCJ	BCAM1553	Putative dehydrogenase, molybdenum-binding subunit			0	0	0	0	0	0	0	0	0	0	0	1	0	0	0	0	0	0	0	0	0	0	0	0	0	0	0	0	0	0	0	0	0	0
KPLFDDNK	n[42.0106]KPLFDDNK	M	S	2	9	8	2	N-term(42.0106)	tr|B4EEL0|B4EEL0_BURCJ	B4EEL0	B4EEL0_BURCJ	BCAL2271	Putative toxic anion resistance protein			0	0	0	0	0	0	0	0	1	0	0	0	0	0	0	0	0	0	0	0	506311520	0	0	0	0	0	0	0	0	0	0	0	0	0
MDIYSSFANRFEK	n[42.0106]MDIYSSFANRFEK	-	T	1	13	13	2	N-term(42.0106)	tr|B4E8T6|B4E8T6_BURCJ	B4E8T6	B4E8T6_BURCJ	BCAL1663	PrkA family serine protein kinase			0	0	0	0	0	0	0	1	0	0	0	0	0	0	0	8947795	0	0	0	8544128	0	0	0	0	0	0	0	8947795	0	0	0	8544128	0	0
MDVQTDQAALSAHDTR	n[42.0106]MDVQTDQAALSAHDTR	-	R	1	16	16	2	N-term(42.0106)	tr|B4E8T9|B4E8T9_BURCJ	B4E8T9	B4E8T9_BURCJ	kgtP	Alpha-ketoglutarate permease			2	2	1	1	2	0	3	0	2	2	2	2	13544397	21931570	9747944	20919782	20482342	0	0	14646521	0	9970784	43074300	32523096	13544397	21931570	9747944	20919782	20482342	0	0	14646521	0	9970784
MNLNATLFAQMVVFLVLAWFTMK	n[42.0106]MNLNATLFAQMVVFLVLAWFTMK	-	F	1	23	23	2	N-term(42.0106)	sp|B4EEY5|ATPF_BURCJ	B4EEY5	ATPF_BURCJ	atpF	ATP synthase subunit b			0	0	0	2	0	0	0	1	0	0	0	0	0	0	0	0	0	0	0	33842.3	0	0	0	0	0	0	0	0	0	0	0	0	0	0
MNLNATLFAQMVVFLVLAWFTMKFVWPPLINALDER	n[42.0106]MNLNATLFAQMVVFLVLAWFTMKFVWPPLINALDER	-	S	1	36	36	3	N-term(42.0106)	sp|B4EEY5|ATPF_BURCJ	B4EEY5	ATPF_BURCJ	atpF	ATP synthase subunit b			0	2	2	3	1	2	0	1	0	2	0	2	0	100186	144617	0	0	94700.2	0	0	0	952364	0	0	0	100186	144617	0	0	94700.2	0	0	0	952364
MTPERPLPSAGDHAWIADLR	n[42.0106]MTPERPLPSAGDHAWIADLR	-	T	1	20	20	3	N-term(42.0106)	tr|B4EPX7|B4EPX7_BURCJ	B4EPX7	B4EPX7_BURCJ	BCAS0211	Putative pyridoxal-dependent decarboxylase			0	0	2	0	0	2	0	0	0	0	0	0	0	32068468	47705672	0	0	53959064	17297754	0	0	48182380	50441152	0	0	32068468	47705672	0	0	53959064	17297754	0	0	48182380
NDTLTVMQDTADIR	n[42.0106]NDTLTVMQDTADIR	M	W	2	15	14	2	N-term(42.0106)	tr|B4EPX9|B4EPX9_BURCJ	B4EPX9	B4EPX9_BURCJ	BCAS0213	Uncharacterized protein			0	0	4	3	0	4	0	2	1	0	1	0	11352118	12351828	25216344	12748051	62888680	46876504	51973840	47233412	6529632	0	10279517	13719457	11352118	12351828	25216344	12748051	62888680	46876504	51973840	47233412	6529632	0
NMPSAEFSTSEPLSPPDSDSIGGTVLMK	n[42.0106]NMPSAEFSTSEPLSPPDSDSIGGTVLMK	M	A	2	29	28	2	N-term(42.0106)	tr|B4E5N7|B4E5N7_BURCJ	B4E5N7	B4E5N7_BURCJ	ilvI	Acetolactate synthase			0	0	0	0	0	0	0	0	0	2	0	0	0	0	0	0	0	0	0	0	0	0	0	0	0	0	0	0	0	0	0	0	0	0
NRPDPDQLLDK	n[42.0106]NRPDPDQLLDK	M	L	2	12	11	2	N-term(42.0106)	tr|B4E5Q8|B4E5Q8_BURCJ	B4E5Q8	B4E5Q8_BURCJ	kdpD	Two-component regulatory system, sensor kinase protein			1	1	1	0	1	0	1	1	0	0	0	0	70882312	49735436	67820872	0	0	0	63208524	63908312	0	0	0	0	70882312	49735436	67820872	0	0	0	63208524	63908312	0	0
NSPQGPQHDAPRPPDPAISTK	n[42.0106]NSPQGPQHDAPRPPDPAISTK	M	S	2	22	21	3	N-term(42.0106)	tr|B4EE36|B4EE36_BURCJ	B4EE36	B4EE36_BURCJ	BCAL3315	Mammalian cell entry related membrane protein			0	0	0	0	0	0	0	0	0	2	0	1	0	0	0	0	0	0	0	0	0	66577148	0	7540551	0	0	0	0	0	0	0	0	0	66577148
NSPVTTTQETVFVVDDDEAVR	n[42.0106]NSPVTTTQETVFVVDDDEAVR	M	D	2	22	21	2	N-term(42.0106)	tr|B4EDU0|B4EDU0_BURCJ	B4EDU0	B4EDU0_BURCJ	BCAL2211	Two-component regulatory system, response regulator protein			0	0	0	0	0	0	0	0	0	0	0	1	0	0	0	0	0	0	0	0	0	0	0	0	0	0	0	0	0	0	0	0	0	0
NSPVTTTQETVFVVDDDEAVRDSLR	n[42.0106]NSPVTTTQETVFVVDDDEAVRDSLR	M	W	2	26	25	2	N-term(42.0106)	tr|B4EDU0|B4EDU0_BURCJ	B4EDU0	B4EDU0_BURCJ	BCAL2211	Two-component regulatory system, response regulator protein			2	4	4	0	2	0	0	0	2	1	3	2	28343722	0	0	26764758	36925260	12624701	38964836	41856300	29339216	33541634	43939480	34495040	28343722	0	0	26764758	36925260	12624701	38964836	41856300	29339216	33541634
SAIESVLHETR	n[42.0106]SAIESVLHETR	M	Q	2	12	11	2	N-term(42.0106)	tr|B4EEM3|B4EEM3_BURCJ	B4EEM3	B4EEM3_BURCJ	acoE	Acetyl-coenzyme A synthetase			0	0	0	0	0	2	0	2	1	0	1	1	59083388	0	27516870	0	36276780	61543852	64678900	51246952	51320976	54165356	69710048	64059436	59083388	0	27516870	0	36276780	61543852	64678900	51246952	51320976	54165356
SDALATHR	n[42.0106]SDALATHR	M	S	2	9	8	2	N-term(42.0106)	tr|B4EQB3|B4EQB3_BURCJ	B4EQB3	B4EQB3_BURCJ	BCAS0347	Putative binding-protein-dependent transport system component			2	2	2	3	1	2	3	2	2	3	0	2	1686585980	1600556540	1910319620	2147284860	1122183300	1299856000	1370330750	1309590530	1237526660	1485320830	1438010500	1625067390	1686585980	1600556540	1910319620	2147284860	1122183300	1299856000	1370330750	1309590530	1237526660	1485320830
SDITETAAGAAPAPAPR	n[42.0106]SDITETAAGAAPAPAPR	M	P	2	18	17	2	N-term(42.0106)	tr|B4EDH2|B4EDH2_BURCJ	B4EDH2	B4EDH2_BURCJ	mutL	DNA mismatch repair protein MutL			0	0	0	0	0	0	0	0	0	0	0	1	0	0	0	0	0	0	0	0	0	0	0	0	0	0	0	0	0	0	0	0	0	0
SDLQTSNPNTESFAALFEESLTR	n[42.0106]SDLQTSNPNTESFAALFEESLTR	M	Q	2	24	23	2	N-term(42.0106)	tr|B4EB40|B4EB40_BURCJ	B4EB40	B4EB40_BURCJ	rpsA	30S ribosomal protein S1			2	3	6	3	4	1	3	4	6	3	3	4	4641529	262771200	3.18133e+06	196203360	191093952	157508048	242275664	240057312	201448336	6.67197e+06	269359456	367865056	4641529	262771200	3.18133e+06	196203360	191093952	157508048	242275664	240057312	201448336	6.67197e+06
SDPQQNPGDAPEETFISHLVELR	n[42.0106]SDPQQNPGDAPEETFISHLVELR	M	D	2	24	23	2	N-term(42.0106)	tr|B4E648|B4E648_BURCJ	B4E648	B4E648_BURCJ	tatC	Sec-independent protein translocase protein TatC			1	2	0	0	0	2	0	0	0	2	0	0	0	0	0	0	0	0	0	0	0	0	0	0	0	0	0	0	0	0	0	0	0	0
SDVENQPFFNIQR	n[42.0106]SDVENQPFFNIQR	M	V	2	14	13	2	N-term(42.0106)	sp|B4EA67|SECB_BURCJ	B4EA67	SECB_BURCJ	secB	Protein-export protein SecB			2	1	1	0	2	0	0	2	1	1	2	3	69630440	89810352	29098628	60001196	58835532	0	0	70399624	50035572	156114048	82418584	187553216	69630440	89810352	29098628	60001196	58835532	0	0	70399624	50035572	156114048
SEIQTAHTHSAPLVGVLMGSSSDWDVMK	n[42.0106]SEIQTAHTHSAPLVGVLMGSSSDWDVMK	M	H	2	29	28	3	N-term(42.0106)	tr|B4EA21|B4EA21_BURCJ	B4EA21	B4EA21_BURCJ	purE	N5-carboxyaminoimidazole ribonucleotide mutase			2	2	3	3	1	2	0	0	2	0	1	0	31766020	41500560	37100236	35018128	37751212	35951284	47862392	39554744	49260752	56800072	51536676	68028560	31766020	41500560	37100236	35018128	37751212	35951284	47862392	39554744	49260752	56800072
SGGLPFPASR	n[42.0106]SGGLPFPASR	M	K	2	11	10	2	N-term(42.0106)	tr|B4E6C4|B4E6C4_BURCJ	B4E6C4	B4E6C4_BURCJ	BCAL2398	Putative lipoprotein			0	0	0	0	0	1	0	0	0	0	0	0	0	0	0	0	0	46974104	0	0	0	0	0	0	0	0	0	0	0	0	0	0	0	0
SGIHFGHDLFDEFAR	n[42.0106]SGIHFGHDLFDEFAR	M	V	2	16	15	3	N-term(42.0106)	tr|B4EEH1|B4EEH1_BURCJ	B4EEH1	B4EEH1_BURCJ	BCAL1234	Putative heat shock protein			1	2	1	0	1	1	0	1	0	0	0	0	63463048	64511800	50628328	52664064	13270091	17493096	14978628	22355064	0	0	0	0	63463048	64511800	50628328	52664064	13270091	17493096	14978628	22355064	0	0
SGVYANLR	n[42.0106]SGVYANLR	M	A	2	9	8	2	N-term(42.0106)	tr|B4EQI0|B4EQI0_BURCJ	B4EQI0	B4EQI0_BURCJ	pBCA042	Uncharacterized protein			0	0	1	0	0	0	0	0	0	0	0	0	0	0	2430169340	0	0	0	0	0	0	0	0	0	0	0	0	0	0	0	0	0	0	0
SLGLVGR	n[42.0106]SLGLVGR	M	K	2	8	7	2	N-term(42.0106)	sp|B4E5C0|RL3_BURCJ	B4E5C0	RL3_BURCJ	rplC	50S ribosomal protein L3			0	0	0	0	0	0	0	1	0	0	0	0	78839984	93027408	72391008	69354832	82311280	85248816	78008144	71377744	71071640	59764764	75586344	62392140	78839984	93027408	72391008	69354832	82311280	85248816	78008144	71377744	71071640	59764764
SSQQQSIPSYLHADDLGPWGNYLQQVDR	n[42.0106]SSQQQSIPSYLHADDLGPWGNYLQQVDR	M	V	2	29	28	2	N-term(42.0106)	tr|B4EEU7|B4EEU7_BURCJ	B4EEU7	B4EEU7_BURCJ	BCAL3359	Glutamate dehydrogenase			0	0	1	1	0	0	2	1	0	0	2	1	0	0	0	0	0	0	0	0	0	0	15586751	0	0	0	0	0	0	0	0	0	0	0
STEPSSKPVFPITDEVR	n[42.0106]STEPSSKPVFPITDEVR	M	H	2	18	17	2	N-term(42.0106)	tr|B4EET2|B4EET2_BURCJ	B4EET2	B4EET2_BURCJ	tyrZ	Tyrosine--tRNA ligase			2	1	1	2	2	2	1	2	1	2	2	2	163081536	166924432	176028720	175193216	232361968	225056320	202070576	217346000	184961712	221734528	239143904	229697936	163081536	166924432	176028720	175193216	232361968	225056320	202070576	217346000	184961712	221734528
STIAFHPSGVAHPR	n[42.0106]STIAFHPSGVAHPR	M	Q	2	15	14	3	N-term(42.0106)	tr|B4EPE6|B4EPE6_BURCJ	B4EPE6	B4EPE6_BURCJ	BCAS0758	Uncharacterized protein			0	0	0	0	0	0	0	1	0	0	0	0	54285056	44598668	57099200	39408080	45227000	53131004	67900672	64412672	18200492	61665024	55819928	46244792	54285056	44598668	57099200	39408080	45227000	53131004	67900672	64412672	18200492	61665024
STLSAPAPVASPLR	n[42.0106]STLSAPAPVASPLR	M	L	2	15	14	2	N-term(42.0106)	tr|B4EPY3|B4EPY3_BURCJ	B4EPY3	B4EPY3_BURCJ	BCAS0217	Uncharacterized protein			0	0	0	1	0	0	0	1	0	2	0	0	60979232	83449608	75890896	57905608	67255600	65697060	33244508	68233536	23944124	74804528	55639520	62551264	60979232	83449608	75890896	57905608	67255600	65697060	33244508	68233536	23944124	74804528
STPITLPQGMTITGEIKPGYEAILTPDALALVAALHR	n[42.0106]STPITLPQGMTITGEIKPGYEAILTPDALALVAALHR	M	T	2	38	37	3	N-term(42.0106)	tr|B4ECR3|B4ECR3_BURCJ	B4ECR3	B4ECR3_BURCJ	aceB	Malate synthase			2	1	0	0	1	0	0	0	0	0	0	0	0	0	0	0	0	0	0	0	0	0	0	0	0	0	0	0	0	0	0	0	0	0
STTDTLSGQTVAADAEILLAQPR	n[42.0106]STTDTLSGQTVAADAEILLAQPR	M	G	2	24	23	2	N-term(42.0106)	tr|B4E8Y4|B4E8Y4_BURCJ	B4E8Y4	B4E8Y4_BURCJ	ispH	4-hydroxy-3-methylbut-2-enyl diphosphate reductase			0	0	0	0	0	0	0	0	2	0	1	1	0	0	0	0	0	0	5.4777e+06	5.27132e+06	5939039	0	8985217	0	0	0	0	0	0	0	5.4777e+06	5.27132e+06	5939039	0
STTLEQSAFAPPTGADSR	n[42.0106]STTLEQSAFAPPTGADSR	M	M	2	19	18	2	N-term(42.0106)	tr|B4E8V5|B4E8V5_BURCJ	B4E8V5	B4E8V5_BURCJ	cysD1	Sulfate adenylyltransferase			0	0	0	0	0	0	0	0	0	2	0	0	0	0	0	0	0	0	0	0	0	0	0	0	0	0	0	0	0	0	0	0	0	0
SYHDEQESIESLK	n[42.0106]SYHDEQESIESLK	M	A	2	14	13	2	N-term(42.0106)	tr|B4EAW7|B4EAW7_BURCJ	B4EAW7	B4EAW7_BURCJ	BCAL1882	Putative membrane protein			0	0	0	0	0	0	0	0	0	1	0	0	0	0	0	0	0	0	0	0	0	21586124	0	0	0	0	0	0	0	0	0	0	0	0
TDTLQEEHAAADHAMR	n[42.0106]TDTLQEEHAAADHAMR	M	N	2	17	16	3	N-term(42.0106)	tr|B4EI36|B4EI36_BURCJ	B4EI36	B4EI36_BURCJ	BCAM2417	Uncharacterized protein			0	1	2	2	2	1	0	0	2	0	2	0	35509316	36526748	33984296	33972736	56487136	59711328	56839856	59174320	61950972	56106248	76460168	47765972	35509316	36526748	33984296	33972736	56487136	59711328	56839856	59174320	61950972	56106248
GGVPDDIPSVTLAGAPLAIGQLLK	GGVPDDIPS[668.2276]VTLAGAPLAIGQLLK	K	Q	335	358	24	2	9S(668.2276)	tr|B4EET2|B4EET2_BURCJ	B4EET2	B4EET2_BURCJ	tyrZ	Tyrosine--tRNA ligase			0	0	0	0	0	0	0	0	1	0	0	0	0	0	0	0	0	0	0	0	0	0	0	0	0	0	0	0	0	0	0	0	0	0
IGAIGDLVSFSFHANK	IGAIGDLVS[668.2276]FSFHANK	R	N	172	187	16	2	9S(668.2276)	tr|B4EB17|B4EB17_BURCJ	B4EB17	B4EB17_BURCJ	arnB	Putative UDP-4-amino-4-deoxy-l-arabinose--oxoglutarate aminotransferas			0	1	0	0	0	0	0	0	0	0	0	0	0	0	0	0	0	0	0	0	0	0	0	0	0	0	0	0	0	0	0	0	0	0
QPLPVTVLSGFLGAGK	QPLPVTVLS[668.2276]GFLGAGK	K	T	3	18	16	3	9S(668.2276)	tr|B4E7A3|B4E7A3_BURCJ	B4E7A3	B4E7A3_BURCJ	BCAL3529	Putative cobalamin synthesis protein/P47K			0	0	0	0	0	0	0	1	0	0	0	0	0	0	0	0	0	0	0	112651096	0	0	0	0	0	0	0	0	0	0	0	0	0	0
TDVNTHVDSR	TDVNTHVDS[668.2276]R	R	R	71	80	10	3	9S(668.2276)	tr|B4EN19|B4EN19_BURCJ	B4EN19	B4EN19_BURCJ	amn	AMP nucleosidase			0	0	0	0	0	0	0	1	0	0	0	0	0	0	0	0	0	0	0	0	0	0	0	0	0	0	0	0	0	0	0	0	0	0
TGNPAAAASPDR	TGNPAAAAS[668.2276]PDR	R	F	9	20	12	2	9S(668.2276)	sp|B4ECT0|PYRB_BURCJ	B4ECT0	PYRB_BURCJ	pyrB	Aspartate carbamoyltransferase			0	0	0	0	0	0	0	0	0	0	0	1	0	0	0	0	0	0	0	0	0	0	0	0	0	0	0	0	0	0	0	0	0	0
VLGANVGDSKHGVFTDR	VLGANVGDS[668.2276]KHGVFTDR	R	P	620	636	17	2	9S(668.2276)	sp|B4EE21|KATG1_BURCJ	B4EE21	KATG1_BURCJ	katG1	Catalase-peroxidase 1			0	0	0	0	0	1	0	0	0	0	0	0	0	0	0	0	0	0	0	0	0	0	0	0	0	0	0	0	0	0	0	0	0	0
AAPADAASSVAAGEPR	AAPADAASS[568.2115]VAAGEPR	K	W	519	534	16	2	9S(568.2115)	tr|B4E8C3|B4E8C3_BURCJ	B4E8C3	B4E8C3_BURCJ	BCAL2629	Putative bifunctional protein (Uroporphyrin-III C-methyltransferase and uroporphyrinogen-III synthase transmembrane protein)			0	0	0	0	0	0	0	0	1	0	0	1	0	0	0	0	0	0	0	0	244502384	0	0	291629760	0	0	0	0	0	0	0	0	244502384	0
AIDAPIPASADTAGK	AIDAPIPAS[568.2115]ADTAGK	K	G	93	107	15	2	9S(568.2115)	tr|B4E6J9|B4E6J9_BURCJ	B4E6J9	B4E6J9_BURCJ	ftsL	Cell division protein FtsL			0	0	0	0	0	0	0	0	3	4	6	3	0	0	0	0	0	0	0	0	10303644	18530972	0	10629606	0	0	0	0	0	0	0	0	10303644	18530972
AIGAVRAASAARAG	AIGAVRAAS[568.2115]AARAG	R	-	774	787	14	2	9S(568.2115)	tr|B4ECW3|B4ECW3_BURCJ	B4ECW3	B4ECW3_BURCJ	xdhB	Putative xanthine dehydrogenase large subunit			0	0	0	0	0	0	0	0	0	0	0	1	0	0	0	0	0	0	0	0	0	0	0	0	0	0	0	0	0	0	0	0	0	0
ENAAHSASSADAQYQQAIAALDAAK	ENAAHSASS[568.2115]ADAQYQQAIAALDAAK	R	L	123	147	25	3	9S(568.2115)	tr|B4E719|B4E719_BURCJ	B4E719	B4E719_BURCJ	BCAL1453	Putative fusaric acid resistance transport protein			0	0	0	0	0	0	0	0	0	0	0	2	0	0	0	0	0	0	0	0	0	0	0	142183424	0	0	0	0	0	0	0	0	0	0
LSKPAATTSATTSTTTSAGTASTSTTATAGTTTAAPAPTASAPEAAAK	LSKPAATTS[568.2115]ATTSTTTSAGTASTSTTATAGTTTAAPAPTASAPEAAAK	K	P	112	159	48	3	9S(568.2115)	tr|B4EB03|B4EB03_BURCJ	B4EB03	B4EB03_BURCJ	BCAL1917	Putative exported protein			0	0	0	0	0	0	0	0	0	1	0	0	0	0	0	0	0	0	0	0	0	61510136	0	54480920	0	0	0	0	0	0	0	0	0	61510136
MDMTDIVASRESGR	MDMTDIVAS[568.2115]RESGR	-	R	1	14	14	2	9S(568.2115)	tr|B4EN79|B4EN79_BURCJ	B4EN79	B4EN79_BURCJ	BCAM2036	AraC family regulatory protein			0	0	0	0	0	0	0	1	0	0	1	0	0	0	0	0	0	0	0	0	0	0	0	0	0	0	0	0	0	0	0	0	0	0
SLGKQVRFSIVGEGTQVDR	SLGKQVRFS[568.2115]IVGEGTQVDR	R	D	321	339	19	3	9S(568.2115)	tr|B4EMM7|B4EMM7_BURCJ	B4EMM7	B4EMM7_BURCJ	BCAM0825	Putative chemotaxis-related two component response regulator/histidine kinase			1	0	0	0	0	0	0	1	0	0	0	0	0	0	0	0	0	0	0	0	0	0	0	0	0	0	0	0	0	0	0	0	0	0
TGGVGGLLSR	TGGVGGLLS[568.2115]R	R	S	133	142	10	2	9S(568.2115)	tr|B4ECZ7|B4ECZ7_BURCJ	B4ECZ7	B4ECZ7_BURCJ	BCAL1061	Putative arginine N-succinyltransferase, beta chain			0	1	0	0	0	0	0	0	0	0	0	0	0	0	0	0	0	0	0	0	0	0	0	0	0	0	0	0	0	0	0	0	0	0
VGADGQPVSGGK	VGADGQPVS[568.2115]GGK	K	P	59	70	12	2	9S(568.2115)	tr|B4EI14|B4EI14_BURCJ	B4EI14	B4EI14_BURCJ	BCAM2397	Putative L-fuculose phosphate aldolase			0	0	0	1	0	0	0	0	0	0	0	0	0	0	0	0	0	0	0	0	0	0	0	0	0	0	0	0	0	0	0	0	0	0
AADSLDYISLPATVETEIR	AADSLDYIS[203.0794]LPATVETEIR	K	K	308	326	19	3	9S(203.0794)	tr|B4E5F7|B4E5F7_BURCJ	B4E5F7	B4E5F7_BURCJ	pstS	Phosphate-binding protein PstS			0	0	0	1	1	0	0	0	0	0	0	0	0	0	0	0	0	0	0	0	0	0	0	0	0	0	0	0	0	0	0	0	0	0
ALEEGGIASAALNAANEVAVEAFLER	ALEEGGIAS[203.0794]AALNAANEVAVEAFLER	K	R	317	342	26	2	9S(203.0794)	sp|B4ECM5|DXR_BURCJ	B4ECM5	DXR_BURCJ	dxr	1-deoxy-D-xylulose 5-phosphate reductoisomerase			0	0	0	0	0	0	0	0	0	0	0	1	0	0	7.65221e+06	0	0	14840629	29050602	24963866	34680084	0	0	45843688	0	0	7.65221e+06	0	0	14840629	29050602	24963866	34680084	0
ALVDAAQTSYDAALTAYR	ALVDAAQTS[203.0794]YDAALTAYR	K	N	449	466	18	2	9S(203.0794)	tr|B4EMC8|B4EMC8_BURCJ	B4EMC8	B4EMC8_BURCJ	BCAM1866	Protein CyaE			0	0	0	0	0	0	0	1	0	0	0	0	0	0	0	0	0	0	0	0	0	0	0	0	0	0	0	0	0	0	0	0	0	0
DALATLLASRGLK	DALATLLAS[203.0794]RGLK	R	Q	79	91	13	3	9S(203.0794)	tr|B4EN25|B4EN25_BURCJ	B4EN25	B4EN25_BURCJ	BCAM0907	Sulfurtransferase			1	1	2	0	2	1	2	1	2	0	2	1	0	0	0	0	0	0	0	0	0	0	0	0	0	0	0	0	0	0	0	0	0	0
MQLNPSEISELIK	MQLNPSEIS[203.0794]ELIK	-	S	1	13	13	2	9S(203.0794)	sp|B4EEY7|ATPA_BURCJ	B4EEY7	ATPA_BURCJ	atpA	ATP synthase subunit alpha			0	1	0	0	0	0	0	0	0	0	0	0	0	0	0	0	0	0	0	0	0	0	0	0	0	0	0	0	0	0	0	0	0	0
NLLEVADLSSDMAR	NLLEVADLS[203.0794]SDMAR	R	L	236	249	14	2	9S(203.0794)	sp|B4EDZ7|HRCA_BURCJ	B4EDZ7	HRCA_BURCJ	hrcA	Heat-inducible transcription repressor HrcA			0	0	0	0	0	0	0	0	0	1	0	0	0	0	0	0	0	0	0	0	0	0	0	0	0	0	0	0	0	0	0	0	0	0
PGFGAIAESMGGLR	PGFGAIAES[203.0794]MGGLR	R	H	142	155	14	2	9S(203.0794)	tr|B4EAY1|B4EAY1_BURCJ	B4EAY1	B4EAY1_BURCJ	BCAL1896	Putative transferase			0	0	0	0	0	0	0	0	0	0	1	0	0	0	0	0	0	0	0	0	0	0	0	0	0	0	0	0	0	0	0	0	0	0
PVGDAPVESASR	PVGDAPVES[203.0794]ASR	K	S	537	548	12	2	9S(203.0794)	tr|B4E7M5|B4E7M5_BURCJ	B4E7M5	B4E7M5_BURCJ	BCAL1522	Putative exported heme utilisation related protein			0	0	0	0	1	0	0	0	0	0	0	0	0	998518980	1013649020	1039086020	960507970	0	990454660	0	0	571700860	0	786873150	0	998518980	1013649020	1039086020	960507970	0	990454660	0	0	571700860
QSPHAVAYSK	QSPHAVAYS[203.0794]K	R	E	199	208	10	2	9S(203.0794)	tr|B4EGC4|B4EGC4_BURCJ	B4EGC4	B4EGC4_BURCJ	BCAM2192	Enoyl-CoA hydratase/isomerase family protein			0	1	0	0	0	0	0	0	0	0	0	0	0	190159216	0	0	0	0	0	0	0	0	0	0	0	0	0	0	0	0	0	0	0	0
VAIEAGVTSFWHK	VAIEAGVTS[203.0794]FWHK	R	Y	635	647	13	2	9S(203.0794)	tr|B4EEX7|B4EEX7_BURCJ	B4EEX7	B4EEX7_BURCJ	tktA	Transketolase 1			0	0	0	0	0	0	0	0	0	1	0	0	0	0	0	0	0	0	0	0	0	488189920	0	379181216	0	0	0	0	0	0	0	0	0	488189920
VGADGQPVSGGK	VGADGQPVS[203.0794]GGK	K	P	59	70	12	2	9S(203.0794)	tr|B4EI14|B4EI14_BURCJ	B4EI14	B4EI14_BURCJ	BCAM2397	Putative L-fuculose phosphate aldolase			0	0	0	0	0	0	0	0	1	0	0	0	0	0	0	0	0	0	0	0	15843485	0	0	0	0	0	0	0	0	0	0	0	0	0
VGALSIITSSK	VGALSIITS[203.0794]SK	R	E	257	267	11	2	9S(203.0794)	tr|B4EEP2|B4EEP2_BURCJ	B4EEP2	B4EEP2_BURCJ	tyrB	Aminotransferase			1	0	0	1	0	0	0	0	0	0	0	0	0	0	0	0	0	0	0	0	0	0	0	0	0	0	0	0	0	0	0	0	0	0
YAAPAADASSGAGEPAGAGAAEQR	YAAPAADAS[203.0794]SGAGEPAGAGAAEQR	R	G	69	92	24	2	9S(203.0794)	tr|B4EEB2|B4EEB2_BURCJ	B4EEB2	B4EEB2_BURCJ	BCAL0187	Uncharacterized protein			0	0	0	0	0	0	0	1	0	0	0	0	0	0	0	0	0	0	0	34210304	0	0	0	0	0	0	0	0	0	0	0	0	0	0
YPDLGEKPSLELSAK	YPDLGEKPS[203.0794]LELSAK	R	V	273	287	15	2	9S(203.0794)	tr|B4E6V9|B4E6V9_BURCJ	B4E6V9	B4E6V9_BURCJ	BCAL0386	Putative exported metallo-beta-lactamase superfamily protein			1	2	1	1	0	2	2	0	2	1	2	2	287814656	260696064	315176096	295492288	312224992	311997536	335608896	259008384	311713760	330932704	266905408	305337632	287814656	260696064	315176096	295492288	312224992	311997536	335608896	259008384	311713760	330932704
AAGAEIVGMEDLAEQIK	AAGAEIVGM[15.9949]EDLAEQIK	R	A	89	105	17	2	9M(15.9949)	sp|B4E5A9|RL1_BURCJ	B4E5A9	RL1_BURCJ	rplA	50S ribosomal protein L1			5	3	3	4	4	3	4	4	3	5	5	5	349854752	376691264	393623104	362237824	356029568	345908064	358100576	360356160	292512000	464354176	274775488	336260928	349854752	376691264	393623104	362237824	356029568	345908064	358100576	360356160	292512000	464354176
AAGQNAPAMQPILEINPEHALVK	AAGQNAPAM[15.9949]QPILEINPEHALVK	K	Q	563	585	23	3	9M(15.9949)	tr|B4E6G8|B4E6G8_BURCJ	B4E6G8	B4E6G8_BURCJ	htpG	Chaperone protein HtpG			3	3	0	5	2	3	4	2	2	1	2	2	255492080	251503808	235096640	238347232	203575824	242543632	166225184	192302272	173365712	314344992	203576576	212377184	255492080	251503808	235096640	238347232	203575824	242543632	166225184	192302272	173365712	314344992
AEIAQAMNMALFEGLLER	AEIAQAMNM[15.9949]ALFEGLLER	R	S	43	60	18	2	9M(15.9949)	tr|B4EK05|B4EK05_BURCJ	B4EK05	B4EK05_BURCJ	BCAM0502	Uncharacterized protein			0	0	0	1	0	0	0	0	0	0	0	0	0	0	0	0	0	0	0	0	0	0	0	0	0	0	0	0	0	0	0	0	0	0
AETGPSPMMK	AETGPSPMM[15.9949]K	K	E	95	104	10	2	9M(15.9949)	sp|B4EBH3|RS6_BURCJ	B4EBH3	RS6_BURCJ	rpsF	30S ribosomal protein S6			1	1	2	0	1	0	0	2	0	1	1	1	54885508	37193068	46686468	31258030	43970796	47894092	44654784	41065144	39436200	84406696	41832124	52471016	54885508	37193068	46686468	31258030	43970796	47894092	44654784	41065144	39436200	84406696
AFGNPQVYMEK	AFGNPQVYM[15.9949]EK	R	F	192	202	11	2	9M(15.9949)	tr|B4E5V1|B4E5V1_BURCJ	B4E5V1	B4E5V1_BURCJ	accC	Biotin carboxylase			2	3	1	2	2	2	2	1	1	2	2	1	42849620	37182476	33990484	34627184	42297956	45342688	43282812	42739664	45930888	38552152	52435280	47652644	42849620	37182476	33990484	34627184	42297956	45342688	43282812	42739664	45930888	38552152
AGDPVAEVMK	AGDPVAEVM[15.9949]K	R	L	220	229	10	2	9M(15.9949)	tr|B4EIB1|B4EIB1_BURCJ	B4EIB1	B4EIB1_BURCJ	BCAM0299	Putative zinc-binding alcoholdehydrogenase			1	1	1	2	2	1	1	2	1	2	2	2	87240160	83657840	79061640	76694360	76289480	96513968	75319840	84948488	87576888	141647088	68423248	101689936	87240160	83657840	79061640	76694360	76289480	96513968	75319840	84948488	87576888	141647088
AGEIGSSTMPHK	AGEIGSSTM[15.9949]PHK	K	V	296	307	12	2,3	9M(15.9949)	tr|B4EEU9|B4EEU9_BURCJ	B4EEU9	B4EEU9_BURCJ	purB	Adenylosuccinate lyase			3	2	4	3	1	3	2	3	3	0	2	2	15660754	8471962	20796064	30574524	23038368	15715175	25616328	26508988	13045709	29212850	18235582	50151496	10153948	9509769	12187993	17571358	14415350	17640270	14876663	17155104	8496651	32791396
AGVAIVFAMTDPEAGK	AGVAIVFAM[15.9949]TDPEAGK	R	R	163	178	16	2	9M(15.9949)	tr|B4EGC8|B4EGC8_BURCJ	B4EGC8	B4EGC8_BURCJ	BCAM2196	Putative acyl-CoA dehydrogenase			0	0	0	0	0	0	0	0	0	0	1	0	0	0	0	0	0	0	0	0	0	0	0	0	0	0	0	0	0	0	0	0	0	0
AIDELLPTMPRQDVIR	AIDELLPTM[15.9949]PRQDVIR	K	A	292	307	16	2	9M(15.9949)	tr|B4E635|B4E635_BURCJ	B4E635	B4E635_BURCJ	hisD	Histidinol dehydrogenase			0	0	0	0	0	0	0	0	0	0	0	1	0	0	0	0	0	0	0	0	0	0	0	73550816	0	0	0	0	0	0	0	0	0	0
AKPVLLEPMMAVEVETPEEFMGNVMGDLSSR	AKPVLLEPM[15.9949]MAVEVETPEEFMGNVMGDLSSR	K	R	605	635	31	3	9M(15.9949)	tr|B4E912|B4E912_BURCJ	B4E912	B4E912_BURCJ	fusA	Elongation factor G			0	1	0	0	0	0	0	0	0	0	0	0	0	0	0	0	0	0	0	0	0	0	0	0	0	0	0	0	0	0	0	0	0	0
ALAMHPDVMLFDEPTSALDPELVGEVLK	ALAMHPDVM[15.9949]LFDEPTSALDPELVGEVLK	R	V	168	195	28	3	9M(15.9949)	tr|B4E8A6|B4E8A6_BURCJ	B4E8A6	B4E8A6_BURCJ	hisP	Histidine ABC transporter ATP-binding protein		tr|B4ECZ3|B4ECZ3_BURCJ	0	0	0	1	0	0	0	0	0	0	0	0	0	0	0	0	0	0	0	0	0	0	0	0	0	0	0	0	0	0	0	0	0	0
ALGFNAPLMSGEMVK	ALGFNAPLM[15.9949]SGEMVK	K	T	242	256	15	2	9M(15.9949)	tr|B4EF03|B4EF03_BURCJ	B4EF03	B4EF03_BURCJ	BCAL0043	Putative extracellular ligand-binding protein			0	0	0	1	1	2	2	1	1	2	1	0	84996672	59052076	80750688	66056196	84747088	54694884	96561280	127746776	93476984	167411008	100590160	83617288	84996672	59052076	80750688	66056196	84747088	54694884	96561280	127746776	93476984	167411008
ALGIDMMSMSAHK	ALGIDMMSM[15.9949]SAHK	R	V	196	208	13	2	9M(15.9949)	tr|B4EJW1|B4EJW1_BURCJ	B4EJW1	B4EJW1_BURCJ	BCAM0459	Cysteine desulfurase			0	0	0	0	0	0	0	0	0	0	0	1	0	0	0	0	0	0	0	0	0	0	0	0	0	0	0	0	0	0	0	0	0	0
ALGIDMMSMSAHKVYGPK	ALGIDMMSM[15.9949]SAHKVYGPK	R	G	196	213	18	3	9M(15.9949)	tr|B4EJW1|B4EJW1_BURCJ	B4EJW1	B4EJW1_BURCJ	BCAM0459	Cysteine desulfurase			0	0	0	1	0	0	0	0	0	0	0	0	0	0	0	305825600	0	0	0	0	0	0	0	0	0	0	0	0	0	0	0	0	0	0
ANPVVLEPMMAVEVETPEDYMGNVMGDLSGR	ANPVVLEPM[15.9949]MAVEVETPEDYMGNVMGDLSGR	K	R	603	633	31	2	9M(15.9949)	tr|B4E5B7|B4E5B7_BURCJ	B4E5B7	B4E5B7_BURCJ	fusA	Elongation factor G			2	0	0	2	0	0	0	1	0	3	0	1	0	0	0	0	0	0	0	0	0	0	0	0	0	0	0	0	0	0	0	0	0	0
AQSELATAMAQLEAIQR	AQSELATAM[15.9949]AQLEAIQR	K	L	117	133	17	2	9M(15.9949)	sp|B4EEZ0|ATPE_BURCJ	B4EEZ0	ATPE_BURCJ	atpC	ATP synthase epsilon chain			2	4	3	4	3	2	3	3	2	5	2	4	94964624	123980376	112421888	107376856	112247040	93220008	103093488	118623992	120865048	182605424	98161152	125565024	94964624	123980376	112421888	107376856	112247040	93220008	103093488	118623992	120865048	182605424
DALASLAAMR	DALASLAAM[15.9949]R	R	Y	75	84	10	2	9M(15.9949)	tr|B4EA87|B4EA87_BURCJ	B4EA87	B4EA87_BURCJ	BCAL0762	Putative methyl-accepting chemotaxis protein			0	1	0	0	0	0	0	0	0	0	0	0	0	0	0	0	0	0	0	0	0	0	0	0	0	0	0	0	0	0	0	0	0	0
DDLQSTIAMLR	DDLQSTIAM[15.9949]LR	R	K	136	146	11	2	9M(15.9949)	sp|B4E9G8|Y2707_BURCJ	B4E9G8	Y2707_BURCJ	BceJ2315_27070	UPF0234 protein BceJ2315_27070			2	1	0	1	2	2	1	2	1	2	2	2	14870448	14084566	35386828	41062428	39461124	35275176	39803628	50686908	32158918	71927584	26062740	46830200	14870448	14084566	35386828	41062428	39461124	35275176	39803628	50686908	32158918	71927584
DGAAGLLEMK	DGAAGLLEM[15.9949]K	R	R	298	307	10	2	9M(15.9949)	tr|B4EE59|B4EE59_BURCJ	B4EE59	B4EE59_BURCJ	cheB	Chemotaxis response regulator protein-glutamate methylesterase			1	1	0	1	1	1	0	0	1	0	0	0	27217370	18705186	17150826	22135110	13496475	8754341	12283242	12688241	32393012	15887090	9641832	17241592	27217370	18705186	17150826	22135110	13496475	8754341	12283242	12688241	32393012	15887090
DGRPHIVDMIK	DGRPHIVDM[15.9949]IK	K	N	1006	1016	11	3	9M(15.9949)	tr|B4EEJ9|B4EEJ9_BURCJ	B4EEJ9	B4EEJ9_BURCJ	carB	Carbamoyl-phosphate synthase large chain			1	1	0	1	1	1	0	0	0	0	1	0	51728648	43180232	48784264	28756632	46489296	37514800	0	0	0	56642632	21722242	0	51728648	43180232	48784264	28756632	46489296	37514800	0	0	0	56642632
DQFDAVTSMNADEWREELK	DQFDAVTSM[15.9949]NADEWREELK	R	L	568	586	19	2,3	9M(15.9949)	tr|B4EK44|B4EK44_BURCJ	B4EK44	B4EK44_BURCJ	pckG	Phosphoenolpyruvate carboxykinase [GTP]			1	0	1	0	0	0	1	1	0	0	0	0	0	0	0	0	0	0	7.70077e+06	0	0	0	0	0	0	0	0	0	0	0	0	0	0	0
DQGWLAEHMLILGVTSPAGK	DQGWLAEHM[15.9949]LILGVTSPAGK	R	K	244	263	20	3	9M(15.9949)	tr|B4EK44|B4EK44_BURCJ	B4EK44	B4EK44_BURCJ	pckG	Phosphoenolpyruvate carboxykinase [GTP]			2	2	0	2	2	1	2	2	1	0	2	0	102604592	109014424	111251768	107452856	118849656	113342216	114424488	113188824	87068280	87926064	61189128	93076000	102604592	109014424	111251768	107452856	118849656	113342216	114424488	113188824	87068280	87926064
DVAMHIAAMKPVALSSADVPAELIETER	DVAMHIAAM[15.9949]KPVALSSADVPAELIETER	K	R	175	202	28	3,4	9M(15.9949)	sp|B4ECN0|EFTS_BURCJ	B4ECN0	EFTS_BURCJ	tsf	Elongation factor Ts			2	0	2	2	0	1	4	2	5	1	3	3	113006040	133283128	44851652	130379376	84038280	255272848	248309904	120663416	286412864	389965952	169281888	317578368	109159800	133283128	44851652	108814616	84038280	206097472	224285408	120663416	269707680	353085088
DWLSEAAFMR	DWLSEAAFM[15.9949]R	R	H	31	40	10	2	9M(15.9949)	tr|B4EEU9|B4EEU9_BURCJ	B4EEU9	B4EEU9_BURCJ	purB	Adenylosuccinate lyase			1	2	0	1	0	1	2	0	0	1	0	0	0	8223203	5554976	0	5129078	12365031	0	0	14486858	20576498	6947387	17333080	0	8223203	5554976	0	5129078	12365031	0	0	14486858	20576498
DYAGVDEGMTGVSTR	DYAGVDEGM[15.9949]TGVSTR	R	F	404	418	15	2	9M(15.9949)	tr|B4E8T6|B4E8T6_BURCJ	B4E8T6	B4E8T6_BURCJ	BCAL1663	PrkA family serine protein kinase			3	2	2	1	3	2	4	5	4	1	2	2	62444320	44587568	43954376	43129204	86020176	75732184	77635152	81596816	80752080	85211896	74335688	64355472	62444320	44587568	43954376	43129204	86020176	75732184	77635152	81596816	80752080	85211896
EALSGLSPMEFVDER	EALSGLSPM[15.9949]EFVDER	R	F	600	614	15	2	9M(15.9949)	tr|B4EAG9|B4EAG9_BURCJ	B4EAG9	B4EAG9_BURCJ	tex	Putative transcription accessory protein			2	0	0	2	0	0	1	0	0	0	1	1	20264668	16537289	19972134	19320346	18858876	11545108	18389452	23499078	11992449	0	17831768	20171148	20264668	16537289	19972134	19320346	18858876	11545108	18389452	23499078	11992449	0
EANALSGTMR	EANALSGTM[15.9949]R	R	A	59	68	10	2	9M(15.9949)	sp|B4E5D5|RL6_BURCJ	B4E5D5	RL6_BURCJ	rplF	50S ribosomal protein L6			2	2	1	1	2	2	2	3	3	5	5	2	76436416	124654864	50791500	18072566	98164368	73215384	57521876	113212632	97529536	514874560	92897928	280139328	76436416	124654864	50791500	18072566	98164368	73215384	57521876	113212632	97529536	514874560
EAVLSLVAMK	EAVLSLVAM[15.9949]K	R	D	403	412	10	2	9M(15.9949)	tr|B4E7M0|B4E7M0_BURCJ	B4E7M0	B4E7M0_BURCJ	sucB	Dihydrolipoyllysine-residue succinyltransferase component of 2-oxoglutarate dehydrogenase complex			4	3	3	6	4	2	5	5	5	2	2	2	126136224	124849904	99548032	109984912	120262648	119992856	118243856	138054960	124441480	143438272	111635336	154039888	126136224	124849904	99548032	109984912	120262648	119992856	118243856	138054960	124441480	143438272
EDAPMPGGMPGGMGGMGMDM	EDAPMPGGM[15.9949]PGGMGGMGMDM	K	-	527	546	20	2	9M(15.9949)	tr|B4ECT7|B4ECT7_BURCJ	B4ECT7	B4ECT7_BURCJ	groL	60 kDa chaperonin			0	0	0	0	0	0	0	0	0	1	0	0	0	0	0	0	0	0	0	0	0	35047972	0	0	0	0	0	0	0	0	0	0	0	0
EDIGSYLGMTLETVSR	EDIGSYLGM[15.9949]TLETVSR	R	T	204	219	16	2	9M(15.9949)	tr|B4EG35|B4EG35_BURCJ	B4EG35	B4EG35_BURCJ	BCAM0049	CRP family regulatory protein			1	1	0	0	0	0	0	1	0	2	2	0	6584310	46786992	60626256	40447084	0	20278072	38511188	6.05466e+06	48323856	57990776	3.92855e+06	0	6584310	46786992	60626256	40447084	0	20278072	38511188	6.05466e+06	48323856	57990776
EGAAVEDFMR	EGAAVEDFM[15.9949]R	K	P	162	171	10	2	9M(15.9949)	tr|B4EB36|B4EB36_BURCJ	B4EB36	B4EB36_BURCJ	udg	Putative UDP-glucose dehydrogenase			0	0	0	1	0	0	1	1	0	0	0	0	32048790	0	0	11925264	0	47410996	0	0	69899256	83100944	33694860	0	32048790	0	0	11925264	0	47410996	0	0	69899256	83100944
EGNDFYHEMK	EGNDFYHEM[15.9949]K	R	D	189	198	10	2,3	9M(15.9949)	sp|B4EEY9|ATPB_BURCJ	B4EEY9	ATPB_BURCJ	atpD	ATP synthase subunit beta			1	2	2	1	2	3	2	2	2	5	2	2	83820320	65990348	75301744	53166208	31607596	66839904	76149824	23867362	99714608	257845648	53363812	78481408	51218440	40886232	45984928	32730724	33601876	41420328	47146188	25373274	61654360	139395088
ELNIAETEMPGLVQIR	ELNIAETEM[15.9949]PGLVQIR	K	D	27	42	16	2	9M(15.9949)	tr|B4EE70|B4EE70_BURCJ	B4EE70	B4EE70_BURCJ	ahcY	Adenosylhomocysteinase			0	0	0	0	0	0	0	0	2	0	0	0	0	0	0	0	0	0	0	0	306354368	0	0	0	0	0	0	0	0	0	0	0	0	0
ELNIAETEMPGLVQIRDEYK	ELNIAETEM[15.9949]PGLVQIRDEYK	K	A	27	46	20	3	9M(15.9949)	tr|B4EE70|B4EE70_BURCJ	B4EE70	B4EE70_BURCJ	ahcY	Adenosylhomocysteinase			5	5	3	5	4	3	2	2	2	2	3	5	142872624	127547496	137482048	140330160	156319952	144709136	146558320	140185968	93176848	103838816	144866208	147506016	142872624	127547496	137482048	140330160	156319952	144709136	146558320	140185968	93176848	103838816
EQYDLAQSMTR	EQYDLAQSM[15.9949]TR	R	G	50	60	11	2	9M(15.9949)	tr|B4E5I4|B4E5I4_BURCJ	B4E5I4	B4E5I4_BURCJ	BCAL1299	Uncharacterized protein			0	1	0	0	1	0	2	1	0	2	2	2	38102000	37966256	0	0	32339828	0	65867428	25595344	0	94705656	31558224	75832768	38102000	37966256	0	0	32339828	0	65867428	25595344	0	94705656
EVKEQEVYMGEIPLMTPTGSFVINGTER	EVKEQEVYM[15.9949]GEIPLMTPTGSFVINGTER	K	V	121	148	28	3	9M(15.9949)	sp|B4E5B2|RPOB_BURCJ	B4E5B2	RPOB_BURCJ	rpoB	DNA-directed RNA polymerase subunit beta			0	0	1	0	0	0	0	0	0	0	0	0	0	0	0	0	0	0	0	0	0	0	0	0	0	0	0	0	0	0	0	0	0	0
EYANQILGMQLVTHQTGPEGQK	EYANQILGM[15.9949]QLVTHQTGPEGQK	R	V	71	92	22	2,3	9M(15.9949)	sp|B4EBY6|SUCC_BURCJ	B4EBY6	SUCC_BURCJ	sucC	Succinate--CoA ligase [ADP-forming] subunit beta			3	4	3	3	4	4	4	3	4	2	4	5	283393312	279008992	281318624	259112912	299294784	263994080	291323424	246570112	246665360	384315680	282629440	334133280	283393312	279008992	281318624	259112912	299294784	263994080	291323424	246570112	246665360	384315680
FDFAHNAPMTDDEIR	FDFAHNAPM[15.9949]TDDEIR	R	R	596	610	15	3	9M(15.9949)	tr|B4E6Y2|B4E6Y2_BURCJ	B4E6Y2	B4E6Y2_BURCJ	alaS	Alanine--tRNA ligase			0	1	0	0	0	0	0	0	0	0	0	0	0	0	0	0	0	0	0	0	0	0	0	0	0	0	0	0	0	0	0	0	0	0
FPNVYGIDMPTR	FPNVYGIDM[15.9949]PTR	K	G	402	413	12	2	9M(15.9949)	tr|B4EFK7|B4EFK7_BURCJ	B4EFK7	B4EFK7_BURCJ	purF	Amidophosphoribosyltransferase			0	0	0	0	0	0	0	1	0	2	0	0	0	0	0	0	30979496	0	0	12104177	0	15431458	0	0	0	0	0	0	30979496	0	0	12104177	0	15431458
GDHVIDAGMPESFNVLVK	GDHVIDAGM[15.9949]PESFNVLVK	K	E	1337	1354	18	3	9M(15.9949)	sp|B4E5B2|RPOB_BURCJ	B4E5B2	RPOB_BURCJ	rpoB	DNA-directed RNA polymerase subunit beta			2	1	1	0	1	0	1	1	1	1	1	1	81914208	42356488	39230708	13885037	60208344	25767750	62702992	69422576	68082328	145170112	70721880	111091728	81914208	42356488	39230708	13885037	60208344	25767750	62702992	69422576	68082328	145170112
GDQPLDWGMGEHLAFASLVASGYSVR	GDQPLDWGM[15.9949]GEHLAFASLVASGYSVR	R	L	596	621	26	3	9M(15.9949)	tr|B4E7L9|B4E7L9_BURCJ	B4E7L9	B4E7L9_BURCJ	sucA	2-oxoglutarate dehydrogenase E1 component			0	1	2	3	2	1	2	1	0	0	2	1	68592680	63097888	35874908	69772600	86254696	27103820	64903808	75985904	48496072	83358056	46176092	67391840	68592680	63097888	35874908	69772600	86254696	27103820	64903808	75985904	48496072	83358056
GGLTHVTTMIEK	GGLTHVTTM[15.9949]IEK	K	A	162	173	12	2	9M(15.9949)	tr|B4EB35|B4EB35_BURCJ	B4EB35	B4EB35_BURCJ	hldA	D-beta-D-heptose 7-phosphate kinase			1	1	1	1	0	1	1	0	1	0	1	0	0	0	0	0	0	0	0	0	0	0	0	0	0	0	0	0	0	0	0	0	0	0
GHEATQEIMGK	GHEATQEIM[15.9949]GK	K	K	476	486	11	2	9M(15.9949)	tr|B4E6J7|B4E6J7_BURCJ	B4E6J7	B4E6J7_BURCJ	murE	UDP-N-acetylmuramoyl-L-alanyl-D-glutamate--2,6-diaminopimelate ligase			1	0	1	1	1	0	1	0	0	0	0	0	8899111	3463508	8879438	6.78245e+06	3080576	0	0	0	4608818	0	2.94722e+06	0	8899111	3463508	8879438	6.78245e+06	3080576	0	0	0	4608818	0
GHPEVEGTMGQVER	GHPEVEGTM[15.9949]GQVER	K	G	138	151	14	2	9M(15.9949)	tr|B4E8Y4|B4E8Y4_BURCJ	B4E8Y4	B4E8Y4_BURCJ	ispH	4-hydroxy-3-methylbut-2-enyl diphosphate reductase			0	0	0	0	0	0	0	0	1	0	1	0	0	3.06224e+06	0	0	7.12599e+06	6281191	2.33986e+06	0	6.11963e+06	14060026	9090349	6002696	0	3.06224e+06	0	0	7.12599e+06	6281191	2.33986e+06	0	6.11963e+06	14060026
GIVQGMEDMVGGGK	GIVQGMEDM[15.9949]VGGGK	R	L	635	648	14	2	9M(15.9949)	tr|B4E5B7|B4E5B7_BURCJ	B4E5B7	B4E5B7_BURCJ	fusA	Elongation factor G			2	2	1	2	2	2	2	2	2	3	4	3	70959112	76632272	61735884	73156928	83741856	73828488	87078152	91344080	72920816	140350976	110009976	144668112	70959112	76632272	61735884	73156928	83741856	73828488	87078152	91344080	72920816	140350976
GLTVGQQLMSGSEAPIR	GLTVGQQLM[15.9949]SGSEAPIR	K	A	109	125	17	2	9M(15.9949)	sp|B4E5C3|RL2_BURCJ	B4E5C3	RL2_BURCJ	rplB	50S ribosomal protein L2			4	3	2	3	4	2	5	3	3	5	3	2	416101696	476286592	369179712	337346944	405625472	338734848	444216288	333000928	356122048	519889280	324665824	413279136	416101696	476286592	369179712	337346944	405625472	338734848	444216288	333000928	356122048	519889280
GQFLAPHDMK	GQFLAPHDM[15.9949]K	K	N	135	144	10	2	9M(15.9949)	sp|B4EDA2|KDSA_BURCJ	B4EDA2	KDSA_BURCJ	kdsA	2-dehydro-3-deoxyphosphooctonate aldolase			1	1	0	0	0	2	0	1	1	0	0	2	0	0	0	0	0	0	0	6.18065e+06	0	0	0	20235232	0	0	0	0	0	0	0	6.18065e+06	0	0
GQGFTPLEMIDR	GQGFTPLEM[15.9949]IDR	R	V	70	81	12	2	9M(15.9949)	tr|B4EHQ2|B4EHQ2_BURCJ	B4EHQ2	B4EHQ2_BURCJ	BCAM0220	Putative outer membrane protein			0	0	0	0	0	0	0	1	0	0	0	0	24561338	20926202	26493556	23502884	28918184	25455056	30789912	25730188	28135544	43613656	40580056	44507968	24561338	20926202	26493556	23502884	28918184	25455056	30789912	25730188	28135544	43613656
GQHAPDNDMVAADAAR	GQHAPDNDM[15.9949]VAADAAR	R	L	221	236	16	2	9M(15.9949)	tr|B4E9M1|B4E9M1_BURCJ	B4E9M1	B4E9M1_BURCJ	BCAL0671	Carbonic anhydrase			0	0	0	0	0	0	0	0	0	0	1	0	0	0	0	0	0	0	0	0	0	0	0	0	0	0	0	0	0	0	0	0	0	0
GRNDIPQVMNGLGVAIVSTPK	GRNDIPQVM[15.9949]NGLGVAIVSTPK	R	G	89	109	21	3	9M(15.9949)	sp|B4E5D4|RS8_BURCJ	B4E5D4	RS8_BURCJ	rpsH	30S ribosomal protein S8			0	1	2	2	1	0	1	1	0	0	2	0	0	0	8.09474e+06	18998410	0	0	13700087	15673272	0	0	0	0	0	0	8.09474e+06	18998410	0	0	13700087	15673272	0	0
GSVQTVRPMTADTALR	GSVQTVRPM[15.9949]TADTALR	K	L	341	356	16	2,3	9M(15.9949)	tr|B4EA63|B4EA63_BURCJ	B4EA63	B4EA63_BURCJ	BCAL0738	C-terminal processing protease-3			2	0	1	1	2	0	0	0	0	0	0	1	63133984	0	54684164	39510804	53437336	0	0	0	0	0	0	0	63133984	0	54684164	39510804	53437336	0	0	0	0	0
GVAGGAAGMDR	GVAGGAAGM[15.9949]DR	R	A	59	69	11	2	9M(15.9949)	tr|B4ECM9|B4ECM9_BURCJ	B4ECM9	B4ECM9_BURCJ	pyrH	Uridylate kinase			0	0	0	1	0	0	0	0	0	0	0	0	994605	1.4637e+06	1.87474e+06	2775502	1.16224e+06	1.23297e+06	1.24276e+06	0	863520	0	1145624	0	994605	1.4637e+06	1.87474e+06	2775502	1.16224e+06	1.23297e+06	1.24276e+06	0	863520	0
GVLGLNASMFK	GVLGLNASM[15.9949]FK	R	S	334	344	11	2	9M(15.9949)	tr|B4E5V8|B4E5V8_BURCJ	B4E5V8	B4E5V8_BURCJ	nrdB	Ribonucleoside-diphosphate reductase subunit beta			0	0	1	0	0	1	1	0	1	0	1	0	61065908	55749412	31756558	38627668	42021200	30556992	25108998	41278092	15448515	45231364	33864216	28155732	61065908	55749412	31756558	38627668	42021200	30556992	25108998	41278092	15448515	45231364
GWDEGVQGMK	GWDEGVQGM[15.9949]K	K	V	65	74	10	2	9M(15.9949)	tr|B4EMY8|B4EMY8_BURCJ	B4EMY8	B4EMY8_BURCJ	fbp	Peptidyl-prolyl cis-trans isomerase			0	0	0	0	0	0	0	1	0	0	0	0	31052854	0	19109894	0	0	20842886	0	47145096	0	54377180	21238034	37097432	31052854	0	19109894	0	0	20842886	0	47145096	0	54377180
HDVSALDDMK	HDVSALDDM[15.9949]K	K	Q	104	113	10	2	9M(15.9949)	tr|B4E9X9|B4E9X9_BURCJ	B4E9X9	B4E9X9_BURCJ	BCAL1798	Putative exported protein			0	0	0	0	0	0	0	0	0	2	0	0	0	0	0	0	0	0	0	0	0	67101952	0	50446652	0	0	0	0	0	0	0	0	0	67101952
HTADFGITMGR	HTADFGITM[15.9949]GR	K	Y	129	139	11	2	9M(15.9949)	tr|B4E627|B4E627_BURCJ	B4E627	B4E627_BURCJ	BCAL0304	VacJ-like lipoprotein			0	0	0	0	0	0	1	0	0	0	0	1	5.15371e+06	0	0	0	0	6221314	0	12277462	0	7.88886e+06	17387164	10301254	5.15371e+06	0	0	0	0	6221314	0	12277462	0	7.88886e+06
HVAAGMNPMDLK	HVAAGMNPM[15.9949]DLK	K	R	106	117	12	2,3	9M(15.9949)	tr|B4EP31|B4EP31_BURCJ	B4EP31	B4EP31_BURCJ	groL	60 kDa chaperonin			2	3	2	2	2	2	3	1	3	3	2	3	312723680	276491040	248459952	244912896	179430048	174400240	188294384	178771760	170523936	222006240	146423392	187726608	272884640	223677744	204143232	195399120	137445504	138452608	118667496	154018864	108421272	175979376
IEMPQAFFMR	IEMPQAFFM[15.9949]R	R	V	321	330	10	2	9M(15.9949)	tr|B4E5V9|B4E5V9_BURCJ	B4E5V9	B4E5V9_BURCJ	BCAL3429	Ribonucleoside-diphosphate reductase			0	0	0	0	0	0	2	0	0	0	0	0	136477280	126247872	132059920	124015216	94608336	74288464	96794504	100789144	63831876	83186352	65758916	59091612	136477280	126247872	132059920	124015216	94608336	74288464	96794504	100789144	63831876	83186352
IGLFPDVGMSWFLAR	IGLFPDVGM[15.9949]SWFLAR	R	T	140	154	15	2	9M(15.9949)	tr|B4E8P0|B4E8P0_BURCJ	B4E8P0	B4E8P0_BURCJ	BCAL1617	Putative hydratase			0	1	1	0	1	0	0	0	0	0	0	0	0	0	0	0	0	0	0	0	0	0	0	0	0	0	0	0	0	0	0	0	0	0
IIVNLQPPMK	IIVNLQPPM[15.9949]K	K	E	50	59	10	2	9M(15.9949)	sp|B4E5Z6|CYAY_BURCJ	B4E5Z6	CYAY_BURCJ	cyaY	Protein CyaY			0	0	0	0	0	0	0	1	0	0	0	0	1251100030	1244043520	1335638910	1272874370	1257418620	1380949500	1444613120	967164610	1158893950	283805088	1249934460	658294270	1251100030	1244043520	1335638910	1272874370	1257418620	1380949500	1444613120	967164610	1158893950	283805088
ILVTLLHEMVK	ILVTLLHEM[15.9949]VK	R	R	358	368	11	3	9M(15.9949)	tr|B4EAG1|B4EAG1_BURCJ	B4EAG1	B4EAG1_BURCJ	phbA	Acetyl-CoA acetyltransferase	phaA	tr|B4EAU3|B4EAU3_BURCJ	0	0	0	0	1	3	0	1	2	0	0	0	87309416	82572408	55086204	53509120	78326088	55174368	90534776	93654640	57258420	135845632	68333664	125248224	87309416	82572408	55086204	53509120	78326088	55174368	90534776	93654640	57258420	135845632
IPAADAALMLAR	IPAADAALM[15.9949]LAR	R	H	200	211	12	2	9M(15.9949)	tr|B4EIA6|B4EIA6_BURCJ	B4EIA6	B4EIA6_BURCJ	BCAM0294	Putative universal stress protein			0	0	0	0	0	0	0	0	0	2	0	0	0	0	0	0	0	0	0	0	0	128076584	0	104793496	0	0	0	0	0	0	0	0	0	128076584
ISHELIQVMPDQR	ISHELIQVM[15.9949]PDQR	R	T	299	311	13	3	9M(15.9949)	tr|B4ED19|B4ED19_BURCJ	B4ED19	B4ED19_BURCJ	BCAL1083	Putative exported alkaline phosphatase			0	1	0	0	0	0	0	0	0	0	0	0	0	0	0	0	0	0	0	0	0	0	0	0	0	0	0	0	0	0	0	0	0	0
KAETGPSPMMK	KAETGPSPM[15.9949]MK	K	E	94	104	11	2	9M(15.9949)	sp|B4EBH3|RS6_BURCJ	B4EBH3	RS6_BURCJ	rpsF	30S ribosomal protein S6			0	1	1	1	0	2	1	0	0	0	3	0	77283256	1.77688e+06	52703296	4.44873e+06	67581328	44513144	3.68104e+06	48829012	80886928	73327504	82832184	77979832	77283256	1.77688e+06	52703296	4.44873e+06	67581328	44513144	3.68104e+06	48829012	80886928	73327504
KFDAINSDMTITDQR	KFDAINSDM[15.9949]TITDQR	R	K	89	103	15	3	9M(15.9949)	tr|B4ED01|B4ED01_BURCJ	B4ED01	B4ED01_BURCJ	BCAL1065	Periplasmic solute-binding protein			1	1	1	1	4	1	1	1	1	1	1	0	34268464	57195780	54284532	60783284	54651540	61540220	28012656	58877396	71244800	116666960	62387632	802390850	34268464	57195780	54284532	60783284	54651540	61540220	28012656	58877396	71244800	116666960
KLTTGLAGMAK	KLTTGLAGM[15.9949]AK	K	A	213	223	11	2	9M(15.9949)	tr|B4EDT6|B4EDT6_BURCJ	B4EDT6	B4EDT6_BURCJ	BCAL2207	Dihydrolipoyl dehydrogenase			0	0	0	1	0	1	1	1	2	1	1	0	0	0	0	11132684	0	15394909	12785769	9722121	20827992	19233512	21965658	10273708	0	0	0	11132684	0	15394909	12785769	9722121	20827992	19233512
KVEVPEGSMVIQAAHK	KVEVPEGSM[15.9949]VIQAAHK	K	A	10	25	16	3	9M(15.9949)	tr|B4E5L6|B4E5L6_BURCJ	B4E5L6	B4E5L6_BURCJ	BCAL2338	NADH-quinone oxidoreductase			0	0	0	0	0	1	0	0	0	0	0	0	19299172	17720560	23428676	12448559	18681858	20201326	0	18195238	25936406	0	16612867	10478606	19299172	17720560	23428676	12448559	18681858	20201326	0	18195238	25936406	0
LAGQLSNLMQVANVEFSLSPEAQR	LAGQLSNLM[15.9949]QVANVEFSLSPEAQR	K	A	137	160	24	2	9M(15.9949)	tr|B4E8G2|B4E8G2_BURCJ	B4E8G2	B4E8G2_BURCJ	BCAL2669	Putative exported protein			0	0	1	1	3	2	1	2	2	3	3	0	9289365	0	9936875	10877273	21677520	21214002	22236326	19943186	22283374	52175092	14806239	26167994	9289365	0	9936875	10877273	21677520	21214002	22236326	19943186	22283374	52175092
LAVVNEASMPWADWMAALER	LAVVNEASM[15.9949]PWADWMAALER	R	G	128	147	20	2	9M(15.9949)	tr|B4EIA7|B4EIA7_BURCJ	B4EIA7	B4EIA7_BURCJ	BCAM0295	Uncharacterized protein			2	3	3	3	4	5	3	3	3	4	4	4	29644036	26306298	28124132	21997780	31381156	30808984	30303300	29633178	33189790	50129372	30698036	38579000	29644036	26306298	28124132	21997780	31381156	30808984	30303300	29633178	33189790	50129372
LDGAAAASMKAQLEKGAR	LDGAAAASM[15.9949]KAQLEKGAR	K	S	479	496	18	2	9M(15.9949)	tr|B4EP04|B4EP04_BURCJ	B4EP04	B4EP04_BURCJ	BCAS0610	Putative acyl-CoA dehydrogenase			0	0	0	0	0	0	0	0	0	0	1	0	0	0	0	0	0	0	0	0	0	0	0	0	0	0	0	0	0	0	0	0	0	0
LDIDEGADMVMVKPGMPYLDIVR	LDIDEGADM[15.9949]VMVKPGMPYLDIVR	R	R	242	264	23	3	9M(15.9949)	tr|B4E5Y8|B4E5Y8_BURCJ	B4E5Y8	B4E5Y8_BURCJ	hemB	Delta-aminolevulinic acid dehydratase			0	0	0	0	0	0	0	0	1	0	0	0	0	0	12322890	0	79370080	0	123367120	0	99504632	84571744	0	0	0	0	12322890	0	79370080	0	123367120	0	99504632	84571744
LGSDEGDAMR	LGSDEGDAM[15.9949]R	R	D	281	290	10	2	9M(15.9949)	tr|B4EE36|B4EE36_BURCJ	B4EE36	B4EE36_BURCJ	BCAL3315	Mammalian cell entry related membrane protein			0	0	0	0	0	0	0	0	0	0	0	1	0	0	0	0	0	0	0	0	0	0	0	2145050	0	0	0	0	0	0	0	0	0	0
LMSISDTLMWR	LMSISDTLM[15.9949]WR	K	Y	265	275	11	2	9M(15.9949)	tr|B4EET2|B4EET2_BURCJ	B4EET2	B4EET2_BURCJ	tyrZ	Tyrosine--tRNA ligase			0	1	2	1	3	1	2	2	1	3	3	1	32561288	23985676	26829376	29061274	32154154	24511294	30373586	32107810	30756710	39474084	22625830	22840392	32561288	23985676	26829376	29061274	32154154	24511294	30373586	32107810	30756710	39474084
LPAEMTDTMK	LPAEMTDTM[15.9949]K	R	K	599	608	10	2	9M(15.9949)	tr|B4EK44|B4EK44_BURCJ	B4EK44	B4EK44_BURCJ	pckG	Phosphoenolpyruvate carboxykinase [GTP]			3	1	1	0	1	1	1	1	3	3	0	2	131130976	36247756	25640888	114688080	47570060	39599628	55660432	48685244	119386760	173914656	14696529	141750080	131130976	36247756	25640888	114688080	47570060	39599628	55660432	48685244	119386760	173914656
LTEANTQEMLR	LTEANTQEM[15.9949]LR	R	E	22	32	11	2	9M(15.9949)	tr|B4E5W3|B4E5W3_BURCJ	B4E5W3	B4E5W3_BURCJ	ffh	Signal recognition particle protein			1	0	0	0	0	0	1	1	1	0	1	1	7859621	0	0	0	0	0	6129453	9013653	0	22039568	0	17855576	7859621	0	0	0	0	0	6129453	9013653	0	22039568
LTPIETLPMTAPGFK	LTPIETLPM[15.9949]TAPGFK	K	G	268	282	15	2	9M(15.9949)	tr|B4E6E4|B4E6E4_BURCJ	B4E6E4	B4E6E4_BURCJ	BCAL2418	Putative exported protein			0	0	0	1	0	0	0	0	1	0	0	0	0	0	0	0	0	0	0	0	0	0	0	0	0	0	0	0	0	0	0	0	0	0
LVADLVAEMGTAYPELK	LVADLVAEM[15.9949]GTAYPELK	K	E	330	346	17	2	9M(15.9949)	tr|B4E6Y2|B4E6Y2_BURCJ	B4E6Y2	B4E6Y2_BURCJ	alaS	Alanine--tRNA ligase			0	0	0	0	0	0	0	1	0	1	1	0	0	0	0	0	6.43485e+06	0	11020044	10502511	0	0	0	0	0	0	0	0	6.43485e+06	0	11020044	10502511	0	0
LVDTVSTPMLLK	LVDTVSTPM[15.9949]LLK	R	T	290	301	12	2	9M(15.9949)	tr|B4EIB1|B4EIB1_BURCJ	B4EIB1	B4EIB1_BURCJ	BCAM0299	Putative zinc-binding alcoholdehydrogenase			1	2	1	0	0	3	2	2	0	1	2	3	38327932	48434952	41766088	40637396	42616604	72888496	53777172	56163460	46864428	48822892	54978056	57658748	38327932	48434952	41766088	40637396	42616604	72888496	53777172	56163460	46864428	48822892
MHAGENVGMGK	MHAGENVGM[15.9949]GK	R	D	45	55	11	2	9M(15.9949)	sp|B4E5X1|RL27_BURCJ	B4E5X1	RL27_BURCJ	rpmA	50S ribosomal protein L27			2	3	3	4	4	3	6	3	3	0	4	3	189046720	161299648	136445680	190632896	124345192	171211872	147490352	123018448	162096208	0	183275072	207117664	189046720	161299648	136445680	190632896	124345192	171211872	147490352	123018448	162096208	0
MMAMAAAPMDSAK	MMAMAAAPM[15.9949]DSAK	R	M	209	221	13	2	9M(15.9949)	tr|B4E8G2|B4E8G2_BURCJ	B4E8G2	B4E8G2_BURCJ	BCAL2669	Putative exported protein			0	0	2	1	2	2	2	2	1	2	1	2	23896076	27265576	34782612	37675360	53147708	103773736	49060384	60648760	63273544	104410304	83535840	56705840	23896076	27265576	34782612	37675360	53147708	103773736	49060384	60648760	63273544	104410304
MVDFGGWDMPVNYGSQIEEHAAVR	MVDFGGWDM[15.9949]PVNYGSQIEEHAAVR	R	T	20	43	24	3	9M(15.9949)	sp|B4EF28|GCST_BURCJ	B4EF28	GCST_BURCJ	gcvT	Aminomethyltransferase			0	0	0	0	0	0	1	0	0	0	0	0	0	0	0	0	0	0	21234430	0	11005690	9652931	35633840	0	0	0	0	0	0	0	21234430	0	11005690	9652931
NDKQTIEQMLK	NDKQTIEQM[15.9949]LK	K	A	244	254	11	2,3	9M(15.9949)	sp|B4ECN0|EFTS_BURCJ	B4ECN0	EFTS_BURCJ	tsf	Elongation factor Ts			3	3	3	3	3	5	3	3	5	3	3	3	212452944	260251952	268591424	176185568	273079360	209157024	219890496	198650736	219905920	308695104	249434368	219487552	108760424	141830880	146503504	96122128	148634016	113433176	118658624	108341504	119699104	168442512
NIGFGDITMK	NIGFGDITM[15.9949]K	R	Y	14	23	10	2	9M(15.9949)	tr|B4EFB2|B4EFB2_BURCJ	B4EFB2	B4EFB2_BURCJ	BCAM0967	Putative succinate dehydrogenase cytochrome b556 subunit			2	2	2	1	0	0	2	0	1	1	0	1	142831152	152334736	168960384	141850528	141464704	122940168	119210560	122554024	127856928	171614640	125962096	107926808	142831152	152334736	168960384	141850528	141464704	122940168	119210560	122554024	127856928	171614640
NTTQGSPEMHWR	NTTQGSPEM[15.9949]HWR	R	V	87	98	12	2	9M(15.9949)	tr|B4E5W4|B4E5W4_BURCJ	B4E5W4	B4E5W4_BURCJ	BCAL3434	Putative hypoxanthine phosphoribosyltransferase			0	1	0	0	0	0	0	0	0	1	0	0	3.94054e+06	5740465	6064230	0	0	0	2743079	3.36643e+06	7859381	5.97796e+06	6.36896e+06	0	3.94054e+06	5740465	6064230	0	0	0	2743079	3.36643e+06	7859381	5.97796e+06
QALADPDEMVEVPGLGER	QALADPDEM[15.9949]VEVPGLGER	K	G	265	282	18	2	9M(15.9949)	tr|B4E6I8|B4E6I8_BURCJ	B4E6I8	B4E6I8_BURCJ	ftsA	Cell division protein FtsA			0	1	2	2	1	2	0	1	1	2	1	2	0	23030726	29447406	36670072	10054803	23701962	0	20182284	27349972	37644776	27784236	26429598	0	23030726	29447406	36670072	10054803	23701962	0	20182284	27349972	37644776
QAQQMQENMK	QAQQMQENM[15.9949]K	K	K	12	21	10	2	9M(15.9949)	sp|B4EAY3|Y1861_BURCJ	B4EAY3	Y1861_BURCJ	BceJ2315_18610	Nucleoid-associated protein BceJ2315_18610			0	1	1	0	0	1	1	0	1	0	0	0	0	0	0	0	0	0	0	0	0	0	0	0	0	0	0	0	0	0	0	0	0	0
QGFDALLSMMK	QGFDALLSM[15.9949]MK	R	G	181	191	11	2	9M(15.9949)	tr|B4E5A2|B4E5A2_BURCJ	B4E5A2	B4E5A2_BURCJ	paaA	Phenylacetic acid degradation protein PaaA			0	0	2	0	0	0	0	0	0	0	0	0	8596549	6.98804e+06	10199330	5.85091e+06	0	0	0	0	0	0	0	0	8596549	6.98804e+06	10199330	5.85091e+06	0	0	0	0	0	0
QKDALDLNMK	QKDALDLNM[15.9949]K	R	L	138	147	10	2,3	9M(15.9949)	tr|B4EFA6|B4EFA6_BURCJ	B4EFA6	B4EFA6_BURCJ	citB	Aconitate hydratase			0	0	0	0	0	0	0	0	0	3	0	0	0	0	0	0	0	0	0	0	0	111748008	0	61389504	0	0	0	0	0	0	0	0	0	91729552
QPIEGLNVMAVER	QPIEGLNVM[15.9949]AVER	K	L	434	446	13	2	9M(15.9949)	tr|B4ECP9|B4ECP9_BURCJ	B4ECP9	B4ECP9_BURCJ	radA	DNA repair protein RadA			1	0	0	0	1	0	0	0	0	0	0	0	59190112	83079664	65970616	64698184	70364224	17229760	17944142	51218348	0	0	10809713	0	59190112	83079664	65970616	64698184	70364224	17229760	17944142	51218348	0	0
QTAALLQPMPAPAEPAAPVVAR	QTAALLQPM[15.9949]PAPAEPAAPVVAR	K	H	33	54	22	2	9M(15.9949)	tr|B4EB23|B4EB23_BURCJ	B4EB23	B4EB23_BURCJ	BCAL1937	Putative phosphorous metabolism-related protein			0	1	0	0	0	0	0	0	0	0	0	0	0	0	0	0	0	0	0	0	0	0	0	0	0	0	0	0	0	0	0	0	0	0
RILNEQHGMK	RILNEQHGM[15.9949]K	K	L	22	31	10	2,3	9M(15.9949)	tr|B4E7Z4|B4E7Z4_BURCJ	B4E7Z4	B4E7Z4_BURCJ	BCAL0503	Putative cobalamin synthesis protein			2	1	1	1	0	1	0	0	0	0	1	0	1.34435e+06	551747	738053	1.28171e+06	0	389749	45320.5	64514.3	192657	0	1.10364e+06	0	910046	551747	738053	875645	0	265015	45320.5	42245.4	128105	0
SAFAQALGMVR	SAFAQALGM[15.9949]VR	R	R	246	256	11	2	9M(15.9949)	tr|B4EK33|B4EK33_BURCJ	B4EK33	B4EK33_BURCJ	adhA	Alcohol dehydrogenase			3	3	3	3	3	3	4	4	3	6	2	3	152939408	168239088	167340880	153461872	246466176	259253600	227303104	255368176	271351392	406992768	242770288	308639264	152939408	168239088	167340880	153461872	246466176	259253600	227303104	255368176	271351392	406992768
SDVGAAGVMFTIDTESGFK	SDVGAAGVM[15.9949]FTIDTESGFK	R	D	203	221	19	2	9M(15.9949)	tr|B4EC81|B4EC81_BURCJ	B4EC81	B4EC81_BURCJ	ppsA	Phosphoenolpyruvate synthase			0	0	0	0	0	0	1	0	0	2	0	0	0	0	0	0	0	0	0	0	0	17868168	0	3.10303e+06	0	0	0	0	0	0	0	0	0	17868168
SEFVSAIGMSR	SEFVSAIGM[15.9949]SR	K	C	201	211	11	2	9M(15.9949)	tr|B4E855|B4E855_BURCJ	B4E855	B4E855_BURCJ	BCAL1559	Hypothetical phage protein			0	0	0	0	0	1	0	0	0	0	0	0	0	0	0	0	0	0	0	0	0	0	0	0	0	0	0	0	0	0	0	0	0	0
SMSDPIADMLTR	SMSDPIADM[15.9949]LTR	M	L	2	13	12	2	9M(15.9949)	sp|B4E5D4|RS8_BURCJ	B4E5D4	RS8_BURCJ	rpsH	30S ribosomal protein S8			1	1	2	2	2	1	2	1	2	2	2	1	173338560	198372144	158566688	461067040	177813872	137586288	35131776	121080712	162459824	737439230	174510688	135615168	173338560	198372144	158566688	461067040	177813872	137586288	35131776	121080712	162459824	737439230
SPVTNPDAMHSLLATALTTR	SPVTNPDAM[15.9949]HSLLATALTTR	R	G	78	97	20	3	9M(15.9949)	tr|B4E569|B4E569_BURCJ	B4E569	B4E569_BURCJ	BCAL0012	Putative adenylate cyclase			2	1	1	1	2	0	1	2	0	2	1	2	45827860	70371056	36978500	36433636	57990576	51025128	65643196	56693696	97034272	163753584	34789680	99692008	45827860	70371056	36978500	36433636	57990576	51025128	65643196	56693696	97034272	163753584
TDAPSTGIMATDWAENR	TDAPSTGIM[15.9949]ATDWAENR	K	A	138	154	17	2	9M(15.9949)	tr|B4ED88|B4ED88_BURCJ	B4ED88	B4ED88_BURCJ	BCAL2166	Putative lipoprotein			3	2	1	3	2	1	2	1	1	4	3	2	30984706	21646412	23489628	32669550	31789596	18527878	0	17915052	11637054	34095036	33448456	11847918	30984706	21646412	23489628	32669550	31789596	18527878	0	17915052	11637054	34095036
TFIQSVPYMDR	TFIQSVPYM[15.9949]DR	K	L	55	65	11	2	9M(15.9949)	sp|B4E5L9|NUOD_BURCJ	B4E5L9	NUOD_BURCJ	nuoD	NADH-quinone oxidoreductase subunit D			1	1	1	1	0	1	1	1	1	4	0	1	20233766	33711488	32112484	15324624	21175574	0	24784796	30490398	39310836	36703944	0	29897172	20233766	33711488	32112484	15324624	21175574	0	24784796	30490398	39310836	36703944
TGDEMHTAMEAGPMIR	TGDEMHTAM[15.9949]EAGPMIR	R	K	455	470	16	2,3	9M(15.9949)	tr|B4ELZ9|B4ELZ9_BURCJ	B4ELZ9	B4ELZ9_BURCJ	glcB	Malate synthase G			2	0	0	0	0	0	2	0	0	0	0	0	54262612	41699696	55792272	46826632	87470624	80125552	87274992	74184064	66462976	70387536	0	80922336	54262612	41699696	55792272	46826632	87470624	80125552	87274992	74184064	66462976	70387536
TNLDGIFNMTKPFVPGMIEGGFGR	TNLDGIFNM[15.9949]TKPFVPGMIEGGFGR	R	L	112	135	24	3	9M(15.9949)	tr|B4EIA8|B4EIA8_BURCJ	B4EIA8	B4EIA8_BURCJ	phbB	Acetoacetyl-CoA reductase			1	0	0	0	0	0	0	0	0	0	0	0	0	0	0	0	0	0	0	0	0	0	0	0	0	0	0	0	0	0	0	0	0	0
TPSEDLPEMMELPR	TPSEDLPEM[15.9949]MELPR	R	S	495	508	14	2	9M(15.9949)	sp|B4EDA3|PYRG_BURCJ	B4EDA3	PYRG_BURCJ	pyrG	CTP synthase			2	1	2	1	1	1	1	2	1	2	2	1	32036246	23912956	30338642	32413892	31330678	27881468	40620092	31378848	27015116	21896942	40863712	31390256	32036246	23912956	30338642	32413892	31330678	27881468	40620092	31378848	27015116	21896942
TSAGMAVGMQAATPAAHQVR	TSAGMAVGM[15.9949]QAATPAAHQVR	R	D	24	43	20	3	9M(15.9949)	tr|B4E5V8|B4E5V8_BURCJ	B4E5V8	B4E5V8_BURCJ	nrdB	Ribonucleoside-diphosphate reductase subunit beta			1	0	0	0	1	0	0	0	0	0	0	0	81755256	0	0	0	55660756	0	0	0	0	0	0	48581524	81755256	0	0	0	55660756	0	0	0	0	0
TTPSIIAYMDDNEVLVGAPAK	TTPSIIAYM[15.9949]DDNEVLVGAPAK	R	R	35	55	21	2,3	9M(15.9949)	sp|B4EDZ2|DNAK_BURCJ	B4EDZ2	DNAK_BURCJ	dnaK	Chaperone protein DnaK			5	5	4	4	4	3	6	5	5	5	6	5	132157464	142393408	115151792	127287600	128355248	113075200	133325544	114841168	118630144	160765216	111169464	135075920	132157464	142393408	115151792	127287600	128355248	113075200	133325544	114841168	118630144	160765216
TTPSIIAYMDDNEVLVGAPAKR	TTPSIIAYM[15.9949]DDNEVLVGAPAKR	R	Q	35	56	22	3	9M(15.9949)	sp|B4EDZ2|DNAK_BURCJ	B4EDZ2	DNAK_BURCJ	dnaK	Chaperone protein DnaK			0	0	0	1	0	0	0	0	0	0	0	0	0	0	0	0	0	0	0	0	0	0	0	0	0	0	0	0	0	0	0	0	0	0
VDGQELLVMR	VDGQELLVM[15.9949]R	K	E	77	86	10	2	9M(15.9949)	tr|B4ECT8|B4ECT8_BURCJ	B4ECT8	B4ECT8_BURCJ	groS	10 kDa chaperonin			3	4	4	4	3	4	3	5	4	5	3	3	393561440	292743296	337079392	367143168	229396096	314705600	344149952	256683552	542915460	600020990	357417984	639929860	393561440	292743296	337079392	367143168	229396096	314705600	344149952	256683552	542915460	600020990
VDGQELLVMREEDIMAVVNAK	VDGQELLVM[15.9949]REEDIMAVVNAK	K	-	77	97	21	3	9M(15.9949)	tr|B4ECT8|B4ECT8_BURCJ	B4ECT8	B4ECT8_BURCJ	groS	10 kDa chaperonin			14	10	10	13	6	5	8	8	4	2	5	4	1221160060	1131388030	934217470	1067561150	897707260	762474500	878063620	987751420	622550910	311895936	734775870	1110759940	1221160060	1131388030	934217470	1067561150	897707260	762474500	878063620	987751420	622550910	311895936
VGAATEVEMK	VGAATEVEM[15.9949]K	K	E	381	390	10	2	9M(15.9949)	tr|B4ECT7|B4ECT7_BURCJ	B4ECT7	B4ECT7_BURCJ	groL	60 kDa chaperonin			8	6	8	4	6	6	4	6	6	6	5	6	1575716100	1193200770	1313501310	1847969280	2117527680	1214635520	714635460	1216760700	1214409340	3371883520	1182490370	2036054910	1575716100	1193200770	1313501310	1847969280	2117527680	1214635520	714635460	1216760700	1214409340	3371883520
VGAATEVEMKEK	VGAATEVEM[15.9949]KEK	K	K	381	392	12	2,3	9M(15.9949)	tr|B4ECT7|B4ECT7_BURCJ	B4ECT7	B4ECT7_BURCJ	groL	60 kDa chaperonin			3	5	4	5	4	2	3	5	1	0	3	1	151249024	93219792	70640520	86384072	105476048	9607181	25676128	57800248	7.82448e+06	17634310	37644280	5421696	82898120	51637864	38399816	48106184	58813372	5403268	13552316	29571802	4.41933e+06	20769146
VGAVTEVEMK	VGAVTEVEM[15.9949]K	K	E	381	390	10	2	9M(15.9949)	tr|B4EP31|B4EP31_BURCJ	B4EP31	B4EP31_BURCJ	groL	60 kDa chaperonin			1	2	1	2	1	2	3	2	1	4	1	4	302147072	249892400	248899744	193223728	173031648	175751776	219546848	181186688	181020448	301462144	144872256	257690752	302147072	249892400	248899744	193223728	173031648	175751776	219546848	181186688	181020448	301462144
VGPLEDSSMVAR	VGPLEDSSM[15.9949]VAR	R	R	145	156	12	2	9M(15.9949)	tr|B4EBX6|B4EBX6_BURCJ	B4EBX6	B4EBX6_BURCJ	BCAL0946	LysR family regulatory protein			0	0	0	0	1	0	0	0	0	0	0	0	0	0	0	0	32815504	0	0	46765624	0	0	0	0	0	0	0	0	32815504	0	0	46765624	0	0
VLDETAQVMASLGIAR	VLDETAQVM[15.9949]ASLGIAR	R	D	201	216	16	2	9M(15.9949)	tr|B4EAC9|B4EAC9_BURCJ	B4EAC9	B4EAC9_BURCJ	BCAL1830	Putative 2-nitropropane dioxygenase			0	0	0	0	1	1	0	2	0	2	0	0	0	0	0	0	0	0	24464276	13867604	0	9194499	0	15849862	0	0	0	0	0	0	24464276	13867604	0	9194499
VLLDDGSVMR	VLLDDGSVM[15.9949]R	R	V	211	220	10	2	9M(15.9949)	tr|B4E7B4|B4E7B4_BURCJ	B4E7B4	B4E7B4_BURCJ	BCAL0403	Putative outer membrane-bound lytic murein transglycosylase			0	0	0	0	0	0	0	0	0	0	1	0	695612420	0	476173952	513949792	665654270	517553664	662936700	785094780	0	0	575387070	283783904	695612420	0	476173952	513949792	665654270	517553664	662936700	785094780	0	0
VNGEELLVMREEDVMGVLEPESPAAR	VNGEELLVM[15.9949]REEDVMGVLEPESPAAR	K	K	77	102	26	3	9M(15.9949)	tr|B4EP32|B4EP32_BURCJ	B4EP32	B4EP32_BURCJ	groS	10 kDa chaperonin			1	0	1	0	0	0	0	0	0	0	0	0	0	19070648	5.88367e+06	0	0	0	0	0	0	0	0	0	0	19070648	5.88367e+06	0	0	0	0	0	0	0
VSDAEIDAMGK	VSDAEIDAM[15.9949]GK	K	L	404	414	11	2	9M(15.9949)	tr|B4E8J8|B4E8J8_BURCJ	B4E8J8	B4E8J8_BURCJ	BCAL0555	Putative transglycosylase			2	1	1	2	2	1	2	1	1	2	2	0	28766270	29908160	25694140	25405158	24824186	24098632	22952044	26043118	28459604	40118088	14913248	32608778	28766270	29908160	25694140	25405158	24824186	24098632	22952044	26043118	28459604	40118088
VTFEEMLEMASLGSK	VTFEEMLEM[15.9949]ASLGSK	R	V	195	209	15	2	9M(15.9949)	tr|B4ED69|B4ED69_BURCJ	B4ED69	B4ED69_BURCJ	ask	Aspartokinase			1	1	0	2	1	1	2	2	2	0	0	0	7196911	7334068	0	0	9594242	12454657	10041235	10914374	10337983	9468475	6818222	12775092	7196911	7334068	0	0	9594242	12454657	10041235	10914374	10337983	9468475
VTNENLYEMTDFAGYK	VTNENLYEM[15.9949]TDFAGYK	K	T	351	366	16	2	9M(15.9949)	sp|B4EKD5|FABV_BURCJ	B4EKD5	FABV_BURCJ	fabV	Enoyl-[acyl-carrier-protein] reductase [NADH]			2	1	2	1	0	2	1	0	1	1	2	1	0	16067848	15525625	0	0	0	0	0	0	0	0	14690103	0	16067848	15525625	0	0	0	0	0	0	0
VVFQGVHQMMGSDLAAK	VVFQGVHQM[15.9949]MGSDLAAK	K	W	311	327	17	3	9M(15.9949)	tr|B4E7Z4|B4E7Z4_BURCJ	B4E7Z4	B4E7Z4_BURCJ	BCAL0503	Putative cobalamin synthesis protein			0	0	0	0	0	1	0	0	0	0	0	0	12624664	50004832	10845206	8423964	8558429	33623104	8160193	32389368	7947360	47741492	31566926	0	12624664	50004832	10845206	8423964	8558429	33623104	8160193	32389368	7947360	47741492
WSMPVDALMSNDYALR	WSMPVDALM[15.9949]SNDYALR	R	E	16	31	16	2	9M(15.9949)	tr|B4EPX9|B4EPX9_BURCJ	B4EPX9	B4EPX9_BURCJ	BCAS0213	Uncharacterized protein			2	1	2	2	1	2	2	2	2	2	0	1	35844868	30988696	0	18088062	36079952	20919026	24900302	33880768	39849616	40267108	0	5678275	35844868	30988696	0	18088062	36079952	20919026	24900302	33880768	39849616	40267108
WTYDNIDYMK	WTYDNIDYM[15.9949]K	K	G	100	109	10	2	9M(15.9949)	sp|B4EEW1|SYL_BURCJ	B4EEW1	SYL_BURCJ	leuS	Leucine--tRNA ligase			0	0	0	0	0	1	0	1	0	2	0	0	13885926	14529285	21503086	27643750	38052396	40100120	35261360	41112052	51054212	39739356	0	38721440	13885926	14529285	21503086	27643750	38052396	40100120	35261360	41112052	51054212	39739356
YEPDEENPMLGFR	YEPDEENPM[15.9949]LGFR	R	G	602	614	13	2	9M(15.9949)	tr|B4EC81|B4EC81_BURCJ	B4EC81	B4EC81_BURCJ	ppsA	Phosphoenolpyruvate synthase			3	3	3	3	2	4	3	3	2	4	4	3	78224640	74210928	70826920	65035332	84137840	95216128	91976344	78989816	70713664	94510808	76758912	94019352	78224640	74210928	70826920	65035332	84137840	95216128	91976344	78989816	70713664	94510808
YTAPDAETMVDAR	YTAPDAETM[15.9949]VDAR	R	T	509	521	13	2	9M(15.9949)	sp|B4EEW1|SYL_BURCJ	B4EEW1	SYL_BURCJ	leuS	Leucine--tRNA ligase			0	0	0	0	0	0	0	0	0	1	0	0	0	0	0	0	0	0	0	0	0	20710074	0	13641866	0	0	0	0	0	0	0	0	0	20710074
YVASGMNPMDLK	YVASGMNPM[15.9949]DLK	K	R	106	117	12	2	9M(15.9949)	tr|B4ECT7|B4ECT7_BURCJ	B4ECT7	B4ECT7_BURCJ	groL	60 kDa chaperonin			10	9	7	4	8	7	11	8	6	8	6	8	2378220540	2028852610	2349341700	2085283710	2026446340	1881070460	1997482370	1853817090	2163087100	2544744190	1866234240	2448379900	2378220540	2028852610	2349341700	2085283710	2026446340	1881070460	1997482370	1853817090	2163087100	2544744190
YVASGMNPMDLKR	YVASGMNPM[15.9949]DLKR	K	G	106	118	13	2	9M(15.9949)	tr|B4ECT7|B4ECT7_BURCJ	B4ECT7	B4ECT7_BURCJ	groL	60 kDa chaperonin			0	1	0	0	2	0	0	0	0	0	0	0	3.07287e+06	72738200	5.73029e+06	27166182	8552262	23710676	33976612	3.16744e+06	29090882	19525024	28552458	17423536	3.07287e+06	72738200	5.73029e+06	27166182	8552262	23710676	33976612	3.16744e+06	29090882	19525024
AAGAAPLVCGLPR	AAGAAPLVC[57.0215]GLPR	R	P	47	59	13	2	9C(57.0215)	tr|B4EMD3|B4EMD3_BURCJ	B4EMD3	B4EMD3_BURCJ	BCAM1871	Uncharacterized protein			0	0	1	0	0	0	0	0	0	0	0	0	17455394	0	16417540	17866348	0	12534465	0	0	13409935	0	0	16183710	17455394	0	16417540	17866348	0	12534465	0	0	13409935	0
AAGIDEIWCVSVNDAFVMGAWGR	AAGIDEIWC[57.0215]VSVNDAFVMGAWGR	R	D	72	94	23	2	9C(57.0215)	tr|B4E5Y6|B4E5Y6_BURCJ	B4E5Y6	B4E5Y6_BURCJ	BCAL3456	Putative thioredoxin reductase			0	0	0	0	1	0	0	0	0	0	0	0	0	0	0	0	5228168	0	0	0	0	0	0	0	0	0	0	0	0	0	0	0	0	0
AALQLEFACPVITVGGTNGK	AALQLEFAC[57.0215]PVITVGGTNGK	K	G	34	53	20	2	9C(57.0215)	tr|B4EFK4|B4EFK4_BURCJ	B4EFK4	B4EFK4_BURCJ	folC	Putative folC bifunctional protein [includes: folylpolyglutamate synthase dihydrofolate synthase]			0	0	1	1	0	0	0	0	0	0	0	0	0	0	12874172	9559040	0	0	0	0	0	0	0	0	0	0	12874172	9559040	0	0	0	0	0	0
AAPNSVTLCALGPLTNIATALVEAPQIR	AAPNSVTLC[57.0215]ALGPLTNIATALVEAPQIR	R	A	153	180	28	2	9C(57.0215)	tr|B4EIM7|B4EIM7_BURCJ	B4EIM7	B4EIM7_BURCJ	BCAM2461	Putative inosine-uridine preferring nucleoside hydrolase			1	0	1	0	0	1	1	2	0	0	0	0	0	0	0	0	0	0	0	0	0	0	0	0	0	0	0	0	0	0	0	0	0	0
AAQKFGATCLGVTLSQNQFDLATAR	AAQKFGATC[57.0215]LGVTLSQNQFDLATAR	R	V	187	211	25	3	9C(57.0215)	tr|B4E9I2|B4E9I2_BURCJ	B4E9I2	B4E9I2_BURCJ	BCAL2783	Putative cyclopropane-fatty-acyl-phospholipid synthase			0	0	0	0	0	0	2	0	0	0	0	0	33833764	22472536	32439814	30118180	72235808	33318328	44164284	43023600	14952662	0	20863262	15378888	33833764	22472536	32439814	30118180	72235808	33318328	44164284	43023600	14952662	0
ADAYIDEVCDR	ADAYIDEVC[57.0215]DR	R	M	183	193	11	2	9C(57.0215)	sp|B4EDX1|HUTI_BURCJ	B4EDX1	HUTI_BURCJ	hutI	Imidazolonepropionase			2	2	2	2	3	1	2	0	0	0	2	0	105035936	91309600	108773944	116090024	125293168	84052736	110032432	93911064	85845992	55516876	112340864	114195320	105035936	91309600	108773944	116090024	125293168	84052736	110032432	93911064	85845992	55516876
ADTYIPHFCYHK	ADTYIPHFC[57.0215]YHK	K	K	26	37	12	2,3	9C(57.0215)	tr|B4E5L6|B4E5L6_BURCJ	B4E5L6	B4E5L6_BURCJ	BCAL2338	NADH-quinone oxidoreductase			2	2	3	2	2	2	2	4	2	1	2	3	1016884930	899326270	1070448640	641061820	1055280770	988177600	608093760	672647490	1049625470	779475580	899887620	1062177540	1016884930	899326270	1070448640	641061820	1055280770	988177600	608093760	672647490	1049625470	779475580
AFTDLFDFCER	AFTDLFDFC[57.0215]ER	K	L	858	868	11	2	9C(57.0215)	tr|B4E6D5|B4E6D5_BURCJ	B4E6D5	B4E6D5_BURCJ	dnaE	DNA-directed DNA polymerase			1	1	1	1	2	1	2	1	1	1	1	1	90459960	73449184	80420576	84595064	70879264	76385592	79095016	84423096	49713192	32821230	46425172	69576528	90459960	73449184	80420576	84595064	70879264	76385592	79095016	84423096	49713192	32821230
AGETAVFTCSSLK	AGETAVFTC[57.0215]SSLK	R	R	71	83	13	2	9C(57.0215)	tr|B4EEV2|B4EEV2_BURCJ	B4EEV2	B4EEV2_BURCJ	BCAL3364	Gluconokinase			2	2	1	2	1	1	1	1	1	2	1	2	15589210	461678976	21568312	13124691	32321606	16136944	25006162	20549448	506392992	288320512	467329984	531680768	15589210	461678976	21568312	13124691	32321606	16136944	25006162	20549448	506392992	288320512
AGETAVFTCSSLKR	AGETAVFTC[57.0215]SSLKR	R	S	71	84	14	3	9C(57.0215)	tr|B4EEV2|B4EEV2_BURCJ	B4EEV2	B4EEV2_BURCJ	BCAL3364	Gluconokinase			2	2	0	0	2	0	0	2	0	0	0	0	36808772	68213992	59690568	56351820	74485912	35667396	54424320	73490568	15329163	14127378	45217140	24653856	36808772	68213992	59690568	56351820	74485912	35667396	54424320	73490568	15329163	14127378
AGGSELLDCTPLLDAFLR	AGGSELLDC[57.0215]TPLLDAFLR	R	A	372	389	18	2	9C(57.0215)	tr|B4EB84|B4EB84_BURCJ	B4EB84	B4EB84_BURCJ	BCAL2984	Cysteine peptidase, family C26			3	3	3	0	3	0	0	0	0	0	1	0	203539264	173016032	170834080	194378064	154687760	135739088	167274896	173862336	123768120	98960944	105373928	177170336	203539264	173016032	170834080	194378064	154687760	135739088	167274896	173862336	123768120	98960944
AGLALPYACK	AGLALPYAC[57.0215]K	R	G	300	309	10	2	9C(57.0215)	tr|B4E598|B4E598_BURCJ	B4E598	B4E598_BURCJ	paaE	Putative phenylacetic acid degradation NADH oxidoreductase PaaE			3	2	2	2	2	1	2	2	2	2	2	3	1591525380	1472465790	1650547330	1554019710	375162368	397861504	430550272	404716384	831458300	791696700	847159740	792984510	1591525380	1472465790	1650547330	1554019710	375162368	397861504	430550272	404716384	831458300	791696700
AIELTDTYCR	AIELTDTYC[57.0215]R	R	N	227	236	10	2	9C(57.0215)	tr|B4E9E3|B4E9E3_BURCJ	B4E9E3	B4E9E3_BURCJ	BCAL2744	GntR family regulatory protein			0	1	0	2	1	1	1	0	1	0	1	0	36249596	40824016	29607482	47881352	49981612	23377548	41462660	42110940	33085678	43696144	47718420	51529412	36249596	40824016	29607482	47881352	49981612	23377548	41462660	42110940	33085678	43696144
AIQLHPLVCAAFNADFDGDQMAVHVPLSLEAQMEAR	AIQLHPLVC[57.0215]AAFNADFDGDQMAVHVPLSLEAQMEAR	K	T	446	481	36	4	9C(57.0215)	sp|B4E5B3|RPOC_BURCJ	B4E5B3	RPOC_BURCJ	rpoC	DNA-directed RNA polymerase subunit beta'			1	0	1	1	3	0	2	3	1	0	0	1	496372544	335303712	370597472	382331552	508418112	349795808	193528768	359775744	239943008	156379088	0	479231360	496372544	335303712	370597472	382331552	508418112	349795808	193528768	359775744	239943008	156379088
AKPLHPDFCGFSVPDR	AKPLHPDFC[57.0215]GFSVPDR	K	Y	151	166	16	3,4	9C(57.0215)	tr|B4E5W4|B4E5W4_BURCJ	B4E5W4	B4E5W4_BURCJ	BCAL3434	Putative hypoxanthine phosphoribosyltransferase			3	3	2	3	2	3	2	2	3	0	2	0	678222910	657570820	626075140	601171780	576168830	521537184	475546560	405952448	473083872	264130464	460647840	431860096	352636576	342008000	325859520	312895040	299588672	270872320	247335456	211034848	245753808	137468416
ALDYVAGYCVVNDVSER	ALDYVAGYC[57.0215]VVNDVSER	R	E	143	159	17	2	9C(57.0215)	sp|B4EKX6|UGL_BURCJ	B4EKX6	UGL_BURCJ	BceJ2315_61450	Ureidoglycolate lyase			1	0	1	1	0	0	1	2	3	2	0	2	0	0	0	44157132	0	0	30790514	0	36559848	29768604	0	62040952	0	0	0	44157132	0	0	30790514	0	36559848	29768604
ALFDPSEHCVLEAPHPSPLSAHR	ALFDPSEHC[57.0215]VLEAPHPSPLSAHR	R	G	229	251	23	4,5	9C(57.0215)	tr|B4E6W7|B4E6W7_BURCJ	B4E6W7	B4E6W7_BURCJ	ung	Uracil-DNA glycosylase			1	1	1	2	2	2	1	2	1	0	2	1	548421570	447523680	489548224	378677088	545801860	461515616	282706976	332729696	476162816	339057824	358762272	400145760	535604384	447523680	489548224	378677088	512529952	461515616	282706976	332729696	462123744	339057824
AQDMAPLTCTYR	AQDMAPLTC[57.0215]TYR	R	G	253	264	12	2	9C(57.0215)	tr|B4EMT7|B4EMT7_BURCJ	B4EMT7	B4EMT7_BURCJ	ggt1	Gamma-glutamyltransferase 1			1	2	2	2	0	1	1	1	1	2	1	1	176333744	164649360	188854384	176975808	72678600	85489664	75191936	74795416	92142120	65615124	79866464	67855096	176333744	164649360	188854384	176975808	72678600	85489664	75191936	74795416	92142120	65615124
ASEFIHFACTSEDINNTSHGMMLAGAR	ASEFIHFAC[57.0215]TSEDINNTSHGMMLAGAR	K	E	118	144	27	3,4	9C(57.0215)	tr|B4EEU9|B4EEU9_BURCJ	B4EEU9	B4EEU9_BURCJ	purB	Adenylosuccinate lyase			1	4	4	2	2	1	3	2	6	0	2	1	637971840	666177660	639285630	522932960	679493380	493093184	570835900	468457024	675711170	344874304	494053376	70391168	656584450	498936544	657936580	538189310	699317380	507479008	587489860	482124096	605657660	301374688
ATLGIEEMCADHWR	ATLGIEEMC[57.0215]ADHWR	R	W	317	330	14	2	9C(57.0215)	tr|B4ECD8|B4ECD8_BURCJ	B4ECD8	B4ECD8_BURCJ	galE	UDP-glucose epimerase			2	2	2	1	1	2	1	2	1	2	2	2	58234172	66373084	61211492	62284612	51195940	47393688	51707764	53850020	43971600	28388826	52675916	56477880	58234172	66373084	61211492	62284612	51195940	47393688	51707764	53850020	43971600	28388826
AVNLSSTPCFNR	AVNLSSTPC[57.0215]FNR	R	V	37	48	12	2	9C(57.0215)	tr|B4EPA3|B4EPA3_BURCJ	B4EPA3	B4EPA3_BURCJ	BCAS0712	AnsC family regulatory protein			0	1	0	1	0	1	1	0	0	0	0	0	46500828	43315176	34209304	47564368	28576114	27421010	44783948	23666544	34674456	26389338	34075104	0	46500828	43315176	34209304	47564368	28576114	27421010	44783948	23666544	34674456	26389338
DGALVTVSCAEGDEGK	DGALVTVSC[57.0215]AEGDEGK	K	L	452	467	16	2	9C(57.0215)	tr|B4EC81|B4EC81_BURCJ	B4EC81	B4EC81_BURCJ	ppsA	Phosphoenolpyruvate synthase			2	2	2	2	2	2	2	2	2	2	2	3	509501472	539575550	606897280	640387200	504380160	626439360	746214980	572893820	932162050	739442180	592802750	860756030	509501472	539575550	606897280	640387200	504380160	626439360	746214980	572893820	932162050	739442180
DGALVTVSCAEGDEGKIYDGLLETEVTEVQR	DGALVTVSC[57.0215]AEGDEGKIYDGLLETEVTEVQR	K	G	452	482	31	2,3	9C(57.0215)	tr|B4EC81|B4EC81_BURCJ	B4EC81	B4EC81_BURCJ	ppsA	Phosphoenolpyruvate synthase			0	5	0	0	5	2	2	5	2	2	3	2	110444552	104511936	137170112	121373824	129549704	109357240	118509008	137609568	47362152	46342816	114389344	81471208	110444552	104511936	137170112	121373824	129549704	109357240	118509008	137609568	47362152	46342816
DKPFIAVNCGALPEPMFESEMFGYEPGAFTGAAK	DKPFIAVNC[57.0215]GALPEPMFESEMFGYEPGAFTGAAK	R	R	195	228	34	3	9C(57.0215)	tr|B4EA50|B4EA50_BURCJ	B4EA50	B4EA50_BURCJ	dctD	C4-dicarboxylate transport transcriptional regulatory protein			0	0	0	0	0	1	0	0	0	0	0	0	0	0	0	0	0	0	0	0	0	0	0	0	0	0	0	0	0	0	0	0	0	0
DPFAMLPFCGYNVSDYFAHWLK	DPFAMLPFC[57.0215]GYNVSDYFAHWLK	R	L	469	490	22	2	9C(57.0215)	tr|B4EK44|B4EK44_BURCJ	B4EK44	B4EK44_BURCJ	pckG	Phosphoenolpyruvate carboxykinase [GTP]			0	0	0	0	3	0	0	0	0	0	0	2	16916118	0	13326533	18566092	18193674	0	0	0	0	0	0	0	16916118	0	13326533	18566092	18193674	0	0	0	0	0
DPFGIRPLCIGK	DPFGIRPLC[57.0215]IGK	R	L	185	196	12	3	9C(57.0215)	tr|B4EFK7|B4EFK7_BURCJ	B4EFK7	B4EFK7_BURCJ	purF	Amidophosphoribosyltransferase			0	0	1	0	0	0	0	1	0	0	0	1	0	0	67893920	0	101393760	30016788	0	0	137149168	0	48791320	78701160	0	0	67893920	0	101393760	30016788	0	0	137149168	0
DTYIGSLDCLAPLGYFVSFGNASGPLPPIDSK	DTYIGSLDC[57.0215]LAPLGYFVSFGNASGPLPPIDSK	K	E	219	250	32	2	9C(57.0215)	tr|B4E5R2|B4E5R2_BURCJ	B4E5R2	B4E5R2_BURCJ	qor	Quinone oxidoreductase			0	1	0	1	0	0	0	0	0	1	0	1	0	0	0	5.24494e+06	0	0	0	5.84814e+06	0	0	0	0	0	0	0	5.24494e+06	0	0	0	5.84814e+06	0	0
DVFVLQSTCAPTNDNLMELMIMVDALKR	DVFVLQSTC[57.0215]APTNDNLMELMIMVDALKR	K	A	48	75	28	3	9C(57.0215)	tr|B4EAR3|B4EAR3_BURCJ	B4EAR3	B4EAR3_BURCJ	prs	Ribose-phosphate pyrophosphokinase			0	0	0	1	0	0	0	0	0	0	0	0	0	0	0	0	0	0	0	0	0	0	0	0	0	0	0	0	0	0	0	0	0	0
DWLYVGDHCSAIR	DWLYVGDHC[57.0215]SAIR	R	E	223	235	13	2,3	9C(57.0215)	tr|B4ECS6|B4ECS6_BURCJ	B4ECS6	B4ECS6_BURCJ	rmlB	dTDP-glucose 4,6-dehydratase			0	2	0	0	1	0	0	0	0	0	0	0	0	0	0	0	0	0	0	0	0	0	0	0	0	0	0	0	0	0	0	0	0	0
DYAIKPMNCPGHVQVFK	DYAIKPMNC[57.0215]PGHVQVFK	R	H	325	341	17	3,4	9C(57.0215)	sp|B4E7I6|SYT_BURCJ	B4E7I6	SYT_BURCJ	thrS	Threonine--tRNA ligase			4	4	4	4	4	3	3	3	4	2	4	2	732363200	705097280	707494590	603551550	941752060	860657730	739984900	746020740	832138500	606885120	871222590	836677250	507936160	497898368	509479840	430549984	668031300	603458560	506777024	528581248	578074300	413784928
EATTGDTLCDPAKPIILEK	EATTGDTLC[57.0215]DPAKPIILEK	K	M	391	409	19	2,3	9C(57.0215)	tr|B4E912|B4E912_BURCJ	B4E912	B4E912_BURCJ	fusA	Elongation factor G			4	4	3	4	3	4	5	4	3	4	5	4	862482820	1057701310	947921790	1004122560	1020844610	956523140	878768260	1012828220	1019767870	669767300	1047437180	922100160	903792060	906466820	963857730	1004122560	863337790	903264580	878768260	1094998140	986716930	683160830
EATTGDTLCDPANPIVLER	EATTGDTLC[57.0215]DPANPIVLER	K	M	388	406	19	2	9C(57.0215)	tr|B4E5B7|B4E5B7_BURCJ	B4E5B7	B4E5B7_BURCJ	fusA	Elongation factor G			7	3	6	4	6	7	4	3	4	4	5	4	7093546000	6917924400	7248634400	8171384300	6788686300	6536988700	7075254800	6811817500	6764005400	4694460900	7209843200	8321389600	7093546000	6917924400	7248634400	8171384300	6788686300	6536988700	7075254800	6811817500	6764005400	4694460900
ELSAAVDVCK	ELSAAVDVC[57.0215]K	K	R	149	158	10	2	9C(57.0215)	tr|B4ECA2|B4ECA2_BURCJ	B4ECA2	B4ECA2_BURCJ	BCAL3081	Uncharacterized protein			1	2	1	1	1	1	2	2	1	2	1	1	89698032	72438568	75347808	71436000	62969068	70385680	92475320	74134824	120419416	39481852	86221448	94192288	89698032	72438568	75347808	71436000	62969068	70385680	92475320	74134824	120419416	39481852
EQHGTLLWCTAR	EQHGTLLWC[57.0215]TAR	R	E	105	116	12	3	9C(57.0215)	tr|B4EQ25|B4EQ25_BURCJ	B4EQ25	B4EQ25_BURCJ	BCAS0257	Putative acetyltransferase			1	1	1	2	0	1	1	0	0	0	0	3	59959880	47806456	44886732	37002840	45058376	53850860	42269712	40598268	56528236	50410936	60437072	65616664	59959880	47806456	44886732	37002840	45058376	53850860	42269712	40598268	56528236	50410936
EQINTLGFCVGGTMLATALAVLAAR	EQINTLGFC[57.0215]VGGTMLATALAVLAAR	R	G	342	366	25	2	9C(57.0215)	tr|B4EAG2|B4EAG2_BURCJ	B4EAG2	B4EAG2_BURCJ	phbC	Poly-beta-hydroxybutyrate polymerase			0	0	1	0	1	1	0	0	0	2	0	0	0	0	26850202	0	29400034	32826042	0	0	0	54793976	0	0	0	0	26850202	0	29400034	32826042	0	0	0	54793976
ETQPGMAWCEGEITVTRPPVK	ETQPGMAWC[57.0215]EGEITVTRPPVK	R	D	140	160	21	3	9C(57.0215)	tr|B4EG31|B4EG31_BURCJ	B4EG31	B4EG31_BURCJ	BCAM0045	Putative lipoprotein			2	4	2	0	2	2	0	0	0	0	0	0	63017172	74710728	93295944	74121256	61017148	61076648	73838896	71067008	44194936	34573556	56172160	57284296	63017172	74710728	93295944	74121256	61017148	61076648	73838896	71067008	44194936	34573556
EVAQHAPGCK	EVAQHAPGC[57.0215]K	R	A	291	300	10	2	9C(57.0215)	sp|B4EET3|ANMK_BURCJ	B4EET3	ANMK_BURCJ	anmK	Anhydro-N-acetylmuramic acid kinase			0	0	0	0	0	0	0	0	0	1	0	0	0	0	0	0	0	0	0	0	0	6839128	0	0	0	0	0	0	0	0	0	0	0	0
EVSAEYSACVFDAK	EVSAEYSAC[57.0215]VFDAK	K	G	55	68	14	2	9C(57.0215)	tr|B4EN22|B4EN22_BURCJ	B4EN22	B4EN22_BURCJ	polA	DNA polymerase I			3	2	1	2	1	2	1	2	2	2	2	2	97516696	97302208	112726696	111737064	91785032	86005480	115797104	111398296	95092216	41276860	93914400	116240648	97516696	97302208	112726696	111737064	91785032	86005480	115797104	111398296	95092216	41276860
EYQASGAVCGVQLPAGLQNAQK	EYQASGAVC[57.0215]GVQLPAGLQNAQK	K	L	123	144	22	2	9C(57.0215)	tr|B4EA22|B4EA22_BURCJ	B4EA22	B4EA22_BURCJ	purC	Phosphoribosylaminoimidazole-succinocarboxamide synthase			4	4	3	7	4	2	2	2	3	5	3	4	540230020	592022980	581566590	584571840	534946432	504111456	605299900	581384770	569668100	348333856	548390340	624750850	540230020	592022980	581566590	584571840	534946432	504111456	605299900	581384770	569668100	348333856
FDELAEALCIEAGKPINDSK	FDELAEALC[57.0215]IEAGKPINDSK	R	G	80	99	20	2,3	9C(57.0215)	tr|B4EMM0|B4EMM0_BURCJ	B4EMM0	B4EMM0_BURCJ	BCAM0818	Putative aldehyde dehydrogenase			3	1	1	2	3	0	2	0	2	0	0	2	193570096	14540212	190288368	204176608	241860256	235520240	14828351	258460336	95355224	132691352	237250112	304099680	193570096	14540212	190288368	204176608	241860256	235520240	14828351	246808336	95355224	132691352
FDELAEALCIEAGKPINDSKGEVTR	FDELAEALC[57.0215]IEAGKPINDSKGEVTR	R	L	80	104	25	4	9C(57.0215)	tr|B4EMM0|B4EMM0_BURCJ	B4EMM0	B4EMM0_BURCJ	BCAM0818	Putative aldehyde dehydrogenase			1	1	1	2	1	0	1	0	0	0	1	0	114450272	87801160	120953856	22849356	116513360	23236384	41060944	112133520	7431163	12747373	39188508	0	114450272	87801160	120953856	22849356	116513360	23236384	41060944	112133520	7431163	12747373
FDVQAMILCPTR	FDVQAMILC[57.0215]PTR	R	E	74	85	12	2	9C(57.0215)	tr|B4EH73|B4EH73_BURCJ	B4EH73	B4EH73_BURCJ	dbpA	ATP-independent RNA helicase			0	0	0	0	0	1	0	1	0	0	0	0	0	0	0	0	0	0	0	0	0	0	0	0	0	0	0	0	0	0	0	0	0	0
FNGDGEVVCK	FNGDGEVVC[57.0215]K	R	R	308	317	10	2	9C(57.0215)	tr|B4EJP8|B4EJP8_BURCJ	B4EJP8	B4EJP8_BURCJ	BCAM1556	Putative succinylglutamate desuccinylase/ aspartoacylase			0	0	0	0	0	1	0	0	0	0	0	2	0	0	0	0	0	0	0	0	0	0	0	0	0	0	0	0	0	0	0	0	0	0
FSAYELNICYPVAWGK	FSAYELNIC[57.0215]YPVAWGK	K	E	641	656	16	2	9C(57.0215)	tr|B4E612|B4E612_BURCJ	B4E612	B4E612_BURCJ	glt1	Glutamate synthase large subunit			2	3	1	2	2	2	1	1	3	2	2	2	146302368	133062336	162429360	156854624	153342880	124289808	148195328	148236736	126201464	81115672	83628096	153074160	146302368	133062336	162429360	156854624	153342880	124289808	148195328	148236736	126201464	81115672
GASGAAIQCMNLNIGAAEDAGLK	GASGAAIQC[57.0215]MNLNIGAAEDAGLK	K	R	293	315	23	2	9C(57.0215)	tr|B4EEC7|B4EEC7_BURCJ	B4EEC7	B4EEC7_BURCJ	argC	N-acetyl-gamma-glutamyl-phosphate reductase			2	3	2	3	2	3	1	2	2	2	2	1	76320888	72645440	82371792	79095904	67425168	71820200	100675872	73567728	119901088	58081260	81892056	103067680	76320888	72645440	82371792	79095904	67425168	71820200	100675872	73567728	119901088	58081260
GASGAAIQCMNLNIGAAEDAGLKR	GASGAAIQC[57.0215]MNLNIGAAEDAGLKR	K	-	293	316	24	2,3	9C(57.0215)	tr|B4EEC7|B4EEC7_BURCJ	B4EEC7	B4EEC7_BURCJ	argC	N-acetyl-gamma-glutamyl-phosphate reductase			3	3	1	2	1	3	3	2	6	2	3	2	886899070	907412930	727634050	916942910	865922050	736262910	857288190	616253820	487114656	298200256	628313020	701734140	850890560	907412930	727634050	916942910	865922050	736262910	884494980	616253820	487114656	298200256
GEYIAFVDCDDALVPGALAR	GEYIAFVDC[57.0215]DDALVPGALAR	R	V	408	427	20	2	9C(57.0215)	tr|B4ECE5|B4ECE5_BURCJ	B4ECE5	B4ECE5_BURCJ	wbxD	Glycosyltransferase			3	3	2	3	3	5	3	4	3	3	3	4	220791136	235497488	207442608	223633088	224006944	181156704	230179904	216440432	173052272	164360848	165030800	254809312	220791136	235497488	207442608	223633088	224006944	181156704	230179904	216440432	173052272	164360848
GFFVLGFPCNQFGK	GFFVLGFPC[57.0215]NQFGK	R	Q	56	69	14	2	9C(57.0215)	tr|B4ECP6|B4ECP6_BURCJ	B4ECP6	B4ECP6_BURCJ	gpo	Glutathione peroxidase			3	2	0	0	0	0	0	0	2	0	0	0	220493712	206015200	221638992	244319888	245453920	247992880	259704000	266773008	235576000	166595728	176093824	275753152	220493712	206015200	221638992	244319888	245453920	247992880	259704000	266773008	235576000	166595728
GFIDVDDHCR	GFIDVDDHC[57.0215]R	R	T	303	312	10	2,3	9C(57.0215)	tr|B4E7M1|B4E7M1_BURCJ	B4E7M1	B4E7M1_BURCJ	odhL	Dihydrolipoyl dehydrogenase			3	3	3	4	4	3	3	3	3	4	6	4	2327764220	2274940930	2292552960	2231819520	2110292100	2217495550	2364945150	2113112830	2465605120	1629801730	2522594560	2316447230	1285541250	1260446850	1273140100	1237631100	1169404290	1230676740	1309968380	1166727550	1367070340	899472450
GIAQTIDACGQDVSDVLAR	GIAQTIDAC[57.0215]GQDVSDVLAR	R	A	84	102	19	2	9C(57.0215)	tr|B4EIA2|B4EIA2_BURCJ	B4EIA2	B4EIA2_BURCJ	BCAM0290	Putative universal stress protein			0	0	0	0	0	1	0	0	0	0	1	0	0	0	0	0	0	181522736	0	0	0	0	661005500	0	0	0	0	0	0	181522736	0	0	0	0
GIDIIEFACGVPQLLK	GIDIIEFAC[57.0215]GVPQLLK	R	G	114	129	16	2	9C(57.0215)	tr|B4E705|B4E705_BURCJ	B4E705	B4E705_BURCJ	msdA	Methylmalonic acid semialdehyde dehydrogenase			1	0	0	0	0	0	0	0	0	0	0	0	0	0	0	0	0	0	0	0	0	0	0	0	0	0	0	0	0	0	0	0	0	0
GISLANWMCLAK	GISLANWMC[57.0215]LAK	R	W	40	51	12	2	9C(57.0215)	sp|P61626|LYSC_HUMAN	P61626	LYSC_HUMAN	LYZ	Lysozyme C			0	0	2	1	0	0	0	0	0	0	0	0	0	0	39525856	19577372	0	0	2.83046e+06	0	0	0	0	0	0	0	39525856	19577372	0	0	2.83046e+06	0	0	0
GLDVLDATCPLVTK	GLDVLDATC[57.0215]PLVTK	R	V	88	101	14	2	9C(57.0215)	tr|B4ELD6|B4ELD6_BURCJ	B4ELD6	B4ELD6_BURCJ	ispH	4-hydroxy-3-methylbut-2-enyl diphosphate reductase			2	2	2	2	2	2	2	2	2	2	2	2	302792896	336821312	321755840	298715136	332302496	313173280	363651712	375945728	257849056	188975552	283719008	247148960	302792896	336821312	321755840	298715136	332302496	313173280	363651712	375945728	257849056	188975552
GPASTLMACPGQTPQQR	GPASTLMAC[57.0215]PGQTPQQR	K	F	91	107	17	2	9C(57.0215)	tr|B4E732|B4E732_BURCJ	B4E732	B4E732_BURCJ	eco	Ecotin			2	2	2	2	1	2	1	2	2	2	2	1	995426430	964817090	966559810	1009276350	848317950	828370430	875050940	829687040	838350780	671936000	876096450	846951170	995426430	964817090	966559810	1009276350	848317950	828370430	875050940	829687040	838350780	671936000
GQNNVQGSCDMGSFPHELPGYR	GQNNVQGSC[57.0215]DMGSFPHELPGYR	R	H	602	623	22	3	9C(57.0215)	tr|B4EB77|B4EB77_BURCJ	B4EB77	B4EB77_BURCJ	fdsA	NAD-dependent formate dehydrogenase alpha subunit			2	2	2	1	1	0	2	2	2	0	1	1	47488028	23844964	39896904	54627896	66386100	49884324	52382972	50457704	31743532	0	34590984	50269704	47488028	23844964	39896904	54627896	66386100	49884324	52382972	50457704	31743532	0
GVESQGMLCSAR	GVESQGMLC[57.0215]SAR	R	E	118	129	12	2	9C(57.0215)	tr|B4E7J0|B4E7J0_BURCJ	B4E7J0	B4E7J0_BURCJ	pheT	Phenylalanine--tRNA ligase beta subunit			2	2	2	1	2	2	1	2	2	2	1	2	324942048	291434048	304270528	283585344	262577648	248651008	282378816	294576288	294602656	291833664	284634144	386117280	324942048	291434048	304270528	283585344	262577648	248651008	282378816	294576288	294602656	291833664
GVVMELDDCAFPLLAGVVITDDPK	GVVMELDDC[57.0215]AFPLLAGVVITDDPK	K	V	53	76	24	2	9C(57.0215)	sp|B4EFB0|MDH_BURCJ	B4EFB0	MDH_BURCJ	mdh	Malate dehydrogenase			8	3	4	3	5	4	4	7	4	4	3	4	639964800	587987460	486386688	645695490	534877312	533681728	652402430	530810080	502754752	402834176	321695360	800286210	639964800	587987460	486386688	645695490	534877312	533681728	652402430	530810080	502754752	402834176
GVVTPSLLCDAEK	GVVTPSLLC[57.0215]DAEK	K	L	107	119	13	2	9C(57.0215)	sp|B4EBC4|UBIE_BURCJ	B4EBC4	UBIE_BURCJ	ubiE	Ubiquinone/menaquinone biosynthesis C-methyltransferase UbiE			2	1	2	1	2	1	2	1	2	1	2	2	451253472	434522016	448263872	448337664	427728416	515029536	524255424	456718560	594271940	280275392	548340220	475934272	451253472	434522016	448263872	448337664	427728416	515029536	524255424	456718560	594271940	280275392
HGINVNAICPGYIDTEINHYLWETEQGQK	HGINVNAIC[57.0215]PGYIDTEINHYLWETEQGQK	R	L	187	215	29	3,4	9C(57.0215)	tr|B4E7H4|B4E7H4_BURCJ	B4E7H4	B4E7H4_BURCJ	BCAL1469	Putative short chain dehydrogenase			2	4	0	2	4	3	2	2	2	0	2	1	149570288	135595488	204480480	126366656	238069920	186244480	126678256	167661728	158768752	0	72861944	247039072	149570288	116878848	177940912	126366656	207831520	186244480	126678256	140609424	158768752	0
HMVMAISACPTTIADILAMAER	HMVMAISAC[57.0215]PTTIADILAMAER	R	V	127	148	22	2	9C(57.0215)	tr|B4EN36|B4EN36_BURCJ	B4EN36	B4EN36_BURCJ	rpoD	RNA polymerase sigma factor RpoD			0	0	2	0	0	0	2	0	2	0	2	0	0	0	0	0	0	0	0	0	0	0	0	0	0	0	0	0	0	0	0	0	0	0
IAALHDQHCSPAVTLQFIGR	IAALHDQHC[57.0215]SPAVTLQFIGR	K	L	335	354	20	4	9C(57.0215)	tr|B4EM82|B4EM82_BURCJ	B4EM82	B4EM82_BURCJ	BCAM0780	Putative helicase			0	2	0	0	0	0	0	0	0	0	0	0	0	0	0	0	0	0	0	0	0	0	0	0	0	0	0	0	0	0	0	0	0	0
IDEVFIGSCMTNIGHFR	IDEVFIGSC[57.0215]MTNIGHFR	K	A	703	719	17	3	9C(57.0215)	tr|B4EM96|B4EM96_BURCJ	B4EM96	B4EM96_BURCJ	acnB	Aconitate hydratase B			0	2	2	0	1	2	0	0	2	0	2	0	365363392	378589280	398964320	367722656	404084832	345330720	422133120	400558304	335150048	183124896	274680544	392848192	365363392	378589280	398964320	367722656	404084832	345330720	422133120	400558304	335150048	183124896
IDSGDYGWCEETGEPIGIPR	IDSGDYGWC[57.0215]EETGEPIGIPR	R	L	93	112	20	2	9C(57.0215)	tr|B4E7Z3|B4E7Z3_BURCJ	B4E7Z3	B4E7Z3_BURCJ	dksA	RNA polymerase-binding transcription factor DksA			1	5	1	1	1	2	5	3	1	2	2	3	1329011070	1451262980	1282390660	1446785790	1383190530	1386805120	1452803460	1402214270	1477065090	1511556220	1511397500	1605834240	1329011070	1451262980	1282390660	1446785790	1383190530	1386805120	1452803460	1402214270	1477065090	1511556220
IGFAAQDLCFVEPGSLPR	IGFAAQDLC[57.0215]FVEPGSLPR	R	T	533	550	18	2	9C(57.0215)	tr|B4EPY8|B4EPY8_BURCJ	B4EPY8	B4EPY8_BURCJ	afcA	Putative AMP-dependent synthetase			2	2	4	2	3	3	2	2	3	2	2	3	857910080	812443260	862589890	871282110	862438660	796375300	1044795710	924327100	595521470	374761824	503957344	650099390	857910080	812443260	862589890	871282110	862438660	796375300	1044795710	924327100	595521470	374761824
IGPGPIEDCLLTHPAVR	IGPGPIEDC[57.0215]LLTHPAVR	R	M	448	464	17	3	9C(57.0215)	tr|B4E5H2|B4E5H2_BURCJ	B4E5H2	B4E5H2_BURCJ	BCAL1287	Putative acetyl-CoA synthetase			1	0	0	0	1	0	0	0	0	0	0	0	46976520	31458846	0	41988296	39470380	0	39217784	0	25754312	0	27673346	0	46976520	31458846	0	41988296	39470380	0	39217784	0	25754312	0
ILDGSDWWCQGYSEPGSGSDLASLR	ILDGSDWWC[57.0215]QGYSEPGSGSDLASLR	R	T	117	141	25	2	9C(57.0215)	tr|B4EER5|B4EER5_BURCJ	B4EER5	B4EER5_BURCJ	BCAL2327	Putative acyl-CoA dehydrogenase family protein			1	0	0	0	2	0	0	0	0	0	0	0	0	0	0	0	0	0	0	0	0	0	0	0	0	0	0	0	0	0	0	0	0	0
INLSSTYSCK	INLSSTYSC[57.0215]K	K	S	432	441	10	2	9C(57.0215)	tr|B4E831|B4E831_BURCJ	B4E831	B4E831_BURCJ	BCAL1535	Putative membrane protein			0	2	2	0	0	0	0	0	0	0	0	0	23678506	4.57144e+06	26418048	27706488	16192243	22605808	13286335	20857892	18406640	13192950	16527591	14371487	23678506	4.57144e+06	26418048	27706488	16192243	22605808	13286335	20857892	18406640	13192950
ITVGTDAECDALVAALR	ITVGTDAEC[57.0215]DALVAALR	R	E	335	351	17	2	9C(57.0215)	tr|B4EAR0|B4EAR0_BURCJ	B4EAR0	B4EAR0_BURCJ	hisC	Histidinol-phosphate aminotransferase			2	3	2	2	2	2	4	2	2	1	2	3	165344048	156380608	201055392	223217808	156270192	144003664	187940096	159442896	129890008	50008036	156485328	153168544	165344048	156380608	201055392	223217808	156270192	144003664	187940096	159442896	129890008	50008036
IVLETALICAQEPLK	IVLETALIC[57.0215]AQEPLK	K	L	8	22	15	2	9C(57.0215)	tr|B4E7K7|B4E7K7_BURCJ	B4E7K7	B4E7K7_BURCJ	BCAL1503	Segregation and condensation protein B			1	0	0	0	0	0	1	0	1	0	0	0	67486616	0	0	0	58395176	42463280	95491632	75666544	67879768	59814412	0	219816160	67486616	0	0	0	58395176	42463280	95491632	75666544	67879768	59814412
KESLLEFPCDFPIK	KESLLEFPC[57.0215]DFPIK	R	L	18	31	14	2,3	9C(57.0215)	tr|B4E9Q6|B4E9Q6_BURCJ	B4E9Q6	B4E9Q6_BURCJ	BCAL0706	UPF0250 protein BCAL0706			4	2	2	2	2	2	3	2	1	2	1	3	973476160	891145340	955536000	982432380	1033941500	1062352960	1200035200	1089091710	1076288640	733752900	897107520	1125737730	1043963780	954461570	854502460	915619710	1062654020	848569470	1107650690	1144790660	863053950	648684100
KGEADGMICGTISTTHR	KGEADGMIC[57.0215]GTISTTHR	K	H	573	589	17	2,3	9C(57.0215)	tr|B4EEY3|B4EEY3_BURCJ	B4EEY3	B4EEY3_BURCJ	maeB	NADP-dependent malic enzyme			2	4	3	3	3	2	2	2	2	2	2	1	519330784	416887744	498050112	255225648	422540224	310650880	228476832	250949664	577174340	453350688	398744576	758527300	519330784	403781568	480011520	255225648	422540224	310650880	228476832	250949664	577174340	453350688
KHENQIPVCADIGR	KHENQIPVC[57.0215]ADIGR	K	Q	275	288	14	2,3,4	9C(57.0215)	tr|B4EE04|B4EE04_BURCJ	B4EE04	B4EE04_BURCJ	aroG	Phospho-2-dehydro-3-deoxyheptonate aldolase			5	3	4	6	5	3	3	3	3	3	4	4	471471680	456737568	479938432	200775840	502816960	414155968	295210944	269726336	588106820	595053060	525217216	574179010	357310816	352404736	335710400	138520720	375849760	313769824	212524032	203022928	428155808	458028960
KLVTVDTSCDLAPHLESIEASLK	KLVTVDTSC[57.0215]DLAPHLESIEASLK	R	T	244	266	23	3,4	9C(57.0215)	tr|B4EN22|B4EN22_BURCJ	B4EN22	B4EN22_BURCJ	polA	DNA polymerase I			1	1	0	1	3	1	1	0	0	0	0	0	217346368	189929840	203824912	222809664	253895520	247849616	131857792	222454896	191031904	0	182669744	104756920	217346368	189929840	203824912	222809664	253895520	247849616	131857792	222454896	191031904	0
KTLGVILPCALNFGTDAPELMEVQAGK	KTLGVILPC[57.0215]ALNFGTDAPELMEVQAGK	R	C	37	63	27	3	9C(57.0215)	sp|B4ELA5|PPNP_BURCJ	B4ELA5	PPNP_BURCJ	ppnP	Pyrimidine/purine nucleoside phosphorylase			0	0	2	2	0	0	0	0	0	0	0	0	123328728	119504848	0	135356928	158678544	0	76843472	126369472	46968724	0	106514904	0	123328728	119504848	0	135356928	158678544	0	76843472	126369472	46968724	0
KTLLLGPNCPGTITPDELK	KTLLLGPNC[57.0215]PGTITPDELK	R	L	121	139	19	2,3	9C(57.0215)	tr|B4EBY7|B4EBY7_BURCJ	B4EBY7	B4EBY7_BURCJ	sucD	Succinate--CoA ligase [ADP-forming] subunit alpha			3	3	4	3	4	3	3	3	4	2	4	4	4358656000	4398148100	4673353700	4803417600	4340494300	4138867460	4426606100	4414824400	3156001540	2083756030	4641173500	3094841340	4717357100	4377995800	4342498300	4703147000	4315754500	4120058370	4070783490	4673117700	3099958780	1973221380
KVMDEPLTCTPETDVNEVR	KVMDEPLTC[57.0215]TPETDVNEVR	R	R	73	91	19	3	9C(57.0215)	tr|B4E7H0|B4E7H0_BURCJ	B4E7H0	B4E7H0_BURCJ	BCAL1465	Uncharacterized protein			3	2	1	0	2	1	3	2	0	2	2	2	677220100	683906300	599360510	643617090	730740610	792717380	637932860	589829700	900814530	734942590	825650820	1068808000	677220100	683906300	599360510	643617090	730740610	792717380	637932860	589829700	900814530	734942590
KVMDEPLTCTPETDVNEVRR	KVMDEPLTC[57.0215]TPETDVNEVRR	R	M	73	92	20	3	9C(57.0215)	tr|B4E7H0|B4E7H0_BURCJ	B4E7H0	B4E7H0_BURCJ	BCAL1465	Uncharacterized protein			1	1	0	2	3	0	2	2	0	0	2	0	111459216	98122880	81124008	71049376	138272112	84851456	57050000	102021408	41282136	32550904	92839360	53496160	111459216	98122880	81124008	71049376	138272112	84851456	57050000	102021408	41282136	32550904
KWNDGLLACLSDSER	KWNDGLLAC[57.0215]LSDSER	R	Q	116	130	15	2,3	9C(57.0215)	tr|B4EBM6|B4EBM6_BURCJ	B4EBM6	B4EBM6_BURCJ	BCAL1999	MarR family regulatory protein			1	0	0	1	1	0	0	1	0	0	0	1	54384816	0	0	0	31450076	0	0	62904104	0	0	0	34951012	54384816	0	0	0	31450076	0	0	0	0	0
LAANALNWCVGEMEK	LAANALNWC[57.0215]VGEMEK	K	R	1245	1259	15	2	9C(57.0215)	tr|B4E6E3|B4E6E3_BURCJ	B4E6E3	B4E6E3_BURCJ	BCAL2417	Putative DNA translocase			1	2	1	2	1	0	1	0	1	0	2	1	256519872	260483264	332843328	30631006	225110400	135601552	122433384	142539360	175382784	19073586	106874032	130662976	256519872	260483264	332843328	30631006	225110400	135601552	122433384	142539360	175382784	19073586
LASGEWIGCFGLTEPNHGSDPGSMVTR	LASGEWIGC[57.0215]FGLTEPNHGSDPGSMVTR	K	A	127	153	27	3	9C(57.0215)	tr|B4ECY2|B4ECY2_BURCJ	B4ECY2	B4ECY2_BURCJ	BCAL3191	Putative glutaryl-CoA dehydrogenase			5	3	2	3	3	2	2	2	5	2	4	4	793876990	723235070	791207360	809880190	946283140	769812740	1052903940	877874750	657147710	315867104	630979970	883181950	793876990	723235070	791207360	809880190	946283140	769812740	1052903940	877874750	657147710	315867104
LASNSLLECLVIGR	LASNSLLEC[57.0215]LVIGR	R	A	378	391	14	2	9C(57.0215)	tr|B4E8Y9|B4E8Y9_BURCJ	B4E8Y9	B4E8Y9_BURCJ	nadB	L-aspartate oxidase			2	1	1	1	2	1	1	1	2	0	2	0	68991536	39390084	54292280	39896564	46758408	31745124	55101972	45623400	0	0	40175132	33079586	68991536	39390084	54292280	39896564	46758408	31745124	55101972	45623400	0	0
LDADVFAACPNVSIDYAVMEK	LDADVFAAC[57.0215]PNVSIDYAVMEK	R	T	238	258	21	2	9C(57.0215)	tr|B4EDG4|B4EDG4_BURCJ	B4EDG4	B4EDG4_BURCJ	manC	Putative GDP-mannose pyrophosphorylase			3	3	3	3	3	3	3	5	3	2	3	3	112007184	124888640	128157800	132743704	190047008	170970272	186281664	181065792	115470480	97358072	123494728	122921840	112007184	124888640	128157800	132743704	190047008	170970272	186281664	181065792	115470480	97358072
LEQISQSTCK	LEQISQSTC[57.0215]K	K	E	93	102	10	2	9C(57.0215)	tr|B4EEM7|B4EEM7_BURCJ	B4EEM7	B4EEM7_BURCJ	bfr	Bacterioferritin			2	2	3	3	2	2	5	3	1	4	2	2	730932670	584448770	652944450	562508990	576499010	559156420	703955140	614710460	843461060	644852740	752947200	951812220	730932670	584448770	652944450	562508990	576499010	559156420	703955140	614710460	843461060	644852740
LFTEMTQACTGLR	LFTEMTQAC[57.0215]TGLR	R	R	170	182	13	2	9C(57.0215)	tr|B4ED80|B4ED80_BURCJ	B4ED80	B4ED80_BURCJ	suhB	Inositol-1-monophosphatase			3	1	2	1	2	2	2	2	1	2	3	2	544446720	508204704	552851200	617611650	615631490	404976224	545916860	707976380	505213760	237075408	504667392	499965312	544446720	508204704	552851200	617611650	615631490	404976224	545916860	707976380	505213760	237075408
LFTFHADICTLPDTEK	LFTFHADIC[57.0215]TLPDTEK	K	Q	529	544	16	2,3	9C(57.0215)	sp|P02769|ALBU_BOVIN	P02769	ALBU_BOVIN	ALB	Albumin			4	5	5	4	5	1	6	5	5	2	5	5	5128250400	4423741400	4797285900	4369636400	4809321000	3368981500	4824922100	5060465200	3643973890	875986880	2741361150	4742746100	5607877100	4021997310	4325767700	4008708100	5004535300	3239816190	4888959000	4788564500	3408758020	875986880
LGDVGSVLCASPAYLK	LGDVGSVLC[57.0215]ASPAYLK	R	A	160	175	16	2	9C(57.0215)	tr|B4EPF8|B4EPF8_BURCJ	B4EPF8	B4EPF8_BURCJ	BCAS0770	LysR family regulatory protein			0	0	0	0	0	0	0	1	0	0	0	1	0	0	0	0	0	0	0	0	0	0	0	0	0	0	0	0	0	0	0	0	0	0
LKPDPNTLCDEFK	LKPDPNTLC[57.0215]DEFK	K	A	139	151	13	2,3	9C(57.0215)	sp|P02769|ALBU_BOVIN	P02769	ALBU_BOVIN	ALB	Albumin			3	2	4	3	2	3	4	3	3	2	6	4	3647206140	2824175360	3313600000	2840015100	3089108220	2825587200	3468833020	2753840380	4286687740	1887478780	2257180160	4459574300	3054824190	2498640900	3011629570	2499444480	2559853570	2514714880	3070188540	2389279740	3728994560	1721065220
LKPDPNTLCDEFKADEK	LKPDPNTLC[57.0215]DEFKADEK	K	K	139	155	17	2,3,4	9C(57.0215)	sp|P02769|ALBU_BOVIN	P02769	ALBU_BOVIN	ALB	Albumin			7	5	3	4	5	3	3	4	4	0	4	2	9382520800	8228663800	8292938800	6876831700	8791532500	5553189900	6073059300	6427380700	5439316000	2484475390	4862221300	6430399500	4858124800	4252399870	4291662590	3560821760	4544435200	2872364800	3146061060	3329537020	2817696770	1286687490
LLDVPIDACVGR	LLDVPIDAC[57.0215]VGR	R	G	191	202	12	2	9C(57.0215)	tr|B4E8F6|B4E8F6_BURCJ	B4E8F6	B4E8F6_BURCJ	cobT	Nicotinate-nucleotide--dimethylbenzimidazole phosphoribosyltransferase			2	2	1	1	0	2	3	2	2	2	0	2	76718216	86877176	100274408	94706528	97488808	70207416	124826776	98653352	99253696	59571172	86813672	107003336	76718216	86877176	100274408	94706528	97488808	70207416	124826776	98653352	99253696	59571172
LLPEAFAVCR	LLPEAFAVC[57.0215]R	K	E	63	72	10	2	9C(57.0215)	sp|B4E5Y3|SECA_BURCJ	B4E5Y3	SECA_BURCJ	secA	Protein translocase subunit SecA			2	2	2	2	1	1	2	2	2	0	2	2	184423488	165174592	212387248	213697536	188756912	145518208	208924240	224150480	164184976	48363820	153037920	219351152	184423488	165174592	212387248	213697536	188756912	145518208	208924240	224150480	164184976	48363820
LMGTFAEDCAQAYQFTR	LMGTFAEDC[57.0215]AQAYQFTR	R	E	160	176	17	2	9C(57.0215)	tr|B4EPC5|B4EPC5_BURCJ	B4EPC5	B4EPC5_BURCJ	BCAS0737	Putative acetyl-CoA acetyltransferase			0	2	1	0	1	2	2	1	0	0	0	1	0	29941138	18303650	0	29138270	0	44234668	57518924	0	0	0	28393116	0	29941138	18303650	0	29138270	0	44234668	57518924	0	0
LNLAQALMCR	LNLAQALMC[57.0215]R	R	S	158	167	10	2	9C(57.0215)	tr|B4ECP7|B4ECP7_BURCJ	B4ECP7	B4ECP7_BURCJ	BCAL2107	ABC transporter ATP-binding protein			0	0	1	1	1	0	0	0	0	0	0	0	67716856	36722264	72132968	31192886	51196212	31146864	55445404	58950300	0	49505492	68772968	40421696	67716856	36722264	72132968	31192886	51196212	31146864	55445404	58950300	0	49505492
LPGDETGDCQLFTTR	LPGDETGDC[57.0215]QLFTTR	R	L	192	206	15	2	9C(57.0215)	sp|B4EAP1|DADA_BURCJ	B4EAP1	DADA_BURCJ	dadA	D-amino acid dehydrogenase			2	2	2	2	2	3	2	2	2	1	2	2	949515520	1008869440	1265827070	1135177220	1299774590	1465277820	1542989820	1409868030	1588775940	855341500	1732665860	1928619260	949515520	1008869440	1265827070	1135177220	1299774590	1465277820	1542989820	1409868030	1588775940	855341500
LQLLLTPICK	LQLLLTPIC[57.0215]K	K	A	394	403	10	2	9C(57.0215)	tr|B4EPX4|B4EPX4_BURCJ	B4EPX4	B4EPX4_BURCJ	BCAS0208	Putative acyl-CoA dehydrogenase			1	2	2	0	0	0	0	2	2	1	0	1	584332160	579497020	620926080	618168640	117658968	104946536	108445352	125759848	88733608	39325496	56605780	96090856	584332160	579497020	620926080	618168640	117658968	104946536	108445352	125759848	88733608	39325496
LSAALATGCSFLVK	LSAALATGC[57.0215]SFLVK	K	A	165	178	14	2	9C(57.0215)	tr|B4EJN2|B4EJN2_BURCJ	B4EJN2	B4EJN2_BURCJ	BCAM1542	Putative aldehyde dehydrogenase			2	2	1	2	1	2	1	2	2	0	0	1	137411440	111232992	118169648	132781968	88326032	100729680	113908408	123172528	97592992	0	56259468	136249184	137411440	111232992	118169648	132781968	88326032	100729680	113908408	123172528	97592992	0
LSANWMAACGTAGEDAALFDTVK	LSANWMAAC[57.0215]GTAGEDAALFDTVK	K	A	771	793	23	2	9C(57.0215)	tr|B4EBL4|B4EBL4_BURCJ	B4EBL4	B4EBL4_BURCJ	purL	Phosphoribosylformylglycinamidine synthase			3	2	3	2	3	4	2	4	2	2	2	2	125742392	135233584	135656432	114165904	119359488	109704632	147552608	110253480	106045552	60569208	103255376	111032512	125742392	135233584	135656432	114165904	119359488	109704632	147552608	110253480	106045552	60569208
LVADLAETCNLTALHDTEVVYLDR	LVADLAETC[57.0215]NLTALHDTEVVYLDR	R	V	94	117	24	3	9C(57.0215)	tr|B4EGT2|B4EGT2_BURCJ	B4EGT2	B4EGT2_BURCJ	BCAM1177	IclR family regulatory protein			0	0	1	0	0	0	0	0	1	0	0	2	15585499	0	11312168	17590284	12638175	13472566	20346610	17928482	0	0	10412683	17970414	15585499	0	11312168	17590284	12638175	13472566	20346610	17928482	0	0
LVVDALDLCYTK	LVVDALDLC[57.0215]YTK	R	S	90	101	12	2	9C(57.0215)	tr|B4ED08|B4ED08_BURCJ	B4ED08	B4ED08_BURCJ	BCAL1072	Uncharacterized protein			2	1	1	2	2	1	2	2	1	2	1	1	249336576	240489728	190923088	212059440	201678320	201703952	205598832	223238160	188160016	124421408	168507552	185923856	249336576	240489728	190923088	212059440	201678320	201703952	205598832	223238160	188160016	124421408
LYTPDLSSCLDGITR	LYTPDLSSC[57.0215]LDGITR	K	D	209	223	15	2	9C(57.0215)	tr|B4EA28|B4EA28_BURCJ	B4EA28	B4EA28_BURCJ	ilvE	Putative branched-chain amino acid aminotransferase IlvE			1	2	2	0	0	0	2	2	2	0	0	2	946995140	1059241150	1181787520	18678708	46447728	35033616	1131177340	1087331330	1010760260	0	0	74417944	946995140	1059241150	1181787520	18678708	46447728	35033616	1131177340	1087331330	1010760260	0
MGIHGNSTCVMNLDGAK	MGIHGNSTC[57.0215]VMNLDGAK	K	G	259	275	17	3	9C(57.0215)	tr|B4EBD5|B4EBD5_BURCJ	B4EBD5	B4EBD5_BURCJ	BCAL0884	Putative acyl-CoA dehydrogenase oxidoreductase protein			1	1	1	1	2	1	1	1	0	0	0	1	84625568	137974080	126734736	19363966	194771568	112868840	156054784	181063968	57118604	68501136	128049080	134463072	84625568	137974080	126734736	19363966	194771568	112868840	156054784	181063968	57118604	68501136
MISIGPLDCK	MISIGPLDC[57.0215]K	R	E	139	148	10	2	9C(57.0215)	tr|B4E739|B4E739_BURCJ	B4E739	B4E739_BURCJ	BCAL2473	Putative lipoprotein			2	0	0	1	1	2	2	0	1	0	2	0	85644320	75955936	89196936	97793848	65153500	59019000	67543912	89089608	69505976	38812304	78737680	35451864	85644320	75955936	89196936	97793848	65153500	59019000	67543912	89089608	69505976	38812304
MMDSTQAECVPFAPPFLK	MMDSTQAEC[57.0215]VPFAPPFLK	R	A	48	65	18	2	9C(57.0215)	tr|B4EFC4|B4EFC4_BURCJ	B4EFC4	B4EFC4_BURCJ	BCAM0979	Putative glutathione-S-transferase			1	0	1	1	1	2	1	2	1	1	2	2	6.22563e+06	22306874	12185217	22710110	53467464	37500308	70232224	81347856	45562852	45566096	62232068	82322144	6.22563e+06	22306874	12185217	22710110	53467464	37500308	70232224	81347856	45562852	45566096
MNIYPVILCGGSGTR	MNIYPVILC[57.0215]GGSGTR	-	L	1	15	15	2	9C(57.0215)	tr|B4EDG4|B4EDG4_BURCJ	B4EDG4	B4EDG4_BURCJ	manC	Putative GDP-mannose pyrophosphorylase			3	1	2	2	3	2	2	2	2	3	3	2	276628896	321996896	336423136	381080704	395704032	351370304	408799744	442089344	314239648	193408048	291384800	329720512	276628896	321996896	336423136	381080704	395704032	351370304	408799744	442089344	314239648	193408048
MQGLLDDLCDFNR	MQGLLDDLC[57.0215]DFNR	R	T	200	212	13	2	9C(57.0215)	tr|B4EQ33|B4EQ33_BURCJ	B4EQ33	B4EQ33_BURCJ	BCAS0266	Two-component regulatory system, sensor kinase protein			0	0	2	0	0	1	0	0	0	0	2	0	13785936	11345852	15422830	10082283	17842740	10668021	20644740	21886460	0	0	13212571	22577174	13785936	11345852	15422830	10082283	17842740	10668021	20644740	21886460	0	0
MVLYSGTTCPFSQR	MVLYSGTTC[57.0215]PFSQR	M	C	2	15	14	2	9C(57.0215)	tr|B4E6Q3|B4E6Q3_BURCJ	B4E6Q3	B4E6Q3_BURCJ	BCAL0331	Putative stringent starvation protein A			1	1	1	0	3	1	1	1	1	1	2	2	28965126	27561448	19525108	21768040	48218676	28795790	45216472	51174180	28140720	31837700	61479992	58063808	28965126	27561448	19525108	21768040	48218676	28795790	45216472	51174180	28140720	31837700
MWITNGPDCDTLVVYAK	MWITNGPDC[57.0215]DTLVVYAK	K	T	161	177	17	2	9C(57.0215)	tr|B4EIJ9|B4EIJ9_BURCJ	B4EIJ9	B4EIJ9_BURCJ	BCAM2433	Putative acyl-CoA dehydrogenase			4	3	2	3	5	5	5	6	2	0	1	1	9814134	9448852	0	3630304	18782794	0	0	0	6.45942e+06	0	6.44988e+06	0	9814134	9448852	0	3630304	18782794	0	0	0	6.45942e+06	0
NAGFDVAQCFIGANGANGLVTAVSFALAPLER	NAGFDVAQC[57.0215]FIGANGANGLVTAVSFALAPLER	R	S	193	224	32	2	9C(57.0215)	tr|B4EPW7|B4EPW7_BURCJ	B4EPW7	B4EPW7_BURCJ	BCAS0201	Putative FAD dependent oxidoreductase			1	0	0	0	0	1	0	0	0	0	0	0	0	0	0	0	0	0	0	0	0	0	0	0	0	0	0	0	0	0	0	0	0	0
NHTGFHEQCVER	NHTGFHEQC[57.0215]VER	R	L	217	228	12	2,3	9C(57.0215)	sp|B4EBB9|QUEF_BURCJ	B4EBB9	QUEF_BURCJ	queF	NADPH-dependent 7-cyano-7-deazaguanine reductase			4	1	1	2	4	1	1	0	2	2	2	1	73614032	73678768	54440652	40806456	42704988	43210976	25864092	0	46242248	33914488	35564112	22046240	52796308	52235960	39017788	29469572	42704988	31742780	18678666	0	34232576	22819402
NLEVVHTLCDLLDR	NLEVVHTLC[57.0215]DLLDR	K	A	257	270	14	3	9C(57.0215)	tr|B4ECS6|B4ECS6_BURCJ	B4ECS6	B4ECS6_BURCJ	rmlB	dTDP-glucose 4,6-dehydratase			0	0	0	0	0	0	0	0	1	0	0	0	35628212	32957014	47638704	34191972	37839152	33312150	36854908	31430304	19497316	0	7.54007e+06	38596184	35628212	32957014	47638704	34191972	37839152	33312150	36854908	31430304	19497316	0
NSSLAEAVCAPGTLK	NSSLAEAVC[57.0215]APGTLK	R	M	344	358	15	2	9C(57.0215)	tr|B4E8T6|B4E8T6_BURCJ	B4E8T6	B4E8T6_BURCJ	BCAL1663	PrkA family serine protein kinase			4	5	4	6	4	4	4	6	4	2	3	4	921126020	780745220	913889220	840613570	1088620420	1052549120	1274359940	1260142080	1014039360	542338500	952449540	1073373500	921126020	780745220	913889220	840613570	1088620420	1052549120	1274359940	1260142080	1014039360	542338500
PADPAFAQCTLLPVDLLDAEAMR	PADPAFAQC[57.0215]TLLPVDLLDAEAMR	R	A	48	70	23	2	9C(57.0215)	tr|B4EFL1|B4EFL1_BURCJ	B4EFL1	B4EFL1_BURCJ	BCAM1003	Putative epimerase			0	0	0	0	1	2	1	0	1	0	0	1	31606034	0	19330398	30146260	21963866	54332628	29716218	46517644	23104044	0	19151808	19526650	31606034	0	19330398	30146260	21963866	54332628	29716218	46517644	23104044	0
PAGAVTAACFLSR	PAGAVTAAC[57.0215]FLSR	R	F	448	460	13	2	9C(57.0215)	sp|B4E8G9|AMPA_BURCJ	B4E8G9	AMPA_BURCJ	pepA	Probable cytosol aminopeptidase			2	2	2	2	2	1	2	2	2	2	2	2	737744960	669542270	756491970	778783230	755849410	782783940	808086270	799781120	874210560	735918850	682068290	1278545540	737744960	669542270	756491970	778783230	755849410	782783940	808086270	799781120	874210560	735918850
QADAVMDTCPR	QADAVMDTC[57.0215]PR	R	A	223	233	11	2	9C(57.0215)	tr|B4EM11|B4EM11_BURCJ	B4EM11	B4EM11_BURCJ	BCAM2833	Squalene/phytoene synthase			0	0	0	0	0	1	0	0	0	1	0	0	0	0	0	0	0	0	0	0	0	41904564	0	35024712	0	0	0	0	0	0	0	0	0	41904564
QADEYATACEAAGER	QADEYATAC[57.0215]EAAGER	R	L	226	240	15	2	9C(57.0215)	tr|B4E9T3|B4E9T3_BURCJ	B4E9T3	B4E9T3_BURCJ	BCAL1752	Uncharacterized protein			1	2	2	2	1	2	0	2	0	0	0	1	70989512	78389608	54666404	78698768	50678988	42776496	43100132	53164408	5.97992e+06	17142770	9806721	19096774	70989512	78389608	54666404	78698768	50678988	42776496	43100132	53164408	5.97992e+06	17142770
QNVHLPYGCK	QNVHLPYGC[57.0215]K	R	N	29	38	10	2	9C(57.0215)	tr|B4E8X3|B4E8X3_BURCJ	B4E8X3	B4E8X3_BURCJ	BCAL2700	Putative oxidoreductase			1	1	1	1	1	1	1	2	1	1	1	1	74260240	58062252	57777596	65041040	74346928	71604576	57902204	59443100	63534992	41633856	77995432	58295908	74260240	58062252	57777596	65041040	74346928	71604576	57902204	59443100	63534992	41633856
QPEFTQIDCETSFLGEQEIR	QPEFTQIDC[57.0215]ETSFLGEQEIR	R	D	229	248	20	2	9C(57.0215)	sp|B4EBD1|SYDND_BURCJ	B4EBD1	SYDND_BURCJ	aspS	Aspartate--tRNA(Asp/Asn) ligase			3	3	4	2	4	2	2	3	2	2	1	3	209469248	261556640	243736960	285147392	206977024	263481968	301651072	253978720	395868896	319819136	212692896	392076544	209469248	261556640	243736960	285147392	206977024	263481968	301651072	253978720	395868896	319819136
QWNVDPATCR	QWNVDPATC[57.0215]R	K	A	165	174	10	2	9C(57.0215)	tr|B4EJN0|B4EJN0_BURCJ	B4EJN0	B4EJN0_BURCJ	BCAM1540	Putative dehydrogenase, molybdopterin binding subunit			0	0	1	0	0	1	0	0	0	0	0	0	75635856	0	57203240	0	59274484	64745600	0	67135576	0	0	0	73006400	75635856	0	57203240	0	59274484	64745600	0	67135576	0	0
RFDLPDVWCR	RFDLPDVWC[57.0215]R	R	E	507	516	10	3	9C(57.0215)	tr|B4EIC8|B4EIC8_BURCJ	B4EIC8	B4EIC8_BURCJ	BCAM1352	Putative phosphoesterase			0	0	0	0	0	1	0	0	0	0	0	0	0	0	0	0	0	11469021	0	0	0	0	0	22781210	0	0	0	0	0	11469021	0	0	0	0
RGEMVVDFCAGAGGK	RGEMVVDFC[57.0215]AGAGGK	R	T	223	237	15	3	9C(57.0215)	tr|B4E8Z4|B4E8Z4_BURCJ	B4E8Z4	B4E8Z4_BURCJ	BCAL2721	NOL1/NOP2/Sun family protein			1	0	1	0	0	1	1	0	1	0	1	0	30507224	0	30595066	25911770	35336472	20243400	31182136	29186276	47419180	0	18690508	62908592	30507224	0	30595066	25911770	35336472	20243400	31182136	29186276	47419180	0
RHDGHAVTCDDFR	RHDGHAVTC[57.0215]DDFR	K	H	422	434	13	2	9C(57.0215)	tr|B4EB93|B4EB93_BURCJ	B4EB93	B4EB93_BURCJ	BCAL2993	Aminopeptidase N			0	1	0	0	0	2	1	0	0	0	0	0	0	0	0	0	0	0	0	0	0	0	0	0	0	0	0	0	0	0	0	0	0	0
RPADALAICK	RPADALAIC[57.0215]K	R	L	458	467	10	2	9C(57.0215)	tr|B4EPR9|B4EPR9_BURCJ	B4EPR9	B4EPR9_BURCJ	BCAS0153	Uncharacterized protein			0	0	0	0	0	0	1	0	0	0	0	0	0	0	0	0	15381819	10884634	12736558	0	0	6.22335e+06	0	0	0	0	0	0	15381819	10884634	12736558	0	0	6.22335e+06
RTADLIPLCHPLALTR	RTADLIPLC[57.0215]HPLALTR	K	V	68	83	16	3	9C(57.0215)	sp|B4EBZ2|MOAC_BURCJ	B4EBZ2	MOAC_BURCJ	moaC	Cyclic pyranopterin monophosphate synthase			0	0	0	0	2	0	0	0	0	0	0	0	0	0	10967080	0	12056320	0	0	0	0	0	0	0	0	0	10967080	0	12056320	0	0	0	0	0
SIKPSHVDCFYVR	SIKPSHVDC[57.0215]FYVR	R	Q	92	104	13	2,3	9C(57.0215)	tr|B4E713|B4E713_BURCJ	B4E713	B4E713_BURCJ	galU	UTP--glucose-1-phosphate uridylyltransferase			1	2	2	1	1	2	2	1	2	2	2	3	1185457540	923883840	1080007040	796212350	1186189180	961594690	728807040	769897600	1014888640	707446980	752630400	1025609090	1185457540	923883840	1080007040	796212350	1186189180	961594690	728807040	769897600	1014888640	707446980
SKFDNLYGCR	SKFDNLYGC[57.0215]R	K	E	229	238	10	2	9C(57.0215)	tr|B4EE70|B4EE70_BURCJ	B4EE70	B4EE70_BURCJ	ahcY	Adenosylhomocysteinase			2	1	2	1	2	2	1	3	2	2	2	3	1606187520	1265486720	1418513920	1192342910	1716439300	1413801600	1396716420	1577165440	1354372480	1128342270	1370087040	1871642370	1606187520	1265486720	1418513920	1192342910	1716439300	1413801600	1396716420	1577165440	1354372480	1128342270
SKSPALQDCPQR	SKSPALQDC[57.0215]PQR	K	R	19	30	12	2,3	9C(57.0215)	sp|B4E5B5|RS12_BURCJ	B4E5B5	RS12_BURCJ	rpsL	30S ribosomal protein S12			5	4	4	4	2	5	4	2	1	2	2	3	1227387520	1335765250	737018750	649981310	697766270	401593088	415885440	428427904	389466048	662767300	576552960	547473730	795612420	869935620	471775616	395173056	447470816	254131536	265779808	268075760	247272400	411622912
SKSPALQDCPQRR	SKSPALQDC[57.0215]PQRR	K	G	19	31	13	2,3	9C(57.0215)	sp|B4E5B5|RS12_BURCJ	B4E5B5	RS12_BURCJ	rpsL	30S ribosomal protein S12			0	3	3	2	3	0	0	1	0	0	0	0	3911552	15758283	11638232	11300936	11115859	1.58175e+06	0	3.27879e+06	0	0	931602	0	3.06711e+06	11519008	8857837	8563337	8384372	1.18867e+06	0	2.76927e+06	0	0
SLDAVVEDCVNAVGVDANTASAPLLAR	SLDAVVEDC[57.0215]VNAVGVDANTASAPLLAR	R	V	487	513	27	2	9C(57.0215)	tr|B4EAG9|B4EAG9_BURCJ	B4EAG9	B4EAG9_BURCJ	tex	Putative transcription accessory protein			3	3	2	5	3	2	6	3	3	2	2	4	0	133540808	0	120803016	80504912	83387152	105719400	82575336	114413112	23620358	83339408	118020576	0	133540808	0	120803016	80504912	83387152	105719400	82575336	114413112	23620358
SLGIAGDMCIYTNHNR	SLGIAGDMC[57.0215]IYTNHNR	K	L	157	172	16	2,3	9C(57.0215)	sp|B4E7Z2|HSLV_BURCJ	B4E7Z2	HSLV_BURCJ	hslV	ATP-dependent protease subunit HslV			1	1	3	2	3	2	2	2	2	1	2	2	679804480	674637180	709025150	740801790	426857696	406816928	342856800	435542144	397374464	234174752	335178720	442940736	679804480	642676670	698394880	736551300	426857696	406816928	342856800	435542144	397374464	234174752
SPNIVLPDCPDLDR	SPNIVLPDC[57.0215]PDLDR	K	A	271	284	14	2	9C(57.0215)	tr|B4E926|B4E926_BURCJ	B4E926	B4E926_BURCJ	puuC	Gamma-glutamyl-gamma-aminobutyraldehyde dehydrogenase			1	2	2	2	1	1	2	2	1	2	1	2	137747952	134145264	120103864	130410072	130804888	110989312	116452008	123025240	85768688	81440280	91808312	105214928	137747952	134145264	120103864	130410072	130804888	110989312	116452008	123025240	85768688	81440280
STPAIVDACNR	STPAIVDAC[57.0215]NR	R	F	459	469	11	2,3	9C(57.0215)	tr|B4ED33|B4ED33_BURCJ	B4ED33	B4ED33_BURCJ	recB	RecBCD enzyme subunit RecB			1	0	0	0	0	0	0	1	0	0	0	0	28784164	14030390	15565414	24501816	8610980	11540819	11145002	9309722	9880767	0	11151162	9643984	14081114	14252394	15811706	14103001	8747232	11723430	11321350	9457030	10037111	0
SVELLKPLCER	SVELLKPLC[57.0215]ER	R	L	281	291	11	3	9C(57.0215)	sp|B4E8K1|CCA_BURCJ	B4E8K1	CCA_BURCJ	cca	Multifunctional CCA protein			0	0	0	1	0	0	0	0	0	0	0	0	0	0	0	0	0	0	0	0	0	0	0	0	0	0	0	0	0	0	0	0	0	0
SVVIEESSCSDTR	SVVIEESSC[57.0215]SDTR	K	L	264	276	13	2	9C(57.0215)	tr|B4EDG2|B4EDG2_BURCJ	B4EDG2	B4EDG2_BURCJ	BCAL3244	Glycosyltransferase			1	1	0	0	1	1	1	2	1	2	2	2	12458175	11336956	7.31027e+06	12103266	12785881	13223804	14396502	23525950	14214638	24372290	17835738	30786712	12458175	11336956	7.31027e+06	12103266	12785881	13223804	14396502	23525950	14214638	24372290
SYAAHGAACLSVLTDEQFFQGGVR	SYAAHGAAC[57.0215]LSVLTDEQFFQGGVR	R	Y	81	104	24	3	9C(57.0215)	tr|B4E7A7|B4E7A7_BURCJ	B4E7A7	B4E7A7_BURCJ	trpC	Indole-3-glycerol phosphate synthase			1	1	1	0	0	0	1	0	0	0	0	0	78389960	43517932	75589912	47167512	55481448	23916062	43744444	56558188	35816636	37151584	35473584	52705016	78389960	43517932	75589912	47167512	55481448	23916062	43744444	56558188	35816636	37151584
SYLTVAIGCTGGQHR	SYLTVAIGC[57.0215]TGGQHR	R	S	246	260	15	2,3	9C(57.0215)	sp|B4EAS0|Y800_BURCJ	B4EAS0	Y800_BURCJ	BceJ2315_08000	Nucleotide-binding protein BceJ2315_08000			4	5	4	6	4	4	6	5	3	0	5	2	270952448	248290896	290794880	219032896	229758016	243916576	205484720	190259744	272677440	169479072	198115264	259347936	148539024	135638256	160338528	120388032	126615528	133745520	112564696	104676104	150685728	92918520
TAAAPVVPCPASPTSGGDAGATGK	TAAAPVVPC[57.0215]PASPTSGGDAGATGK	K	S	215	238	24	2	9C(57.0215)	tr|B4EE37|B4EE37_BURCJ	B4EE37	B4EE37_BURCJ	BCAL3316	Putative lipoprotein			2	1	3	2	2	2	2	2	2	2	2	3	239782224	255625376	230069280	260577712	245730544	227382816	234333296	228783312	273110752	257736784	264863168	311383168	239782224	255625376	230069280	260577712	245730544	227382816	234333296	228783312	273110752	257736784
TAEASPSECVDAILR	TAEASPSEC[57.0215]VDAILR	R	K	167	181	15	2	9C(57.0215)	tr|B4EDD5|B4EDD5_BURCJ	B4EDD5	B4EDD5_BURCJ	cysC	Adenylyl-sulfate kinase			2	1	2	1	1	2	1	2	1	1	1	2	409408192	439447968	447070400	435716160	338444544	302176128	371211392	362982400	245656544	125870328	247246368	250780960	409408192	439447968	447070400	435716160	338444544	302176128	371211392	362982400	245656544	125870328
TAGATVNHCFVLFHYNIFK	TAGATVNHC[57.0215]FVLFHYNIFK	R	E	148	166	19	3	9C(57.0215)	tr|B4E589|B4E589_BURCJ	B4E589	B4E589_BURCJ	pyrE	Orotate phosphoribosyltransferase			0	0	0	0	0	0	0	0	1	0	0	0	82973904	86723488	77277960	75867856	77866680	76111768	60635328	57990500	84106512	13896926	0	35091652	82973904	86723488	77277960	75867856	77866680	76111768	60635328	57990500	84106512	13896926
TDLTGVPACVEHPAAEGDLTEVHLSAK	TDLTGVPAC[57.0215]VEHPAAEGDLTEVHLSAK	K	R	343	369	27	4	9C(57.0215)	tr|B4E7D7|B4E7D7_BURCJ	B4E7D7	B4E7D7_BURCJ	mnmE	tRNA modification GTPase MnmE			1	1	0	1	2	1	1	0	2	0	2	1	120328512	151618128	152132176	123245232	125619272	131787408	132735736	16715389	153939840	95741896	132126880	138833648	120328512	151618128	152132176	123245232	125619272	131787408	132735736	16715389	153939840	95741896
TDPGDPDKCPVWQLHQVYTDEATHEWVQK	TDPGDPDKC[57.0215]PVWQLHQVYTDEATHEWVQK	R	G	300	328	29	4,5	9C(57.0215)	tr|B4ED91|B4ED91_BURCJ	B4ED91	B4ED91_BURCJ	trpS	Tryptophan--tRNA ligase			0	1	2	1	3	1	3	0	1	0	0	0	219945024	155319136	227712928	192053216	236506176	212085728	138472640	140359184	180202800	112618576	138052800	201598464	144912944	88119264	142625600	120357568	153761040	136337280	91484640	91802168	116507464	72601424
TEPEAWAACR	TEPEAWAAC[57.0215]R	K	R	67	76	10	2	9C(57.0215)	tr|B4EE82|B4EE82_BURCJ	B4EE82	B4EE82_BURCJ	BCAL0157	Uncharacterized protein			1	1	0	1	0	1	1	1	0	0	1	0	43135268	30125238	35509952	42635952	27823220	18556354	33514388	42128208	43832504	0	34209456	40168836	43135268	30125238	35509952	42635952	27823220	18556354	33514388	42128208	43832504	0
TFVDAATGCVAELPLGAADNR	TFVDAATGC[57.0215]VAELPLGAADNR	R	F	211	231	21	2	9C(57.0215)	tr|B4EKV7|B4EKV7_BURCJ	B4EKV7	B4EKV7_BURCJ	BCAM2688	Putative isomerase			2	2	0	2	2	0	2	2	1	2	2	2	74793248	74168224	74629944	61239596	40505368	51412664	105452600	104964488	119491504	136728512	60110748	165311568	74793248	74168224	74629944	61239596	40505368	51412664	105452600	104964488	119491504	136728512
TGDGLSVGCWGLLLGDSVVLIDPDGR	TGDGLSVGC[57.0215]WGLLLGDSVVLIDPDGR	R	Q	28	53	26	2	9C(57.0215)	tr|B4EB66|B4EB66_BURCJ	B4EB66	B4EB66_BURCJ	BCAL2969a	Uncharacterized protein			0	0	0	0	0	0	0	1	0	0	0	0	117254104	103014176	0	120855856	0	98106600	86530616	109777600	0	0	0	133066168	117254104	103014176	0	120855856	0	98106600	86530616	109777600	0	0
TGDIATPGCK	TGDIATPGC[57.0215]K	R	Q	331	340	10	2	9C(57.0215)	tr|B4EFJ4|B4EFJ4_BURCJ	B4EFJ4	B4EFJ4_BURCJ	leuB	3-isopropylmalate dehydrogenase			2	2	2	2	2	2	1	2	2	2	2	2	114663912	99391088	102831624	99339256	80671312	71136664	82653304	87235928	62776976	82872008	70979608	69287304	114663912	99391088	102831624	99339256	80671312	71136664	82653304	87235928	62776976	82872008
TSSSHEEGCERDWAVATK	TSSSHEEGC[57.0215]ERDWAVATK	R	R	349	366	18	2	9C(57.0215)	tr|B4E613|B4E613_BURCJ	B4E613	B4E613_BURCJ	glt2	Glutamate synthase small subunit			0	1	0	0	1	0	0	0	0	0	0	0	0	0	0	0	0	0	0	0	0	0	0	0	0	0	0	0	0	0	0	0	0	0
TTHVIVASCALNEGIGDSVVGR	TTHVIVASC[57.0215]ALNEGIGDSVVGR	R	M	116	137	22	2,3	9C(57.0215)	tr|B4EPX5|B4EPX5_BURCJ	B4EPX5	B4EPX5_BURCJ	BCAS0209	Uncharacterized protein			3	2	4	5	2	2	1	2	2	0	3	0	2141784060	2265970940	2278044420	1823992190	507521344	457836448	507846080	514769536	280740224	193221088	312404192	386808192	1886715900	2345972990	2336154880	1831461890	507521344	457836448	507846080	514769536	280740224	193221088
TVFGWQKPCYLVGEGYVK	TVFGWQKPC[57.0215]YLVGEGYVK	R	T	264	281	18	2,3	9C(57.0215)	tr|B4ELD7|B4ELD7_BURCJ	B4ELD7	B4ELD7_BURCJ	BCAM2739	MoaA/NifB/PqqE family protein			4	3	4	3	3	3	2	4	3	0	4	4	857976260	902088770	1000237570	974675140	882114430	845467390	782592060	801785090	504640896	322509792	495925920	522232448	857976260	902088770	955827780	974675140	882114430	845467390	780075780	801785090	483338784	322509792
TVPPVSAVCEATAPDIPADGPPYAELR	TVPPVSAVC[57.0215]EATAPDIPADGPPYAELR	R	D	38	64	27	2	9C(57.0215)	tr|B4E7G7|B4E7G7_BURCJ	B4E7G7	B4E7G7_BURCJ	BCAL1462	Putative Trp repressor binding protein			0	0	0	0	0	0	0	0	0	0	2	0	0	0	0	0	0	0	0	0	0	0	0	0	0	0	0	0	0	0	0	0	0	0
VAAEAELMCTVK	VAAEAELMC[57.0215]TVK	K	T	143	154	12	2	9C(57.0215)	tr|B4ECM0|B4ECM0_BURCJ	B4ECM0	B4ECM0_BURCJ	fabZ	3-hydroxyacyl-[acyl-carrier-protein] dehydratase FabZ			2	1	2	2	1	1	2	1	1	2	2	2	414247264	503525312	380491424	479243840	481300192	299548704	287527232	302084000	490070592	280786528	457899360	502221824	414247264	503525312	380491424	479243840	481300192	299548704	287527232	302084000	490070592	280786528
VAAHGDVACNVAMQLAK	VAAHGDVAC[57.0215]NVAMQLAK	K	P	43	59	17	3	9C(57.0215)	sp|B4E9M9|SYR_BURCJ	B4E9M9	SYR_BURCJ	argS	Arginine--tRNA ligase			1	2	2	2	2	4	2	2	2	0	2	1	293333696	302311360	298128032	291311776	271311040	307904896	270781952	288326336	386657088	188144864	369283456	376621056	293333696	302311360	298128032	291311776	271311040	307904896	270781952	288326336	386657088	188144864
VAAHGDVACNVAMQLAKPLGTNPR	VAAHGDVAC[57.0215]NVAMQLAKPLGTNPR	K	Q	43	66	24	4	9C(57.0215)	sp|B4E9M9|SYR_BURCJ	B4E9M9	SYR_BURCJ	argS	Arginine--tRNA ligase			0	0	0	0	2	0	0	0	0	0	0	0	159091040	181511488	144865600	0	88684592	97680480	128397976	110855768	0	69234640	0	86365624	159091040	181511488	144865600	0	88684592	97680480	128397976	110855768	0	69234640
VAPALAAGCPFVLKPASR	VAPALAAGC[57.0215]PFVLKPASR	K	T	164	181	18	3	9C(57.0215)	tr|B4EMM0|B4EMM0_BURCJ	B4EMM0	B4EMM0_BURCJ	BCAM0818	Putative aldehyde dehydrogenase			2	1	2	2	1	1	2	2	2	0	2	2	856566850	909678590	907564930	981560700	1047131710	907032380	996265280	1041833790	891096700	373888224	1014575810	902537220	856566850	909678590	907564930	981560700	1047131710	907032380	996265280	1041833790	891096700	373888224
VAVGQEPACVK	VAVGQEPAC[57.0215]VK	R	T	167	177	11	2	9C(57.0215)	tr|B4EFM6|B4EFM6_BURCJ	B4EFM6	B4EFM6_BURCJ	fdnH	Formate dehydrogenase, iron-sulfur subunit			2	2	2	1	2	1	2	1	1	0	2	2	49045516	66800672	76841024	47144800	30980516	34639976	49433404	30631232	38766612	0	57193520	43891196	49045516	66800672	76841024	47144800	30980516	34639976	49433404	30631232	38766612	0
VDGVPVMECGYGIFNGQYALR	VDGVPVMEC[57.0215]GYGIFNGQYALR	K	V	295	315	21	2	9C(57.0215)	tr|B4E6N6|B4E6N6_BURCJ	B4E6N6	B4E6N6_BURCJ	fliM	Flagellar motor switch protein FliM			0	0	0	1	0	0	0	0	0	0	0	0	0	0	0	0	0	0	0	0	0	0	0	0	0	0	0	0	0	0	0	0	0	0
VEQVSGIACHTGR	VEQVSGIAC[57.0215]HTGR	K	H	94	106	13	2,3	9C(57.0215)	sp|B4E642|HIS3_BURCJ	B4E642	HIS3_BURCJ	hisI	Phosphoribosyl-AMP cyclohydrolase			3	2	4	4	4	3	4	3	3	2	4	2	180010032	149308320	149059360	155616448	122371600	120964352	127865432	122203640	158287696	164004960	163862896	184653616	102281416	85237600	84565024	88783128	70022976	68968448	72755928	69247416	90577248	90679624
VFTSYGAICWLSDLSAWAR	VFTSYGAIC[57.0215]WLSDLSAWAR	R	G	123	141	19	2	9C(57.0215)	tr|B4EJR4|B4EJR4_BURCJ	B4EJR4	B4EJR4_BURCJ	BCAM2565	Putative methyltransferase			3	2	2	3	3	0	0	0	3	2	0	2	0	0	0	8246886	4862751	0	0	0	6401381	0	0	9396054	0	0	0	8246886	4862751	0	0	0	6401381	0
VGIGPGSICTTR	VGIGPGSIC[57.0215]TTR	K	L	295	306	12	2	9C(57.0215)	tr|B4EC70|B4EC70_BURCJ	B4EC70	B4EC70_BURCJ	guaB	Inosine-5'-monophosphate dehydrogenase			2	0	4	2	3	2	3	3	2	2	2	2	1134302210	1017690300	1187599490	1052142080	1034196290	1056438400	946936770	1055010430	700042690	809113470	709348740	840402620	1134302210	1017690300	1187599490	1052142080	1034196290	1056438400	946936770	1055010430	700042690	809113470
VHFTPANLCSK	VHFTPANLC[57.0215]SK	R	L	125	135	11	2	9C(57.0215)	sp|B4ECZ9|ASTB_BURCJ	B4ECZ9	ASTB_BURCJ	astB	N-succinylarginine dihydrolase			1	1	1	0	2	2	1	2	0	0	0	1	35647852	28365680	31408688	25437534	32561960	31541128	31443074	29976804	24324700	8899614	24146566	31541516	35647852	28365680	31408688	25437534	32561960	31541128	31443074	29976804	24324700	8899614
VIEDAIIGCAIPEAEQGLNVAR	VIEDAIIGC[57.0215]AIPEAEQGLNVAR	K	M	53	74	22	2	9C(57.0215)	tr|B4EBD7|B4EBD7_BURCJ	B4EBD7	B4EBD7_BURCJ	BCAL0886	Putative 3-ketoacyl-CoA thiolase			2	2	3	2	2	3	2	2	2	2	1	1	288395200	310299584	292868896	300288032	237610992	265370032	330119232	279022464	117630352	0	144910080	201663440	288395200	310299584	292868896	300288032	237610992	265370032	330119232	279022464	117630352	0
VLGVMQSNCGAYAAATLHPVGR	VLGVMQSNC[57.0215]GAYAAATLHPVGR	R	H	303	324	22	3	9C(57.0215)	tr|B4EPX8|B4EPX8_BURCJ	B4EPX8	B4EPX8_BURCJ	BCAS0212	Uncharacterized protein			3	2	2	3	1	1	2	1	1	1	3	1	740078210	766570880	846562940	853770750	521272928	532856608	630518020	614043710	273699296	145888192	268174448	275389760	740078210	766570880	846562940	853770750	521272928	532856608	630518020	614043710	273699296	145888192
VMIAMAVACNPK	VMIAMAVAC[57.0215]NPK	R	L	148	159	12	2	9C(57.0215)	tr|B4E8J0|B4E8J0_BURCJ	B4E8J0	B4E8J0_BURCJ	dppD	Putative dipeptide ABC transporter ATP-binding protein			0	0	0	2	1	0	2	2	1	0	0	0	0	0	6482508	18682992	19028110	0	17666568	19535520	0	0	0	18272336	0	0	6482508	18682992	19028110	0	17666568	19535520	0	0
VSSEGNDPCYLALSPDGK	VSSEGNDPC[57.0215]YLALSPDGK	R	Y	115	132	18	2	9C(57.0215)	tr|B4E6E4|B4E6E4_BURCJ	B4E6E4	B4E6E4_BURCJ	BCAL2418	Putative exported protein			2	1	2	2	2	3	2	2	1	2	3	2	507800064	517346144	557463490	544684030	568256380	542056380	565085380	573961980	518099648	333269536	522765728	559185600	507800064	517346144	557463490	544684030	568256380	542056380	565085380	573961980	518099648	333269536
VTDIEPGLCGGTEFSNVR	VTDIEPGLC[57.0215]GGTEFSNVR	R	Y	172	189	18	2	9C(57.0215)	tr|B4ECZ0|B4ECZ0_BURCJ	B4ECZ0	B4ECZ0_BURCJ	BCAL3198	Putative short-chain dehydrogenase			2	2	2	1	1	2	2	1	2	2	2	4	1823476220	1784335230	1765787140	1992040960	1817189380	1864865920	2064468610	1864564860	1878370690	1164332030	2105279490	1978052220	1823476220	1784335230	1765787140	1992040960	1817189380	1864865920	2064468610	1864564860	1878370690	1164332030
WGSLVSALCDFK	WGSLVSALC[57.0215]DFK	K	R	590	601	12	2	9C(57.0215)	tr|B4EG92|B4EG92_BURCJ	B4EG92	B4EG92_BURCJ	adiA	Biodegradative arginine decarboxylase			2	2	2	1	2	2	2	2	2	0	1	2	102380544	122773488	94340328	118538944	122803888	137672656	166530336	147673200	174262448	54583508	72228672	163686048	102380544	122773488	94340328	118538944	122803888	137672656	166530336	147673200	174262448	54583508
WGSLVSALCDFKR	WGSLVSALC[57.0215]DFKR	K	D	590	602	13	3	9C(57.0215)	tr|B4EG92|B4EG92_BURCJ	B4EG92	B4EG92_BURCJ	adiA	Biodegradative arginine decarboxylase			0	0	1	0	0	0	1	1	0	0	0	0	17689464	14852706	16530177	23841568	17756736	0	36870284	30411600	0	0	10055529	0	17689464	14852706	16530177	23841568	17756736	0	36870284	30411600	0	0
WSHLQETFCTA	WSHLQETFC[57.0215]TA	R	-	123	133	11	2	9C(57.0215)	tr|B4ECW1|B4ECW1_BURCJ	B4ECW1	B4ECW1_BURCJ	BCAL3170	Uncharacterized protein			1	0	1	2	0	1	1	1	0	0	1	2	34506136	30168192	43925396	32300364	46615336	37290412	42147388	28014606	34806456	28780292	36121672	47724104	34506136	30168192	43925396	32300364	46615336	37290412	42147388	28014606	34806456	28780292
YGLIGANGCGK	YGLIGANGC[57.0215]GK	R	S	30	40	11	2	9C(57.0215)	tr|B4EAE2|B4EAE2_BURCJ	B4EAE2	B4EAE2_BURCJ	BCAL1843	ABC transporter ATP-binding protein			1	1	1	2	1	1	1	1	1	0	1	1	0	26742926	0	0	31701048	0	0	0	18350698	0	0	12779129	0	26742926	0	0	31701048	0	0	0	18350698	0
YPSSVPVGCGNAAR	YPSSVPVGC[57.0215]GNAAR	R	V	59	72	14	2	9C(57.0215)	tr|B4E8I1|B4E8I1_BURCJ	B4E8I1	B4E8I1_BURCJ	BCAL0538	Putative exported protein			1	1	1	2	1	1	2	2	1	1	1	1	64151432	63583364	166875184	96373104	73787016	73079568	96751832	70193536	66581528	42136460	82249272	24558194	64151432	63583364	166875184	96373104	73787016	73079568	96751832	70193536	66581528	42136460
AGDPAAVSLSSR	AGDPAAVS[668.2276]LSSR	R	L	175	186	12	2	8S(668.2276)	sp|B4E581|MNMG_BURCJ	B4E581	MNMG_BURCJ	mnmG	tRNA uridine 5-carboxymethylaminomethyl modification enzyme MnmG			0	0	0	0	1	0	0	1	0	0	0	0	0	0	0	0	0	0	0	0	0	0	0	0	0	0	0	0	0	0	0	0	0	0
LIDATVASVR	LIDATVAS[668.2276]VR	R	R	539	548	10	2	8S(668.2276)	tr|B4EJI5|B4EJI5_BURCJ	B4EJI5	B4EJI5_BURCJ	BCAM1494	Two-component regulatory system, sensor kinase protein			1	0	0	0	0	0	0	1	0	0	1	0	86329704	0	65210816	75134496	35067424	84196416	29253344	61214096	85171464	69348240	95348336	101285888	86329704	0	65210816	75134496	35067424	84196416	29253344	61214096	85171464	69348240
LLAMTPASYIGK	LLAMTPAS[668.2276]YIGK	R	A	442	453	12	2	8S(668.2276)	tr|B4EEU9|B4EEU9_BURCJ	B4EEU9	B4EEU9_BURCJ	purB	Adenylosuccinate lyase			0	0	0	0	1	0	0	0	0	0	0	0	0	0	0	0	0	0	0	0	0	0	0	0	0	0	0	0	0	0	0	0	0	0
NGEKAADSLDYISLPATVETEIR	NGEKAADS[668.2276]LDYISLPATVETEIR	K	K	304	326	23	3	8S(668.2276)	tr|B4E5F7|B4E5F7_BURCJ	B4E5F7	B4E5F7_BURCJ	pstS	Phosphate-binding protein PstS			0	0	0	1	0	0	0	0	0	0	0	0	0	0	0	0	0	0	0	0	0	0	0	0	0	0	0	0	0	0	0	0	0	0
VLEGLAESVK	VLEGLAES[668.2276]VK	K	A	338	347	10	2	8S(668.2276)	tr|B4EE04|B4EE04_BURCJ	B4EE04	B4EE04_BURCJ	aroG	Phospho-2-dehydro-3-deoxyheptonate aldolase			0	0	1	0	0	0	0	0	0	0	0	0	2822520320	2685887490	3192806660	3355464700	2687380480	3143476740	3427101440	2815182850	2530656000	0	3642618370	2331775740	2822520320	2685887490	3192806660	3355464700	2687380480	3143476740	3427101440	2815182850	2530656000	0
VSIPLGGSSR	VSIPLGGS[568.2115]S[203.0794]R	R	H	122	131	10	2	8S(568.2115),9S(203.0794)	tr|B4EAX0|B4EAX0_BURCJ	B4EAX0	B4EAX0_BURCJ	BCAL1885	Putative membrane protein			0	0	0	0	0	0	1	0	0	0	0	0	0	0	0	0	0	0	0	0	0	0	0	0	0	0	0	0	0	0	0	0	0	0
AAAAPAASAPAQP	AAAAPAAS[568.2115]APAQP	K	-	175	187	13	2	8S(568.2115)	tr|B4E9X9|B4E9X9_BURCJ	B4E9X9	B4E9X9_BURCJ	BCAL1798	Putative exported protein			0	0	0	0	0	0	4	1	6	5	3	4	0	0	0	0	0	0	29726186	27160122	144780720	282327456	153877136	218318192	0	0	0	0	0	0	29726186	27160122	144780720	282327456
AAAPAPASATATNG	AAAPAPAS[568.2115]ATATNG	K	-	494	507	14	2	8S(568.2115)	tr|B4EA04|B4EA04_BURCJ	B4EA04	B4EA04_BURCJ	oprM	Efflux system outer membrane protein			0	0	0	0	0	0	0	0	0	0	0	2	0	0	0	0	0	0	0	0	0	39642972	0	18523568	0	0	0	0	0	0	0	0	0	39642972
AAPADAASSVAAGEPR	AAPADAAS[568.2115]SVAAGEPR	K	W	519	534	16	2	8S(568.2115)	tr|B4E8C3|B4E8C3_BURCJ	B4E8C3	B4E8C3_BURCJ	BCAL2629	Putative bifunctional protein (Uroporphyrin-III C-methyltransferase and uroporphyrinogen-III synthase transmembrane protein)			0	0	0	0	0	0	0	0	5	6	3	5	0	0	0	0	0	0	0	0	244502384	332560576	261832608	291629760	0	0	0	0	0	0	0	0	244502384	332560576
AGFAQVVSVVVGSAK	AGFAQVVS[568.2115]VVVGSAK	R	D	105	119	15	4	8S(568.2115)	tr|B4EM24|B4EM24_BURCJ	B4EM24	B4EM24_BURCJ	BCAM0722	Putative O-methyltransferase			0	0	1	0	0	0	0	0	0	0	0	0	0	93418104	368974336	0	64623336	0	39044424	0	0	0	44722204	0	0	93418104	368974336	0	64623336	0	39044424	0	0	0
AGYTAVISHR	AGYTAVIS[568.2115]HR	R	S	357	366	10	2	8S(568.2115)	sp|B4EDA1|ENO_BURCJ	B4EDA1	ENO_BURCJ	eno	Enolase			0	0	0	0	1	0	1	0	1	0	0	0	0	0	0	0	5077171	0	0	0	0	0	0	0	0	0	0	0	0	0	0	0	0	0
AIGGELTSNPIVR	AIGGELTS[568.2115]NPIVR	K	K	222	234	13	2	8S(568.2115)	tr|B4EJR1|B4EJR1_BURCJ	B4EJR1	B4EJR1_BURCJ	gabD	Putative succinate-semialdehyde dehydrogenase [NADP+]			0	0	0	0	0	0	0	0	1	0	0	0	0	0	0	0	0	0	0	0	0	0	0	0	0	0	0	0	0	0	0	0	0	0
AVPAAPASGAAVAK	AVPAAPAS[568.2115]GAAVAK	R	-	222	235	14	2	8S(568.2115)	tr|B4EB92|B4EB92_BURCJ	B4EB92	B4EB92_BURCJ	BCAL2992	Putative lipoprotein			0	0	0	0	0	0	0	0	3	5	6	3	0	0	0	0	0	0	0	0	211315520	301632288	254466016	276526816	0	0	0	0	0	0	0	0	211315520	301632288
ENAAHSASSADAQYQQAIAALDAAK	ENAAHSAS[568.2115]SADAQYQQAIAALDAAK	R	L	123	147	25	3	8S(568.2115)	tr|B4E719|B4E719_BURCJ	B4E719	B4E719_BURCJ	BCAL1453	Putative fusaric acid resistance transport protein			0	0	0	0	0	0	0	0	0	1	0	0	0	0	0	0	0	0	0	0	0	143710432	0	0	0	0	0	0	0	0	0	0	0	0
FSGAGGASAPVASLR	FSGAGGAS[568.2115]APVASLR	R	A	77	91	15	2	8S(568.2115)	tr|B4EBZ3|B4EBZ3_BURCJ	B4EBZ3	B4EBZ3_BURCJ	BCAL0963	Metallo peptidase, subfamily M48B			0	0	0	0	0	0	0	0	1	0	0	0	39669668	0	0	34996808	0	48076052	0	0	6.69109e+06	0	36315828	0	39669668	0	0	34996808	0	48076052	0	0	6.69109e+06	0
GTPPDATSQPAAR	GTPPDATS[568.2115]QPAAR	R	Q	86	98	13	2	8S(568.2115)	tr|B4EET7|B4EET7_BURCJ	B4EET7	B4EET7_BURCJ	BCAL3348a	Putative exported protein			0	0	0	0	0	0	0	0	0	0	0	1	0	0	0	0	0	0	0	0	3.22158e+06	8993723	5.35798e+06	4001580	0	0	0	0	0	0	0	0	3.22158e+06	8993723
IGIEVAASFAK	IGIEVAAS[568.2115]FAK	K	S	31	41	11	2	8S(568.2115)	tr|B4ELF5|B4ELF5_BURCJ	B4ELF5	B4ELF5_BURCJ	cblR	Two-component regulatory system, response regulator protein			0	0	0	0	0	0	0	0	0	0	0	1	0	0	0	0	0	0	0	0	0	0	0	0	0	0	0	0	0	0	0	0	0	0
KLAAFADSTGK	KLAAFADS[568.2115]TGK	R	V	44	54	11	2	8S(568.2115)	tr|B4EK83|B4EK83_BURCJ	B4EK83	B4EK83_BURCJ	BCAM1620	Rieske iron-sulphur domain protein			2	0	2	1	2	2	1	2	2	2	1	2	602624000	587004220	547144830	554087490	498258048	586445440	647926210	577184380	652254780	400659936	512030464	667545280	602624000	587004220	547144830	554087490	498258048	586445440	647926210	577184380	652254780	400659936
LLNRTTRSLSLTDAGHLYLAQIR	LLNRTTRS[568.2115]LSLTDAGHLYLAQIR	R	H	48	70	23	5	8S(568.2115)	tr|B4EBX1|B4EBX1_BURCJ	B4EBX1	B4EBX1_BURCJ	BCAL0941	LysR family regulatory protein			0	0	0	0	0	1	0	0	0	0	0	1	0	0	0	0	299051264	54236996	149688576	0	0	0	6.35073e+06	395544704	0	0	0	0	299051264	54236996	149688576	0	0	0
RAAGADDSK	RAAGADDS[568.2115]K	R	R	311	319	9	2	8S(568.2115)	tr|B4ECN4|B4ECN4_BURCJ	B4ECN4	B4ECN4_BURCJ	BCAL2094	Putative RNA pseudouridylate synthase			1	0	0	0	0	0	0	0	0	0	0	0	8.13647e+06	11437108	26993040	20053248	0	25243412	20799946	10289489	25189392	15146288	27425344	13484172	8.13647e+06	11437108	26993040	20053248	0	25243412	20799946	10289489	25189392	15146288
TLDVPAVSSAQK	TLDVPAVS[568.2115]SAQK	R	P	29	40	12	2	8S(568.2115)	tr|B4E8M9|B4E8M9_BURCJ	B4E8M9	B4E8M9_BURCJ	BCAL0587	Putative lipoprotein			0	0	1	0	0	2	0	0	0	0	0	0	0	0	0	0	0	21549692	0	0	0	0	0	0	0	0	0	0	0	0	0	0	0	0
AFGVVFTSSAR	AFGVVFTS[203.0794]SAR	R	G	137	147	11	2	8S(203.0794)	tr|B4EHC1|B4EHC1_BURCJ	B4EHC1	B4EHC1_BURCJ	BCAM1242	Putative exported protein			0	0	0	1	0	0	0	0	0	0	0	0	0	0	0	0	0	0	0	0	0	0	0	0	0	0	0	0	0	0	0	0	0	0
AIGAQLMSTAGPIAR	AIGAQLMS[203.0794]TAGPIAR	R	T	210	224	15	2	8S(203.0794)	tr|B4EKI2|B4EKI2_BURCJ	B4EKI2	B4EKI2_BURCJ	BCAM0538	Putative amidase			0	0	0	0	0	0	0	0	0	0	1	0	0	0	0	0	0	0	0	0	0	0	7.20608e+06	0	0	0	0	0	0	0	0	0	0	0
ATLGAGLSFGYQPGK	ATLGAGLS[203.0794]FGYQPGK	R	P	187	201	15	2	8S(203.0794)	tr|B4EI40|B4EI40_BURCJ	B4EI40	B4EI40_BURCJ	BCAM2421	Uncharacterized protein			0	0	0	0	0	0	0	0	0	0	0	1	0	0	0	17092074	0	76720280	0	0	0	0	0	23007994	0	0	0	17092074	0	76720280	0	0	0	0
DGVGEIESMVTIR	DGVGEIES[203.0794]MVTIR	K	R	169	181	13	2	8S(203.0794)	tr|B4EJ65|B4EJ65_BURCJ	B4EJ65	B4EJ65_BURCJ	BCAM2512	Probable 5-dehydro-4-deoxyglucarate dehydratase			0	0	0	0	0	0	0	0	0	0	0	1	89423048	136955728	94224304	143191584	113153024	168961312	139750448	0	220975152	274193984	114012248	173482240	89423048	136955728	94224304	143191584	113153024	168961312	139750448	0	220975152	274193984
GPALIGNSVVLAADPTSTIR	GPALIGNS[203.0794]VVLAADPTSTIR	R	L	437	456	20	2	8S(203.0794)	tr|B4ENN7|B4ENN7_BURCJ	B4ENN7	B4ENN7_BURCJ	BCAS0491	Cytochrome c family protein			0	0	0	0	0	2	0	0	0	0	1	0	0	0	0	0	0	0	0	0	0	0	0	0	0	0	0	0	0	0	0	0	0	0
IEGVATTSR	IEGVATTS[203.0794]R	K	G	162	170	9	2	8S(203.0794)	tr|B4ED75|B4ED75_BURCJ	B4ED75	B4ED75_BURCJ	ppiA	Peptidyl-prolyl cis-trans isomerase			0	0	0	0	0	0	0	0	0	0	1	0	0	0	0	0	0	0	0	0	0	0	0	0	0	0	0	0	0	0	0	0	0	0
KILVVLTSHDTLGDTGK	KILVVLTS[203.0794]HDTLGDTGK	M	K	2	18	17	3	8S(203.0794)	tr|B4EII3|B4EII3_BURCJ	B4EII3	B4EII3_BURCJ	BCAM1407	DJ-1/PfpI family protein			0	0	0	0	0	0	0	0	0	0	0	1	0	0	0	0	0	5.80177e+06	0	0	0	0	0	45285176	0	0	0	0	0	5.80177e+06	0	0	0	0
KLIDYLMSTEVQSK	KLIDYLMS[203.0794]TEVQSK	R	V	281	294	14	2	8S(203.0794)	tr|B4EJ51|B4EJ51_BURCJ	B4EJ51	B4EJ51_BURCJ	BCAM2498	Extracellular solute-binding protein			0	0	0	0	0	0	0	0	0	0	0	1	0	0	0	0	0	0	0	0	0	0	0	0	0	0	0	0	0	0	0	0	0	0
LTGDTVISYGDLLFR	LTGDTVIS[203.0794]YGDLLFR	R	S	393	407	15	2	8S(203.0794)	tr|B4EHC5|B4EHC5_BURCJ	B4EHC5	B4EHC5_BURCJ	BCAM1245	Putative phosphoenolpyruvate phosphomutase/sugar nucleotidyltransferase			0	0	0	1	0	0	0	0	0	0	0	0	86903296	79289312	89153648	112563624	9531829	0	17512932	16306527	0	12211392	8.30318e+06	0	86903296	79289312	89153648	112563624	9531829	0	17512932	16306527	0	12211392
LVADAAASVFEPFTHR	LVADAAAS[203.0794]VFEPFTHR	R	L	338	353	16	2	8S(203.0794)	tr|B4EBN9|B4EBN9_BURCJ	B4EBN9	B4EBN9_BURCJ	BCAL3005	Possible DNA polymerase/helicase			0	0	0	0	2	0	1	0	0	0	1	0	0	0	0	0	0	0	0	0	0	0	0	0	0	0	0	0	0	0	0	0	0	0
NDGLLSMSNGAITNSR	NDGLLSMS[203.0794]NGAITNSR	K	F	49	64	16	2	8S(203.0794)	tr|B4E8M6|B4E8M6_BURCJ	B4E8M6	B4E8M6_BURCJ	BCAL0584	Putative outer membrane porin protein			0	0	0	0	0	0	0	0	0	1	0	0	0	0	0	0	0	0	0	0	0	2163947780	0	0	0	0	0	0	0	0	0	0	0	0
QEQINLASGAR	QEQINLAS[203.0794]GAR	K	E	196	206	11	2	8S(203.0794)	tr|B4EC79|B4EC79_BURCJ	B4EC79	B4EC79_BURCJ	BCAL2072	Putative membrane protein			0	0	0	0	0	0	0	0	0	0	0	1	0	0	0	0	0	0	0	0	0	0	0	483259840	0	0	0	0	0	0	0	0	0	0
QIGALEASLGGK	QIGALEAS[203.0794]LGGK	K	L	35	46	12	2	8S(203.0794)	tr|B4ELC5|B4ELC5_BURCJ	B4ELC5	B4ELC5_BURCJ	BCAM1747	LysR family regulatory protein			0	0	0	0	0	0	0	0	0	1	0	0	0	0	0	0	0	0	0	0	0	13969863	0	0	0	0	0	0	0	0	0	0	0	0
TALQNAASVAGLLLTTDAAVAELPK	TALQNAAS[203.0794]VAGLLLTTDAAVAELPK	R	E	502	526	25	2	8S(203.0794)	tr|B4ECT7|B4ECT7_BURCJ	B4ECT7	B4ECT7_BURCJ	groL	60 kDa chaperonin			1	0	0	1	1	0	1	0	0	0	0	0	0	0	0	0	0	0	7.15909e+06	0	0	0	0	0	0	0	0	0	0	0	0	0	0	0
TGGVAPVSSAK	TGGVAPVS[203.0794]SAK	K	T	52	62	11	2	8S(203.0794)	tr|B4E6E4|B4E6E4_BURCJ	B4E6E4	B4E6E4_BURCJ	BCAL2418	Putative exported protein			1	1	0	1	0	0	0	0	0	0	1	0	200981568	220710784	0	190314528	0	104358264	0	148239504	0	0	134855984	0	200981568	220710784	0	190314528	0	104358264	0	148239504	0	0
TLGTLDVSGDPR	TLGTLDVS[203.0794]GDPR	R	G	159	170	12	2	8S(203.0794)	tr|B4EGE3|B4EGE3_BURCJ	B4EGE3	B4EGE3_BURCJ	BCAM2211	Putative sigma-54 activated regulatory protein			0	1	0	0	0	0	0	1	0	0	0	0	0	0	0	0	0	0	0	0	0	0	0	0	0	0	0	0	0	0	0	0	0	0
VDVNQAWSETDAIWAGAR	VDVNQAWS[203.0794]ETDAIWAGAR	R	L	199	216	18	2	8S(203.0794)	tr|B4EMK7|B4EMK7_BURCJ	B4EMK7	B4EMK7_BURCJ	catB1	Muconate cycloisomerase I 1			0	0	0	0	0	0	0	0	0	1	0	0	0	0	0	0	0	0	0	0	0	0	0	0	0	0	0	0	0	0	0	0	0	0
DAPIFPSMMR	DAPIFPSM[15.9949]M[15.9949]R	K	K	216	225	10	2	8M(15.9949),9M(15.9949)	tr|B4EJP5|B4EJP5_BURCJ	B4EJP5	B4EJP5_BURCJ	BCAM1553	Putative dehydrogenase, molybdenum-binding subunit			0	0	0	0	0	0	0	1	0	0	0	0	0	0	0	0	0	0	0	33758032	0	167132192	0	0	0	0	0	0	0	0	0	33758032	0	167132192
AAQGSAQMTIDVASFDLGDK	AAQGSAQM[15.9949]TIDVASFDLGDK	K	M	64	83	20	2	8M(15.9949)	tr|B4EE32|B4EE32_BURCJ	B4EE32	B4EE32_BURCJ	BCAL3311	Putative exported protein			3	1	1	0	1	0	1	3	2	2	2	1	21487386	21255624	19982430	10597045	9708478	0	17369102	17272136	19391834	19365872	18044696	17063138	21487386	21255624	19982430	10597045	9708478	0	17369102	17272136	19391834	19365872
AAQLQAGMTR	AAQLQAGM[15.9949]TR	K	E	49	58	10	2	8M(15.9949)	tr|B4EEW5|B4EEW5_BURCJ	B4EEW5	B4EEW5_BURCJ	omlA	Outer membrane protein assembly factor BamE			1	1	0	0	0	0	0	0	0	1	0	0	180097904	175370912	0	0	0	0	0	0	0	209802432	0	0	180097904	175370912	0	0	0	0	0	0	0	209802432
ADTIAQLMTQEQGKPLTEAR	ADTIAQLM[15.9949]TQEQGKPLTEAR	R	V	85	104	20	3	8M(15.9949)	tr|B4EJN2|B4EJN2_BURCJ	B4EJN2	B4EJN2_BURCJ	BCAM1542	Putative aldehyde dehydrogenase			1	1	0	0	1	1	1	1	1	1	1	1	48072524	29192862	42653736	0	48592704	47837964	54886324	45513908	68375944	104988656	61396264	53064120	48072524	29192862	42653736	0	48592704	47837964	54886324	45513908	68375944	104988656
AEGDLMGMVASDGPHYGDNVK	AEGDLMGM[15.9949]VASDGPHYGDNVK	K	L	105	125	21	3	8M(15.9949)	tr|B4EEP0|B4EEP0_BURCJ	B4EEP0	B4EEP0_BURCJ	BCAL2301	Putative exported protein			0	0	0	0	0	0	0	0	1	0	2	1	0	0	0	0	0	0	9066390	0	24025988	38221348	39321196	45699284	0	0	0	0	0	0	9066390	0	24025988	38221348
AEGEASLMTQAYPVANLQK	AEGEASLM[15.9949]TQAYPVANLQK	K	L	777	795	19	2	8M(15.9949)	tr|B4E714|B4E714_BURCJ	B4E714	B4E714_BURCJ	valS	Valine--tRNA ligase			0	0	0	1	0	0	1	0	0	1	0	0	0	0	0	0	0	0	0	0	0	0	0	0	0	0	0	0	0	0	0	0	0	0
AELAEVTMKPQNEVEFTGDDAAK	AELAEVTM[15.9949]KPQNEVEFTGDDAAK	K	M	194	216	23	3	8M(15.9949)	sp|B4E5R6|Y2348_BURCJ	B4E5R6	Y2348_BURCJ	BceJ2315_23480	Probable transcriptional regulatory protein BceJ2315_23480			1	1	0	0	1	0	0	1	1	0	1	0	39966736	20949482	0	0	60135668	0	0	37839716	58394120	108930904	47560832	59637064	39966736	20949482	0	0	60135668	0	0	37839716	58394120	108930904
AETDVQLMQMTR	AETDVQLM[15.9949]QMTR	R	A	44	55	12	2	8M(15.9949)	tr|B4ELE0|B4ELE0_BURCJ	B4ELE0	B4ELE0_BURCJ	BCAM2741	Putative exported protein			0	0	0	0	0	1	0	1	1	1	1	0	0	0	0	0	0	17223060	0	20187428	51667688	72782296	14837348	0	0	0	0	0	0	17223060	0	20187428	51667688	72782296
AETGPSPMMK	AETGPSPM[15.9949]MK	K	E	95	104	10	2	8M(15.9949)	sp|B4EBH3|RS6_BURCJ	B4EBH3	RS6_BURCJ	rpsF	30S ribosomal protein S6			2	2	2	1	2	1	1	1	1	2	2	0	49013364	42150428	48382660	33698736	48265932	35240620	28465840	31012816	38245368	28626616	26265030	19200634	49013364	42150428	48382660	33698736	48265932	35240620	28465840	31012816	38245368	28626616
AEVPLAEMFGYSTSLR	AEVPLAEM[15.9949]FGYSTSLR	R	S	655	670	16	2	8M(15.9949)	tr|B4E912|B4E912_BURCJ	B4E912	B4E912_BURCJ	fusA	Elongation factor G			0	0	0	0	0	0	1	0	0	0	0	0	0	0	0	0	0	0	0	0	0	0	0	0	0	0	0	0	0	0	0	0	0	0
AEVPLSEMFGYSTSLR	AEVPLSEM[15.9949]FGYSTSLR	R	S	652	667	16	2	8M(15.9949)	tr|B4E5B7|B4E5B7_BURCJ	B4E5B7	B4E5B7_BURCJ	fusA	Elongation factor G			2	2	3	1	3	3	2	5	3	4	4	4	142799712	172060304	164163584	180410848	199876160	328671840	161642448	166454848	205339712	238146176	141731120	347836672	142799712	172060304	164163584	180410848	199876160	328671840	161642448	166454848	205339712	238146176
AGAIELLMPAVQPAELWQESGR	AGAIELLM[15.9949]PAVQPAELWQESGR	R	W	64	85	22	2	8M(15.9949)	sp|B4E5W6|SYP_BURCJ	B4E5W6	SYP_BURCJ	proS	Proline--tRNA ligase			0	1	1	2	0	0	1	1	0	2	2	4	0	9841942	0	0	0	27961534	28146472	0	18365284	12481314	0	21596762	0	9841942	0	0	0	27961534	28146472	0	18365284	12481314
AGMTWIEMK	AGMTWIEM[15.9949]K	R	A	64	72	9	2	8M(15.9949)	tr|B4EJ34|B4EJ34_BURCJ	B4EJ34	B4EJ34_BURCJ	BCAM1481	Uncharacterized protein			0	0	0	0	0	0	0	0	0	2	0	1	0	14286723	0	14112937	17903800	5.16475e+06	16791948	0	31712464	112595120	20527998	24930968	0	14286723	0	14112937	17903800	5.16475e+06	16791948	0	31712464	112595120
AGQLSPVMPGWTLPVPQLYAVFVSR	AGQLSPVM[15.9949]PGWTLPVPQLYAVFVSR	R	Q	257	281	25	2	8M(15.9949)	tr|B4EEN3|B4EEN3_BURCJ	B4EEN3	B4EEN3_BURCJ	BCAL2294	LysR family regulatory protein			0	0	0	0	0	0	0	0	0	1	1	0	0	0	0	0	0	0	0	0	0	0	0	0	0	0	0	0	0	0	0	0	0	0
AGSLAAPMDIIEER	AGSLAAPM[15.9949]DIIEER	R	T	421	434	14	2	8M(15.9949)	tr|B4EE27|B4EE27_BURCJ	B4EE27	B4EE27_BURCJ	secD	Protein translocase subunit SecD			0	1	0	0	0	0	0	0	1	1	0	1	0	10669850	0	0	0	0	0	0	0	13103878	0	11987040	0	10669850	0	0	0	0	0	0	0	13103878
AGTFIQGMR	AGTFIQGM[15.9949]R	K	V	86	94	9	2	8M(15.9949)	sp|B4E7Y8|ARGB_BURCJ	B4E7Y8	ARGB_BURCJ	argB	Acetylglutamate kinase			0	1	0	0	0	0	0	0	0	0	0	0	42458468	37529408	48105172	30724442	39202652	45885928	36490704	32011856	57616780	65667688	51122376	51183680	42458468	37529408	48105172	30724442	39202652	45885928	36490704	32011856	57616780	65667688
AHVAGIAMGLILEGNK	AHVAGIAM[15.9949]GLILEGNK	K	F	464	479	16	3	8M(15.9949)	sp|B4E5M6|PNP_BURCJ	B4E5M6	PNP_BURCJ	pnp	Polyribonucleotide nucleotidyltransferase			1	0	0	0	0	0	0	0	0	0	0	1	0	0	0	6.47359e+06	21220788	26535080	21032000	21379044	38281652	47851948	15088026	55375476	0	0	0	6.47359e+06	21220788	26535080	21032000	21379044	38281652	47851948
ALGWPLLMVEGVEADDVIGTLAR	ALGWPLLM[15.9949]VEGVEADDVIGTLAR	R	E	104	126	23	2	8M(15.9949)	tr|B4EN22|B4EN22_BURCJ	B4EN22	B4EN22_BURCJ	polA	DNA polymerase I			2	1	2	1	0	1	1	1	0	1	1	1	0	0	0	0	0	0	0	0	0	0	0	0	0	0	0	0	0	0	0	0	0	0
AMDDVLDMQTEK	AMDDVLDM[15.9949]QTEK	R	L	383	394	12	2	8M(15.9949)	tr|B4EDI0|B4EDI0_BURCJ	B4EDI0	B4EDI0_BURCJ	pcnB	Poly(A) polymerase I			0	0	0	0	0	1	0	0	0	0	0	0	0	47797180	74760816	67089964	0	34448160	52243212	50308232	49545652	17141250	28860998	56745280	0	47797180	74760816	67089964	0	34448160	52243212	50308232	49545652	17141250
ATADYMGMLATMMNALALQDAMR	ATADYMGM[15.9949]LATMMNALALQDAMR	R	H	70	92	23	2	8M(15.9949)	tr|B4ECM9|B4ECM9_BURCJ	B4ECM9	B4ECM9_BURCJ	pyrH	Uridylate kinase			0	1	0	0	2	3	0	1	2	2	0	0	0	0	0	0	0	0	0	0	0	0	0	0	0	0	0	0	0	0	0	0	0	0
AVDGAFLMPVEDVFSISGR	AVDGAFLM[15.9949]PVEDVFSISGR	R	G	208	226	19	2	8M(15.9949)	tr|B4E5A5|B4E5A5_BURCJ	B4E5A5	B4E5A5_BURCJ	tufA1	Elongation factor Tu			6	7	5	4	4	5	4	5	5	4	8	6	813176000	813408320	469511808	999327680	662513220	1318250750	509832608	523164352	588367230	1103280380	1003371520	600568060	813176000	813408320	469511808	999327680	662513220	1318250750	509832608	523164352	588367230	1103280380
AVHWLAEMK	AVHWLAEM[15.9949]K	K	K	75	83	9	3	8M(15.9949)	tr|B4E5I4|B4E5I4_BURCJ	B4E5I4	B4E5I4_BURCJ	BCAL1299	Uncharacterized protein			0	0	0	0	0	1	0	0	0	0	0	0	0	0	11806296	0	8221171	22825434	18934080	24729728	0	0	0	16417588	0	0	11806296	0	8221171	22825434	18934080	24729728	0	0
DAMGHDAMAK	DAMGHDAM[15.9949]AK	K	D	37	46	10	2	8M(15.9949)	tr|B4ED41|B4ED41_BURCJ	B4ED41	B4ED41_BURCJ	BCAL1105	Putative exported protein			2	0	0	0	1	0	0	0	0	0	0	0	4360892	0	5.99158e+06	0	662767	8.24559e+06	8307094	9463003	7877.71	0	0	0	4360892	0	5.99158e+06	0	662767	8.24559e+06	8307094	9463003	7877.71	0
DAPIPAEMFAEQAER	DAPIPAEM[15.9949]FAEQAER	K	R	343	357	15	2	8M(15.9949)	sp|B4EBM4|TIG_BURCJ	B4EBM4	TIG_BURCJ	tig	Trigger factor			3	5	1	4	3	5	5	4	6	2	1	2	253041184	201551248	50387736	229650992	232596400	247334720	243801392	269880544	220860160	53525012	54173888	27810862	253041184	201551248	50387736	229650992	232596400	247334720	243801392	269880544	220860160	53525012
DIIAILGMDELSPEDK	DIIAILGM[15.9949]DELSPEDK	R	L	376	391	16	2	8M(15.9949)	sp|B4EEY9|ATPB_BURCJ	B4EEY9	ATPB_BURCJ	atpD	ATP synthase subunit beta			2	2	2	2	0	2	3	0	3	0	2	0	245236416	84056000	263287568	70099056	63430776	68549784	269564928	67582376	271778400	154370608	212859152	82781040	245236416	84056000	263287568	70099056	63430776	68549784	269564928	67582376	271778400	154370608
DIIAILGMDELSPEDKLSVAR	DIIAILGM[15.9949]DELSPEDKLSVAR	R	A	376	396	21	3	8M(15.9949)	sp|B4EEY9|ATPB_BURCJ	B4EEY9	ATPB_BURCJ	atpD	ATP synthase subunit beta			1	0	0	0	0	0	1	0	0	0	1	0	35799196	33119142	31932256	30349404	39830348	22148510	28771544	41239112	0	0	27216582	0	35799196	33119142	31932256	30349404	39830348	22148510	28771544	41239112	0	0
DQEFSADMAAGDAVESAAR	DQEFSADM[15.9949]AAGDAVESAAR	R	A	331	349	19	2	8M(15.9949)	tr|B4EB93|B4EB93_BURCJ	B4EB93	B4EB93_BURCJ	BCAL2993	Aminopeptidase N			2	1	0	1	1	0	0	0	0	1	1	3	0	0	0	0	0	0	0	0	0	28423140	19757830	22801244	0	0	0	0	0	0	0	0	0	28423140
DTDRDNFMSSEDAK	DTDRDNFM[15.9949]SSEDAK	R	A	191	204	14	2,3	8M(15.9949)	tr|B4EBM3|B4EBM3_BURCJ	B4EBM3	B4EBM3_BURCJ	clpP	ATP-dependent Clp protease proteolytic subunit			3	2	4	5	2	2	2	1	2	3	1	4	46181500	70997768	49312280	47172768	8341048	24875252	30477410	5.48292e+06	8449426	176561488	9457340	138927104	17585470	36036588	29632740	32830010	14290000	14950822	14558894	9393421	14475675	84856104
DVPVDHAMPISPTVK	DVPVDHAM[15.9949]PISPTVK	R	A	175	189	15	2	8M(15.9949)	tr|B4E612|B4E612_BURCJ	B4E612	B4E612_BURCJ	glt1	Glutamate synthase large subunit			1	0	0	0	1	0	0	0	0	0	0	0	22013016	22964902	36631060	29073166	20412134	35782256	41977392	36671408	15979965	22245628	31809854	13410262	22013016	22964902	36631060	29073166	20412134	35782256	41977392	36671408	15979965	22245628
DWVEGVYMAATMGSETTAAAVGQQGIVR	DWVEGVYM[15.9949]AATMGSETTAAAVGQQGIVR	R	R	440	467	28	2	8M(15.9949)	tr|B4EK44|B4EK44_BURCJ	B4EK44	B4EK44_BURCJ	pckG	Phosphoenolpyruvate carboxykinase [GTP]			0	0	0	0	0	0	0	0	0	0	2	0	0	0	0	0	0	0	0	0	0	0	0	0	0	0	0	0	0	0	0	0	0	0
EGDKVNAMVINIDR	EGDKVNAM[15.9949]VINIDR	K	K	506	519	14	2,3	8M(15.9949)	tr|B4EB40|B4EB40_BURCJ	B4EB40	B4EB40_BURCJ	rpsA	30S ribosomal protein S1			4	0	1	0	0	0	0	0	0	4	0	0	134038112	135250384	154421312	139159536	175406432	98721944	118442640	114752832	112248688	138985008	132420584	120127584	134038112	135250384	154421312	139159536	175406432	98721944	118442640	114752832	112248688	138985008
EIAEGATMFYR	EIAEGATM[15.9949]FYR	K	V	365	375	11	2	8M(15.9949)	sp|B4ECR7|SYE_BURCJ	B4ECR7	SYE_BURCJ	gltX	Glutamate--tRNA ligase			0	1	0	0	0	1	0	0	0	0	0	0	9904467	0	8779760	16295562	0	9337963	7.91867e+06	10001858	15415776	10484052	11609355	7386351	9904467	0	8779760	16295562	0	9337963	7.91867e+06	10001858	15415776	10484052
ESLGVVAMPDGAGNEAEAMDEEE	ESLGVVAM[15.9949]PDGAGNEAEAMDEEE	R	-	325	347	23	2	8M(15.9949)	sp|B4EBY3|RECA_BURCJ	B4EBY3	RECA_BURCJ	recA	Protein RecA			0	0	1	1	0	1	0	0	0	4	2	1	0	0	0	0	0	2.4659e+06	0	0	0	0	0	0	0	0	0	0	0	0	0	0	0	0
EVDSASVMVNASTR	EVDSASVM[15.9949]VNASTR	R	F	376	389	14	2	8M(15.9949)	tr|B4EEV8|B4EEV8_BURCJ	B4EEV8	B4EEV8_BURCJ	proA	Gamma-glutamyl phosphate reductase			0	1	0	0	0	0	0	0	1	0	0	0	0	7601958	67521952	7.3862e+06	0	30515126	13727487	0	14502986	177376816	0	139592288	0	7601958	67521952	7.3862e+06	0	30515126	13727487	0	14502986	177376816
FQLNDEAMATEK	FQLNDEAM[15.9949]ATEK	R	L	283	294	12	2	8M(15.9949)	sp|B4E6F9|TAL_BURCJ	B4E6F9	TAL_BURCJ	tal	Transaldolase			0	1	0	3	1	0	4	3	2	5	5	2	78047704	57439884	62834124	81281992	50576652	66312556	93756488	62239760	96440072	213680704	95941136	105418832	78047704	57439884	62834124	81281992	50576652	66312556	93756488	62239760	96440072	213680704
FSSEAGQMPSIDELK	FSSEAGQM[15.9949]PSIDELK	R	E	577	591	15	2	8M(15.9949)	tr|B4ECE5|B4ECE5_BURCJ	B4ECE5	B4ECE5_BURCJ	wbxD	Glycosyltransferase			0	0	0	0	0	0	0	0	0	1	0	1	0	0	0	0	0	0	0	0	0	18503430	0	8483278	0	0	0	0	0	0	0	0	0	18503430
FTNPTVTMFQER	FTNPTVTM[15.9949]FQER	R	L	58	69	12	2	8M(15.9949)	tr|B4EFK8|B4EFK8_BURCJ	B4EFK8	B4EFK8_BURCJ	metZ	O-succinylhomoserine sulfhydrylase			1	1	1	1	2	1	1	1	2	2	2	2	21728816	16556723	24526958	18559982	26909536	23340354	24954028	26361482	25567876	35119688	25362792	31010366	21728816	16556723	24526958	18559982	26909536	23340354	24954028	26361482	25567876	35119688
FYTELLGMK	FYTELLGM[15.9949]K	K	L	19	27	9	2	8M(15.9949)	tr|B4EBF0|B4EBF0_BURCJ	B4EBF0	B4EBF0_BURCJ	gloA	Lactoylglutathione lyase			0	0	0	0	1	0	0	0	2	0	0	0	86187480	54203896	69411952	59696848	74584832	68673408	114603880	66041076	102710064	191795456	114402840	84736952	86187480	54203896	69411952	59696848	74584832	68673408	114603880	66041076	102710064	191795456
GAEHFAAMNLLMLPGR	GAEHFAAM[15.9949]NLLMLPGR	K	N	575	590	16	2,3	8M(15.9949)	tr|B4E590|B4E590_BURCJ	B4E590	B4E590_BURCJ	BCAL0205	NADP-dependent malic enzyme			1	1	0	0	0	1	0	0	0	1	0	0	13349610	10062585	0	0	0	0	13236889	0	0	29050696	9418887	0	13349610	10062585	0	0	0	0	13236889	0	0	29050696
GGIEWLEMLPK	GGIEWLEM[15.9949]LPK	K	A	157	167	11	2	8M(15.9949)	tr|B4EBR7|B4EBR7_BURCJ	B4EBR7	B4EBR7_BURCJ	lolA	Outer-membrane lipoprotein carrier protein			0	0	0	0	0	1	1	0	1	0	0	1	0	0	0	0	0	0	7997998	0	12712387	0	0	0	0	0	0	0	0	0	7997998	0	12712387	0
GGVDLGVMPVEAFVER	GGVDLGVM[15.9949]PVEAFVER	R	L	611	626	16	2	8M(15.9949)	sp|B4E7I6|SYT_BURCJ	B4E7I6	SYT_BURCJ	thrS	Threonine--tRNA ligase			2	2	2	2	2	2	2	2	2	0	2	2	31119246	25298622	29600318	26228546	40189008	36461880	42496572	44382316	41929220	65225456	43242508	43674008	31119246	25298622	29600318	26228546	40189008	36461880	42496572	44382316	41929220	65225456
GGVFTDSMLDAYLALK	GGVFTDSM[15.9949]LDAYLALK	R	E	434	449	16	2	8M(15.9949)	tr|B4EDV3|B4EDV3_BURCJ	B4EDV3	B4EDV3_BURCJ	glnA	Glutamine synthetase			0	1	0	0	0	0	0	0	0	2	0	0	0	0	0	0	0	0	0	0	0	0	0	0	0	0	0	0	0	0	0	0	0	0
GLGAFPAMDGSPIVNGPIAAHVER	GLGAFPAM[15.9949]DGSPIVNGPIAAHVER	K	V	311	334	24	3	8M(15.9949)	tr|B4EA74|B4EA74_BURCJ	B4EA74	B4EA74_BURCJ	BCAL0749	Cytochrome c oxidase subunit 2			1	1	1	1	1	2	1	1	1	2	3	3	0	32916336	36138592	10617965	53532916	48765748	38870052	14471615	59192168	43849752	16039801	39487792	0	32916336	36138592	10617965	53532916	48765748	38870052	14471615	59192168	43849752
GNAVAAAMLNEYPNLK	GNAVAAAM[15.9949]LNEYPNLK	K	A	210	225	16	2	8M(15.9949)	tr|B4E8T0|B4E8T0_BURCJ	B4E8T0	B4E8T0_BURCJ	BCAL1657	Putative ribose transport system, substrate-binding protein			0	0	2	0	0	0	0	0	0	0	1	0	0	0	0	0	0	0	0	0	0	0	0	0	0	0	0	0	0	0	0	0	0	0
GVAGDWVMQYAPGDYGVVQAQR	GVAGDWVM[15.9949]QYAPGDYGVVQAQR	R	F	114	135	22	2	8M(15.9949)	tr|B4E9Y0|B4E9Y0_BURCJ	B4E9Y0	B4E9Y0_BURCJ	BCAL1799	Uncharacterized protein			1	0	0	0	2	0	0	0	0	0	0	0	0	0	0	0	0	0	0	0	0	0	0	0	0	0	0	0	0	0	0	0	0	0
GVPAAEEMIR	GVPAAEEM[15.9949]IR	K	Q	102	111	10	2	8M(15.9949)	tr|B4EE19|B4EE19_BURCJ	B4EE19	B4EE19_BURCJ	BCAL3297	Putative ferritin DPS-family DNA binding protein			0	0	1	0	0	0	0	0	0	0	0	0	160775616	136269792	45672672	96657984	0	0	0	0	0	0	0	0	160775616	136269792	45672672	96657984	0	0	0	0	0	0
GVQGPELMAR	GVQGPELM[15.9949]AR	K	F	59	68	10	2	8M(15.9949)	tr|B4EBR9|B4EBR9_BURCJ	B4EBR9	B4EBR9_BURCJ	trxB	Thioredoxin reductase			0	0	0	1	0	0	0	1	2	1	0	2	33957708	33217984	27636314	29976846	31309220	36252472	31603748	31327412	36624056	52763276	28363600	37887580	33957708	33217984	27636314	29976846	31309220	36252472	31603748	31327412	36624056	52763276
HEQAAGFMAATYGR	HEQAAGFM[15.9949]AATYGR	R	L	46	59	14	2	8M(15.9949)	tr|B4EML9|B4EML9_BURCJ	B4EML9	B4EML9_BURCJ	BCAM0817	Putative acetolactate synthase			0	1	0	0	0	0	0	0	0	0	0	0	0	0	0	0	0	0	0	0	0	0	0	0	0	0	0	0	0	0	0	0	0	0
HSALSDPMDPDFDYAEAFK	HSALSDPM[15.9949]DPDFDYAEAFK	R	K	35	53	19	2,3	8M(15.9949)	sp|B4EE21|KATG1_BURCJ	B4EE21	KATG1_BURCJ	katG1	Catalase-peroxidase 1			1	1	2	2	2	1	1	2	1	1	3	1	18266900	46344976	53492464	37998600	63729204	44854928	48333916	60165956	73670736	106411168	87028504	63084048	18266900	46344976	53492464	37998600	63729204	44854928	48333916	60165956	73670736	106411168
IDMASPNMNMR	IDMASPNM[15.9949]NMR	K	D	185	195	11	2	8M(15.9949)	tr|B4E6X8|B4E6X8_BURCJ	B4E6X8	B4E6X8_BURCJ	glnS	Glutamine--tRNA ligase			1	1	1	1	0	0	1	0	1	2	0	0	36739824	32818198	31021302	33133138	0	0	32677190	0	41870640	10255274	28919112	30278192	36739824	32818198	31021302	33133138	0	0	32677190	0	41870640	10255274
IGLETGLMTTIHAYTNDQVLTDVYHEDLR	IGLETGLM[15.9949]TTIHAYTNDQVLTDVYHEDLR	K	R	171	199	29	4	8M(15.9949)	tr|B4EEX6|B4EEX6_BURCJ	B4EEX6	B4EEX6_BURCJ	gapA	Glyceraldehyde-3-phosphate dehydrogenase			0	0	0	0	1	0	0	0	0	0	1	0	70154616	78140304	67187048	73379280	105455592	75226536	91319088	57354056	103685800	85766264	41940868	0	70154616	78140304	67187048	73379280	105455592	75226536	91319088	57354056	103685800	85766264
IHGLSDVMQGEMLEFPGNTFGLALNLER	IHGLSDVM[15.9949]QGEMLEFPGNTFGLALNLER	R	D	41	68	28	3	8M(15.9949)	sp|B4EEY7|ATPA_BURCJ	B4EEY7	ATPA_BURCJ	atpA	ATP synthase subunit alpha			2	0	0	0	1	0	0	0	0	0	0	0	83931952	45507464	62315692	78821856	72147344	95487792	63078188	65899232	65631168	80269768	44755372	98528880	83931952	45507464	62315692	78821856	72147344	95487792	63078188	65899232	65631168	80269768
ILNEQHGMK	ILNEQHGM[15.9949]K	R	L	23	31	9	2	8M(15.9949)	tr|B4E7Z4|B4E7Z4_BURCJ	B4E7Z4	B4E7Z4_BURCJ	BCAL0503	Putative cobalamin synthesis protein			1	1	1	2	1	1	2	0	1	1	2	3	32002196	30031286	32270898	32563494	25390884	26556204	35137164	32529518	33573368	53413580	37454940	33586572	32002196	30031286	32270898	32563494	25390884	26556204	35137164	32529518	33573368	53413580
INEGFDLMK	INEGFDLM[15.9949]K	R	A	349	357	9	2	8M(15.9949)	tr|B4EA01|B4EA01_BURCJ	B4EA01	B4EA01_BURCJ	flhA	S-(hydroxymethyl)glutathione dehydrogenase			2	0	0	1	0	0	1	2	0	0	1	1	43423268	31243706	173814816	26487892	31575914	31593942	32116580	28669630	17976820	40976372	25741534	28072808	43423268	31243706	173814816	26487892	31575914	31593942	32116580	28669630	17976820	40976372
IPNTHLVMHGSSSVPQELLAEIR	IPNTHLVM[15.9949]HGSSSVPQELLAEIR	R	E	224	246	23	4	8M(15.9949)	tr|B4EA23|B4EA23_BURCJ	B4EA23	B4EA23_BURCJ	cbbA	Fructose-bisphosphate aldolase			3	1	1	1	2	2	1	1	1	0	2	0	174608592	121915664	123522288	94717168	127514176	137186880	92342768	114399848	133788992	196601808	107392544	120449488	174608592	121915664	123522288	94717168	127514176	137186880	92342768	114399848	133788992	196601808
IWDSILLMFSK	IWDSILLM[15.9949]FSK	R	K	424	434	11	2	8M(15.9949)	tr|B4E9Q4|B4E9Q4_BURCJ	B4E9Q4	B4E9Q4_BURCJ	BCAL0704	D-alanyl-D-alanine carboxypeptidase (Penicillin-binding protein)			1	0	0	0	0	0	0	0	0	0	0	0	0	0	0	0	0	0	0	0	0	0	0	0	0	0	0	0	0	0	0	0	0	0
KDGDDETMVR	KDGDDETM[15.9949]VR	R	G	409	418	10	2	8M(15.9949)	tr|B4EAE2|B4EAE2_BURCJ	B4EAE2	B4EAE2_BURCJ	BCAL1843	ABC transporter ATP-binding protein			0	0	0	0	1	0	0	1	0	1	0	2	0	0	0	0	0	0	0	0	0	0	0	0	0	0	0	0	0	0	0	0	0	0
KDVDNAYMIK	KDVDNAYM[15.9949]IK	K	V	287	296	10	2	8M(15.9949)	sp|P35908|K22E_HUMAN	P35908	K22E_HUMAN	KRT2	Keratin, type II cytoskeletal 2 epidermal			1	1	2	2	0	2	1	0	2	0	2	0	19367654	23805562	28466292	38951388	0	0	18172790	0	58124816	11465680	26841784	17350952	19367654	23805562	28466292	38951388	0	0	18172790	0	58124816	11465680
KHVKPNPMK	KHVKPNPM[15.9949]K	K	G	42	50	9	2,3	8M(15.9949)	sp|B4E5D1|RL24_BURCJ	B4E5D1	RL24_BURCJ	rplX	50S ribosomal protein L24			2	2	2	2	2	2	2	3	2	2	2	4	30302190	8412519	17772150	800307	34297544	26793182	25884012	18276174	30589064	34252576	13734671	43934012	17769676	4.94132e+06	10395961	467232	20125316	15460623	15174158	10609162	17945636	19918628
KIALSSTMGVGVR	KIALSSTM[15.9949]GVGVR	R	V	211	223	13	2,3	8M(15.9949)	sp|B4E5A9|RL1_BURCJ	B4E5A9	RL1_BURCJ	rplA	50S ribosomal protein L1			4	0	2	2	1	1	1	2	2	0	0	0	129569336	120800808	120003944	72815888	110392544	109830416	105295272	126441976	63253112	107341608	22999742	103092688	120155360	106590224	120003944	74588728	103242656	109830416	86489664	86640008	62873216	107341608
LASLSQTMSVR	LASLSQTM[15.9949]SVR	R	A	156	166	11	2	8M(15.9949)	tr|B4EJR3|B4EJR3_BURCJ	B4EJR3	B4EJR3_BURCJ	aer	Putative aerotaxis receptor			1	0	0	0	0	0	0	0	0	0	0	0	16798434	27084212	17667932	23047284	8305751	14413326	11026082	6.59036e+06	19013468	23061980	8427553	16524289	16798434	27084212	17667932	23047284	8305751	14413326	11026082	6.59036e+06	19013468	23061980
LGPDSTSMGSPGIDSIR	LGPDSTSM[15.9949]GSPGIDSIR	K	W	72	88	17	2	8M(15.9949)	tr|B4EER3|B4EER3_BURCJ	B4EER3	B4EER3_BURCJ	BCAL2325	Uncharacterized protein			0	0	0	0	0	0	0	2	0	0	0	0	0	0	0	0	0	0	0	0	0	0	0	0	0	0	0	0	0	0	0	0	0	0
LGQAFNEMVK	LGQAFNEM[15.9949]VK	R	N	426	435	10	2	8M(15.9949)	tr|B4EDX3|B4EDX3_BURCJ	B4EDX3	B4EDX3_BURCJ	hutU	Urocanate hydratase			0	0	0	0	0	0	0	0	0	1	0	2	0	0	0	0	0	0	0	0	0	36593548	0	12597339	0	0	0	0	0	0	0	0	0	36593548
LIQQAQVMNEDLR	LIQQAQVM[15.9949]NEDLR	K	A	131	143	13	2	8M(15.9949)	tr|B4EFY8|B4EFY8_BURCJ	B4EFY8	B4EFY8_BURCJ	BCAM0003	Putative partition protein ParA			0	0	0	0	0	0	0	0	1	0	0	0	0	0	0	0	0	0	0	0	0	0	0	0	0	0	0	0	0	0	0	0	0	0
LLLEKPDMLLLDEPTNHLDAESVDWLEQFLVR	LLLEKPDM[15.9949]LLLDEPTNHLDAESVDWLEQFLVR	K	F	176	207	32	4	8M(15.9949)	tr|B4E6V3|B4E6V3_BURCJ	B4E6V3	B4E6V3_BURCJ	BCAL0380	ABC transporter ATP-binding subunit			0	0	0	1	0	0	0	0	0	0	0	0	0	0	17325834	19963034	0	0	16625235	0	20764242	0	0	0	0	0	17325834	19963034	0	0	16625235	0	20764242	0
LLLLDEPMSALDK	LLLLDEPM[15.9949]SALDK	K	Q	179	191	13	2	8M(15.9949)	tr|B4EAC2|B4EAC2_BURCJ	B4EAC2	B4EAC2_BURCJ	potG	Spermidine/putrescine import ATP-binding protein PotA		tr|B4E920|B4E920_BURCJ	0	0	0	0	0	0	0	1	0	0	1	0	7.4423e+06	0	0	0	0	0	0	0	0	0	4.75418e+06	0	7.4423e+06	0	0	0	0	0	0	0	0	0
LNSFTRAMHRELQSALDEVEAAGAR	LNSFTRAM[15.9949]HRELQSALDEVEAAGAR	K	A	27	51	25	3	8M(15.9949)	tr|B4E7B7|B4E7B7_BURCJ	B4E7B7	B4E7B7_BURCJ	paaG	Probable enoyl-CoA hydratase PaaG			0	0	0	0	1	0	0	0	0	0	0	0	0	0	0	0	0	0	0	0	0	0	0	0	0	0	0	0	0	0	0	0	0	0
LQNMGAQMVK	LQNMGAQM[15.9949]VK	K	E	66	75	10	2	8M(15.9949)	tr|B4ECT7|B4ECT7_BURCJ	B4ECT7	B4ECT7_BURCJ	groL	60 kDa chaperonin			4	3	5	6	2	6	3	3	3	4	2	1	14273079	635268480	679648700	501525792	634016000	548381890	606153540	610680900	603092350	1540259330	577644220	915139140	14273079	635268480	679648700	501525792	634016000	548381890	606153540	610680900	603092350	1540259330
LSAFDVVMGEPIPNK	LSAFDVVM[15.9949]GEPIPNK	R	G	39	53	15	2	8M(15.9949)	tr|B4EA22|B4EA22_BURCJ	B4EA22	B4EA22_BURCJ	purC	Phosphoribosylaminoimidazole-succinocarboxamide synthase			2	1	2	2	2	1	2	2	2	2	1	2	42801680	31167416	33953128	37020836	49995320	38991020	44263908	39258976	36371912	49915168	32758386	33841176	42801680	31167416	33953128	37020836	49995320	38991020	44263908	39258976	36371912	49915168
LSDLMLGMPNVAHESVPVGKDEADNVEVR	LSDLMLGM[15.9949]PNVAHESVPVGKDEADNVEVR	R	R	96	124	29	4	8M(15.9949)	sp|B4EBR4|SYS_BURCJ	B4EBR4	SYS_BURCJ	serS	Serine--tRNA ligase			0	0	0	0	0	0	0	1	0	0	0	0	0	0	0	0	0	10025810	0	15428438	0	57166820	26579660	0	0	0	0	0	0	10025810	0	15428438	0	57166820
MAAAYELMYR	MAAAYELM[15.9949]YR	R	L	43	52	10	2	8M(15.9949)	tr|B4E6E6|B4E6E6_BURCJ	B4E6E6	B4E6E6_BURCJ	BCAL2420	Putative depolymerase/histone-like protein			0	0	0	0	0	0	0	0	0	1	0	0	0	0	0	0	0	0	0	0	0	0	0	0	0	0	0	0	0	0	0	0	0	0
MQDAVTTMVQAVHR	MQDAVTTM[15.9949]VQAVHR	R	G	258	271	14	3	8M(15.9949)	tr|B4EE56|B4EE56_BURCJ	B4EE56	B4EE56_BURCJ	tar	Methyl-accepting chemotaxis protein			1	0	0	0	0	0	0	0	0	0	0	0	72486376	0	64612136	0	0	27722742	26854732	30898312	46008012	59849064	29017388	0	72486376	0	64612136	0	0	27722742	26854732	30898312	46008012	59849064
NDNYTIAMAR	NDNYTIAM[15.9949]AR	K	T	78	87	10	2	8M(15.9949)	tr|B4ED76|B4ED76_BURCJ	B4ED76	B4ED76_BURCJ	ppiB	Peptidyl-prolyl cis-trans isomerase			2	1	2	2	2	2	2	2	2	1	2	2	35519516	28727216	27553266	16987926	23332000	26992670	27140208	25102280	29381654	44096652	26466138	34705848	35519516	28727216	27553266	16987926	23332000	26992670	27140208	25102280	29381654	44096652
NEHDIAEMR	NEHDIAEM[15.9949]R	K	V	7	15	9	2	8M(15.9949)	tr|B4ECN2|B4ECN2_BURCJ	B4ECN2	B4ECN2_BURCJ	map	Methionine aminopeptidase			0	0	0	0	0	0	0	1	0	2	0	1	0	0	0	0	0	0	0	3.85682e+06	0	28650058	0	4.53915e+06	0	0	0	0	0	0	0	3.85682e+06	0	28650058
NHSATHLMHK	NHSATHLM[15.9949]HK	R	A	563	572	10	2,3	8M(15.9949)	tr|B4E6Y2|B4E6Y2_BURCJ	B4E6Y2	B4E6Y2_BURCJ	alaS	Alanine--tRNA ligase			0	1	0	0	0	0	0	0	0	1	0	2	3.02044e+06	13475515	2.91302e+06	6928430	4.13343e+06	9982571	3585739	4880100	4.96782e+06	8690538	5322837	17771114	1925124	17126078	2.96003e+06	9323920	1.36494e+06	13081648	4775612	6.64251e+06	749075	10685797
NLTGTIAMAR	NLTGTIAM[15.9949]AR	K	T	106	115	10	2	8M(15.9949)	tr|B4ED75|B4ED75_BURCJ	B4ED75	B4ED75_BURCJ	ppiA	Peptidyl-prolyl cis-trans isomerase			1	2	2	1	1	1	1	1	1	1	1	1	125606192	45429664	64659304	72986832	59901752	26863160	50762060	29387416	152109232	349049984	26251168	221078896	125606192	45429664	64659304	72986832	59901752	26863160	50762060	29387416	152109232	349049984
NLVPFLDMAYQGFGENIDADAAAVR	NLVPFLDM[15.9949]AYQGFGENIDADAAAVR	R	L	207	231	25	2	8M(15.9949)	tr|B4EEP2|B4EEP2_BURCJ	B4EEP2	B4EEP2_BURCJ	tyrB	Aminotransferase			5	2	2	2	5	2	4	2	5	3	4	2	22967016	23400744	9961639	24516340	22612164	0	17237128	20020188	10231863	12633329	18108858	27715778	22967016	23400744	9961639	24516340	22612164	0	17237128	20020188	10231863	12633329
NLYDGVPMSQVYDSAILAAR	NLYDGVPM[15.9949]SQVYDSAILAAR	K	T	201	220	20	2	8M(15.9949)	tr|B4E5V9|B4E5V9_BURCJ	B4E5V9	B4E5V9_BURCJ	BCAL3429	Ribonucleoside-diphosphate reductase			4	4	3	4	4	2	5	6	3	4	3	3	74405512	66997440	83961584	73719472	60650616	48658132	53357840	59090424	45836144	49004464	42151740	46007448	74405512	66997440	83961584	73719472	60650616	48658132	53357840	59090424	45836144	49004464
NVGLLQLMPLMNQAR	NVGLLQLM[15.9949]PLMNQAR	R	M	282	296	15	2	8M(15.9949)	tr|B4EPX4|B4EPX4_BURCJ	B4EPX4	B4EPX4_BURCJ	BCAS0208	Putative acyl-CoA dehydrogenase			2	1	2	3	0	0	2	0	1	0	0	0	41955244	100661080	37134900	31908794	0	0	11082891	8495009	0	0	0	4271747	41955244	100661080	37134900	31908794	0	0	11082891	8495009	0	0
NVGPLISMEEMSR	NVGPLISM[15.9949]EEMSR	K	C	134	146	13	2	8M(15.9949)	tr|B4E5L6|B4E5L6_BURCJ	B4E5L6	B4E5L6_BURCJ	BCAL2338	NADH-quinone oxidoreductase			1	2	2	2	1	1	2	1	1	3	1	2	29675984	30408846	32059960	25959256	28500366	27793242	33883628	24575208	46606488	37617192	40131416	37283136	29675984	30408846	32059960	25959256	28500366	27793242	33883628	24575208	46606488	37617192
QGQPVAEMGTDASGR	QGQPVAEM[15.9949]GTDASGR	R	S	205	219	15	2	8M(15.9949)	tr|B4EF89|B4EF89_BURCJ	B4EF89	B4EF89_BURCJ	BCAM0944	Putative lipoprotein			3	1	2	1	2	1	1	2	0	1	1	4	19860968	7.71615e+06	14939914	5.45625e+06	31400356	19565406	21381506	25384276	3.55295e+06	56244172	4793594	35875764	19860968	7.71615e+06	14939914	5.45625e+06	31400356	19565406	21381506	25384276	3.55295e+06	56244172
QGYPIGAMVTLR	QGYPIGAM[15.9949]VTLR	R	G	81	92	12	2	8M(15.9949)	sp|B4E5D2|RL5_BURCJ	B4E5D2	RL5_BURCJ	rplE	50S ribosomal protein L5			2	2	2	1	1	2	2	1	2	3	2	3	115982944	124147336	109350696	118728040	101099784	90899080	110249192	114973768	111841816	174911408	100551328	148887952	115982944	124147336	109350696	118728040	101099784	90899080	110249192	114973768	111841816	174911408
QVLDNLTMEK	QVLDNLTM[15.9949]EK	R	S	262	271	10	2	8M(15.9949)	sp|P35527|K1C9_HUMAN	P35527	K1C9_HUMAN	KRT9	Keratin, type I cytoskeletal 9			1	1	1	1	2	1	1	2	0	2	0	2	230865904	269513120	203334816	86240288	579193540	232558480	230660944	540632900	368179136	254633296	140386768	177316288	230865904	269513120	203334816	86240288	579193540	232558480	230660944	540632900	368179136	254633296
QYLGYGLMLK	QYLGYGLM[15.9949]LK	K	Q	351	360	10	2	8M(15.9949)	tr|B4EAP8|B4EAP8_BURCJ	B4EAP8	B4EAP8_BURCJ	cydA	Cytochrome d ubiquinol oxidase subunit I			2	2	3	3	1	2	3	1	3	3	2	2	205060912	183693104	163577728	155327936	133020976	130939424	182175328	131350776	126884280	105909944	109295136	88608872	205060912	183693104	163577728	155327936	133020976	130939424	182175328	131350776	126884280	105909944
RGNHDVMMR	RGNHDVMM[15.9949]R	R	G	716	724	9	2	8M(15.9949)	tr|B4EFA6|B4EFA6_BURCJ	B4EFA6	B4EFA6_BURCJ	citB	Aconitate hydratase			2	0	0	0	0	0	2	2	0	0	0	1	15392123	0	0	0	0	0	10779433	8.34994e+06	0	0	0	18393332	15392123	0	0	0	0	0	10779433	8.34994e+06	0	0
SAVPNEVMK	SAVPNEVM[15.9949]K	M	Y	2	10	9	2	8M(15.9949)	tr|B4EDT8|B4EDT8_BURCJ	B4EDT8	B4EDT8_BURCJ	BCAL2209	Pyruvate dehydrogenase E1 component			1	1	1	1	2	1	2	1	1	2	1	2	68643192	58527288	55951252	38760556	58268664	66252804	61899108	66193212	53209036	145026224	94037456	99189576	68643192	58527288	55951252	38760556	58268664	66252804	61899108	66193212	53209036	145026224
SFPGLAGMDLAK	SFPGLAGM[15.9949]DLAK	R	V	151	162	12	2	8M(15.9949)	tr|B4EEJ7|B4EEJ7_BURCJ	B4EEJ7	B4EEJ7_BURCJ	carA	Carbamoyl-phosphate synthase small chain			1	1	1	1	0	0	1	0	1	2	1	0	48389552	50307088	54711396	44002356	53937920	55963864	54992228	47265448	22217494	62466092	46960456	53329680	48389552	50307088	54711396	44002356	53937920	55963864	54992228	47265448	22217494	62466092
SGFTSVMMDGSLEADGK	SGFTSVMM[15.9949]DGSLEADGK	R	T	97	113	17	2	8M(15.9949)	tr|B4EA23|B4EA23_BURCJ	B4EA23	B4EA23_BURCJ	cbbA	Fructose-bisphosphate aldolase			1	0	1	0	2	1	1	0	1	2	2	1	0	11654194	24429864	7.2758e+06	46525836	0	37764428	11007663	25074024	25959480	45872036	37725768	0	11654194	24429864	7.2758e+06	46525836	0	37764428	11007663	25074024	25959480
SIAVMIAMR	SIAVMIAM[15.9949]R	R	M	437	445	9	2	8M(15.9949)	tr|B4EF81|B4EF81_BURCJ	B4EF81	B4EF81_BURCJ	BCAM0936	Putative MscS mechanosensitive ion channel			0	0	0	0	0	0	0	0	0	1	0	0	0	0	0	0	0	0	0	0	0	44588544	0	17947352	0	0	0	0	0	0	0	0	0	44588544
SLPAAEVMSK	SLPAAEVM[15.9949]SK	K	A	121	130	10	2	8M(15.9949)	sp|B4E8Z7|SYI_BURCJ	B4E8Z7	SYI_BURCJ	ileS	Isoleucine--tRNA ligase			0	0	0	0	0	0	0	0	0	1	0	1	0	0	0	0	0	0	0	0	0	0	0	0	0	0	0	0	0	0	0	0	0	0
SSASLDEMPGLIR	SSASLDEM[15.9949]PGLIR	R	E	60	72	13	2	8M(15.9949)	sp|B4EAS0|Y800_BURCJ	B4EAS0	Y800_BURCJ	BceJ2315_08000	Nucleotide-binding protein BceJ2315_08000			0	0	0	0	0	0	2	0	0	1	0	0	0	0	0	0	0	0	0	0	0	0	0	0	0	0	0	0	0	0	0	0	0	0
TADGTGMMINSSR	TADGTGMM[15.9949]INSSR	R	A	233	245	13	2	8M(15.9949)	tr|B4E5T0|B4E5T0_BURCJ	B4E5T0	B4E5T0_BURCJ	pyrF	Orotidine 5'-phosphate decarboxylase			0	0	0	0	0	0	0	0	0	0	0	1	0	0	0	0	0	0	0	0	0	0	0	0	0	0	0	0	0	0	0	0	0	0
TAGFQDAMK	TAGFQDAM[15.9949]K	R	A	183	191	9	2	8M(15.9949)	tr|B4E8T0|B4E8T0_BURCJ	B4E8T0	B4E8T0_BURCJ	BCAL1657	Putative ribose transport system, substrate-binding protein			4	6	4	3	3	5	3	5	5	2	3	6	156144496	132575872	124951328	110352504	149972096	144495792	128876256	137525712	106154496	350416416	112361160	206805136	156144496	132575872	124951328	110352504	149972096	144495792	128876256	137525712	106154496	350416416
TAQFTVTMK	TAQFTVTM[15.9949]K	K	K	241	249	9	2	8M(15.9949)	sp|B4EBM4|TIG_BURCJ	B4EBM4	TIG_BURCJ	tig	Trigger factor			0	0	0	0	0	0	1	1	0	2	0	2	109831952	77557952	88436184	44259852	95016384	21936712	44161752	88882192	92136248	64714292	84301168	29208834	109831952	77557952	88436184	44259852	95016384	21936712	44161752	88882192	92136248	64714292
TDLDKLVMNIETSGVITPEEAIR	TDLDKLVM[15.9949]NIETSGVITPEEAIR	R	Q	192	214	23	2	8M(15.9949)	sp|B4E5E6|RPOA_BURCJ	B4E5E6	RPOA_BURCJ	rpoA	DNA-directed RNA polymerase subunit alpha			0	0	0	0	0	0	0	0	0	1	0	0	0	0	0	0	0	0	0	0	0	0	0	0	0	0	0	0	0	0	0	0	0	0
TFTTLETMTNAR	TFTTLETM[15.9949]TNAR	K	S	204	215	12	2	8M(15.9949)	sp|B4EBL7|G6PI_BURCJ	B4EBL7	G6PI_BURCJ	pgi	Glucose-6-phosphate isomerase			0	0	0	0	0	0	0	0	0	2	0	0	0	0	0	0	0	0	0	0	0	38741916	0	0	0	0	0	0	0	0	0	0	0	0
TGSLGDVMK	TGSLGDVM[15.9949]K	R	E	629	637	9	2	8M(15.9949)	tr|B4EBM1|B4EBM1_BURCJ	B4EBM1	B4EBM1_BURCJ	lon	Lon protease			1	2	1	0	1	2	0	2	1	0	1	0	81493336	76584456	54567292	65659168	71823336	66815872	72114448	62624480	72858304	94520232	57945196	64292464	81493336	76584456	54567292	65659168	71823336	66815872	72114448	62624480	72858304	94520232
THITADQMAR	THITADQM[15.9949]AR	M	V	2	11	10	2	8M(15.9949)	tr|B4EE07|B4EE07_BURCJ	B4EE07	B4EE07_BURCJ	hmpA	Flavohemoprotein			0	0	0	1	0	0	0	0	0	0	0	0	0	0	0	0	0	0	0	0	0	0	0	0	0	0	0	0	0	0	0	0	0	0
TIAQADAMK	TIAQADAM[15.9949]K	R	E	89	97	9	2	8M(15.9949)	sp|B4E9G1|KAD_BURCJ	B4E9G1	KAD_BURCJ	adk	Adenylate kinase			1	2	1	1	3	2	2	2	2	4	2	2	61629112	39615368	39294452	41280608	47041916	50585684	53476084	46134024	66228608	142128736	52276256	95192192	61629112	39615368	39294452	41280608	47041916	50585684	53476084	46134024	66228608	142128736
TLDAYADMK	TLDAYADM[15.9949]K	R	A	561	569	9	2	8M(15.9949)	tr|B4ED66|B4ED66_BURCJ	B4ED66	B4ED66_BURCJ	cyoB	Ubiquinol oxidase polypeptide I			0	0	0	0	0	1	0	0	0	0	0	0	0	0	0	0	0	0	0	0	0	0	0	0	0	0	0	0	0	0	0	0	0	0
TLFEVGEMVR	TLFEVGEM[15.9949]VR	K	V	130	139	10	2	8M(15.9949)	tr|B4E5A7|B4E5A7_BURCJ	B4E5A7	B4E5A7_BURCJ	nusG	Transcription termination/antitermination protein NusG			0	2	0	1	2	0	0	1	2	2	0	1	0	30116548	0	22487446	31401858	0	0	35040732	28996180	43501572	31165196	36773200	0	30116548	0	22487446	31401858	0	0	35040732	28996180	43501572
TQFFVEWMALDLIR	TQFFVEWM[15.9949]ALDLIR	K	D	163	176	14	2	8M(15.9949)	tr|B4EFB4|B4EFB4_BURCJ	B4EFB4	B4EFB4_BURCJ	sdhA	Succinate dehydrogenase flavoprotein subunit			3	1	3	0	0	2	0	0	0	0	0	0	18819382	9395325	9730241	14762641	9369154	0	0	0	0	0	0	15648934	18819382	9395325	9730241	14762641	9369154	0	0	0	0	0
TTGSSGAMTLLTEHDPADGR	TTGSSGAM[15.9949]TLLTEHDPADGR	R	E	3	22	20	3	8M(15.9949)	tr|B4EKZ0|B4EKZ0_BURCJ	B4EKZ0	B4EKZ0_BURCJ	BCAM2721	Uncharacterized protein			0	0	0	0	0	0	2	0	0	0	0	0	0	0	0	0	0	0	0	0	0	0	0	0	0	0	0	0	0	0	0	0	0	0
TVAFGEEMDMDAMMK	TVAFGEEM[15.9949]DMDAMMK	K	G	399	413	15	2	8M(15.9949)	tr|B4E906|B4E906_BURCJ	B4E906	B4E906_BURCJ	BCAL2733	Putative multicopper oxidase			0	0	0	0	0	0	0	0	0	0	1	0	0	0	0	0	0	0	0	0	0	0	20601408	0	0	0	0	0	0	0	0	0	0	0
VAFVTGGMGGLGASIGR	VAFVTGGM[15.9949]GGLGASIGR	R	R	6	22	17	2	8M(15.9949)	tr|B4EIA8|B4EIA8_BURCJ	B4EIA8	B4EIA8_BURCJ	phbB	Acetoacetyl-CoA reductase			2	0	0	0	0	0	0	0	0	1	0	0	7813435	0	26748160	24255176	25491154	16468631	38697952	18000266	0	40245900	36481816	14510117	7813435	0	26748160	24255176	25491154	16468631	38697952	18000266	0	40245900
VALTGLTMAEHFR	VALTGLTM[15.9949]AEHFR	R	D	223	235	13	3	8M(15.9949)	sp|B4EEY9|ATPB_BURCJ	B4EEY9	ATPB_BURCJ	atpD	ATP synthase subunit beta			1	0	0	1	1	0	0	0	1	0	0	0	26836262	0	0	12738963	0	24542984	0	0	73246312	76379936	0	36957676	26836262	0	0	12738963	0	24542984	0	0	73246312	76379936
VALVYGQMNEPPGNR	VALVYGQM[15.9949]NEPPGNR	K	L	206	220	15	2	8M(15.9949)	sp|B4EEY9|ATPB_BURCJ	B4EEY9	ATPB_BURCJ	atpD	ATP synthase subunit beta			4	8	5	7	5	4	6	5	5	6	5	5	171441936	199420608	69725840	217595904	198577920	72415824	231686496	227306528	176242176	195755360	207284816	280596672	171441936	199420608	69725840	217595904	198577920	72415824	231686496	227306528	176242176	195755360
VDAFIDEMVSR	VDAFIDEM[15.9949]VSR	K	N	78	88	11	2	8M(15.9949)	tr|B4EB31|B4EB31_BURCJ	B4EB31	B4EB31_BURCJ	BCAL2941	Putative exported transglycosylase			0	0	0	0	0	0	0	0	1	0	1	0	0	0	0	0	0	0	0	0	0	0	0	0	0	0	0	0	0	0	0	0	0	0
VGFEGGQMPLQR	VGFEGGQM[15.9949]PLQR	K	R	48	59	12	2	8M(15.9949)	sp|B4E5D9|RL15_BURCJ	B4E5D9	RL15_BURCJ	rplO	50S ribosomal protein L15			6	7	7	5	5	6	6	6	6	6	6	6	621616510	497615104	574894460	442409792	444649696	469235232	488826528	502474560	417815008	692493630	438578848	423846240	621616510	497615104	574894460	442409792	444649696	469235232	488826528	502474560	417815008	692493630
VIQDPSEMER	VIQDPSEM[15.9949]ER	R	V	382	391	10	2	8M(15.9949)	tr|B4EC81|B4EC81_BURCJ	B4EC81	B4EC81_BURCJ	ppsA	Phosphoenolpyruvate synthase			2	0	1	0	2	0	2	2	1	2	1	2	71410952	54179344	39787128	31742986	73678000	32868110	64718076	68953168	50657284	130739752	62369036	94879728	71410952	54179344	39787128	31742986	73678000	32868110	64718076	68953168	50657284	130739752
VLTEAAIMGK	VLTEAAIM[15.9949]GK	R	R	1337	1346	10	2	8M(15.9949)	sp|B4E5B3|RPOC_BURCJ	B4E5B3	RPOC_BURCJ	rpoC	DNA-directed RNA polymerase subunit beta'			0	1	0	0	1	1	1	0	1	1	1	0	103624768	79885296	82631392	94750224	79716880	74298776	112932360	87993224	91462448	157467616	93631600	115364344	103624768	79885296	82631392	94750224	79716880	74298776	112932360	87993224	91462448	157467616
VSVVGVGMR	VSVVGVGM[15.9949]R	K	S	353	361	9	2	8M(15.9949)	tr|B4ED69|B4ED69_BURCJ	B4ED69	B4ED69_BURCJ	ask	Aspartokinase			3	1	0	1	3	1	0	2	1	1	0	1	80174360	66571420	311578432	204254528	73541280	75046464	61044088	79539888	91367576	147465312	73582008	88018632	80174360	66571420	311578432	204254528	73541280	75046464	61044088	79539888	91367576	147465312
VTHFVSAMGTTGTIMGTSR	VTHFVSAM[15.9949]GTTGTIMGTSR	R	Y	172	190	19	3	8M(15.9949)	tr|B4EB32|B4EB32_BURCJ	B4EB32	B4EB32_BURCJ	cysM	Cysteine synthase			2	0	0	0	0	0	0	0	0	0	0	0	32138598	34296340	24486540	30781342	31010712	28308026	22400362	37763380	30456458	35666936	28001338	44166832	32138598	34296340	24486540	30781342	31010712	28308026	22400362	37763380	30456458	35666936
VVGITPAMR	VVGITPAM[15.9949]R	R	E	334	342	9	2	8M(15.9949)	sp|B4EN29|DXS_BURCJ	B4EN29	DXS_BURCJ	dxs	1-deoxy-D-xylulose-5-phosphate synthase			0	0	0	0	0	0	1	0	0	0	0	0	26418982	29169018	23789724	30615428	29934256	21548238	28376706	30492570	24656238	40353724	0	31966348	26418982	29169018	23789724	30615428	29934256	21548238	28376706	30492570	24656238	40353724
VYSGLMDMMNDDELR	VYSGLMDM[15.9949]MNDDELR	R	G	115	129	15	2	8M(15.9949)	tr|B4EAW0|B4EAW0_BURCJ	B4EAW0	B4EAW0_BURCJ	BCAL0849	Metallo peptidase, subfamily M48B			0	1	0	1	1	2	0	1	1	3	2	4	39952452	68449512	52975736	38735112	123674456	118481640	142443888	133682896	92573984	68226640	102406280	132751216	39952452	68449512	52975736	38735112	123674456	118481640	142443888	133682896	92573984	68226640
WFDPQAIMLR	WFDPQAIM[15.9949]LR	R	E	336	345	10	2	8M(15.9949)	sp|B4EM48|ASSY_BURCJ	B4EM48	ASSY_BURCJ	argG	Argininosuccinate synthase			4	3	3	2	4	3	4	4	4	5	2	3	68581368	63058148	67446168	60172920	81909576	73907296	70054840	229317360	56191056	101115416	64280908	73303984	68581368	63058148	67446168	60172920	81909576	73907296	70054840	229317360	56191056	101115416
YVTLPNIMK	YVTLPNIM[15.9949]K	R	A	185	193	9	2	8M(15.9949)	tr|B4EAP3|B4EAP3_BURCJ	B4EAP3	B4EAP3_BURCJ	etfB	Electron transfer flavoprotein beta-subunit	BCAM1607	tr|B4EK70|B4EK70_BURCJ	3	3	3	3	4	4	3	4	3	4	5	4	261608016	257013360	230462736	192575008	270975328	211385840	244469120	244184464	260092848	286740352	263687136	238468784	261608016	257013360	230462736	192575008	270975328	211385840	244469120	244184464	260092848	286740352
TAGAAGGCMLVKR	TAGAAGGC[57.0215]M[15.9949]LVKR	R	T	216	228	13	2	8C(57.0215),9M(15.9949)	tr|B4EL05|B4EL05_BURCJ	B4EL05	B4EL05_BURCJ	BCAM2737	Putative glycosyl transferase			0	0	0	0	0	0	1	0	0	0	0	2	0	0	0	0	0	0	0	0	0	0	0	0	0	0	0	0	0	0	0	0	0	0
HTGGADACCAEAR	HTGGADAC[57.0215]C[57.0215]AEAR	R	D	14	26	13	2,3	8C(57.0215),9C(57.0215)	tr|B4EF08|B4EF08_BURCJ	B4EF08	B4EF08_BURCJ	BCAL0055	Putative heavy metal resistance membrane ATPase			0	0	0	0	0	0	0	0	0	3	0	3	0	0	0	0	0	0	0	0	0	25354720	0	6.99345e+06	0	0	0	0	0	0	0	0	0	18609292
QFIEAGACCIQIENQVSDEK	QFIEAGAC[57.0215]C[57.0215]IQIENQVSDEK	K	Q	198	217	20	2	8C(57.0215),9C(57.0215)	tr|B4EK51|B4EK51_BURCJ	B4EK51	B4EK51_BURCJ	BCAM1588	Putative lyase			0	0	0	0	0	0	2	2	0	0	1	0	0	0	0	0	0	0	8178616	0	0	0	0	0	0	0	0	0	0	0	0	0	0	0
SIVLLHACCHNPTGVDLDEGQWEK	SIVLLHAC[57.0215]C[57.0215]HNPTGVDLDEGQWEK	R	L	173	196	24	3,4	8C(57.0215),9C(57.0215)	tr|B4EJ31|B4EJ31_BURCJ	B4EJ31	B4EJ31_BURCJ	tyrB	Aminotransferase			3	3	3	5	4	2	5	4	2	0	4	4	994433980	859450300	934151040	735999420	844657540	630855810	657879620	578980990	686170110	166998272	482387840	669666690	840143870	638107970	742454720	617685180	693832190	477032416	534225568	502694656	570442050	130450664
YNGVFQECCQAEDK	YNGVFQEC[57.0215]C[57.0215]QAEDK	K	G	184	197	14	2	8C(57.0215),9C(57.0215)	sp|P02769|ALBU_BOVIN	P02769	ALBU_BOVIN	ALB	Albumin			10	8	12	9	10	8	12	10	9	10	11	10	683440000	443518464	602328960	25673478	436817408	121479784	603915580	573381890	417631296	162307520	439036416	711747840	683440000	443518464	602328960	25673478	436817408	121479784	603915580	573381890	417631296	162307520
AAEDYLYCLER	AAEDYLYC[57.0215]LER	R	V	154	164	11	2	8C(57.0215)	sp|B4E8N4|PYRD_BURCJ	B4E8N4	PYRD_BURCJ	pyrD	Dihydroorotate dehydrogenase (quinone)			2	0	0	2	1	2	2	3	3	0	0	3	3316813570	0	0	3497263100	2788883460	3364236800	3076525060	3648057860	2908011520	0	0	3110228220	3316813570	0	0	3497263100	2788883460	3364236800	3076525060	3648057860	2908011520	0
AALKPAGCDAMIETVR	AALKPAGC[57.0215]DAMIETVR	R	G	208	223	16	2,3	8C(57.0215)	tr|B4E5G2|B4E5G2_BURCJ	B4E5G2	B4E5G2_BURCJ	phoB	Phosphate regulon two-component regulatory system, response regulator protein			2	3	2	2	0	0	0	0	0	0	0	0	278322816	229569056	259405984	241308512	182567232	177292048	165069712	169362192	91492312	75993840	85556256	92243840	278322816	229569056	259405984	241308512	182567232	177292048	165069712	169362192	91492312	75993840
AALLDFFCGEASVAAGIAR	AALLDFFC[57.0215]GEASVAAGIAR	R	A	266	284	19	2	8C(57.0215)	tr|B4EHI9|B4EHI9_BURCJ	B4EHI9	B4EHI9_BURCJ	phaG	Putative (R)-3-hydroxydecanoyl-ACP:CoA transacylase			0	0	0	0	0	0	0	1	0	0	0	0	0	0	0	0	21500512	14567807	23690478	7.2587e+06	0	0	0	0	0	0	0	0	21500512	14567807	23690478	7.2587e+06	0	0
AEDFLAICR	AEDFLAIC[57.0215]R	K	A	240	248	9	2	8C(57.0215)	tr|B4E5M4|B4E5M4_BURCJ	B4E5M4	B4E5M4_BURCJ	tpiA	Triosephosphate isomerase			2	2	2	2	2	2	2	2	2	0	2	2	330232416	254747952	429290080	296813632	364496224	294012960	432217376	263369728	350001344	99963816	253818272	335870144	330232416	254747952	429290080	296813632	364496224	294012960	432217376	263369728	350001344	99963816
AEGLPVTCDVGVNHVHLIDVDIGYFDSQFR	AEGLPVTC[57.0215]DVGVNHVHLIDVDIGYFDSQFR	K	L	248	277	30	3,4	8C(57.0215)	tr|B4ECS9|B4ECS9_BURCJ	B4ECS9	B4ECS9_BURCJ	pyrX	Dihydroorotase-like protein			0	0	0	1	1	0	0	1	0	0	0	0	148122192	141469408	118247136	160269056	68340912	135890848	15909521	111286776	134561680	67059904	58281832	35695688	148122192	134000320	118247136	160269056	68340912	133525328	15909521	95787232	125541528	67059904
AGLNFISCPTESIHLQGR	AGLNFISC[57.0215]PTESIHLQGR	R	F	264	281	18	3	8C(57.0215)	tr|B4EJ11|B4EJ11_BURCJ	B4EJ11	B4EJ11_BURCJ	codA	Cytosine deaminase			0	1	3	2	3	1	1	2	1	0	2	0	75996944	88629072	59493264	93323752	89880488	91987800	99147208	99634304	88382768	51939580	83410096	78272496	75996944	88629072	59493264	93323752	89880488	91987800	99147208	99634304	88382768	51939580
AGNLVIVCR	AGNLVIVC[57.0215]R	M	D	2	10	9	2	8C(57.0215)	tr|B4E7U3|B4E7U3_BURCJ	B4E7U3	B4E7U3_BURCJ	BCAL2604	Uncharacterized protein			2	2	2	2	2	2	2	2	2	2	2	2	289553088	332096224	228316944	237640640	186873152	230833200	227906992	213852608	301652896	288258816	314524160	569077120	289553088	332096224	228316944	237640640	186873152	230833200	227906992	213852608	301652896	288258816
AGTVWVNCYDEGGDMNFPFGGYK	AGTVWVNC[57.0215]YDEGGDMNFPFGGYK	R	Q	447	469	23	2	8C(57.0215)	tr|B4E926|B4E926_BURCJ	B4E926	B4E926_BURCJ	puuC	Gamma-glutamyl-gamma-aminobutyraldehyde dehydrogenase			1	3	0	1	1	2	2	3	1	0	1	0	0	5.26158e+06	0	0	7.2165e+06	12735422	16350198	12730785	0	0	0	0	0	5.26158e+06	0	0	7.2165e+06	12735422	16350198	12730785	0	0
AGVSVSVCGEMAGDPALTR	AGVSVSVC[57.0215]GEMAGDPALTR	R	L	506	524	19	2	8C(57.0215)	tr|B4EA61|B4EA61_BURCJ	B4EA61	B4EA61_BURCJ	BCAL0736	Phosphoenolpyruvate-protein phosphotransferase			0	0	0	0	0	0	0	0	0	1	0	0	0	0	0	0	0	0	0	0	0	13389582	0	0	0	0	0	0	0	0	0	0	0	0
AHGLWITCGASLSPWGTHLSSEEYEPDATK	AHGLWITC[57.0215]GASLSPWGTHLSSEEYEPDATK	K	A	219	248	30	4	8C(57.0215)	tr|B4ED19|B4ED19_BURCJ	B4ED19	B4ED19_BURCJ	BCAL1083	Putative exported alkaline phosphatase			1	1	2	3	3	2	2	2	2	0	0	0	213914592	160024880	211114224	159978800	149791600	118793376	92131728	92768072	65334968	32158732	32991428	86495408	213914592	160024880	211114224	159978800	149791600	118793376	92131728	92768072	65334968	32158732
AIGDQLTCVFVDHGLLR	AIGDQLTC[57.0215]VFVDHGLLR	R	L	245	261	17	2,3	8C(57.0215)	sp|B4EC68|GUAA_BURCJ	B4EC68	GUAA_BURCJ	guaA	GMP synthase [glutamine-hydrolyzing]			4	2	3	3	2	4	4	4	3	1	2	4	916637700	907159870	991177090	1001784450	914910590	845150780	934423420	1017270210	804149630	493939744	595347070	790314620	916637700	907159870	991177090	982756350	914910590	845150780	858442820	1003994300	804149630	493939744
ALVMVADCGSFTTASAR	ALVMVADC[57.0215]GSFTTASAR	R	L	13	29	17	2	8C(57.0215)	tr|B4ELH5|B4ELH5_BURCJ	B4ELH5	B4ELH5_BURCJ	BCAM2777	LysR family regulatory protein			0	0	0	0	1	0	0	0	0	0	0	0	0	0	0	0	0	0	0	0	0	0	0	0	0	0	0	0	0	0	0	0	0	0
APSDGEPCVAYMGPDGAGHYVK	APSDGEPC[57.0215]VAYMGPDGAGHYVK	K	M	163	184	22	2,3	8C(57.0215)	tr|B4EF86|B4EF86_BURCJ	B4EF86	B4EF86_BURCJ	gnd	6-phosphogluconate dehydrogenase, decarboxylating			4	5	2	3	4	5	4	6	6	3	6	5	2199835650	2172611070	2204797180	2260485380	2154406400	1989516420	1877065220	1854080770	2378407680	1636962820	2201968900	2296555010	2600570880	2511159810	2103307140	2260485380	1900196480	2179091710	1476231420	1871694080	2138047620	1636962820
APSGAGTCDTSALDK	APSGAGTC[57.0215]DTSALDK	R	N	187	201	15	2	8C(57.0215)	tr|B4E6W2|B4E6W2_BURCJ	B4E6W2	B4E6W2_BURCJ	dsbC	Thiol:disulfide interchange protein			2	2	2	2	2	2	3	2	3	2	2	2	653567300	631793980	603241600	708691200	597942140	512165888	636206020	624665790	666746940	911019390	704311550	818588100	653567300	631793980	603241600	708691200	597942140	512165888	636206020	624665790	666746940	911019390
APSGAGTCDTSALDKNLALGR	APSGAGTC[57.0215]DTSALDKNLALGR	R	G	187	207	21	3	8C(57.0215)	tr|B4E6W2|B4E6W2_BURCJ	B4E6W2	B4E6W2_BURCJ	dsbC	Thiol:disulfide interchange protein			2	2	1	2	2	1	2	2	0	0	2	0	194729360	199057280	123554656	190168080	277187264	82425056	68642304	212018128	0	0	144089280	26557640	194729360	199057280	123554656	190168080	277187264	82425056	68642304	212018128	0	0
AQEVINGCWQLGAENPILSIHDVGAGGLSNAFPEIVDGAGK	AQEVINGC[57.0215]WQLGAENPILSIHDVGAGGLSNAFPEIVDGAGK	R	G	513	553	41	3	8C(57.0215)	tr|B4EBL4|B4EBL4_BURCJ	B4EBL4	B4EBL4_BURCJ	purL	Phosphoribosylformylglycinamidine synthase			0	0	0	2	0	1	0	1	0	0	0	0	0	0	0	0	0	0	0	0	0	0	0	0	0	0	0	0	0	0	0	0	0	0
ATDIAQHCGLTQVR	ATDIAQHC[57.0215]GLTQVR	K	R	95	108	14	2,3	8C(57.0215)	tr|B4EBL4|B4EBL4_BURCJ	B4EBL4	B4EBL4_BURCJ	purL	Phosphoribosylformylglycinamidine synthase			1	0	2	1	0	0	2	0	0	0	0	2	153106320	110285304	127043288	307010912	112361224	101268192	124798240	113483744	107357920	140771568	103870584	275586720	97181624	70071616	80608200	157710784	71466056	64174248	79355440	72072520	68259864	49014360
AVALQIACEIHPLNNLR	AVALQIAC[57.0215]EIHPLNNLR	R	V	96	112	17	3	8C(57.0215)	tr|B4EAQ5|B4EAQ5_BURCJ	B4EAQ5	B4EAQ5_BURCJ	BCAL0792	Putative maleylacetoacetate isomerase			2	2	1	1	2	1	3	0	1	0	0	1	93974904	62855920	89482680	90940120	99181984	70495632	133785296	59838396	85110096	0	20441778	108971104	93974904	62855920	89482680	90940120	99181984	70495632	133785296	59838396	85110096	0
AVFHEGACSDTMETDGR	AVFHEGAC[57.0215]SDTMETDGR	R	Y	71	87	17	2,3	8C(57.0215)	sp|B4EB34|HLDD_BURCJ	B4EB34	HLDD_BURCJ	hldD	ADP-L-glycero-D-manno-heptose-6-epimerase			4	4	4	4	5	4	4	4	4	2	3	1	470195904	445684672	433364384	434699392	372073632	387437024	393274016	374584992	480721344	557044420	464809280	623642370	343249152	343477376	325231616	329519264	277761504	297868512	300400864	285460928	361041600	257114512
AVIPGGTCK	AVIPGGTC[57.0215]K	R	F	123	131	9	2	8C(57.0215)	sp|B4E5X9|ZAPD_BURCJ	B4E5X9	ZAPD_BURCJ	zapD	Cell division protein ZapD			2	1	2	1	2	1	2	1	2	2	1	1	143010352	138866832	81866280	121572424	91645576	73834424	60254164	60037976	55994464	74362536	90633768	58979084	143010352	138866832	81866280	121572424	91645576	73834424	60254164	60037976	55994464	74362536
DAPDVSACIAK	DAPDVSAC[57.0215]IAK	K	T	56	66	11	2	8C(57.0215)	tr|B4ELA4|B4ELA4_BURCJ	B4ELA4	B4ELA4_BURCJ	BCAM1726	Putative exported protein			0	0	0	1	0	0	2	0	0	2	0	1	184250448	140582128	165576576	102731312	0	0	164534720	135581712	209228176	91834872	211778912	198832672	184250448	140582128	165576576	102731312	0	0	164534720	135581712	209228176	91834872
DFDDAVYCEPVK	DFDDAVYC[57.0215]EPVK	R	V	266	277	12	2	8C(57.0215)	tr|B4E849|B4E849_BURCJ	B4E849	B4E849_BURCJ	rnr	Ribonuclease R			1	0	2	1	0	2	0	2	2	0	1	2	30081256	15717709	30402932	0	9428794	27484928	19565268	32489544	0	0	0	48348716	30081256	15717709	30402932	0	9428794	27484928	19565268	32489544	0	0
DFITFEYCMLDGVNDTEAHAR	DFITFEYC[57.0215]MLDGVNDTEAHAR	R	E	268	288	21	3	8C(57.0215)	sp|B4EAX1|RLMN_BURCJ	B4EAX1	RLMN_BURCJ	rlmN	Dual-specificity RNA methyltransferase RlmN			0	0	1	2	0	1	0	0	1	0	0	0	41758940	43915884	40812300	33499834	46158944	53765508	48719864	42380628	40573656	26759310	21178814	46141876	41758940	43915884	40812300	33499834	46158944	53765508	48719864	42380628	40573656	26759310
DGSHSLYCAVIVK	DGSHSLYC[57.0215]AVIVK	K	K	244	256	13	2,3	8C(57.0215)	sp|B4ECP1|DAPD_BURCJ	B4ECP1	DAPD_BURCJ	dapD	2,3,4,5-tetrahydropyridine-2,6-dicarboxylate N-succinyltransferase			3	3	3	3	2	4	3	3	2	2	3	2	941462140	868422270	948688640	845184260	669232770	643627520	539824900	642933250	840864830	415168736	599470210	857214400	672647870	620155460	678943040	603403390	439023136	434058176	362509408	440511776	577006460	275233888
DGSVDWLCWPR	DGSVDWLC[57.0215]WPR	K	F	23	33	11	2	8C(57.0215)	tr|B4E6E5|B4E6E5_BURCJ	B4E6E5	B4E6E5_BURCJ	BCAL2419	Glycosyl hydrolases family protein			0	0	0	0	0	1	1	0	0	0	0	0	39430576	0	40464112	0	48114280	45909144	32567220	33675672	0	10944793	0	17488338	39430576	0	40464112	0	48114280	45909144	32567220	33675672	0	10944793
DKGAQNGCILTGSDDEAK	DKGAQNGC[57.0215]ILTGSDDEAK	R	A	127	144	18	2,3	8C(57.0215)	tr|B4EEJ7|B4EEJ7_BURCJ	B4EEJ7	B4EEJ7_BURCJ	carA	Carbamoyl-phosphate synthase small chain			3	2	2	3	3	2	4	4	2	3	3	3	14488820	44718112	22629988	0	44666124	14094272	30575862	0	40721012	7842915	52805444	33449482	34121932	42153248	21332016	0	42104240	13285877	28822144	0	95900128	7.39307e+06
DNAIVVDCSTAVPESTVR	DNAIVVDC[57.0215]STAVPESTVR	K	M	89	106	18	2	8C(57.0215)	tr|B4EQ47|B4EQ47_BURCJ	B4EQ47	B4EQ47_BURCJ	BCAS0281	Putative 2-hydroxy-3-oxopropionate reductase			0	0	0	0	0	0	0	0	0	1	0	0	0	0	0	0	0	0	0	0	0	5.45715e+06	0	0	0	0	0	0	0	0	0	0	0	0
DVITQLMCNLELPFSHVEAAHGIR	DVITQLMC[57.0215]NLELPFSHVEAAHGIR	R	F	379	402	24	3	8C(57.0215)	tr|B4ECB5|B4ECB5_BURCJ	B4ECB5	B4ECB5_BURCJ	hemN	Coproporphyrinogen-III oxidase			1	0	1	0	0	0	0	0	0	0	0	0	32000632	0	30864018	0	37005148	0	0	0	26671186	0	0	0	32000632	0	30864018	0	37005148	0	0	0	26671186	0
DVVIDIVCFR	DVVIDIVC[57.0215]FR	K	K	454	463	10	2	8C(57.0215)	tr|B4E7L9|B4E7L9_BURCJ	B4E7L9	B4E7L9_BURCJ	sucA	2-oxoglutarate dehydrogenase E1 component			2	2	2	2	1	2	1	2	2	1	1	2	411207840	395427904	385249632	537656060	503300256	358775808	372046624	252276544	363147168	312658592	173814016	514302720	411207840	395427904	385249632	537656060	503300256	358775808	372046624	252276544	363147168	312658592
EDAYLTQCEAIVQAVGDDGIR	EDAYLTQC[57.0215]EAIVQAVGDDGIR	R	L	9	29	21	2	8C(57.0215)	tr|B4E5Q0|B4E5Q0_BURCJ	B4E5Q0	B4E5Q0_BURCJ	BCAL2372	Putative alanyl-tRNA synthetase			0	1	0	0	1	0	1	3	1	0	2	0	0	8387099	6372448	7437148	10391730	0	15375088	7211004	9510243	0	7478556	0	0	8387099	6372448	7437148	10391730	0	15375088	7211004	9510243	0
EGLVQVVCDPDR	EGLVQVVC[57.0215]DPDR	R	A	44	55	12	2	8C(57.0215)	sp|B4EBD1|SYDND_BURCJ	B4EBD1	SYDND_BURCJ	aspS	Aspartate--tRNA(Asp/Asn) ligase			2	0	0	0	0	0	0	0	0	0	0	0	40397360	8.29402e+06	15853643	21094108	0	0	0	0	0	0	0	54631892	40397360	8.29402e+06	15853643	21094108	0	0	0	0	0	0
EGLVQVVCDPDRAEMFATAEGVR	EGLVQVVC[57.0215]DPDRAEMFATAEGVR	R	N	44	66	23	3	8C(57.0215)	sp|B4EBD1|SYDND_BURCJ	B4EBD1	SYDND_BURCJ	aspS	Aspartate--tRNA(Asp/Asn) ligase			2	1	1	2	3	1	2	1	2	2	2	1	396519488	386707648	400046464	396252512	309949312	265992096	380739616	376039552	321613312	182455616	265287488	375351392	396519488	386707648	400046464	396252512	309949312	265992096	380739616	376039552	321613312	182455616
EGTVDLVCGTR	EGTVDLVC[57.0215]GTR	K	L	139	149	11	2	8C(57.0215)	tr|B4EJB7|B4EJB7_BURCJ	B4EJB7	B4EJB7_BURCJ	BCAM0396	LysR family regulatory protein			2	2	0	0	3	0	0	0	1	0	0	0	66933576	264694368	0	0	303011392	0	0	0	211478704	0	0	0	66933576	264694368	0	0	303011392	0	0	0	211478704	0
EIAATGTCELQQTLR	EIAATGTC[57.0215]ELQQTLR	R	H	72	86	15	2	8C(57.0215)	tr|B4EIC8|B4EIC8_BURCJ	B4EIC8	B4EIC8_BURCJ	BCAM1352	Putative phosphoesterase			0	1	0	1	1	3	2	1	2	2	1	1	0	22753534	0	15524441	83811728	66997984	109298240	89457600	149715392	87067640	84442312	106850824	0	22753534	0	15524441	83811728	66997984	109298240	89457600	149715392	87067640
EKGTHEGCIEQVYGLLK	EKGTHEGC[57.0215]IEQVYGLLK	K	D	297	313	17	3	8C(57.0215)	sp|B4EKD5|FABV_BURCJ	B4EKD5	FABV_BURCJ	fabV	Enoyl-[acyl-carrier-protein] reductase [NADH]			0	0	0	0	0	0	0	1	0	0	0	0	10118134	0	0	0	0	0	0	10213932	0	0	0	18079964	10118134	0	0	0	0	0	0	10213932	0	0
EKLPEMMCGVAK	EKLPEMMC[57.0215]GVAK	R	L	887	898	12	2,3	8C(57.0215)	tr|B4EN22|B4EN22_BURCJ	B4EN22	B4EN22_BURCJ	polA	DNA polymerase I			3	2	2	3	2	2	3	3	2	1	4	3	222294416	220093264	197332896	211932672	211199808	223096256	207341104	201856000	195297392	147057088	175874896	193841840	121259040	120585112	108179008	115713376	115572880	121991832	113488952	110053776	104942584	79019056
ELASGLSCPVGFK	ELASGLSC[57.0215]PVGFK	R	N	175	187	13	2	8C(57.0215)	tr|B4EE04|B4EE04_BURCJ	B4EE04	B4EE04_BURCJ	aroG	Phospho-2-dehydro-3-deoxyheptonate aldolase			2	1	2	2	2	2	2	2	2	1	2	2	1226291330	1221331330	1282758400	1222606850	1250210940	1298109180	1312312830	1348170500	1574095870	228782672	1469204100	1627006850	1226291330	1221331330	1282758400	1222606850	1250210940	1298109180	1312312830	1348170500	1574095870	228782672
ELASGLSCPVGFKNGTDGNVK	ELASGLSC[57.0215]PVGFKNGTDGNVK	R	L	175	195	21	2,3	8C(57.0215)	tr|B4EE04|B4EE04_BURCJ	B4EE04	B4EE04_BURCJ	aroG	Phospho-2-dehydro-3-deoxyheptonate aldolase			2	1	1	1	2	2	2	2	2	0	1	2	105356352	85847392	0	53786552	67597856	72494544	91941920	98596640	78321656	0	118153552	0	105356352	85847392	0	53786552	67597856	72494544	91941920	98596640	78321656	0
ELNPGADCK	ELNPGADC[57.0215]K	R	T	448	456	9	2	8C(57.0215)	sp|B4EHJ2|BETA_BURCJ	B4EHJ2	BETA_BURCJ	betA	Oxygen-dependent choline dehydrogenase			0	0	0	0	1	0	0	1	0	0	0	1	0	0	12102311	0	31900418	25160984	20243936	28627250	16102839	25437148	6.72375e+06	29611016	0	0	12102311	0	31900418	25160984	20243936	28627250	16102839	25437148
ENTAAIHCQVPVEVTAFLLNEK	ENTAAIHC[57.0215]QVPVEVTAFLLNEK	K	R	434	455	22	2,3	8C(57.0215)	tr|B4EAJ6|B4EAJ6_BURCJ	B4EAJ6	B4EAJ6_BURCJ	rne1	Ribonuclease E			2	3	2	1	0	0	3	0	1	0	0	3	340818048	355778720	348342624	362361792	335007968	359999072	417345408	357676832	348883744	248846848	262966480	336485568	340818048	355778720	348342624	354489184	335007968	359999072	417345408	357676832	348883744	248846848
EPGALTVCGESVDLSLIDVPTFIYGSR	EPGALTVC[57.0215]GESVDLSLIDVPTFIYGSR	R	E	483	509	27	2	8C(57.0215)	tr|B4EAG2|B4EAG2_BURCJ	B4EAG2	B4EAG2_BURCJ	phbC	Poly-beta-hydroxybutyrate polymerase			0	0	0	1	0	0	0	0	0	0	0	0	14378573	19252606	19923330	23058534	24178356	17558440	21046950	8102919	26795028	29423944	14053333	0	14378573	19252606	19923330	23058534	24178356	17558440	21046950	8102919	26795028	29423944
EQLPLTECLKDTVAR	EQLPLTEC[57.0215]LKDTVAR	R	V	144	158	15	3	8C(57.0215)	sp|B4EA64|GPMA_BURCJ	B4EA64	GPMA_BURCJ	gpmA	2,3-bisphosphoglycerate-dependent phosphoglycerate mutase			1	2	1	1	1	1	2	2	1	1	1	1	478312512	391334048	387724672	383896448	516540032	269273888	332647840	411246240	124601152	67565736	305859904	176572720	478312512	391334048	387724672	383896448	516540032	269273888	332647840	411246240	124601152	67565736
FAELLQACESDAR	FAELLQAC[57.0215]ESDAR	R	G	339	351	13	2	8C(57.0215)	sp|B4E8K1|CCA_BURCJ	B4E8K1	CCA_BURCJ	cca	Multifunctional CCA protein			2	2	1	1	2	1	2	2	1	1	1	1	64279552	61220360	33785564	53566020	57276728	30103464	42458244	59011264	57050724	27670566	43145232	53406800	64279552	61220360	33785564	53566020	57276728	30103464	42458244	59011264	57050724	27670566
FAVPVDACDTVTLR	FAVPVDAC[57.0215]DTVTLR	R	D	31	44	14	2	8C(57.0215)	tr|B4EAJ9|B4EAJ9_BURCJ	B4EAJ9	B4EAJ9_BURCJ	moeA1	Molybdopterin biosynthesis protein MoeA 1			1	2	2	1	2	1	1	2	1	1	2	2	85653760	76912008	76576184	72964096	101482872	76869832	104367056	96077240	65046940	55747816	74221984	96941424	85653760	76912008	76576184	72964096	101482872	76869832	104367056	96077240	65046940	55747816
FDASNLACHFAGEVK	FDASNLAC[57.0215]HFAGEVK	K	G	41	55	15	2,3	8C(57.0215)	tr|B4EAI2|B4EAI2_BURCJ	B4EAI2	B4EAI2_BURCJ	fabF1	3-oxoacyl-[acyl-carrier-protein] synthase 2			4	3	4	4	3	5	5	4	4	2	4	3	1898342400	1900904830	1982060540	1988815360	1628736770	1575975550	1436392700	1736336380	1706690820	925456260	1758204670	1653540350	1712400510	1763583230	1873078910	1763987460	1507333630	1407259010	1415722240	1450103550	1549139580	816574720
FEQLIDLCGVDYQTFGDGAYDGPR	FEQLIDLC[57.0215]GVDYQTFGDGAYDGPR	R	F	54	77	24	2	8C(57.0215)	sp|B4E5M0|NUOC_BURCJ	B4E5M0	NUOC_BURCJ	nuoC	NADH-quinone oxidoreductase subunit C			2	2	3	3	2	2	2	2	2	0	2	1	51667024	0	0	40653664	0	0	0	0	0	0	0	44362520	51667024	0	0	40653664	0	0	0	0	0	0
FGYTTGSCATATSLAAAR	FGYTTGSC[57.0215]ATATSLAAAR	R	L	14	31	18	2	8C(57.0215)	sp|B4E9C7|CBID_BURCJ	B4E9C7	CBID_BURCJ	cbiD	Cobalt-precorrin-5B C(1)-methyltransferase			0	0	0	0	0	0	0	0	0	0	0	1	0	0	0	0	0	0	0	0	0	0	0	0	0	0	0	0	0	0	0	0	0	0
FSPTQTLCGTK	FSPTQTLC[57.0215]GTK	K	L	267	277	11	2	8C(57.0215)	tr|B4EA61|B4EA61_BURCJ	B4EA61	B4EA61_BURCJ	BCAL0736	Phosphoenolpyruvate-protein phosphotransferase			0	2	2	3	0	2	2	2	0	0	2	0	125983016	115044280	137330960	161206896	126962368	153318336	133406552	130772224	142873392	120513624	147873872	149990880	125983016	115044280	137330960	161206896	126962368	153318336	133406552	130772224	142873392	120513624
FTAPAAQCPSIDDDWENPAGVPIDAFIFGGR	FTAPAAQC[57.0215]PSIDDDWENPAGVPIDAFIFGGR	R	R	397	427	31	2	8C(57.0215)	tr|B4EK44|B4EK44_BURCJ	B4EK44	B4EK44_BURCJ	pckG	Phosphoenolpyruvate carboxykinase [GTP]			3	4	6	8	6	4	4	3	4	5	7	6	305679072	300993376	241625488	349896896	275132896	282693888	255170704	280886848	192106880	300544000	243868672	256939104	305679072	300993376	241625488	349896896	275132896	282693888	255170704	280886848	192106880	300544000
FVPTGHECDGIVMFDNTAPSDADVDALLYR	FVPTGHEC[57.0215]DGIVMFDNTAPSDADVDALLYR	R	L	160	189	30	3	8C(57.0215)	tr|B4E9X6|B4E9X6_BURCJ	B4E9X6	B4E9X6_BURCJ	BCAL1795	Putative ATP-ase			0	0	1	0	2	0	1	1	1	0	0	0	0	0	0	0	0	0	16131846	25392660	14992880	0	10496843	21060776	0	0	0	0	0	0	16131846	25392660	14992880	0
GAANLLVCPNVDAGNIAYNLLK	GAANLLVC[57.0215]PNVDAGNIAYNLLK	K	T	696	717	22	2	8C(57.0215)	tr|B4EKG2|B4EKG2_BURCJ	B4EKG2	B4EKG2_BURCJ	maeB	NADP-dependent malic enzyme			0	2	2	0	2	0	1	0	2	0	2	2	0	0	0	0	0	0	110043576	0	0	0	23818334	0	0	0	0	0	0	0	110043576	0	0	0
GDDIVLDCFAGSGSTGHAVMQVNATDGGAR	GDDIVLDC[57.0215]FAGSGSTGHAVMQVNATDGGAR	R	R	438	467	30	3	8C(57.0215)	tr|B4E6M4|B4E6M4_BURCJ	B4E6M4	B4E6M4_BURCJ	BCAL3494	Type III restriction-modification system methylase			3	1	1	1	0	1	3	0	1	1	1	1	28624108	30732482	33061210	31336012	31452716	0	48414424	28783436	49320504	30539232	29390190	55425096	28624108	30732482	33061210	31336012	31452716	0	48414424	28783436	49320504	30539232
GFAVPIHCALFR	GFAVPIHC[57.0215]ALFR	R	R	171	182	12	3	8C(57.0215)	tr|B4ECE5|B4ECE5_BURCJ	B4ECE5	B4ECE5_BURCJ	wbxD	Glycosyltransferase			1	1	2	1	2	1	0	0	2	0	2	0	111805936	133058456	172719216	148696272	147544128	115050152	127795280	107169104	144214880	0	102242320	114176384	111805936	133058456	172719216	148696272	147544128	115050152	127795280	107169104	144214880	0
GGITAANCTVSVWENFTK	GGITAANC[57.0215]TVSVWENFTK	R	T	30	47	18	2	8C(57.0215)	tr|B4EHH4|B4EHH4_BURCJ	B4EHH4	B4EHH4_BURCJ	BCAM2325	Putative dipeptidase			0	0	0	1	0	0	0	0	0	0	0	0	0	0	0	7535076	0	0	0	5.19878e+06	0	0	0	0	0	0	0	7535076	0	0	0	5.19878e+06	0	0
GGVVVMPCFTVGR	GGVVVMPC[57.0215]FTVGR	R	A	234	246	13	2	8C(57.0215)	tr|B4EIB2|B4EIB2_BURCJ	B4EIB2	B4EIB2_BURCJ	BCAM0300	Metallo-beta-lactamase superfamily protein			2	2	3	2	2	2	2	2	2	1	3	3	299449696	305943744	296884096	278763744	446733184	415703168	460919264	471948096	508588384	280830688	505998080	570187840	299449696	305943744	296884096	278763744	446733184	415703168	460919264	471948096	508588384	280830688
GHTQNIVCPLHR	GHTQNIVC[57.0215]PLHR	R	W	94	105	12	3	8C(57.0215)	tr|B4EN26|B4EN26_BURCJ	B4EN26	B4EN26_BURCJ	BCAM0908	Putative iron-sulfur protein			2	1	1	1	2	1	2	0	2	0	1	0	121020720	101743264	100679336	75739976	89777072	90798144	71556056	66629364	98803392	81456696	78732544	79358440	121020720	101743264	100679336	75739976	89777072	90798144	71556056	66629364	98803392	81456696
GILDVLGCGPQPPDVAAAIR	GILDVLGC[57.0215]GPQPPDVAAAIR	R	T	125	144	20	2	8C(57.0215)	tr|B4E9E4|B4E9E4_BURCJ	B4E9E4	B4E9E4_BURCJ	BCAL2745	Putative CoA transferase family protein			0	0	0	0	0	0	0	0	0	0	2	0	0	0	0	62626208	0	0	85553376	0	0	0	52595740	0	0	0	0	62626208	0	0	85553376	0	0	0
GLTEANYCAFVNELSTHYVAPDAAAR	GLTEANYC[57.0215]AFVNELSTHYVAPDAAAR	R	A	69	94	26	3	8C(57.0215)	tr|B4EBV7|B4EBV7_BURCJ	B4EBV7	B4EBV7_BURCJ	BCAL0927	Putative exported protein			0	2	0	2	0	0	0	0	0	0	0	0	58553376	53757584	43501064	57727680	0	0	43774028	0	44411744	0	0	37849612	58553376	53757584	43501064	57727680	0	0	43774028	0	44411744	0
GLVGEAQCAALR	GLVGEAQC[57.0215]AALR	R	Q	27	38	12	2	8C(57.0215)	tr|B4E802|B4E802_BURCJ	B4E802	B4E802_BURCJ	BCAL0511	Putative deoxygenases			1	0	0	0	0	1	0	2	2	2	0	2	623740290	588757440	640618110	604252670	615237890	294300928	599321730	610962690	609275840	218059520	501799840	611373440	623740290	588757440	640618110	604252670	615237890	294300928	599321730	610962690	609275840	218059520
GNAQFPMCGFSGR	GNAQFPMC[57.0215]GFSGR	K	A	22	34	13	2	8C(57.0215)	tr|B4E6U4|B4E6U4_BURCJ	B4E6U4	B4E6U4_BURCJ	BCAL0372	Glutaredoxin			0	2	2	2	2	2	2	2	2	4	2	3	486205920	538604220	495376320	541575170	391043264	348252736	467464640	440965952	370007840	250462352	491093408	616395650	486205920	538604220	495376320	541575170	391043264	348252736	467464640	440965952	370007840	250462352
GNASSHTCVYHQWSFDNQGNLLGVPFR	GNASSHTC[57.0215]VYHQWSFDNQGNLLGVPFR	R	R	108	134	27	4	8C(57.0215)	tr|B4EML2|B4EML2_BURCJ	B4EML2	B4EML2_BURCJ	BCAM0810	Putative aromatic oxygenase			0	0	0	0	0	0	0	2	0	0	0	0	94550072	77693816	81820216	95276576	99637088	95169856	27016892	58608064	0	0	0	0	94550072	77693816	81820216	95276576	99637088	95169856	27016892	58608064	0	0
GNNFSHWCYKPFDELVQK	GNNFSHWC[57.0215]YKPFDELVQK	K	G	463	480	18	3,4	8C(57.0215)	tr|B4E8I7|B4E8I7_BURCJ	B4E8I7	B4E8I7_BURCJ	dppA	Putative periplasmic dipeptide transport protein			2	1	3	1	2	1	0	0	0	0	0	0	735823040	514192544	130144472	504775584	521859840	425661280	286413248	354738464	302692064	144328976	191774272	373919488	702490110	682867970	16561138	670361860	492836384	368851136	265049728	471106656	401986976	191674560
GVPTFGICLGHQIMGLAVGAK	GVPTFGIC[57.0215]LGHQIMGLAVGAK	R	T	261	281	21	2,3	8C(57.0215)	tr|B4EEJ7|B4EEJ7_BURCJ	B4EEJ7	B4EEJ7_BURCJ	carA	Carbamoyl-phosphate synthase small chain			2	4	2	2	4	2	2	4	3	1	2	6	721789120	784891070	729578690	750683520	846881730	799936260	775938620	884049920	575328450	355370048	496836416	662276670	657848380	765933250	716961600	701422210	841254530	803754050	706969600	910091900	535507008	355370048
GVVIATECDAR	GVVIATEC[57.0215]DAR	R	K	120	130	11	2	8C(57.0215)	tr|B4E6I5|B4E6I5_BURCJ	B4E6I5	B4E6I5_BURCJ	BCAL2459	Putative O-methyltransferase			0	0	0	2	0	0	0	0	0	0	0	0	0	0	0	0	0	0	0	0	0	0	0	0	0	0	0	0	0	0	0	0	0	0
HDGHAVTCDDFR	HDGHAVTC[57.0215]DDFR	R	H	423	434	12	2	8C(57.0215)	tr|B4EB93|B4EB93_BURCJ	B4EB93	B4EB93_BURCJ	BCAL2993	Aminopeptidase N			1	0	0	0	0	1	0	0	2	0	0	0	0	0	0	0	0	0	0	0	0	0	0	0	0	0	0	0	0	0	0	0	0	0
HENQIPVCADIGR	HENQIPVC[57.0215]ADIGR	K	Q	276	288	13	2	8C(57.0215)	tr|B4EE04|B4EE04_BURCJ	B4EE04	B4EE04_BURCJ	aroG	Phospho-2-dehydro-3-deoxyheptonate aldolase			0	0	0	0	0	0	0	0	0	0	2	2	0	0	0	0	0	8940484	0	0	0	6813813	11867410	0	0	0	0	0	0	8940484	0	0	0	6813813
IAIYDEICDR	IAIYDEIC[57.0215]DR	R	L	63	72	10	2	8C(57.0215)	tr|B4E5F2|B4E5F2_BURCJ	B4E5F2	B4E5F2_BURCJ	BCAL1265	Uncharacterized protein			2	2	0	0	2	0	0	2	1	0	0	0	76464768	80215752	89147576	63479000	69911728	61478236	68662040	64702484	68280152	34926084	51988256	86238408	76464768	80215752	89147576	63479000	69911728	61478236	68662040	64702484	68280152	34926084
IALIDPACR	IALIDPAC[57.0215]R	R	V	87	95	9	2	8C(57.0215)	tr|B4E9I0|B4E9I0_BURCJ	B4E9I0	B4E9I0_BURCJ	BCAL2781	ThiF family protein			2	1	1	2	2	2	0	2	2	0	2	2	74569448	82049560	80309936	73526856	82221168	69192504	84848928	78182584	73102880	35283828	71294240	61948124	74569448	82049560	80309936	73526856	82221168	69192504	84848928	78182584	73102880	35283828
IDEIVFGCVLPAGQGQAPAR	IDEIVFGC[57.0215]VLPAGQGQAPAR	R	Q	51	70	20	2	8C(57.0215)	tr|B4EPC5|B4EPC5_BURCJ	B4EPC5	B4EPC5_BURCJ	BCAS0737	Putative acetyl-CoA acetyltransferase			0	0	0	3	0	0	3	0	0	0	1	0	0	0	0	71665808	0	35185080	46780224	39750144	0	0	28648698	19512116	0	0	0	71665808	0	35185080	46780224	39750144	0	0
IEPSLEACFVNYGEDR	IEPSLEAC[57.0215]FVNYGEDR	R	H	49	64	16	2	8C(57.0215)	tr|B4EAJ6|B4EAJ6_BURCJ	B4EAJ6	B4EAJ6_BURCJ	rne1	Ribonuclease E			2	2	2	2	1	3	2	2	2	1	2	3	370043552	339408736	391814816	394805760	348610912	269075296	363687328	295851168	250558144	149579024	234924816	339235200	370043552	339408736	391814816	394805760	348610912	269075296	363687328	295851168	250558144	149579024
IFAGDGVCTEK	IFAGDGVC[57.0215]TEK	K	L	252	262	11	2	8C(57.0215)	tr|B4EE76|B4EE76_BURCJ	B4EE76	B4EE76_BURCJ	BCAL0151	Extracellular ligand binding protein			1	2	2	2	2	2	2	2	2	2	1	2	219938848	184383264	241328016	211703536	224107168	191909904	214171968	187267696	155251120	125802288	179057904	200725712	219938848	184383264	241328016	211703536	224107168	191909904	214171968	187267696	155251120	125802288
IGQMGEQCR	IGQMGEQC[57.0215]R	R	E	342	350	9	2	8C(57.0215)	tr|B4ECW8|B4ECW8_BURCJ	B4ECW8	B4ECW8_BURCJ	BCAL3177	Putative aminotransferase			2	0	1	0	1	1	0	1	0	0	0	1	45824904	0	40836372	23412322	31298380	42048688	25089836	24054986	30103120	0	20889422	25296078	45824904	0	40836372	23412322	31298380	42048688	25089836	24054986	30103120	0
IIDTINVCGEVNTFIPALAYTFAQNPTEIEVAHEER	IIDTINVC[57.0215]GEVNTFIPALAYTFAQNPTEIEVAHEER	R	F	183	218	36	3	8C(57.0215)	tr|B4EB18|B4EB18_BURCJ	B4EB18	B4EB18_BURCJ	BCAL1932	Putative undecaprenyl-phosphate 4-deoxy-4-formamido-l-arabinose transferase			1	0	0	0	0	0	0	0	0	0	0	0	8.36723e+06	0	0	23320874	0	0	0	0	0	0	0	16302139	8.36723e+06	0	0	23320874	0	0	0	0	0	0
ILAGDGVCSTDLPK	ILAGDGVC[57.0215]STDLPK	K	L	252	265	14	2	8C(57.0215)	tr|B4EH79|B4EH79_BURCJ	B4EH79	B4EH79_BURCJ	BCAM0178	Putative periplasmic solute-binding protein			0	0	0	0	0	0	1	0	1	0	0	1	0	0	0	0	0	0	0	0	0	0	0	0	0	0	0	0	0	0	0	0	0	0
ILNDMVTCR	ILNDMVTC[57.0215]R	R	L	51	59	9	2	8C(57.0215)	tr|B4EDT3|B4EDT3_BURCJ	B4EDT3	B4EDT3_BURCJ	BCAL2204	IclR family regulatory protein			1	0	0	0	0	0	0	2	0	0	0	2	116415080	122143672	126973336	125598008	100909464	96671384	115990760	116619512	82452088	0	71141608	105969104	116415080	122143672	126973336	125598008	100909464	96671384	115990760	116619512	82452088	0
KALAEEACR	KALAEEAC[57.0215]R	K	F	735	743	9	2	8C(57.0215)	tr|B4E7J0|B4E7J0_BURCJ	B4E7J0	B4E7J0_BURCJ	pheT	Phenylalanine--tRNA ligase beta subunit			1	0	0	1	0	0	0	0	0	0	0	0	5894984	6.94383e+06	0	0	5311625	0	0	1.659e+06	0	1.35157e+06	0	0	5894984	6.94383e+06	0	0	5311625	0	0	1.659e+06	0	1.35157e+06
KAVELVACPVDRNPAAK	KAVELVAC[57.0215]PVDRNPAAK	R	R	305	321	17	3	8C(57.0215)	tr|B4EB54|B4EB54_BURCJ	B4EB54	B4EB54_BURCJ	BCAL2962b	Uncharacterized protein			1	0	1	1	1	1	0	1	0	0	1	1	39285576	9000870	45779532	34242012	50448856	31833758	12844182	26805788	20052122	0	25767182	0	39285576	9000870	45779532	34242012	50448856	31833758	12844182	26805788	20052122	0
KGSTSGPCGAFPGK	KGSTSGPC[57.0215]GAFPGK	K	Q	75	88	14	2	8C(57.0215)	tr|B4E8I5|B4E8I5_BURCJ	B4E8I5	B4E8I5_BURCJ	BCAL0542	High-potential iron-sulfur protein			3	2	2	3	3	3	2	2	4	2	2	2	288529472	310056032	269723776	268937248	308717184	281567296	262637744	268642400	211244992	198655248	236443424	230287552	288529472	310056032	269723776	268937248	308717184	281567296	262637744	268642400	211244992	198655248
KLIPDDQCIVVFDTTPVR	KLIPDDQC[57.0215]IVVFDTTPVR	R	A	7	24	18	2,3	8C(57.0215)	tr|B4EP72|B4EP72_BURCJ	B4EP72	B4EP72_BURCJ	BCAS0678	Uncharacterized protein			0	0	0	3	0	0	0	0	0	0	0	0	80468304	69899448	69992976	80142824	48264788	46408884	50899164	41586092	39567108	20827324	43482484	0	80468304	69899448	69992976	80142824	48264788	46408884	50899164	41586092	39567108	20827324
KLLEGEECR	KLLEGEEC[57.0215]R	R	M	482	490	9	2	8C(57.0215)	sp|P35908|K22E_HUMAN	P35908	K22E_HUMAN	KRT2	Keratin, type II cytoskeletal 2 epidermal			2	2	1	0	2	1	0	0	2	2	2	3	130268232	76898424	237301840	70028288	99200928	63616088	47850604	43508528	58295204	112718808	22822512	181152496	130268232	76898424	237301840	70028288	99200928	63616088	47850604	43508528	58295204	112718808
KLSVAANCR	KLSVAANC[57.0215]R	K	M	38	46	9	2	8C(57.0215)	tr|B4E5L6|B4E5L6_BURCJ	B4E5L6	B4E5L6_BURCJ	BCAL2338	NADH-quinone oxidoreductase			2	2	0	2	2	2	2	2	2	1	2	0	139769376	138977424	82989488	96596448	85599512	1.35921e+06	3.38171e+06	76340200	81290128	69917760	88521992	94521200	139769376	138977424	82989488	96596448	85599512	1.35921e+06	3.38171e+06	76340200	81290128	69917760
LAALGFECETIASHGVTNLWAVK	LAALGFEC[57.0215]ETIASHGVTNLWAVK	R	R	32	54	23	3	8C(57.0215)	sp|B4ECP3|DAPE_BURCJ	B4ECP3	DAPE_BURCJ	dapE	Succinyl-diaminopimelate desuccinylase			0	2	1	0	0	0	1	2	2	0	0	2	149293424	68858928	176890896	176109056	148521184	155738240	177745296	164501568	65528160	44307724	49462092	94340720	149293424	68858928	176890896	176109056	148521184	155738240	177745296	164501568	65528160	44307724
LDIEEGFCVLR	LDIEEGFC[57.0215]VLR	R	V	626	636	11	2	8C(57.0215)	tr|B4EJI5|B4EJI5_BURCJ	B4EJI5	B4EJI5_BURCJ	BCAM1494	Two-component regulatory system, sensor kinase protein			0	0	0	1	0	1	1	2	0	0	0	0	10173531	0	0	0	0	10655348	18990632	0	0	0	0	0	10173531	0	0	0	0	10655348	18990632	0	0	0
LEEADEQCTR	LEEADEQC[57.0215]TR	R	L	260	269	10	2	8C(57.0215)	tr|B4EDI5|B4EDI5_BURCJ	B4EDI5	B4EDI5_BURCJ	BCAL0111	Putative TPR repeat protein			1	2	2	2	0	2	0	1	1	0	4	1	23630442	19696454	13812554	6.19806e+06	0	1.17814e+06	3.47214e+06	0	2.87864e+06	0	4544942	0	23630442	19696454	13812554	6.19806e+06	0	1.17814e+06	3.47214e+06	0	2.87864e+06	0
LIVVIGPCSIHDTK	LIVVIGPC[57.0215]SIHDTK	R	A	55	68	14	2,3	8C(57.0215)	tr|B4EE04|B4EE04_BURCJ	B4EE04	B4EE04_BURCJ	aroG	Phospho-2-dehydro-3-deoxyheptonate aldolase			2	1	2	1	3	2	3	3	4	3	2	3	834633340	731003330	967984510	852957890	916398660	860800700	809094780	834526850	809144320	486395520	696969020	876809730	834633340	731003330	951755390	661865790	966363900	650878910	708828100	877324030	887517500	557140420
LLQIANACPVHK	LLQIANAC[57.0215]PVHK	R	L	106	117	12	3	8C(57.0215)	tr|B4E6B9|B4E6B9_BURCJ	B4E6B9	B4E6B9_BURCJ	BCAL1399	OsmC-like protein			0	0	0	0	0	1	0	0	0	0	0	0	58886052	56794052	49318168	54531636	31942796	31222140	39361844	29270872	37876852	0	41049836	40194616	58886052	56794052	49318168	54531636	31942796	31222140	39361844	29270872	37876852	0
LLVIPSLCEFHTR	LLVIPSLC[57.0215]EFHTR	R	Y	105	117	13	3	8C(57.0215)	tr|B4EJQ3|B4EJQ3_BURCJ	B4EJQ3	B4EJQ3_BURCJ	ceoR	LysR family regulatory protein			0	1	1	1	0	1	0	1	1	0	1	0	49631776	42426860	50451696	57890252	45812120	84140608	83220544	65801152	51955736	31280682	65306472	43454568	49631776	42426860	50451696	57890252	45812120	84140608	83220544	65801152	51955736	31280682
LNEDLDNCWEVLAEPVQTVMR	LNEDLDNC[57.0215]WEVLAEPVQTVMR	R	R	380	400	21	2	8C(57.0215)	tr|B4EEU9|B4EEU9_BURCJ	B4EEU9	B4EEU9_BURCJ	purB	Adenylosuccinate lyase			2	3	3	2	2	3	4	5	4	3	4	3	265958464	239817776	287842656	224971616	172715360	258248384	194366064	260822512	284502336	162008784	146519104	191867920	265958464	239817776	287842656	224971616	172715360	258248384	194366064	260822512	284502336	162008784
LSALMLTCGTYDAAGDFVYR	LSALMLTC[57.0215]GTYDAAGDFVYR	R	V	230	249	20	2	8C(57.0215)	tr|B4EFX3|B4EFX3_BURCJ	B4EFX3	B4EFX3_BURCJ	glsA	Glutaminase			0	0	0	0	0	0	0	0	2	0	0	0	0	0	0	0	0	0	0	0	0	0	0	0	0	0	0	0	0	0	0	0	0	0
LSVATMNCQTLVLVR	LSVATMNC[57.0215]QTLVLVR	K	V	26	40	15	2	8C(57.0215)	tr|B4EMK7|B4EMK7_BURCJ	B4EMK7	B4EMK7_BURCJ	catB1	Muconate cycloisomerase I 1			2	2	0	2	0	0	1	1	0	0	0	0	36708076	31694366	40561112	37077528	25279762	22216384	30222480	34881732	0	0	0	0	36708076	31694366	40561112	37077528	25279762	22216384	30222480	34881732	0	0
LVQTTYECMWLGIDQVKPGAHLGDIGHAIQK	LVQTTYEC[57.0215]MWLGIDQVKPGAHLGDIGHAIQK	R	H	129	159	31	5	8C(57.0215)	tr|B4ECN2|B4ECN2_BURCJ	B4ECN2	B4ECN2_BURCJ	map	Methionine aminopeptidase			2	0	2	0	0	0	0	0	0	0	0	0	85638048	80630840	125281144	71136848	0	69575752	77435120	66822192	0	0	47783216	0	85638048	80630840	125281144	71136848	0	69575752	77435120	66822192	0	0
LVVEPTGCLSFAAVR	LVVEPTGC[57.0215]LSFAAVR	K	R	277	291	15	2	8C(57.0215)	tr|B4EK54|B4EK54_BURCJ	B4EK54	B4EK54_BURCJ	BCAM1591	Putative pyridoxal-phosphate dependent enzyme			2	2	2	1	0	1	1	1	2	2	0	2	193057616	230852416	184353888	206560768	185487520	189480992	201338384	186542016	156231200	98571104	160624304	163349152	193057616	230852416	184353888	206560768	185487520	189480992	201338384	186542016	156231200	98571104
MDDYLIECQSAEFDALAR	MDDYLIEC[57.0215]QSAEFDALAR	-	V	1	18	18	2	8C(57.0215)	tr|B4E9Y1|B4E9Y1_BURCJ	B4E9Y1	B4E9Y1_BURCJ	BCAL1800	Uncharacterized protein			0	0	1	0	0	1	2	1	1	2	2	1	9284630	7815738	10490836	9065675	0	8.25533e+06	12438081	0	12562421	9074686	14205485	10788386	9284630	7815738	10490836	9065675	0	8.25533e+06	12438081	0	12562421	9074686
MGESVAICEQIGDPATSK	MGESVAIC[57.0215]EQIGDPATSK	K	G	88	105	18	2	8C(57.0215)	sp|B4ED83|MUTS_BURCJ	B4ED83	MUTS_BURCJ	mutS	DNA mismatch repair protein MutS			2	3	2	2	2	2	3	1	2	2	1	2	148089264	87417728	20995086	177808240	71795624	55753628	105033104	109831696	138006352	108851128	138757376	161912016	148089264	87417728	20995086	177808240	71795624	55753628	105033104	109831696	138006352	108851128
MNVAVMGCIVNGPGESK	MNVAVMGC[57.0215]IVNGPGESK	K	H	361	377	17	2	8C(57.0215)	sp|B4EAW9|ISPG_BURCJ	B4EAW9	ISPG_BURCJ	ispG	4-hydroxy-3-methylbut-2-en-1-yl diphosphate synthase (flavodoxin)			3	3	3	3	4	4	3	2	3	1	0	4	39107360	0	0	0	0	0	16897116	0	19197168	9997913	0	14096590	39107360	0	0	0	0	0	16897116	0	19197168	9997913
MPEVQLLCAVSGEYDYVAWLR	MPEVQLLC[57.0215]AVSGEYDYVAWLR	R	A	94	114	21	2	8C(57.0215)	tr|B4E9X8|B4E9X8_BURCJ	B4E9X8	B4E9X8_BURCJ	BCAL1797	AnsC family regulatory protein			0	1	0	0	0	0	0	0	1	0	0	0	0	0	0	0	0	0	0	0	0	0	0	0	0	0	0	0	0	0	0	0	0	0
MSDIQTACAK	MSDIQTAC[57.0215]AK	K	H	114	123	10	2	8C(57.0215)	tr|B4EEH2|B4EEH2_BURCJ	B4EEH2	B4EEH2_BURCJ	BCAL1235	Putative 3-hydroxyacyl-CoA dehydrogenase			1	1	1	2	1	1	1	1	1	2	2	1	34355708	32798270	31118200	27920790	43234208	33632708	39467628	39037548	46367728	23387360	49371884	50453032	34355708	32798270	31118200	27920790	43234208	33632708	39467628	39037548	46367728	23387360
MTADSTVCELEGPAR	MTADSTVC[57.0215]ELEGPAR	R	A	93	107	15	2	8C(57.0215)	tr|B4E8Z0|B4E8Z0_BURCJ	B4E8Z0	B4E8Z0_BURCJ	nadC	Putative nicotinate-nucleotide pyrophosphorylase			1	1	2	2	2	1	2	2	1	0	2	1	138103984	137376176	122767232	138716688	121222784	92196760	133768400	132729664	87595760	56850248	108614480	92288576	138103984	137376176	122767232	138716688	121222784	92196760	133768400	132729664	87595760	56850248
NAVLPILCATLLTDQPLR	NAVLPILC[57.0215]ATLLTDQPLR	K	L	23	40	18	2	8C(57.0215)	tr|B4EJK9|B4EJK9_BURCJ	B4EJK9	B4EJK9_BURCJ	BCAM1519	Putative UDP-N-acetylglucosamine 1-carboxyvinyltransferase			2	1	2	2	2	2	2	1	2	2	3	2	44568304	36497780	32461262	32425698	40582092	50609580	57194828	41853196	55636140	25094308	33665748	51440644	44568304	36497780	32461262	32425698	40582092	50609580	57194828	41853196	55636140	25094308
NLDLIMGCER	NLDLIMGC[57.0215]ER	R	R	40	49	10	2	8C(57.0215)	tr|B4EBR0|B4EBR0_BURCJ	B4EBR0	B4EBR0_BURCJ	minD	Site-determining protein			2	2	2	3	3	2	1	2	3	2	5	3	1405422460	1314787580	1503475200	1474929920	1074719620	1132023550	1248783490	1212808580	885649790	544527040	910969600	1162224260	1405422460	1314787580	1503475200	1474929920	1074719620	1132023550	1248783490	1212808580	885649790	544527040
PAPGYPACPDHLVK	PAPGYPAC[57.0215]PDHLVK	R	R	819	832	14	3	8C(57.0215)	tr|B4E9N1|B4E9N1_BURCJ	B4E9N1	B4E9N1_BURCJ	metH1	Putative 5-methyltetrahydrofolate--homocysteine methyltransferase			2	1	0	0	0	1	1	1	0	0	1	0	42161244	33261292	36619976	33612920	29809614	39887708	31372606	33126310	44606644	28380302	38382408	35887352	42161244	33261292	36619976	33612920	29809614	39887708	31372606	33126310	44606644	28380302
PAYFDALCVESEPVALIER	PAYFDALC[57.0215]VESEPVALIER	R	L	157	175	19	2	8C(57.0215)	tr|B4E5P6|B4E5P6_BURCJ	B4E5P6	B4E5P6_BURCJ	BCAL2368	Cytokinin riboside 5'-monophosphate phosphoribohydrolase			0	0	0	0	0	0	0	0	0	1	0	1	0	0	0	0	0	0	0	0	0	0	0	0	0	0	0	0	0	0	0	0	0	0
PLLIVPPCINK	PLLIVPPC[57.0215]INK	R	F	270	280	11	2	8C(57.0215)	tr|B4EAG2|B4EAG2_BURCJ	B4EAG2	B4EAG2_BURCJ	phbC	Poly-beta-hydroxybutyrate polymerase			0	0	0	0	0	0	0	0	0	0	0	1	0	0	46155212	0	0	0	0	77829440	0	52069320	0	60382292	0	0	46155212	0	0	0	0	77829440	0	52069320
PVALIPNCAATR	PVALIPNC[57.0215]AATR	K	H	270	281	12	2	8C(57.0215)	tr|B4EEM6|B4EEM6_BURCJ	B4EEM6	B4EEM6_BURCJ	BCAL2287	Fumarate hydratase class I			1	1	2	2	1	1	1	2	1	0	2	1	67296528	43116676	82898400	86781368	55704392	78993056	92850304	72067784	90493608	49422780	91316784	50817208	67296528	43116676	82898400	86781368	55704392	78993056	92850304	72067784	90493608	49422780
QAGHPLQCVMEEA	QAGHPLQC[57.0215]VMEEA	R	-	92	104	13	2	8C(57.0215)	sp|B4E904|CLPS_BURCJ	B4E904	CLPS_BURCJ	clpS	ATP-dependent Clp protease adapter protein ClpS			0	0	3	2	1	0	0	1	0	0	0	0	151217200	128431160	130702656	155986864	114383736	132216408	118419128	111171384	109985632	69471960	122853872	124850960	151217200	128431160	130702656	155986864	114383736	132216408	118419128	111171384	109985632	69471960
QELDLYVCLRPVQYFK	QELDLYVC[57.0215]LRPVQYFK	R	G	122	137	16	3	8C(57.0215)	tr|B4E909|B4E909_BURCJ	B4E909	B4E909_BURCJ	BCAL2736	Isocitrate dehydrogenase [NADP]			0	0	0	0	0	0	1	0	1	0	0	0	0	9699233	40171696	0	0	0	45459032	0	149128608	17644954	0	76797048	0	9699233	40171696	0	0	0	45459032	0	149128608	17644954
QEPERNECFLSHK	QEPERNEC[57.0215]FLSHK	K	D	118	130	13	2,3	8C(57.0215)	sp|P02769|ALBU_BOVIN	P02769	ALBU_BOVIN	ALB	Albumin			2	3	2	2	2	2	2	2	2	1	0	3	34587748	33606528	47441972	29809114	34324548	32625662	33322660	28544824	53741108	79784288	14479829	253610240	39766456	38638320	54545300	34272332	39463848	37510596	38311952	32818746	61787584	24946442
QEPERNECFLSHKDDSPDLPK	QEPERNEC[57.0215]FLSHKDDSPDLPK	K	L	118	138	21	3,4,5	8C(57.0215)	sp|P02769|ALBU_BOVIN	P02769	ALBU_BOVIN	ALB	Albumin			4	5	7	6	5	5	4	4	5	3	5	4	3997829630	3184407810	3781006850	1581581440	3220955650	1946214910	1744759550	1801734660	3219842560	1678562820	2287404030	3737793540	2405444860	1907300100	2246977540	942487940	1928018430	1165006980	1043422400	1084277380	1917853700	1171848580
QLASGLSCPIGFK	QLASGLSC[57.0215]PIGFK	R	N	194	206	13	2	8C(57.0215)	tr|B4ELG2|B4ELG2_BURCJ	B4ELG2	B4ELG2_BURCJ	aroG	Phospho-2-dehydro-3-deoxyheptonate aldolase			2	2	2	2	0	1	2	1	2	1	2	2	0	70643624	53830372	87621744	51372536	31039646	73123624	63387004	91661776	23921042	80482440	60309352	0	70643624	53830372	87621744	51372536	31039646	73123624	63387004	91661776	23921042
QPVSAIQCDLETGR	QPVSAIQC[57.0215]DLETGR	R	T	235	248	14	2	8C(57.0215)	tr|B4EAG4|B4EAG4_BURCJ	B4EAG4	B4EAG4_BURCJ	BCAL1865	Pseudouridine synthase			2	0	0	0	1	2	0	2	0	0	0	0	37767188	38866616	70411808	101166936	57626064	72362864	70122232	75553080	38635048	63590780	0	44223960	37767188	38866616	70411808	101166936	57626064	72362864	70122232	75553080	38635048	63590780
QTDFIHACAR	QTDFIHAC[57.0215]AR	R	S	116	125	10	2,3	8C(57.0215)	sp|B4EDA2|KDSA_BURCJ	B4EDA2	KDSA_BURCJ	kdsA	2-dehydro-3-deoxyphosphooctonate aldolase			0	3	2	2	2	2	1	2	0	1	1	5	182343360	164803040	164901072	165021984	172772832	131953696	168749600	150688128	140457184	111341064	129915968	148979872	123032336	113071024	108940856	110836368	115364584	85261784	110722784	99584592	90683040	68038864
QYGQEQQCILTMPLLEGLDGVEK	QYGQEQQC[57.0215]ILTMPLLEGLDGVEK	K	M	221	243	23	2	8C(57.0215)	tr|B4EET2|B4EET2_BURCJ	B4EET2	B4EET2_BURCJ	tyrZ	Tyrosine--tRNA ligase			1	2	4	3	2	3	2	2	3	2	0	3	191917984	155215536	145679792	185767664	138185600	168857808	126345912	176730384	148647024	170705168	136681632	175744400	191917984	155215536	145679792	185767664	138185600	168857808	126345912	176730384	148647024	170705168
RAFDVLGCTDWGR	RAFDVLGC[57.0215]TDWGR	R	A	248	260	13	3	8C(57.0215)	sp|B4E6J0|DDL_BURCJ	B4E6J0	DDL_BURCJ	ddl	D-alanine--D-alanine ligase			2	1	2	1	1	1	1	1	1	0	2	0	155371728	141095584	188103376	154975920	169841376	128891592	116542744	165430896	63025968	43446400	115229656	98946272	155371728	141095584	188103376	154975920	169841376	128891592	116542744	165430896	63025968	43446400
REEVAQLCGVSPTWYTWIEQGRPVSASADALAR	REEVAQLC[57.0215]GVSPTWYTWIEQGRPVSASADALAR	R	L	51	83	33	4	8C(57.0215)	tr|B4E8C7|B4E8C7_BURCJ	B4E8C7	B4E8C7_BURCJ	BCAL2633	Putative DNA-binding protein			0	0	1	0	0	0	0	0	0	0	0	0	0	0	0	0	0	0	0	0	0	0	0	0	0	0	0	0	0	0	0	0	0	0
RGHAVYACEPR	RGHAVYAC[57.0215]EPR	R	H	30	40	11	2	8C(57.0215)	tr|B4EA58|B4EA58_BURCJ	B4EA58	B4EA58_BURCJ	gshB	Glutathione synthetase			2	2	1	2	1	2	0	0	0	0	0	0	7675945	8148263	8336525	4586098	6744195	6.67928e+06	0	3.37253e+06	7.47373e+06	2.20346e+06	0	0	7675945	8148263	8336525	4586098	6744195	6.67928e+06	0	3.37253e+06	7.47373e+06	2.20346e+06
RGVQPSGCIVGEPTSMRPIIAHK	RGVQPSGC[57.0215]IVGEPTSMRPIIAHK	K	G	171	193	23	4	8C(57.0215)	tr|B4EC25|B4EC25_BURCJ	B4EC25	B4EC25_BURCJ	BCAL2018	Acetylornithine deacetylase			1	0	0	0	0	0	0	0	0	0	0	1	72107680	0	0	0	59227228	41227640	35780964	0	75379656	56915220	55424664	66241088	72107680	0	0	0	59227228	41227640	35780964	0	75379656	56915220
RIDPIGTCVGIR	RIDPIGTC[57.0215]VGIR	K	G	246	257	12	2,3	8C(57.0215)	tr|B4E7L0|B4E7L0_BURCJ	B4E7L0	B4E7L0_BURCJ	nusA	Transcription termination/antitermination protein NusA			4	2	4	2	2	1	2	0	2	0	3	2	178411520	290390912	217351648	160881216	167969696	145911968	142997216	161963488	27099888	112717304	315042336	166210608	128010128	182290464	157764160	107819904	123726112	115833024	107959160	120716176	82242928	73828200
RNLSADMCVK	RNLSADMC[57.0215]VK	R	M	236	245	10	2	8C(57.0215)	tr|B4EBW1|B4EBW1_BURCJ	B4EBW1	B4EBW1_BURCJ	BCAL0931	Uncharacterized protein			0	0	0	0	0	0	0	2	0	0	0	2	0	44849920	55917372	39312416	43286672	34443696	38691552	48660436	34142764	30810598	41631984	38677672	0	44849920	55917372	39312416	43286672	34443696	38691552	48660436	34142764	30810598
RNPVTTGCNQK	RNPVTTGC[57.0215]NQK	K	N	179	189	11	2,3	8C(57.0215)	tr|B4EB48|B4EB48_BURCJ	B4EB48	B4EB48_BURCJ	ompA	Putative ompA family protein			0	1	3	3	6	5	5	6	0	3	2	4	173206	1.70967e+06	14181212	922852	179976304	31493564	61028588	114151344	213194	2764720900	13423244	27576810	173206	1.70967e+06	14181212	922852	194383456	31493564	21620948	114760792	213194	4112911100
RPGDIAECYANPQAAADIIGWR	RPGDIAEC[57.0215]YANPQAAADIIGWR	R	A	295	316	22	2,3	8C(57.0215)	tr|B4ECD8|B4ECD8_BURCJ	B4ECD8	B4ECD8_BURCJ	galE	UDP-glucose epimerase			2	2	4	1	3	4	2	2	2	1	2	3	850211330	919668350	878234430	945289470	1051397630	855499460	882808770	904054980	733953340	576973380	708725630	792918210	850211330	940750720	878234430	945289470	1051397630	817427900	882808770	904054980	733953340	576973380
RQGLVVACPEEIAYR	RQGLVVAC[57.0215]PEEIAYR	K	R	245	259	15	3	8C(57.0215)	tr|B4ECS5|B4ECS5_BURCJ	B4ECS5	B4ECS5_BURCJ	rmlA	Glucose-1-phosphate thymidylyltransferase			0	0	0	0	1	0	0	0	0	0	0	0	24957990	34835672	0	16027162	23173690	38309980	11164800	30603538	35064824	19710420	30316552	20624254	24957990	34835672	0	16027162	23173690	38309980	11164800	30603538	35064824	19710420
SALANIWCEAAGIGNR	SALANIWC[57.0215]EAAGIGNR	R	L	175	190	16	2	8C(57.0215)	tr|B4ELB5|B4ELB5_BURCJ	B4ELB5	B4ELB5_BURCJ	BCAM1737	Putative exported glycoprotein			0	0	1	1	0	1	1	2	0	0	0	0	0	14304601	15844021	18790982	26319812	29357416	0	0	12885350	0	13690786	0	0	14304601	15844021	18790982	26319812	29357416	0	0	12885350	0
SGKIEVLCHELNVLNASVTPPFQLDDDNLSETTR	SGKIEVLC[57.0215]HELNVLNASVTPPFQLDDDNLSETTR	K	L	91	124	34	4	8C(57.0215)	sp|B4EBD1|SYDND_BURCJ	B4EBD1	SYDND_BURCJ	aspS	Aspartate--tRNA(Asp/Asn) ligase			0	0	2	0	0	0	0	0	0	0	0	0	54653656	67008464	78936056	49553352	0	35547896	28084096	56151520	0	0	30005228	0	54653656	67008464	78936056	49553352	0	35547896	28084096	56151520	0	0
SIHEAVVCETDAER	SIHEAVVC[57.0215]ETDAER	K	A	886	899	14	2	8C(57.0215)	tr|B4E6M3|B4E6M3_BURCJ	B4E6M3	B4E6M3_BURCJ	BCAL3493	Type III restriction system endonuclease			0	0	0	0	0	0	0	2	0	1	0	0	0	0	0	0	0	0	0	0	0	0	0	0	0	0	0	0	0	0	0	0	0	0
SKHNIEQCVR	SKHNIEQC[57.0215]VR	M	E	2	11	10	2,3	8C(57.0215)	tr|B4EES3|B4EES3_BURCJ	B4EES3	B4EES3_BURCJ	fis	DNA-binding protein			0	0	0	0	0	0	0	0	0	0	0	2	5.47103e+06	3089848	2.51912e+06	0	2111111	0	1.77651e+06	0	6.36374e+06	0	0	7799771	3137511	3089848	2.51912e+06	0	2111111	0	1.77651e+06	0	6.36374e+06	0
SLAADAVCTSSLDDVIR	SLAADAVC[57.0215]TSSLDDVIR	R	F	154	170	17	2	8C(57.0215)	tr|B4EPN7|B4EPN7_BURCJ	B4EPN7	B4EPN7_BURCJ	BCAS0120	Uncharacterized protein			2	2	0	2	0	2	2	1	1	0	0	1	52916876	43384024	37141024	40501928	25729602	38559156	47090408	35546560	36256952	0	40501716	21676238	52916876	43384024	37141024	40501928	25729602	38559156	47090408	35546560	36256952	0
SLLQPDLCHR	SLLQPDLC[57.0215]HR	R	E	18	27	10	2	8C(57.0215)	tr|B4EHC3|B4EHC3_BURCJ	B4EHC3	B4EHC3_BURCJ	phnW	2-aminoethylphosphonate--pyruvate transaminase			1	2	2	2	2	2	0	0	2	0	1	1	105210624	103982376	103038792	80862448	77664256	90507408	94075232	86514920	76464336	47367348	74706088	91426456	105210624	103982376	103038792	80862448	77664256	90507408	94075232	86514920	76464336	47367348
SMIPLGSCTMK	SMIPLGSC[57.0215]TMK	R	L	520	530	11	2	8C(57.0215)	sp|B4EF26|GCSP_BURCJ	B4EF26	GCSP_BURCJ	gcvP	Glycine dehydrogenase (decarboxylating)			2	2	2	2	2	2	2	2	1	2	2	2	601211900	630742340	633315460	614934530	522959072	527241056	503343040	574357630	607258940	320789760	567458430	565393790	601211900	630742340	633315460	614934530	522959072	527241056	503343040	574357630	607258940	320789760
SPPLLGDCVQVEK	SPPLLGDC[57.0215]VQVEK	K	K	109	121	13	2	8C(57.0215)	tr|B4E6D9|B4E6D9_BURCJ	B4E6D9	B4E6D9_BURCJ	BCAL2413	Putative exported protein			4	3	6	5	3	2	2	3	2	2	2	2	754161600	755139710	859245060	871555650	730875840	688269440	657067710	706883580	587123390	342206528	571406720	508290432	754161600	755139710	859245060	871555650	730875840	688269440	657067710	706883580	587123390	342206528
SRQEVTGCSVTLK	SRQEVTGC[57.0215]SVTLK	K	A	79	91	13	2	8C(57.0215)	tr|B4EET8|B4EET8_BURCJ	B4EET8	B4EET8_BURCJ	BCAL3349	Putative OsmC-like protein			2	2	2	2	1	2	2	1	1	2	0	2	83378696	86631784	76166728	81566952	62967880	46038128	47716084	46887780	52627964	43258912	55832176	50894780	83378696	86631784	76166728	81566952	62967880	46038128	47716084	46887780	52627964	43258912
STAINVLCNQK	STAINVLC[57.0215]NQK	K	R	39	49	11	2	8C(57.0215)	sp|B4E5Y9|ENGB_BURCJ	B4E5Y9	ENGB_BURCJ	engB	Probable GTP-binding protein EngB			2	2	2	2	1	1	2	2	2	0	1	2	191880464	166607264	172245312	182454832	184822400	171101904	179533328	213227376	181570624	91937408	171909376	189807136	191880464	166607264	172245312	182454832	184822400	171101904	179533328	213227376	181570624	91937408
STPVLLVCQNGQQSQK	STPVLLVC[57.0215]QNGQQSQK	K	A	88	103	16	2	8C(57.0215)	tr|B4EA65|B4EA65_BURCJ	B4EA65	B4EA65_BURCJ	BCAL0740	Putative exported protein			4	4	5	4	4	3	3	4	4	4	5	4	14365796	0	68711072	0	39268292	0	0	63582304	0	0	0	75133400	14365796	0	68711072	0	39268292	0	0	63582304	0	0
TAAFIVACK	TAAFIVAC[57.0215]K	R	R	407	415	9	2	8C(57.0215)	tr|B4EEU7|B4EEU7_BURCJ	B4EEU7	B4EEU7_BURCJ	BCAL3359	Glutamate dehydrogenase			1	0	0	0	0	0	0	0	0	1	0	0	28801462	24149818	33041886	99255936	21254612	93262792	62194560	30693714	19120020	11785733	80288424	23688244	28801462	24149818	33041886	99255936	21254612	93262792	62194560	30693714	19120020	11785733
TADLIPLCHPLALTR	TADLIPLC[57.0215]HPLALTR	R	V	69	83	15	3	8C(57.0215)	sp|B4EBZ2|MOAC_BURCJ	B4EBZ2	MOAC_BURCJ	moaC	Cyclic pyranopterin monophosphate synthase			1	1	1	1	1	1	0	2	1	0	1	0	148571920	123276136	122206464	147433248	101484984	113521584	126802960	112494968	95094504	75865056	108578984	117727912	148571920	123276136	122206464	147433248	101484984	113521584	126802960	112494968	95094504	75865056
TAGAAGGCMLVK	TAGAAGGC[57.0215]MLVK	R	R	216	227	12	2	8C(57.0215)	tr|B4EL05|B4EL05_BURCJ	B4EL05	B4EL05_BURCJ	BCAM2737	Putative glycosyl transferase			1	1	2	2	1	1	2	2	1	0	2	1	57211012	53480712	49563528	65132288	47006488	37822504	44997840	50252896	51595460	28014064	45357388	54170632	57211012	53480712	49563528	65132288	47006488	37822504	44997840	50252896	51595460	28014064
TDAPMMECK	TDAPMMEC[57.0215]K	K	K	16	24	9	2	8C(57.0215)	sp|B4ECN0|EFTS_BURCJ	B4ECN0	EFTS_BURCJ	tsf	Elongation factor Ts			2	1	1	1	2	1	1	1	1	3	1	3	1419476860	1256279550	1436589820	1465775230	1217671940	1345507200	1572692860	1372997380	1438174460	1181327100	1380619260	1797231620	1419476860	1256279550	1436589820	1465775230	1217671940	1345507200	1572692860	1372997380	1438174460	1181327100
TDAPMMECKK	TDAPMMEC[57.0215]KK	K	A	16	25	10	2,3	8C(57.0215)	sp|B4ECN0|EFTS_BURCJ	B4ECN0	EFTS_BURCJ	tsf	Elongation factor Ts			2	3	2	2	1	0	2	2	0	0	1	0	51153872	71671856	44505884	20714200	24963286	0	13576164	24133692	0	0	20026096	0	28747592	40502300	25169432	11574149	24963286	0	7.66013e+06	13654629	0	0
TEAGSPSCFYVPR	TEAGSPSC[57.0215]FYVPR	R	W	233	245	13	2	8C(57.0215)	tr|B4EEZ6|B4EEZ6_BURCJ	B4EEZ6	B4EEZ6_BURCJ	BCAL0047	Putative acyl-CoA dehydrogenase			1	1	1	0	1	1	2	1	0	0	1	2	18669846	12993580	19001194	0	0	18982508	0	11821737	0	0	12382920	0	18669846	12993580	19001194	0	0	18982508	0	11821737	0	0
TGDIAGVCGIETQVGLEQPFYNYR	TGDIAGVC[57.0215]GIETQVGLEQPFYNYR	K	V	67	90	24	2	8C(57.0215)	tr|B4ECZ7|B4ECZ7_BURCJ	B4ECZ7	B4ECZ7_BURCJ	BCAL1061	Putative arginine N-succinyltransferase, beta chain			2	3	1	1	1	2	2	0	0	0	0	2	0	10603244	0	0	0	0	0	12891104	0	0	0	13562994	0	10603244	0	0	0	0	0	12891104	0	0
TGFDGMDCDVLGGK	TGFDGMDC[57.0215]DVLGGK	R	Y	219	232	14	2	8C(57.0215)	tr|B4EB17|B4EB17_BURCJ	B4EB17	B4EB17_BURCJ	arnB	Putative UDP-4-amino-4-deoxy-l-arabinose--oxoglutarate aminotransferas			1	2	2	2	3	2	2	2	0	0	3	0	229099376	216048144	238926592	230530496	155327488	152219840	151674240	154004832	110743880	0	132594656	132614816	229099376	216048144	238926592	230530496	155327488	152219840	151674240	154004832	110743880	0
TGLLTVFCR	TGLLTVFC[57.0215]R	R	H	35	43	9	2	8C(57.0215)	tr|B4EIW6|B4EIW6_BURCJ	B4EIW6	B4EIW6_BURCJ	BCAM0378	Uncharacterized protein			0	0	0	0	2	0	0	0	0	0	0	0	14938739	0	0	0	15259040	0	0	7.05245e+06	0	9941586	0	14308573	14938739	0	0	0	15259040	0	0	7.05245e+06	0	9941586
THVVTEGCIK	THVVTEGC[57.0215]IK	M	C	2	11	10	2	8C(57.0215)	tr|B4EAK7|B4EAK7_BURCJ	B4EAK7	B4EAK7_BURCJ	BCAL0971	4Fe-4S ferredoxin			2	2	0	0	0	0	0	0	2	0	1	0	153584976	192977600	117136568	70430368	111044256	0	136168128	114496624	150210112	138390176	193534176	270493344	153584976	192977600	117136568	70430368	111044256	0	136168128	114496624	150210112	138390176
TKPLLGVCVGEQMLFDWSAEGDTK	TKPLLGVC[57.0215]VGEQMLFDWSAEGDTK	R	G	76	99	24	3	8C(57.0215)	tr|B4E639|B4E639_BURCJ	B4E639	B4E639_BURCJ	hisH	Imidazole glycerol phosphate synthase subunit HisH			0	2	0	1	0	0	0	1	0	0	0	0	234320032	70401408	271164256	236749232	307818112	276303104	251112656	312051552	278473376	264966752	238018272	275377120	234320032	70401408	271164256	236749232	307818112	276303104	251112656	312051552	278473376	264966752
TLGVILPCALNFGTDAPELMEVQAGK	TLGVILPC[57.0215]ALNFGTDAPELMEVQAGK	K	C	38	63	26	2	8C(57.0215)	sp|B4ELA5|PPNP_BURCJ	B4ELA5	PPNP_BURCJ	ppnP	Pyrimidine/purine nucleoside phosphorylase			3	3	2	1	0	0	3	0	1	2	2	1	57446284	63912508	55532356	66859752	55346700	0	37029848	58273016	27367492	0	43852012	40198016	57446284	63912508	55532356	66859752	55346700	0	37029848	58273016	27367492	0
TLLLGPNCPGTITPDELK	TLLLGPNC[57.0215]PGTITPDELK	K	L	122	139	18	2	8C(57.0215)	tr|B4EBY7|B4EBY7_BURCJ	B4EBY7	B4EBY7_BURCJ	sucD	Succinate--CoA ligase [ADP-forming] subunit alpha			4	3	4	4	3	2	4	4	5	2	2	5	3743984130	3886878460	3798581500	4165846530	3823910660	3651227140	4132921600	3894790140	4145854210	3402094080	3784337660	4281941760	3743984130	3886878460	3798581500	4165846530	3823910660	3651227140	4132921600	3894790140	4145854210	3402094080
TLPVYAGCPR	TLPVYAGC[57.0215]PR	K	P	98	107	10	2	8C(57.0215)	tr|B4EIM7|B4EIM7_BURCJ	B4EIM7	B4EIM7_BURCJ	BCAM2461	Putative inosine-uridine preferring nucleoside hydrolase			2	1	0	0	0	0	1	1	0	0	0	1	28263346	18844860	0	0	20385030	0	21106030	31988244	0	0	24834774	32428162	28263346	18844860	0	0	20385030	0	21106030	31988244	0	0
TPLTAIACHVLLQK	TPLTAIAC[57.0215]HVLLQK	K	A	179	192	14	2,3	8C(57.0215)	tr|B4EIN4|B4EIN4_BURCJ	B4EIN4	B4EIN4_BURCJ	BCAM2468	Putative aldehyde dehydrogenase family protein			2	1	2	1	2	1	1	1	2	1	1	2	658577660	488474976	646279230	481017472	486747392	337349312	479501856	455845952	273821056	99959096	219341456	359983680	620630020	400680800	587246140	475731072	486747392	301334304	479501856	455845952	273821056	99959096
TPNPDVLCNAEIK	TPNPDVLC[57.0215]NAEIK	R	F	93	105	13	2	8C(57.0215)	sp|B4EE50|MNMA_BURCJ	B4EE50	MNMA_BURCJ	mnmA	tRNA-specific 2-thiouridylase MnmA			3	3	2	3	2	3	2	2	2	2	2	2	143608640	113915984	118529872	127674592	109611792	99037112	121727648	119474616	115221160	50229720	107766736	102365328	143608640	113915984	118529872	127674592	109611792	99037112	121727648	119474616	115221160	50229720
TSVNLAACIAAAAAR	TSVNLAAC[57.0215]IAAAAAR	R	V	429	443	15	2	8C(57.0215)	tr|B4ELZ9|B4ELZ9_BURCJ	B4ELZ9	B4ELZ9_BURCJ	glcB	Malate synthase G			0	0	0	1	1	0	0	1	0	0	1	0	0	0	31877438	39582936	14821906	13706614	32973248	34347876	0	0	11780164	41981976	0	0	31877438	39582936	14821906	13706614	32973248	34347876	0	0
TVTLPEQCSLAEVDALFFQAWR	TVTLPEQC[57.0215]SLAEVDALFFQAWR	K	D	551	572	22	2	8C(57.0215)	tr|B4EIQ1|B4EIQ1_BURCJ	B4EIQ1	B4EIQ1_BURCJ	BCAM0310	Vitamin B12-dependent ribonucleotide reductase			0	0	0	0	2	1	1	2	2	0	2	2	0	0	0	0	0	0	0	0	0	0	4881089	8704160	0	0	0	0	0	0	0	0	0	0
VAAGFGLCGAAR	VAAGFGLC[57.0215]GAAR	R	L	82	93	12	2	8C(57.0215)	tr|B4EE68|B4EE68_BURCJ	B4EE68	B4EE68_BURCJ	BCAL0143	Putative flagellar biosynthesis protein			0	0	0	1	0	0	0	0	0	0	0	0	0	0	0	308783520	0	0	0	0	0	0	0	0	0	0	0	0	0	0	0	0	0	0
VAGEAGLCVPIDLGSDPAAGGLVGANAGGSR	VAGEAGLC[57.0215]VPIDLGSDPAAGGLVGANAGGSR	R	L	127	157	31	2	8C(57.0215)	tr|B4EPW7|B4EPW7_BURCJ	B4EPW7	B4EPW7_BURCJ	BCAS0201	Putative FAD dependent oxidoreductase			2	2	2	2	3	2	3	3	3	2	4	1	85514168	89976312	72704592	104259496	73354808	60478892	78703224	83376984	54356200	0	48079924	70074056	85514168	89976312	72704592	104259496	73354808	60478892	78703224	83376984	54356200	0
VEDVIMGCANPEGATGANIAR	VEDVIMGC[57.0215]ANPEGATGANIAR	R	Q	49	69	21	2	8C(57.0215)	tr|B4EBK4|B4EBK4_BURCJ	B4EBK4	B4EBK4_BURCJ	BCAL1977	Putative thiolase			1	1	1	3	2	2	1	1	1	0	1	2	36687200	25037868	42090436	36741116	29956806	36110580	27470162	31067712	30487938	0	35003676	50969936	36687200	25037868	42090436	36741116	29956806	36110580	27470162	31067712	30487938	0
VFYQPEECEDVAPR	VFYQPEEC[57.0215]EDVAPR	R	H	1295	1308	14	2	8C(57.0215)	tr|B4E612|B4E612_BURCJ	B4E612	B4E612_BURCJ	glt1	Glutamate synthase large subunit			2	3	1	2	2	2	2	2	1	2	2	2	366102368	328543456	322000384	384051328	376113888	286044032	377234624	401089472	355238272	216341712	321226528	264866096	366102368	328543456	322000384	384051328	376113888	286044032	377234624	401089472	355238272	216341712
VGGLSVVCEDAAAAER	VGGLSVVC[57.0215]EDAAAAER	R	V	255	270	16	2	8C(57.0215)	tr|B4EJ31|B4EJ31_BURCJ	B4EJ31	B4EJ31_BURCJ	tyrB	Aminotransferase			2	3	2	2	2	4	3	3	3	3	3	3	1477027840	1471545730	1560545790	1696952190	1309128700	1303171970	1293664900	1220397570	1233281280	641760060	1346928510	1106715650	1477027840	1471545730	1560545790	1696952190	1309128700	1303171970	1293664900	1220397570	1233281280	641760060
VLAANDACVATLTR	VLAANDAC[57.0215]VATLTR	R	H	110	123	14	2	8C(57.0215)	tr|B4ELD9|B4ELD9_BURCJ	B4ELD9	B4ELD9_BURCJ	BCAM2740	Uncharacterized protein			0	0	0	0	0	0	0	0	2	1	2	1	0	0	0	0	0	0	0	8858351	20850118	7772437	28171502	20810832	0	0	0	0	0	0	0	8858351	20850118	7772437
VLAEMPECDYLFTDRFDIDENGDEVR	VLAEMPEC[57.0215]DYLFTDRFDIDENGDEVR	R	R	431	456	26	3	8C(57.0215)	tr|B4ECE5|B4ECE5_BURCJ	B4ECE5	B4ECE5_BURCJ	wbxD	Glycosyltransferase			2	1	1	0	0	3	5	0	0	0	3	0	16678321	0	28779046	0	15760529	8382300	9590562	0	0	0	0	0	16678321	0	28779046	0	15760529	8382300	9590562	0	0	0
VLVQQGDCTTR	VLVQQGDC[57.0215]TTR	K	V	37	47	11	2	8C(57.0215)	tr|B4EJB4|B4EJB4_BURCJ	B4EJB4	B4EJB4_BURCJ	BCAM0393	Putative beta-lactamase, class D			1	0	0	0	0	0	0	1	0	0	0	0	0	0	0	0	0	0	0	5225813	0	0	0	0	0	0	0	0	0	0	0	0	0	0
VMDEPLTCTPETDVNEVR	VMDEPLTC[57.0215]TPETDVNEVR	K	R	74	91	18	2	8C(57.0215)	tr|B4E7H0|B4E7H0_BURCJ	B4E7H0	B4E7H0_BURCJ	BCAL1465	Uncharacterized protein			0	1	0	2	1	1	1	1	2	2	3	3	47829044	45207116	73508488	154130304	60273048	270313600	213633952	186991488	288365536	278739200	463077120	380797760	47829044	45207116	73508488	154130304	60273048	270313600	213633952	186991488	288365536	278739200
VMDEPLTCTPETDVNEVRR	VMDEPLTC[57.0215]TPETDVNEVRR	K	M	74	92	19	3	8C(57.0215)	tr|B4E7H0|B4E7H0_BURCJ	B4E7H0	B4E7H0_BURCJ	BCAL1465	Uncharacterized protein			3	2	1	4	2	3	1	3	2	0	1	3	175543312	155848528	164565072	152260384	239511184	164920528	233894656	207643056	103672752	59378164	210972512	152222112	175543312	155848528	164565072	152260384	239511184	164920528	233894656	207643056	103672752	59378164
VNHVGEVCAQALYQAQK	VNHVGEVC[57.0215]AQALYQAQK	R	L	52	68	17	3	8C(57.0215)	sp|B4E6K2|COQ7_BURCJ	B4E6K2	COQ7_BURCJ	coq7	2-nonaprenyl-3-methyl-6-methoxy-1,4-benzoquinol hydroxylase			0	0	0	0	0	0	0	0	0	0	2	0	155878496	121746224	144692576	122571328	55015232	61151820	92224504	59692280	79899776	53717360	103119216	140716976	155878496	121746224	144692576	122571328	55015232	61151820	92224504	59692280	79899776	53717360
VNVHGGACALGHPIGASGAR	VNVHGGAC[57.0215]ALGHPIGASGAR	K	V	340	359	20	3	8C(57.0215)	tr|B4EPC5|B4EPC5_BURCJ	B4EPC5	B4EPC5_BURCJ	BCAS0737	Putative acetyl-CoA acetyltransferase			0	0	0	1	0	1	0	2	0	0	0	0	15624059	0	17012620	22119180	21388386	0	17515558	9408922	14287893	0	16149464	13791453	15624059	0	17012620	22119180	21388386	0	17515558	9408922	14287893	0
VPYGTLLCVSDKPLHGELK	VPYGTLLC[57.0215]VSDKPLHGELK	R	L	441	459	19	4	8C(57.0215)	tr|B4EN19|B4EN19_BURCJ	B4EN19	B4EN19_BURCJ	amn	AMP nucleosidase			1	0	0	0	0	0	0	0	1	1	0	1	123532568	0	106140192	37627120	25490140	234675776	0	0	184159232	365789184	0	393178240	123532568	0	106140192	37627120	25490140	234675776	0	0	184159232	365789184
VSFGAAFCR	VSFGAAFC[57.0215]R	R	L	144	152	9	2	8C(57.0215)	tr|B4EN51|B4EN51_BURCJ	B4EN51	B4EN51_BURCJ	pyrB	Putative aspartate carbomyltransferase			0	1	0	0	0	0	0	0	0	0	0	0	122125304	67940208	135141120	117435520	76743432	74782800	58137476	79641584	61306320	25636280	53313124	50672548	122125304	67940208	135141120	117435520	76743432	74782800	58137476	79641584	61306320	25636280
WVEQGVGCSK	WVEQGVGC[57.0215]SK	R	V	608	617	10	2	8C(57.0215)	tr|B4ELZ9|B4ELZ9_BURCJ	B4ELZ9	B4ELZ9_BURCJ	glcB	Malate synthase G			2	2	2	2	2	2	2	2	2	2	2	3	296961056	242133744	226634288	278984672	346502720	317020256	403887008	381639808	281646528	307549760	284830816	401468160	296961056	242133744	226634288	278984672	346502720	317020256	403887008	381639808	281646528	307549760
YNAVGHDCVR	YNAVGHDC[57.0215]VR	R	R	89	98	10	2	8C(57.0215)	tr|B4EP00|B4EP00_BURCJ	B4EP00	B4EP00_BURCJ	BCAS0606	TetR family regulatory protein			1	1	0	2	0	0	0	1	0	0	1	2	0	0	0	4.11714e+06	0	0	0	0	0	0	0	0	0	0	0	0	0	0	0	0	0	0
YTLFAEGCR	YTLFAEGC[57.0215]R	K	G	191	199	9	2	8C(57.0215)	tr|B4EP03|B4EP03_BURCJ	B4EP03	B4EP03_BURCJ	BCAS0609	Putative electron transfer flavoprotein-ubiquinone oxidoreductase	BCAL1468	tr|B4E7H3|B4E7H3_BURCJ	2	2	2	1	2	3	2	2	1	2	2	2	388946144	397082336	421954976	417804544	377768096	396378336	414262848	432956384	380987008	163585232	311914400	439456480	388946144	397082336	421954976	417804544	377768096	396378336	414262848	432956384	380987008	163585232
DLAAQASTFEQR	DLAAQAS[668.2276]TFEQR	R	S	492	503	12	3	7S(668.2276)	tr|B4ELP0|B4ELP0_BURCJ	B4ELP0	B4ELP0_BURCJ	BCAM0689	Putative membrane protein			0	0	0	0	0	0	1	0	0	0	0	0	0	0	0	0	0	0	0	0	0	0	0	0	0	0	0	0	0	0	0	0	0	0
QGDADWSR	QGDADWS[668.2276]R	R	L	357	364	8	2	7S(668.2276)	tr|B4EN01|B4EN01_BURCJ	B4EN01	B4EN01_BURCJ	BCAM0883	Putative ion transporter			0	0	0	0	0	0	0	1	0	0	0	0	0	0	0	11690792	0	19897644	26751222	20295690	0	0	53173740	9841589	0	0	0	11690792	0	19897644	26751222	20295690	0	0
TDLAVASR	TDLAVAS[668.2276]R	K	Y	884	891	8	2	7S(668.2276)	tr|B4E8C5|B4E8C5_BURCJ	B4E8C5	B4E8C5_BURCJ	ppc	Phosphoenolpyruvate carboxylase			0	0	0	0	0	0	2	0	1	0	0	1	354882048	342780992	367705728	330608768	312394272	283323680	338858080	286715744	343528512	152043696	321112064	336172832	354882048	342780992	367705728	330608768	312394272	283323680	338858080	286715744	343528512	152043696
TGTYVDSGAK	TGTYVDS[668.2276]GAK	K	A	306	315	10	2	7S(668.2276)	tr|B4EBD6|B4EBD6_BURCJ	B4EBD6	B4EBD6_BURCJ	BCAL0885	Putative 3-hydroxyacyl-CoA dehydrogenase oxidoreductase			0	0	0	0	0	0	0	0	0	0	0	1	0	14294637	14666467	0	10083958	0	10563993	0	0	0	0	24169808	0	14294637	14666467	0	10083958	0	10563993	0	0	0
TNYQLASGYAQGSR	TNYQLAS[668.2276]GYAQGSR	K	W	48	61	14	2	7S(668.2276)	tr|B4ELU8|B4ELU8_BURCJ	B4ELU8	B4ELU8_BURCJ	BCAM1787	Putative porin			0	0	1	0	0	0	0	0	0	0	0	0	0	0	0	0	0	0	0	0	0	0	0	0	0	0	0	0	0	0	0	0	0	0
QLDIVLSCTNGNLADMR	QLDIVLS[568.2115]C[57.0215]TNGNLADMR	R	E	446	462	17	2	7S(568.2115),8C(57.0215)	tr|B4EP62|B4EP62_BURCJ	B4EP62	B4EP62_BURCJ	BCAS0668	Uncharacterized protein			0	0	0	0	0	0	0	0	0	1	0	0	0	0	0	0	0	0	0	0	0	15952432	0	0	0	0	0	0	0	0	0	0	0	0
AAAAAASADAGASAPAAASSTK	AAAAAAS[568.2115]ADAGASAPAAASSTK	K	A	172	193	22	2	7S(568.2115)	tr|B4EB03|B4EB03_BURCJ	B4EB03	B4EB03_BURCJ	BCAL1917	Putative exported protein			0	0	0	0	4	5	5	3	0	0	0	0	0	0	0	0	0	0	14151959	13123147	0	0	0	0	0	0	0	0	0	0	14151959	13123147	0	0
ALDQVASTVNQQINAAK	ALDQVAS[568.2115]TVNQQINAAK	K	A	57	73	17	2	7S(568.2115)	tr|B4ED22|B4ED22_BURCJ	B4ED22	B4ED22_BURCJ	BCAL1086	Putative lipoprotein			0	0	0	0	0	0	0	0	0	6	0	0	0	0	0	0	0	0	0	0	0	17477804	0	0	0	0	0	0	0	0	0	0	0	0
ELGPVLSAILVAGR	ELGPVLS[568.2115]AILVAGR	R	S	210	223	14	2	7S(568.2115)	tr|B4E9P7|B4E9P7_BURCJ	B4E9P7	B4E9P7_BURCJ	BCAL0697	Putative membrane protein			1	0	0	0	0	0	0	0	0	0	0	0	10820528	0	0	0	0	0	0	0	0	0	0	0	0	0	0	0	0	0	0	0	0	0
FGEANVSIHK	FGEANVS[568.2115]IHK	R	A	208	217	10	2	7S(568.2115)	tr|B4EPQ6|B4EPQ6_BURCJ	B4EPQ6	B4EPQ6_BURCJ	BCAS0139	GntR family regulatory protein			0	0	0	0	0	0	0	0	0	0	0	1	0	0	0	0	0	0	0	0	0	0	0	0	0	0	0	0	0	0	0	0	0	0
GEQIVISR	GEQIVIS[568.2115]R	K	S	977	984	8	2	7S(568.2115)	sp|B4E5B3|RPOC_BURCJ	B4E5B3	RPOC_BURCJ	rpoC	DNA-directed RNA polymerase subunit beta'			0	0	0	0	0	0	0	0	1	0	0	0	0	0	0	0	0	0	0	0	0	0	0	0	0	0	0	0	0	0	0	0	0	0
GIGLAISTTLAR	GIGLAIS[568.2115]TTLAR	R	R	14	25	12	2	7S(568.2115)	tr|B4EKL3|B4EKL3_BURCJ	B4EKL3	B4EKL3_BURCJ	BCAM0568	Putative short chain dehydrogenase			0	0	0	0	0	0	0	0	0	1	0	0	0	0	0	0	0	0	0	0	0	0	0	0	0	0	0	0	0	0	0	0	0	0
LGTLLDSGADQAAAEAVR	LGTLLDS[568.2115]GADQAAAEAVR	R	Q	137	154	18	2	7S(568.2115)	sp|B4EDS4|HSCB_BURCJ	B4EDS4	HSCB_BURCJ	hscB	Co-chaperone protein HscB homolog			0	0	0	1	0	0	0	0	0	0	0	0	0	0	0	0	0	0	0	0	0	0	0	0	0	0	0	0	0	0	0	0	0	0
QPAGTTSSLVVR	QPAGTTS[568.2115]SLVVR	R	N	8	19	12	2	7S(568.2115)	tr|B4EAS5|B4EAS5_BURCJ	B4EAS5	B4EAS5_BURCJ	BCAL0814	ABC transporter ATP-binding protein			0	0	0	0	2	1	0	0	0	1	0	1	0	0	0	0	0	0	0	0	0	0	0	0	0	0	0	0	0	0	0	0	0	0
TAEFGVSVLESAR	TAEFGVS[568.2115]VLESAR	R	G	99	111	13	2	7S(568.2115)	tr|B4E595|B4E595_BURCJ	B4E595	B4E595_BURCJ	BCAL0209	Acetyltransferase (GNAT) family protein			0	1	0	0	0	0	0	0	0	0	0	0	0	33870324	0	43154904	24229388	0	0	31895288	52609020	43838908	39248872	0	0	33870324	0	43154904	24229388	0	0	31895288	52609020	43838908
TMGGAGSAGGGAK	TMGGAGS[568.2115]AGGGAK	R	R	573	585	13	2	7S(568.2115)	tr|B4EIC8|B4EIC8_BURCJ	B4EIC8	B4EIC8_BURCJ	BCAM1352	Putative phosphoesterase			0	1	0	0	0	0	0	1	0	0	0	0	21800638	0	27109810	12218120	23132924	16704515	18182766	21580816	18814162	0	22222986	15404022	21800638	0	27109810	12218120	23132924	16704515	18182766	21580816	18814162	0
TPAAGSSAQGAGASAAAGSHR	TPAAGSS[568.2115]AQGAGASAAAGSHR	R	G	48	68	21	2	7S(568.2115)	tr|B4ED17|B4ED17_BURCJ	B4ED17	B4ED17_BURCJ	mdtA	Multidrug resistance protein MdtA			0	0	0	0	0	0	0	0	0	0	0	1	0	0	0	0	0	0	0	0	0	0	0	0	0	0	0	0	0	0	0	0	0	0
QLVLVISQSGETADTLAALK	QLVLVIS[203.0794]QS[203.0794]GETADTLAALK	R	H	337	356	20	4	7S(203.0794),9S(203.0794)	tr|B4E934|B4E934_BURCJ	B4E934	B4E934_BURCJ	glmS	Glutamine--fructose-6-phosphate aminotransferase [isomerizing]			0	0	1	0	0	0	0	0	0	0	0	0	1195161090	1402061950	1481687040	482320544	1351705220	1028939260	528954336	795694780	1734955900	0	877986940	1967788030	1195161090	1402061950	1481687040	482320544	1351705220	1028939260	528954336	795694780	1734955900	0
QPAGTTSSLVVR	QPAGTTS[203.0794]S[668.2276]LVVR	R	N	8	19	12	2	7S(203.0794),8S(668.2276)	tr|B4EAS5|B4EAS5_BURCJ	B4EAS5	B4EAS5_BURCJ	BCAL0814	ABC transporter ATP-binding protein			1	0	0	0	0	0	0	0	0	0	0	0	57140124	0	0	0	17267886	0	0	0	0	0	0	0	57140124	0	0	0	17267886	0	0	0	0	0
ALIAATSMPARRPAAPPAPAVGR	ALIAATS[203.0794]M[15.9949]PARRPAAPPAPAVGR	R	L	96	118	23	5	7S(203.0794),8M(15.9949)	tr|B4E8X2|B4E8X2_BURCJ	B4E8X2	B4E8X2_BURCJ	BCAL2699	NAD dependent epimerase/dehydratase family protein			0	0	0	0	1	0	0	0	0	0	0	0	0	0	0	0	0	0	0	0	0	0	0	0	0	0	0	0	0	0	0	0	0	0
ADLAMYSAK	ADLAMYS[203.0794]AK	K	D	488	496	9	2	7S(203.0794)	tr|B4E6H5|B4E6H5_BURCJ	B4E6H5	B4E6H5_BURCJ	BCAL2449	Putative cyclic-di-GMP signaling protein			0	0	1	0	1	0	0	0	0	0	0	0	0	0	0	0	5174640	0	0	0	0	0	0	0	0	0	0	0	0	0	0	0	0	0
AEFAEVSKLVTDLTK	AEFAEVS[203.0794]KLVTDLTK	K	V	250	264	15	3	7S(203.0794)	sp|P02768|ALBU_HUMAN	P02768	ALBU_HUMAN	ALB	Albumin			1	1	1	0	1	1	0	0	0	0	0	0	16756655	0	24989272	0	0	8816024	0	0	0	0	0	0	16756655	0	24989272	0	0	8816024	0	0	0	0
ALAGAPSASQALDGAAR	ALAGAPS[203.0794]ASQALDGAAR	K	N	143	159	17	2	7S(203.0794)	tr|B4EA61|B4EA61_BURCJ	B4EA61	B4EA61_BURCJ	BCAL0736	Phosphoenolpyruvate-protein phosphotransferase			1	1	1	2	1	2	2	1	2	0	1	1	0	0	0	0	0	0	0	0	0	0	0	0	0	0	0	0	0	0	0	0	0	0
APAAGTSNGQASEQGIARWR	APAAGTS[203.0794]NGQASEQGIARWR	R	A	61	80	20	2	7S(203.0794)	tr|B4E827|B4E827_BURCJ	B4E827	B4E827_BURCJ	BCAL1531	Flp type pilus assembly protein			0	0	0	0	0	0	0	1	0	0	0	0	0	0	0	0	0	0	0	4.07446e+06	0	0	0	0	0	0	0	0	0	0	0	0	0	0
IDAEIASLEREVAGGAAHDERLGELR	IDAEIAS[203.0794]LEREVAGGAAHDERLGELR	R	G	451	476	26	2	7S(203.0794)	tr|B4E6R9|B4E6R9_BURCJ	B4E6R9	B4E6R9_BURCJ	clpB	Putative type VI secretion system protein TssH			0	0	0	0	0	0	0	0	0	0	0	1	0	0	0	0	0	0	0	0	0	0	0	0	0	0	0	0	0	0	0	0	0	0
LGDGSISK	LGDGSIS[203.0794]K	K	N	17	24	8	2	7S(203.0794)	tr|B4EDE9|B4EDE9_BURCJ	B4EDE9	B4EDE9_BURCJ	BCAL3231	Uncharacterized protein			0	0	0	0	1	0	0	0	0	0	0	0	0	0	0	0	0	0	0	0	0	0	0	0	0	0	0	0	0	0	0	0	0	0
MGLFAGSGVGK	MGLFAGS[203.0794]GVGK	R	S	221	231	11	2	7S(203.0794)	tr|B4E813|B4E813_BURCJ	B4E813	B4E813_BURCJ	fliI	Flagellum-specific ATP synthase FliI			0	0	0	1	0	0	1	0	0	0	0	0	91812880	108656104	123403008	111744840	84243496	121880080	129483240	89368416	185958672	72571008	76106232	133389520	91812880	108656104	123403008	111744840	84243496	121880080	129483240	89368416	185958672	72571008
TGAAFGSR	TGAAFGS[203.0794]R	R	G	258	265	8	2	7S(203.0794)	tr|B4EHM2|B4EHM2_BURCJ	B4EHM2	B4EHM2_BURCJ	BCAM0190	Putative aminotransferase-class III			1	0	0	0	0	0	0	0	0	0	0	0	0	0	0	0	0	0	0	0	0	0	0	0	0	0	0	0	0	0	0	0	0	0
TLIIVPSDALR	TLIIVPS[203.0794]DALR	R	S	85	95	11	2	7S(203.0794)	tr|B4EM82|B4EM82_BURCJ	B4EM82	B4EM82_BURCJ	BCAM0780	Putative helicase			0	0	0	0	0	0	0	0	0	1	0	0	0	0	0	0	0	0	0	0	0	0	0	0	0	0	0	0	0	0	0	0	0	0
TPFDAPSADIGALR	TPFDAPS[203.0794]ADIGALR	R	D	195	208	14	2	7S(203.0794)	tr|B4EE78|B4EE78_BURCJ	B4EE78	B4EE78_BURCJ	BCAL0153	Putative FMN flavoprotein			0	0	0	0	0	0	0	0	0	0	1	0	0	0	0	0	0	0	0	0	0	0	0	0	0	0	0	0	0	0	0	0	0	0
TVGAMLSGVIAK	TVGAMLS[203.0794]GVIAK	R	K	1351	1362	12	2	7S(203.0794)	tr|B4E612|B4E612_BURCJ	B4E612	B4E612_BURCJ	glt1	Glutamate synthase large subunit			0	0	0	1	0	0	0	0	0	0	0	0	79564824	60071176	54629600	38904372	63674060	55616932	107384528	49130932	102090336	31615482	44159064	0	79564824	60071176	54629600	38904372	63674060	55616932	107384528	49130932	102090336	31615482
VIDAARSAGVGITMLPVSYQFAGFGNKPPR	VIDAARS[203.0794]AGVGITMLPVSYQFAGFGNKPPR	R	D	139	168	30	4	7S(203.0794)	tr|B4EDX0|B4EDX0_BURCJ	B4EDX0	B4EDX0_BURCJ	BCAL2241	Putative hlorohydrolase			0	1	0	1	4	0	0	0	0	0	0	0	210470864	217386832	209268544	188911968	0	182323088	145009680	93290160	104652320	0	121126880	158460992	210470864	217386832	209268544	188911968	0	182323088	145009680	93290160	104652320	0
VLLDDGSVMR	VLLDDGS[203.0794]VMR	R	V	211	220	10	2	7S(203.0794)	tr|B4E7B4|B4E7B4_BURCJ	B4E7B4	B4E7B4_BURCJ	BCAL0403	Putative outer membrane-bound lytic murein transglycosylase			0	0	0	0	0	1	0	0	0	0	0	0	0	0	0	0	0	0	0	0	0	0	0	0	0	0	0	0	0	0	0	0	0	0
VVIGEASADER	VVIGEAS[203.0794]ADER	R	A	380	390	11	2	7S(203.0794)	tr|B4EFY3|B4EFY3_BURCJ	B4EFY3	B4EFY3_BURCJ	BCAM2186	Putative macrolide-specific efflux system transport protein			0	0	0	0	0	0	0	0	0	1	0	0	0	0	0	0	0	0	0	0	0	0	0	0	0	0	0	0	0	0	0	0	0	0
AGAGVLMSSTAR	AGAGVLM[15.9949]SS[203.0794]TAR	R	R	581	592	12	2	7M(15.9949),9S(203.0794)	tr|B4E680|B4E680_BURCJ	B4E680	B4E680_BURCJ	BCAL1359	Uncharacterized protein			0	0	0	1	0	0	0	0	0	0	0	0	31304526	33783972	25024236	3.93585e+06	0	0	0	0	0	0	0	0	31304526	33783972	25024236	3.93585e+06	0	0	0	0	0	0
DYAIKPMNCPGHVQVFK	DYAIKPM[15.9949]NC[57.0215]PGHVQVFK	R	H	325	341	17	3	7M(15.9949),9C(57.0215)	sp|B4E7I6|SYT_BURCJ	B4E7I6	SYT_BURCJ	thrS	Threonine--tRNA ligase			1	0	0	0	1	0	0	0	1	0	0	0	11862520	0	0	0	17267748	0	0	0	15169945	0	0	0	11862520	0	0	0	17267748	0	0	0	15169945	0
GPASTLMACPGQTPQQR	GPASTLM[15.9949]AC[57.0215]PGQTPQQR	K	F	91	107	17	2	7M(15.9949),9C(57.0215)	tr|B4E732|B4E732_BURCJ	B4E732	B4E732_BURCJ	eco	Ecotin			2	2	2	1	1	3	3	2	1	3	2	2	33922692	34573612	32013256	27945898	28801232	26621786	26941950	24181958	18233984	27859536	21106320	39234740	33922692	34573612	32013256	27945898	28801232	26621786	26941950	24181958	18233984	27859536
GVESQGMLCSAR	GVESQGM[15.9949]LC[57.0215]SAR	R	E	118	129	12	2	7M(15.9949),9C(57.0215)	tr|B4E7J0|B4E7J0_BURCJ	B4E7J0	B4E7J0_BURCJ	pheT	Phenylalanine--tRNA ligase beta subunit			0	0	0	0	0	0	0	0	0	2	0	1	6.78906e+06	7270265	0	0	3.08785e+06	1.77544e+06	4037347	6938899	8912340	5543317	0	8738198	6.78906e+06	7270265	0	0	3.08785e+06	1.77544e+06	4037347	6938899	8912340	5543317
SIEHTLMSSGIPYR	SIEHTLM[15.9949]S[203.0794]SGIPYR	R	V	390	403	14	2	7M(15.9949),8S(203.0794)	tr|B4E715|B4E715_BURCJ	B4E715	B4E715_BURCJ	BCAL1449	DNA helicase			1	0	0	0	0	0	0	0	0	0	0	0	3696583	0	0	0	0	0	0	0	0	0	0	0	0	0	0	0	0	0	0	0	0	0
RGNHDVMMR	RGNHDVM[15.9949]M[15.9949]R	R	G	716	724	9	2,3	7M(15.9949),8M(15.9949)	tr|B4EFA6|B4EFA6_BURCJ	B4EFA6	B4EFA6_BURCJ	citB	Aconitate hydratase			0	0	2	0	1	0	0	0	0	1	0	0	1.50944e+06	78190.1	41339064	575478	1.095e+06	878706	258308	0	481371	4.81322e+06	33601.4	2.86051e+06	2.12664e+06	110162	1.31125e+06	810789	1.54274e+06	1.238e+06	363929	0	678202	6.78132e+06
SGFTSVMMDGSLEADGK	SGFTSVM[15.9949]M[15.9949]DGSLEADGK	R	T	97	113	17	2	7M(15.9949),8M(15.9949)	tr|B4EA23|B4EA23_BURCJ	B4EA23	B4EA23_BURCJ	cbbA	Fructose-bisphosphate aldolase			0	0	0	0	0	0	0	0	0	1	0	0	0	0	0	0	0	0	0	0	0	0	0	0	0	0	0	0	0	0	0	0	0	0
GNAQFPMCGFSGR	GNAQFPM[15.9949]C[57.0215]GFSGR	K	A	22	34	13	2	7M(15.9949),8C(57.0215)	tr|B4E6U4|B4E6U4_BURCJ	B4E6U4	B4E6U4_BURCJ	BCAL0372	Glutaredoxin			0	2	0	0	0	0	0	0	0	0	0	0	0	0	0	0	0	0	0	0	0	0	0	0	0	0	0	0	0	0	0	0	0	0
AAINAPMQGTAADLIK	AAINAPM[15.9949]QGTAADLIK	R	L	831	846	16	2	7M(15.9949)	tr|B4EN22|B4EN22_BURCJ	B4EN22	B4EN22_BURCJ	polA	DNA polymerase I			0	0	1	0	0	0	0	0	0	0	0	1	0	0	0	0	0	0	0	0	0	0	0	0	0	0	0	0	0	0	0	0	0	0
AAITASMVAELR	AAITASM[15.9949]VAELR	M	A	2	13	12	2	7M(15.9949)	sp|B4ECN0|EFTS_BURCJ	B4ECN0	EFTS_BURCJ	tsf	Elongation factor Ts			1	1	2	0	1	0	0	0	0	1	1	1	17890398	206201152	59756164	64202364	50836888	55284384	58250372	65213312	47937768	48732672	7.26488e+06	44049456	17890398	206201152	59756164	64202364	50836888	55284384	58250372	65213312	47937768	48732672
AAPAEAMEK	AAPAEAM[15.9949]EK	R	V	246	254	9	2	7M(15.9949)	sp|B4E5W6|SYP_BURCJ	B4E5W6	SYP_BURCJ	proS	Proline--tRNA ligase			1	0	1	0	1	1	1	1	1	0	0	1	642963	318262	690206	33232.7	813420	757902	731142	690051	645449	73668864	405530	39920924	642963	318262	690206	33232.7	813420	757902	731142	690051	645449	73668864
ADLDVIMIAPK	ADLDVIM[15.9949]IAPK	R	A	120	130	11	2	7M(15.9949)	sp|B4E5N5|ILVC_BURCJ	B4E5N5	ILVC_BURCJ	ilvC	Ketol-acid reductoisomerase (NADP(+))			2	2	2	2	3	2	2	2	2	2	2	1	173107824	155772160	175365440	163877360	188291584	209226832	187110576	200815936	181177360	270024288	165124800	210852608	173107824	155772160	175365440	163877360	188291584	209226832	187110576	200815936	181177360	270024288
AEGEILMDGENLLTTK	AEGEILM[15.9949]DGENLLTTK	R	R	93	108	16	2	7M(15.9949)	tr|B4E5G0|B4E5G0_BURCJ	B4E5G0	B4E5G0_BURCJ	pstB	Phosphate import ATP-binding protein PstB			1	0	0	0	0	0	0	0	0	0	0	0	85615928	0	0	0	0	0	0	0	0	0	0	0	0	0	0	0	0	0	0	0	0	0
AEIAQAMNMALFEGLLER	AEIAQAM[15.9949]NMALFEGLLER	R	S	43	60	18	2	7M(15.9949)	tr|B4EK05|B4EK05_BURCJ	B4EK05	B4EK05_BURCJ	BCAM0502	Uncharacterized protein			1	0	1	0	2	1	0	4	0	0	0	0	0	0	0	0	0	0	0	0	0	0	0	0	0	0	0	0	0	0	0	0	0	0
AEIEGEMGDSLPGLQAR	AEIEGEM[15.9949]GDSLPGLQAR	K	L	153	169	17	2	7M(15.9949)	sp|B4EBY3|RECA_BURCJ	B4EBY3	RECA_BURCJ	recA	Protein RecA			1	1	2	1	2	1	1	1	2	4	2	4	60506728	42517200	71349168	53145580	47739052	40518420	46762140	42043940	47705952	66478536	51541524	35435196	60506728	42517200	71349168	53145580	47739052	40518420	46762140	42043940	47705952	66478536
AGENALMLASLNGDLGLVK	AGENALM[15.9949]LASLNGDLGLVK	K	L	100	118	19	2	7M(15.9949)	tr|B4EBI9|B4EBI9_BURCJ	B4EBI9	B4EBI9_BURCJ	BCAL1961	Putative exported protein			0	0	0	0	0	2	2	0	1	1	0	1	0	0	0	0	0	0	0	0	0	0	0	0	0	0	0	0	0	0	0	0	0	0
AIVFLFMTQQALDEFR	AIVFLFM[15.9949]TQQALDEFR	K	G	121	136	16	2	7M(15.9949)	tr|B4EBI4|B4EBI4_BURCJ	B4EBI4	B4EBI4_BURCJ	BCAL1956	Putative lipoprotein			0	1	0	0	1	0	0	0	0	0	0	0	0	2.02494e+06	0	0	0	0	0	0	13904512	0	0	0	0	2.02494e+06	0	0	0	0	0	0	13904512	0
ALSLTEMYR	ALSLTEM[15.9949]YR	K	V	127	135	9	2	7M(15.9949)	tr|B4EPX2|B4EPX2_BURCJ	B4EPX2	B4EPX2_BURCJ	BCAS0206	Putative methyltransferase family protein			2	1	2	0	0	0	0	1	0	1	0	2	10919275	14377489	7.29961e+06	0	0	0	0	7.1754e+06	0	0	0	0	10919275	14377489	7.29961e+06	0	0	0	0	7.1754e+06	0	0
ALTGHPMVK	ALTGHPM[15.9949]VK	R	V	91	99	9	2	7M(15.9949)	tr|B4E9Q6|B4E9Q6_BURCJ	B4E9Q6	B4E9Q6_BURCJ	BCAL0706	UPF0250 protein BCAL0706			0	0	0	2	0	1	0	1	0	0	1	1	0	26127284	28570180	23844524	28276910	0	33179116	11219331	0	38590420	51947196	50902192	0	26127284	28570180	23844524	28276910	0	33179116	11219331	0	38590420
ANPNQDMLAR	ANPNQDM[15.9949]LAR	K	C	52	61	10	2	7M(15.9949)	tr|B4EPX7|B4EPX7_BURCJ	B4EPX7	B4EPX7_BURCJ	BCAS0211	Putative pyridoxal-dependent decarboxylase			0	1	0	1	0	0	0	0	0	0	0	0	0	7.39146e+06	0	4.114e+06	0	0	0	0	0	0	0	0	0	7.39146e+06	0	4.114e+06	0	0	0	0	0	0
ANVAEVMNIIGEVEGR	ANVAEVM[15.9949]NIIGEVEGR	K	T	194	209	16	2	7M(15.9949)	tr|B4EAR3|B4EAR3_BURCJ	B4EAR3	B4EAR3_BURCJ	prs	Ribose-phosphate pyrophosphokinase			0	0	0	0	0	0	0	0	0	2	0	0	0	0	0	0	0	0	0	0	0	0	0	0	0	0	0	0	0	0	0	0	0	0
ANVSELMLHWPR	ANVSELM[15.9949]LHWPR	R	Y	29	40	12	3	7M(15.9949)	tr|B4EMI3|B4EMI3_BURCJ	B4EMI3	B4EMI3_BURCJ	BCAM1920	Hypothetical phage protein			0	0	0	0	0	0	0	0	0	0	1	0	0	0	0	0	0	0	0	0	0	0	0	0	0	0	0	0	0	0	0	0	0	0
AQLTEWMVGGAR	AQLTEWM[15.9949]VGGAR	R	G	212	223	12	2	7M(15.9949)	tr|B4ELT9|B4ELT9_BURCJ	B4ELT9	B4ELT9_BURCJ	BCAM1779	Beta-lactamase			0	0	1	0	1	0	0	0	0	0	0	0	4656428	8926786	12070091	7388308	0	10069269	0	0	0	0	0	0	4656428	8926786	12070091	7388308	0	10069269	0	0	0	0
AQYVFTMNR	AQYVFTM[15.9949]NR	M	V	2	10	9	2	7M(15.9949)	tr|B4E6V3|B4E6V3_BURCJ	B4E6V3	B4E6V3_BURCJ	BCAL0380	ABC transporter ATP-binding subunit			1	0	0	0	0	1	0	0	3	0	0	1	35450784	32829138	30950800	32558542	34713800	33428908	38568000	30911778	35776432	42333056	35788904	39029468	35450784	32829138	30950800	32558542	34713800	33428908	38568000	30911778	35776432	42333056
ASIEHNMLYDGPK	ASIEHNM[15.9949]LYDGPK	R	R	98	110	13	3	7M(15.9949)	sp|B4EAW8|SYH_BURCJ	B4EAW8	SYH_BURCJ	hisS	Histidine--tRNA ligase			0	0	0	0	0	0	0	0	0	0	0	1	0	0	0	0	0	0	0	0	0	41078368	0	35085820	0	0	0	0	0	0	0	0	0	41078368
ASLFPFMQK	ASLFPFM[15.9949]QK	K	V	135	143	9	2	7M(15.9949)	tr|B4EA47|B4EA47_BURCJ	B4EA47	B4EA47_BURCJ	era1	GTPase Era			0	0	0	0	0	1	0	0	0	0	0	0	0	0	0	0	0	0	0	0	0	0	0	0	0	0	0	0	0	0	0	0	0	0
AVVFLFMTQDALDSFR	AVVFLFM[15.9949]TQDALDSFR	K	K	120	135	16	2	7M(15.9949)	tr|B4EMP5|B4EMP5_BURCJ	B4EMP5	B4EMP5_BURCJ	BCAM0843	Putative lipoprotein			0	2	2	0	3	2	2	4	2	0	0	0	0	9574818	8497655	12463003	17665088	13333524	11875057	47340856	8746493	14488613	3925944	25324708	0	9574818	8497655	12463003	17665088	13333524	11875057	47340856	8746493	14488613
DAIVRSMNHTTELMSRFLSDPNAFTPPDAYALK	DAIVRSM[15.9949]NHTTELMSRFLSDPNAFTPPDAYALK	R	S	49	81	33	4	7M(15.9949)	tr|B4E893|B4E893_BURCJ	B4E893	B4E893_BURCJ	BCAL1597	Hypothetical phage protein			0	0	0	0	1	0	0	0	0	0	0	0	0	0	0	0	0	0	0	0	0	0	0	0	0	0	0	0	0	0	0	0	0	0
DALDLNMK	DALDLNM[15.9949]K	K	L	140	147	8	2	7M(15.9949)	tr|B4EFA6|B4EFA6_BURCJ	B4EFA6	B4EFA6_BURCJ	citB	Aconitate hydratase			0	0	0	0	1	1	1	1	1	0	0	0	45140684	31109922	37309832	46386788	35334920	36824644	35550372	28733476	39380084	60504596	30165308	41065580	45140684	31109922	37309832	46386788	35334920	36824644	35550372	28733476	39380084	60504596
DEIVGPMTLQDDDILATIK	DEIVGPM[15.9949]TLQDDDILATIK	R	L	418	436	19	2	7M(15.9949)	sp|B4E5B2|RPOB_BURCJ	B4E5B2	RPOB_BURCJ	rpoB	DNA-directed RNA polymerase subunit beta			0	0	0	0	0	0	1	0	0	0	0	0	0	0	0	0	0	0	0	0	0	0	0	0	0	0	0	0	0	0	0	0	0	0
DEYQPLMQQHAQYLK	DEYQPLM[15.9949]QQHAQYLK	K	S	77	91	15	3	7M(15.9949)	tr|B4EDC1|B4EDC1_BURCJ	B4EDC1	B4EDC1_BURCJ	BCAL3204	Putative OmpA family lipoprotein			2	1	1	2	1	1	2	1	2	2	1	2	24624462	27780212	29020904	44843440	49952400	32383320	25966320	26117820	123009128	141620336	29884488	128659248	24624462	27780212	29020904	44843440	49952400	32383320	25966320	26117820	123009128	141620336
DLQEAVMSIR	DLQEAVM[15.9949]SIR	R	M	412	421	10	2	7M(15.9949)	tr|B4EE54|B4EE54_BURCJ	B4EE54	B4EE54_BURCJ	cheA	Chemotaxis two-component sensor kinase CheA			0	0	0	1	0	0	0	0	0	0	0	0	0	0	0	0	0	0	0	0	0	0	0	0	0	0	0	0	0	0	0	0	0	0
DLSELIMR	DLSELIM[15.9949]R	R	E	21	28	8	2	7M(15.9949)	sp|B4E7L2|RBFA_BURCJ	B4E7L2	RBFA_BURCJ	rbfA	Ribosome-binding factor A			0	0	0	0	1	0	0	0	2	0	0	0	0	3598656	6.79764e+06	0	7.83124e+06	6145409	10223185	7147913	8458003	7.2174e+06	9688486	8999815	0	3598656	6.79764e+06	0	7.83124e+06	6145409	10223185	7147913	8458003	7.2174e+06
DRPALSMISK	DRPALSM[15.9949]ISK	K	A	48	57	10	2	7M(15.9949)	tr|B4EB32|B4EB32_BURCJ	B4EB32	B4EB32_BURCJ	cysM	Cysteine synthase			0	0	0	0	0	0	0	0	0	1	0	0	0	0	0	0	0	0	0	0	0	36522400	0	17986772	0	0	0	0	0	0	0	0	0	36522400
DVDAAFMNK	DVDAAFM[15.9949]NK	K	S	273	281	9	2	7M(15.9949)	sp|Q9NSB2|KRT84_HUMAN	Q9NSB2	KRT84_HUMAN	KRT84	Keratin, type II cuticular Hb4			1	0	2	0	0	0	0	0	0	2	0	2	82457192	19441870	158393376	25671182	54802132	56592144	31835072	43974748	40694952	92278600	28190492	247028832	82457192	19441870	158393376	25671182	54802132	56592144	31835072	43974748	40694952	92278600
DVDGAYMTK	DVDGAYM[15.9949]TK	K	V	290	298	9	2	7M(15.9949)	sp|P04264|K2C1_HUMAN	P04264	K2C1_HUMAN	KRT1	Keratin, type II cytoskeletal 1			0	1	0	0	4	2	2	3	1	3	0	3	47455416	14853555	47696552	6501465	55251424	8330986	29502782	44353264	31900800	76615304	1.34327e+06	56123308	47455416	14853555	47696552	6501465	55251424	8330986	29502782	44353264	31900800	76615304
DVDNAYMIK	DVDNAYM[15.9949]IK	K	V	288	296	9	2	7M(15.9949)	sp|P35908|K22E_HUMAN	P35908	K22E_HUMAN	KRT2	Keratin, type II cytoskeletal 2 epidermal			0	0	1	0	1	0	0	0	2	0	0	1	31952444	28538578	48969960	16609962	31541502	34118788	26242074	42671576	58493236	33325226	32538164	26866690	31952444	28538578	48969960	16609962	31541502	34118788	26242074	42671576	58493236	33325226
DVVNGLMQK	DVVNGLM[15.9949]QK	R	Y	167	175	9	2	7M(15.9949)	tr|B4EB46|B4EB46_BURCJ	B4EB46	B4EB46_BURCJ	BCAL2956	Putative exported protein			3	2	3	3	5	2	5	5	3	3	4	2	228586176	51295844	48475412	22589218	18443250	55720868	83682192	60313096	6.16591e+06	66958856	54047328	53892376	228586176	51295844	48475412	22589218	18443250	55720868	83682192	60313096	6.16591e+06	66958856
EAGETMMVTPDR	EAGETMM[15.9949]VTPDR	R	L	644	655	12	2	7M(15.9949)	sp|B4E5B2|RPOB_BURCJ	B4E5B2	RPOB_BURCJ	rpoB	DNA-directed RNA polymerase subunit beta			1	0	0	1	0	1	1	2	0	2	0	1	30223670	28463460	24856806	29120692	39264052	36646324	52355364	49491824	54205692	78405712	44646240	55167196	30223670	28463460	24856806	29120692	39264052	36646324	52355364	49491824	54205692	78405712
EFAVLEMLLLR	EFAVLEM[15.9949]LLLR	R	H	157	167	11	2	7M(15.9949)	tr|B4E564|B4E564_BURCJ	B4E564	B4E564_BURCJ	BCAL0008	Two-component regulatory system, response regulator protein			0	0	0	0	1	0	0	0	0	0	0	0	0	0	0	0	0	0	0	0	0	0	0	0	0	0	0	0	0	0	0	0	0	0
EFTTPEMFAEIK	EFTTPEM[15.9949]FAEIK	R	L	254	265	12	2	7M(15.9949)	tr|B4EBC5|B4EBC5_BURCJ	B4EBC5	B4EBC5_BURCJ	BCAL0874	Putative membrane protein			0	0	0	2	1	0	0	0	1	2	0	2	64301184	46137892	58827844	12370401	46849276	63998028	57705120	84529240	112317192	280256000	85902568	100051288	64301184	46137892	58827844	12370401	46849276	63998028	57705120	84529240	112317192	280256000
ELLENAMDAGASTLR	ELLENAM[15.9949]DAGASTLR	K	L	49	63	15	2	7M(15.9949)	tr|B4EDH2|B4EDH2_BURCJ	B4EDH2	B4EDH2_BURCJ	mutL	DNA mismatch repair protein MutL			0	0	0	0	0	0	0	0	0	0	0	1	0	0	0	0	0	0	0	0	0	0	0	5903480	0	0	0	0	0	0	0	0	0	0
EQISEDMK	EQISEDM[15.9949]K	K	A	5	12	8	2	7M(15.9949)	tr|B4EN34|B4EN34_BURCJ	B4EN34	B4EN34_BURCJ	BCAM0916	Uncharacterized protein			0	0	0	0	0	0	0	0	0	2	0	2	13388659	0	14518916	9363576	0	16246883	15403098	8616787	21427528	73330808	15506408	32351416	13388659	0	14518916	9363576	0	16246883	15403098	8616787	21427528	73330808
ETPGAAMQHPDAGQAHGAAPGTSTTGPQQ	ETPGAAM[15.9949]QHPDAGQAHGAAPGTSTTGPQQ	R	-	509	537	29	3	7M(15.9949)	tr|B4E8T1|B4E8T1_BURCJ	B4E8T1	B4E8T1_BURCJ	BCAL1658	Putative ribose ABC transporter ATP-binding protein			0	0	0	0	0	0	0	0	0	1	0	1	0	0	0	0	0	0	0	0	0	25710856	0	16498498	0	0	0	0	0	0	0	0	0	25710856
ETPYEAMPAAQALGSGR	ETPYEAM[15.9949]PAAQALGSGR	R	-	676	692	17	2	7M(15.9949)	tr|B4ELE5|B4ELE5_BURCJ	B4ELE5	B4ELE5_BURCJ	cstA	Carbon starvation protein A			1	0	0	0	0	0	0	0	0	0	0	0	0	0	0	0	0	0	0	0	0	0	0	0	0	0	0	0	0	0	0	0	0	0
EVVFQDMSNGFK	EVVFQDM[15.9949]SNGFK	R	F	11	22	12	2	7M(15.9949)	sp|B4EAZ1|RL31B_BURCJ	B4EAZ1	RL31B_BURCJ	rpmE2	50S ribosomal protein L31 type B			2	0	1	0	2	2	4	5	2	4	2	4	0	0	0	0	0	0	0	0	0	14308679	0	13428357	0	0	0	0	0	0	0	0	0	14308679
FMLHYNMPPFATGETGR	FMLHYNM[15.9949]PPFATGETGR	R	V	381	397	17	3	7M(15.9949)	sp|B4E5M6|PNP_BURCJ	B4E5M6	PNP_BURCJ	pnp	Polyribonucleotide nucleotidyltransferase			0	0	0	0	1	0	0	0	0	0	0	0	0	0	0	0	0	0	0	0	0	0	0	0	0	0	0	0	0	0	0	0	0	0
FPHPQLMPADPVQR	FPHPQLM[15.9949]PADPVQR	R	A	74	87	14	3	7M(15.9949)	tr|B4E6Q3|B4E6Q3_BURCJ	B4E6Q3	B4E6Q3_BURCJ	BCAL0331	Putative stringent starvation protein A			1	0	0	0	0	1	1	0	1	1	1	0	26791088	24735132	30426536	47627272	100873496	38964004	17695852	134594400	105225856	101876416	11418698	295576768	26791088	24735132	30426536	47627272	100873496	38964004	17695852	134594400	105225856	101876416
FTADTVMDLER	FTADTVM[15.9949]DLER	R	A	1056	1066	11	2	7M(15.9949)	tr|B4E6D5|B4E6D5_BURCJ	B4E6D5	B4E6D5_BURCJ	dnaE	DNA-directed DNA polymerase			0	0	0	0	0	0	0	0	0	0	0	1	0	0	0	0	0	0	0	0	0	0	0	0	0	0	0	0	0	0	0	0	0	0
GDLPSGMGEVGELR	GDLPSGM[15.9949]GEVGELR	R	Y	99	112	14	2	7M(15.9949)	tr|B4EE72|B4EE72_BURCJ	B4EE72	B4EE72_BURCJ	metF	Methylenetetrahydrofolate reductase			0	0	0	0	0	0	0	0	0	2	1	1	0	0	0	0	0	0	11202395	0	0	22069816	0	10707785	0	0	0	0	0	0	11202395	0	0	22069816
GGGRPDMAQAGGTEPANLPGALAGVK	GGGRPDM[15.9949]AQAGGTEPANLPGALAGVK	K	G	842	867	26	3	7M(15.9949)	tr|B4E6Y2|B4E6Y2_BURCJ	B4E6Y2	B4E6Y2_BURCJ	alaS	Alanine--tRNA ligase			0	1	2	1	2	2	2	0	2	0	0	0	102899560	86228936	94104920	82988016	85662792	83125072	81204944	68500264	198971440	108078224	97930560	90082160	102899560	86228936	94104920	82988016	85662792	83125072	81204944	68500264	198971440	108078224
GGVVIYMGSVHSHEASPLK	GGVVIYM[15.9949]GSVHSHEASPLK	R	S	136	154	19	3	7M(15.9949)	tr|B4EEP3|B4EEP3_BURCJ	B4EEP3	B4EEP3_BURCJ	BCAL2304	Putative D-beta-hydroxybutyrate dehydrogenase	BCAM0022	tr|B4EG08|B4EG08_BURCJ	2	0	0	0	0	0	0	0	0	0	0	1	40788780	22124610	37264392	0	44557744	37867468	31056944	25001844	68010152	135598992	34664524	67469280	40788780	22124610	37264392	0	44557744	37867468	31056944	25001844	68010152	135598992
GLWDEVMVADLK	GLWDEVM[15.9949]VADLK	R	Y	827	838	12	2	7M(15.9949)	tr|B4E5V9|B4E5V9_BURCJ	B4E5V9	B4E5V9_BURCJ	BCAL3429	Ribonucleoside-diphosphate reductase			3	4	4	3	2	3	4	4	4	1	3	1	90921104	110309280	124145696	102677696	79180376	79356040	80258048	63537924	64349772	102358328	46498844	79469048	90921104	110309280	124145696	102677696	79180376	79356040	80258048	63537924	64349772	102358328
GNHDVMMR	GNHDVMM[15.9949]R	R	G	717	724	8	2	7M(15.9949)	tr|B4EFA6|B4EFA6_BURCJ	B4EFA6	B4EFA6_BURCJ	citB	Aconitate hydratase			0	0	1	2	1	0	0	1	0	0	0	0	25957746	0	25821162	23606818	24888566	19657710	22107314	26949068	25260960	0	0	0	25957746	0	25821162	23606818	24888566	19657710	22107314	26949068	25260960	0
GPLGYAMIK	GPLGYAM[15.9949]IK	K	K	112	120	9	2	7M(15.9949)	sp|B4EET6|RL13_BURCJ	B4EET6	RL13_BURCJ	rplM	50S ribosomal protein L13			2	3	5	3	6	5	5	3	4	2	3	4	393301632	391007936	390011296	363946016	310883360	216055936	292154848	248098640	280288864	178783232	258153920	193312768	393301632	391007936	390011296	363946016	310883360	216055936	292154848	248098640	280288864	178783232
GRPIVNMFPLQEGEK	GRPIVNM[15.9949]FPLQEGEK	R	L	625	639	15	3	7M(15.9949)	tr|B4EB47|B4EB47_BURCJ	B4EB47	B4EB47_BURCJ	gyrA	DNA gyrase subunit A			0	0	0	0	0	0	0	0	1	0	0	0	0	0	12369616	0	0	0	0	17710782	30084632	0	0	0	0	0	12369616	0	0	0	0	17710782	30084632	0
GTGGQVMPFAR	GTGGQVM[15.9949]PFAR	K	A	11	21	11	2	7M(15.9949)	tr|B4EBB8|B4EBB8_BURCJ	B4EBB8	B4EBB8_BURCJ	BCAL0867	YjgF family protein			0	0	2	2	2	3	0	0	2	0	1	1	54142856	32739234	47996636	42379676	31546806	54155264	34019104	25528582	20417520	43565940	52669484	44868584	54142856	32739234	47996636	42379676	31546806	54155264	34019104	25528582	20417520	43565940
GYLLDEMNGSELLIPLFEGER	GYLLDEM[15.9949]NGSELLIPLFEGER	R	F	230	250	21	2	7M(15.9949)	tr|B4E6I1|B4E6I1_BURCJ	B4E6I1	B4E6I1_BURCJ	parE	DNA topoisomerase 4 subunit B			1	0	0	0	0	0	0	2	1	0	0	1	0	0	0	0	0	0	0	2574185	0	0	0	0	0	0	0	0	0	0	0	0	0	0
HHSETEMLR	HHSETEM[15.9949]LR	R	Y	497	505	9	2	7M(15.9949)	sp|B4EF26|GCSP_BURCJ	B4EF26	GCSP_BURCJ	gcvP	Glycine dehydrogenase (decarboxylating)			3	1	3	2	3	2	0	2	3	0	2	2	23260966	11109321	14878098	9359580	18044724	12348104	8.05528e+06	7879664	18439018	25417878	13308912	10959684	23260966	11109321	14878098	9359580	18044724	12348104	8.05528e+06	7879664	18439018	25417878
HHVNVSMVR	HHVNVSM[15.9949]VR	R	A	151	159	9	2,3	7M(15.9949)	tr|B4EA28|B4EA28_BURCJ	B4EA28	B4EA28_BURCJ	ilvE	Putative branched-chain amino acid aminotransferase IlvE			1	2	1	1	1	1	1	1	1	0	1	0	11529544	14864726	11130610	6.95691e+06	12116220	8610885	7903626	10018415	11828034	14619361	10286624	7990368	11529544	14864726	11130610	6.95691e+06	12116220	8610885	7903626	10018415	11828034	14619361
HLLPEYMSDNESYK	HLLPEYM[15.9949]SDNESYK	R	H	185	198	14	3	7M(15.9949)	tr|B4E5Y1|B4E5Y1_BURCJ	B4E5Y1	B4E5Y1_BURCJ	BCAL3451	Uncharacterized protein			0	1	0	0	0	0	0	0	0	0	0	0	0	0	0	0	0	0	0	0	0	0	0	0	0	0	0	0	0	0	0	0	0	0
HVKPNPMK	HVKPNPM[15.9949]K	K	G	43	50	8	2	7M(15.9949)	sp|B4E5D1|RL24_BURCJ	B4E5D1	RL24_BURCJ	rplX	50S ribosomal protein L24			2	2	2	0	2	1	1	1	1	0	1	0	1469099	944576	1.21045e+06	107348	1.09029e+06	779454	578584	485181	1.01495e+06	621014	718751	783044	1469099	944576	1.21045e+06	107348	1.09029e+06	779454	578584	485181	1.01495e+06	621014
IAANWLMGDVSSQLNR	IAANWLM[15.9949]GDVSSQLNR	K	D	353	368	16	2	7M(15.9949)	sp|B4E7X7|GATB_BURCJ	B4E7X7	GATB_BURCJ	gatB	Aspartyl/glutamyl-tRNA(Asn/Gln) amidotransferase subunit B			0	0	0	0	0	0	0	0	0	1	0	0	0	0	0	0	0	0	0	0	0	0	0	0	0	0	0	0	0	0	0	0	0	0
IAIAGPMSGSVAQYGDMVK	IAIAGPM[15.9949]SGSVAQYGDMVK	K	A	30	48	19	2	7M(15.9949)	tr|B4EGW5|B4EGW5_BURCJ	B4EGW5	B4EGW5_BURCJ	BCAM2251	Putative amino acid solute binding component of ABC transporter			0	1	0	2	1	0	0	1	0	0	0	1	0	0	7940771	0	10852916	0	0	10135289	4.20629e+06	0	0	5937365	0	0	7940771	0	10852916	0	0	10135289	4.20629e+06	0
IALSSTMGVGVR	IALSSTM[15.9949]GVGVR	K	V	212	223	12	2	7M(15.9949)	sp|B4E5A9|RL1_BURCJ	B4E5A9	RL1_BURCJ	rplA	50S ribosomal protein L1			4	1	2	1	3	2	2	2	3	2	2	4	126765904	19458570	20121728	20051890	67156960	73149800	51695248	102353712	107432664	174230528	23516296	87331936	126765904	19458570	20121728	20051890	67156960	73149800	51695248	102353712	107432664	174230528
IDMSEFMEK	IDMSEFM[15.9949]EK	R	H	638	646	9	2	7M(15.9949)	tr|B4EB05|B4EB05_BURCJ	B4EB05	B4EB05_BURCJ	clpB	Chaperone protein ClpB			3	3	3	2	1	1	0	2	2	1	1	2	57694236	49104128	67270264	54557352	69008120	63969580	64548272	68733232	78026880	78934064	64236332	83469672	57694236	49104128	67270264	54557352	69008120	63969580	64548272	68733232	78026880	78934064
IDSWIDMSIFEGALRDDLDDK	IDSWIDM[15.9949]SIFEGALRDDLDDK	K	A	332	352	21	3	7M(15.9949)	tr|B4E6X8|B4E6X8_BURCJ	B4E6X8	B4E6X8_BURCJ	glnS	Glutamine--tRNA ligase			0	0	0	1	0	0	0	0	0	0	0	0	0	0	0	194557088	0	0	59031932	88048744	0	69241104	41053520	0	0	0	0	194557088	0	0	59031932	88048744	0	69241104
IDYSHGMVR	IDYSHGM[15.9949]VR	K	V	91	99	9	2	7M(15.9949)	sp|B4EBK9|MSRB_BURCJ	B4EBK9	MSRB_BURCJ	msrB	Peptide methionine sulfoxide reductase MsrB			0	0	0	0	0	0	0	0	0	0	0	1	10383077	16227420	0	0	0	0	0	0	0	0	0	82276488	10383077	16227420	0	0	0	0	0	0	0	0
IEPQDWMPDAYR	IEPQDWM[15.9949]PDAYR	K	K	37	48	12	2	7M(15.9949)	tr|B4E5A2|B4E5A2_BURCJ	B4E5A2	B4E5A2_BURCJ	paaA	Phenylacetic acid degradation protein PaaA			1	0	1	0	0	0	0	0	0	0	0	0	22362140	9061904	10028274	12186361	0	0	0	0	9230427	0	6140683	0	22362140	9061904	10028274	12186361	0	0	0	0	9230427	0
IGYAGPMTGAQAHYGK	IGYAGPM[15.9949]TGAQAHYGK	K	D	30	45	16	2,3	7M(15.9949)	tr|B4EF03|B4EF03_BURCJ	B4EF03	B4EF03_BURCJ	BCAL0043	Putative extracellular ligand-binding protein			0	1	1	0	0	1	0	2	1	0	1	1	28859998	52931420	0	35584932	0	58234760	97971800	88324064	74675992	83654176	76087512	78396904	28859998	52931420	0	35584932	0	38860324	97971800	54170656	74675992	83654176
ITHVPSMYLSELPGK	ITHVPSM[15.9949]YLSELPGK	K	H	10	24	15	2	7M(15.9949)	tr|B4EIE5|B4EIE5_BURCJ	B4EIE5	B4EIE5_BURCJ	hpaD	Homoprotocatechuate dyoxygenase			0	0	0	0	0	0	0	0	0	0	1	0	304832704	0	310737440	356171616	339061344	0	401540416	328518144	0	415140800	397036224	437362560	304832704	0	310737440	356171616	339061344	0	401540416	328518144	0	415140800
ITPGMLMAAMR	ITPGMLM[15.9949]AAMR	K	L	125	135	11	2	7M(15.9949)	tr|B4EHE1|B4EHE1_BURCJ	B4EHE1	B4EHE1_BURCJ	ilvD	Dihydroxy-acid dehydratase			0	0	0	0	0	0	0	0	0	0	0	2	0	0	0	0	0	0	0	0	0	42501420	0	19476148	0	0	0	0	0	0	0	0	0	42501420
IVINDIMPILQQR	IVINDIM[15.9949]PILQQR	K	C	315	327	13	2	7M(15.9949)	tr|B4EC38|B4EC38_BURCJ	B4EC38	B4EC38_BURCJ	BCAL2031	Putative membrane protein			0	0	0	0	0	0	0	0	0	1	1	0	24646716	15338183	31446248	25327618	0	0	27677898	0	25168748	23453710	42716748	33205300	24646716	15338183	31446248	25327618	0	0	27677898	0	25168748	23453710
IVPIEDMPYMADGRPADVVLNPLGVPSR	IVPIEDM[15.9949]PYMADGRPADVVLNPLGVPSR	K	M	1098	1125	28	3	7M(15.9949)	sp|B4E5B2|RPOB_BURCJ	B4E5B2	RPOB_BURCJ	rpoB	DNA-directed RNA polymerase subunit beta			0	1	2	0	2	0	1	0	3	1	3	4	57551080	57836860	53193468	76794368	57180884	62784432	63404676	73831680	57466792	70763096	64178376	62415616	57551080	57836860	53193468	76794368	57180884	62784432	63404676	73831680	57466792	70763096
KNPGPVMTDNHK	KNPGPVM[15.9949]TDNHK	R	V	305	316	12	2,3	7M(15.9949)	sp|B4E5L9|NUOD_BURCJ	B4E5L9	NUOD_BURCJ	nuoD	NADH-quinone oxidoreductase subunit D			7	3	2	6	2	2	0	1	4	2	4	4	19732808	1.70926e+06	1.16782e+06	1411559	948895	775294	267199	12587104	14172274	5935901	17836328	9339889	9604180	1.75384e+06	1.21463e+06	1.42587e+06	986640	734107	274324	2.74126e+06	6925538	6.19737e+06
KYATETMR	KYATETM[15.9949]R	R	D	382	389	8	2	7M(15.9949)	tr|B4ED91|B4ED91_BURCJ	B4ED91	B4ED91_BURCJ	trpS	Tryptophan--tRNA ligase			1	0	2	2	2	1	1	2	1	0	1	2	19382128	13880742	14986955	23907196	11085578	14328868	12793694	13071204	16687620	20989434	19833380	14826557	19382128	13880742	14986955	23907196	11085578	14328868	12793694	13071204	16687620	20989434
LAQANGMTLDQYR	LAQANGM[15.9949]TLDQYR	R	A	107	119	13	2	7M(15.9949)	tr|B4EBE6|B4EBE6_BURCJ	B4EBE6	B4EBE6_BURCJ	surA	Chaperone SurA			1	1	0	0	1	2	2	2	1	1	2	1	0	0	0	0	0	0	0	0	0	0	0	0	0	0	0	0	0	0	0	0	0	0
LDEAALMK	LDEAALM[15.9949]K	K	L	317	324	8	2	7M(15.9949)	sp|B4EBM2|CLPX_BURCJ	B4EBM2	CLPX_BURCJ	clpX	ATP-dependent Clp protease ATP-binding subunit ClpX			0	1	1	0	1	1	0	0	0	0	0	1	39338464	27121592	33792932	22861068	18298560	41941608	27972950	0	49007164	48737132	27585324	43104508	39338464	27121592	33792932	22861068	18298560	41941608	27972950	0	49007164	48737132
LDVSYPMSR	LDVSYPM[15.9949]SR	K	S	152	160	9	2	7M(15.9949)	tr|B4EPX9|B4EPX9_BURCJ	B4EPX9	B4EPX9_BURCJ	BCAS0213	Uncharacterized protein			3	5	4	4	2	1	1	2	1	0	1	2	70944216	139203536	122524256	110074352	52745492	62766376	65728128	73200088	43655524	90145592	61642512	67505464	70944216	139203536	122524256	110074352	52745492	62766376	65728128	73200088	43655524	90145592
LEDNAPMPAGGYSQFYDK	LEDNAPM[15.9949]PAGGYSQFYDK	R	V	70	87	18	2	7M(15.9949)	sp|B4ECP1|DAPD_BURCJ	B4ECP1	DAPD_BURCJ	dapD	2,3,4,5-tetrahydropyridine-2,6-dicarboxylate N-succinyltransferase			0	0	0	0	0	0	0	0	0	1	0	2	0	0	0	0	0	0	0	0	0	14942545	0	12934215	0	0	0	0	0	0	0	0	0	14942545
LEDNAPMPAGGYSQFYDKVPSK	LEDNAPM[15.9949]PAGGYSQFYDKVPSK	R	F	70	91	22	3	7M(15.9949)	sp|B4ECP1|DAPD_BURCJ	B4ECP1	DAPD_BURCJ	dapD	2,3,4,5-tetrahydropyridine-2,6-dicarboxylate N-succinyltransferase			0	0	0	1	1	0	0	0	1	0	0	0	0	19466276	0	16091622	20841900	9462955	0	20534224	0	18152298	0	16479182	0	19466276	0	16091622	20841900	9462955	0	20534224	0	18152298
LEGGYGMQEAPK	LEGGYGM[15.9949]QEAPK	R	Y	179	190	12	2	7M(15.9949)	tr|B4EEJ7|B4EEJ7_BURCJ	B4EEJ7	B4EEJ7_BURCJ	carA	Carbamoyl-phosphate synthase small chain			2	0	4	0	1	0	0	0	0	7	0	5	86626056	0	86525096	0	78938504	0	0	0	0	57343200	0	131609744	86626056	0	86525096	0	78938504	0	0	0	0	57343200
LGNNGGMFNR	LGNNGGM[15.9949]FNR	R	Q	86	95	10	2	7M(15.9949)	tr|B4EMR4|B4EMR4_BURCJ	B4EMR4	B4EMR4_BURCJ	BCAM1931	Putative porin			5	9	6	6	8	8	8	4	9	14	10	10	23141418	22895836	20308824	15693471	40441508	12897620	14788477	15375519	15336385	100240024	27578654	86283176	23141418	22895836	20308824	15693471	40441508	12897620	14788477	15375519	15336385	100240024
LIAPIAMEEGLR	LIAPIAM[15.9949]EEGLR	K	F	365	376	12	2	7M(15.9949)	tr|B4E5A5|B4E5A5_BURCJ	B4E5A5	B4E5A5_BURCJ	tufA1	Elongation factor Tu			11	8	6	9	11	12	4	12	8	9	11	11	1972593150	1777236610	2018774400	1449164030	2469498880	2037272320	1267940990	2418558210	2092373250	4359610400	1170242690	3105693950	1972593150	1777236610	2018774400	1449164030	2469498880	2037272320	1267940990	2418558210	2092373250	4359610400
LNATSEMLPVTWPEFGR	LNATSEM[15.9949]LPVTWPEFGR	K	L	531	547	17	2	7M(15.9949)	sp|B4EF26|GCSP_BURCJ	B4EF26	GCSP_BURCJ	gcvP	Glycine dehydrogenase (decarboxylating)			0	1	1	0	1	0	3	1	1	0	1	1	37897072	23670282	15366141	0	8.13112e+06	0	75360368	23590218	17820848	49556588	18289916	55718464	37897072	23670282	15366141	0	8.13112e+06	0	75360368	23590218	17820848	49556588
LPEPNTMTLATVGADGR	LPEPNTM[15.9949]TLATVGADGR	K	P	41	57	17	2	7M(15.9949)	sp|B4E9I1|PDXH_BURCJ	B4E9I1	PDXH_BURCJ	pdxH	Pyridoxine/pyridoxamine 5'-phosphate oxidase			0	0	0	0	0	0	0	0	0	3	0	0	0	0	0	0	0	0	0	0	0	34979760	0	0	0	0	0	0	0	0	0	0	0	0
LPEPNTMTLATVGADGRPSAR	LPEPNTM[15.9949]TLATVGADGRPSAR	K	L	41	61	21	3	7M(15.9949)	sp|B4E9I1|PDXH_BURCJ	B4E9I1	PDXH_BURCJ	pdxH	Pyridoxine/pyridoxamine 5'-phosphate oxidase			0	1	0	0	1	1	0	1	0	0	1	0	4.41581e+06	32624930	5.84253e+06	6081324	20612064	13747620	13023334	22389656	5.88207e+06	15429502	30513142	27398010	4.41581e+06	32624930	5.84253e+06	6081324	20612064	13747620	13023334	22389656	5.88207e+06	15429502
LPTLVAMAYK	LPTLVAM[15.9949]AYK	K	Y	173	182	10	2	7M(15.9949)	tr|B4EFB7|B4EFB7_BURCJ	B4EFB7	B4EFB7_BURCJ	gltA	Citrate synthase			4	4	5	3	4	3	3	3	4	4	4	4	476548768	455686656	537484160	449917728	416820544	375670176	497946880	456757312	435523936	437589632	314990272	444913248	476548768	455686656	537484160	449917728	416820544	375670176	497946880	456757312	435523936	437589632
LSGEALMGDDAFGINR	LSGEALM[15.9949]GDDAFGINR	K	A	12	27	16	2	7M(15.9949)	tr|B4ECM9|B4ECM9_BURCJ	B4ECM9	B4ECM9_BURCJ	pyrH	Uridylate kinase			2	2	4	2	2	2	2	2	1	4	4	1	71118272	39306676	50602648	52682056	39033816	53250404	75095016	59384692	72530208	132572392	58004040	75514184	71118272	39306676	50602648	52682056	39033816	53250404	75095016	59384692	72530208	132572392
LWYIGPMFR	LWYIGPM[15.9949]FR	R	H	112	120	9	2	7M(15.9949)	sp|B4EAW8|SYH_BURCJ	B4EAW8	SYH_BURCJ	hisS	Histidine--tRNA ligase			0	0	0	0	1	0	0	1	1	0	0	0	5.81334e+06	0	0	0	9003768	0	0	0	6.06961e+06	0	0	8324161	5.81334e+06	0	0	0	9003768	0	0	0	6.06961e+06	0
LYDGGTMER	LYDGGTM[15.9949]ER	K	V	353	361	9	2	7M(15.9949)	tr|B4E9X7|B4E9X7_BURCJ	B4E9X7	B4E9X7_BURCJ	BCAL1796	Putative saccharopine dehydrogenase			2	3	1	1	5	2	3	0	1	4	2	2	186254896	169307824	174693456	143751152	184823920	165920656	164014880	120696992	142965456	209943600	119699632	112687072	186254896	169307824	174693456	143751152	184823920	165920656	164014880	120696992	142965456	209943600
MSDKDYMNEDQLAFFK	MSDKDYM[15.9949]NEDQLAFFK	K	N	14	29	16	3	7M(15.9949)	tr|B4E7Z3|B4E7Z3_BURCJ	B4E7Z3	B4E7Z3_BURCJ	dksA	RNA polymerase-binding transcription factor DksA			1	1	2	2	2	2	1	0	2	0	2	0	108258376	67233048	89214808	72943872	85827408	88583096	107114568	66960488	89869640	106298848	111555304	102763368	108258376	67233048	89214808	72943872	85827408	88583096	107114568	66960488	89869640	106298848
MTFEQWMR	MTFEQWM[15.9949]R	-	S	1	8	8	2	7M(15.9949)	tr|B4EN28|B4EN28_BURCJ	B4EN28	B4EN28_BURCJ	BCAM0910	Putative geranyltranstransferase			0	0	0	0	0	0	0	0	0	2	0	0	0	0	0	0	0	0	0	0	0	25756890	0	13202816	0	0	0	0	0	0	0	0	0	25756890
NASLGEMISQLSEAGVR	NASLGEM[15.9949]ISQLSEAGVR	K	V	32	48	17	2	7M(15.9949)	tr|B4EC81|B4EC81_BURCJ	B4EC81	B4EC81_BURCJ	ppsA	Phosphoenolpyruvate synthase			2	2	2	2	2	2	1	2	1	2	2	1	35793576	32101486	31522820	29970842	34895368	38281500	42845900	35249096	46845140	109793448	48849456	42823832	35793576	32101486	31522820	29970842	34895368	38281500	42845900	35249096	46845140	109793448
NDIPQVMNGLGVAIVSTPK	NDIPQVM[15.9949]NGLGVAIVSTPK	R	G	91	109	19	2	7M(15.9949)	sp|B4E5D4|RS8_BURCJ	B4E5D4	RS8_BURCJ	rpsH	30S ribosomal protein S8			3	2	0	0	2	3	0	0	3	2	2	0	0	0	0	0	0	0	0	0	0	17948174	0	0	0	0	0	0	0	0	0	0	0	0
NDTLTVMQDTADIR	NDTLTVM[15.9949]QDTADIR	M	W	2	15	14	2	7M(15.9949)	tr|B4EPX9|B4EPX9_BURCJ	B4EPX9	B4EPX9_BURCJ	BCAS0213	Uncharacterized protein			1	1	1	3	2	2	1	2	2	2	2	2	103245600	78375424	73484264	80483440	77543256	66629656	70143488	63912856	49718532	81830040	44110156	77543328	103245600	78375424	73484264	80483440	77543256	66629656	70143488	63912856	49718532	81830040
NLLTQGMVLNETYYR	NLLTQGM[15.9949]VLNETYYR	K	E	566	580	15	2	7M(15.9949)	sp|B4EEW1|SYL_BURCJ	B4EEW1	SYL_BURCJ	leuS	Leucine--tRNA ligase			0	0	0	0	0	0	0	1	0	0	0	0	0	0	0	0	0	0	0	0	0	0	0	0	0	0	0	0	0	0	0	0	0	0
QDIGTIMQALK	QDIGTIM[15.9949]QALK	K	L	55	65	11	2	7M(15.9949)	tr|B4E797|B4E797_BURCJ	B4E797	B4E797_BURCJ	gspG	Type II secretion system protein G			0	0	0	0	0	1	0	0	0	0	0	0	58995524	97812240	80142640	51563160	65511528	57824288	66682472	59191020	67313008	99105680	95647968	62766440	58995524	97812240	80142640	51563160	65511528	57824288	66682472	59191020	67313008	99105680
QDLHALMTTSQDWWPADFGHYGGLFVR	QDLHALM[15.9949]TTSQDWWPADFGHYGGLFVR	K	M	62	88	27	4	7M(15.9949)	sp|B4EE21|KATG1_BURCJ	B4EE21	KATG1_BURCJ	katG1	Catalase-peroxidase 1			0	0	2	0	0	0	0	0	0	0	0	0	21711072	22795242	24131074	32599044	38217640	21978072	24624460	30203598	23629286	0	17781532	15569820	21711072	22795242	24131074	32599044	38217640	21978072	24624460	30203598	23629286	0
QSVDTGMGLER	QSVDTGM[15.9949]GLER	K	L	229	239	11	2	7M(15.9949)	tr|B4E6Y2|B4E6Y2_BURCJ	B4E6Y2	B4E6Y2_BURCJ	alaS	Alanine--tRNA ligase			1	1	1	1	1	1	0	1	1	3	0	2	62338316	58516244	51767068	59255528	56023168	60287376	55240928	52988608	48371132	49057852	45149552	51642560	62338316	58516244	51767068	59255528	56023168	60287376	55240928	52988608	48371132	49057852
RALYRQMDDVLPAHVPIASSSSGLK	RALYRQM[15.9949]DDVLPAHVPIASSSSGLK	K	M	89	113	25	4	7M(15.9949)	tr|B4EEH2|B4EEH2_BURCJ	B4EEH2	B4EEH2_BURCJ	BCAL1235	Putative 3-hydroxyacyl-CoA dehydrogenase			0	0	0	0	1	0	0	0	0	0	0	0	0	0	0	0	0	0	0	0	0	0	0	0	0	0	0	0	0	0	0	0	0	0
RGNHDVMMR	RGNHDVM[15.9949]MR	R	G	716	724	9	2,3	7M(15.9949)	tr|B4EFA6|B4EFA6_BURCJ	B4EFA6	B4EFA6_BURCJ	citB	Aconitate hydratase			1	3	4	2	1	1	1	0	0	3	0	2	5.75621e+06	17876298	24740094	15734948	24328294	4355944	12349910	1.68286e+06	4.93838e+06	41744264	14016017	19466628	4.9777e+06	11040051	14572953	9053709	12951731	3.79627e+06	6685115	4.1079e+06	3.98519e+06	36335464
RTYIGSMPGK	RTYIGSM[15.9949]PGK	R	L	398	407	10	2	7M(15.9949)	tr|B4EBM1|B4EBM1_BURCJ	B4EBM1	B4EBM1_BURCJ	lon	Lon protease			0	2	0	0	0	0	0	0	0	0	0	0	0	0	0	0	0	0	0	0	0	0	0	0	0	0	0	0	0	0	0	0	0	0
RVSEGEMLSLEDISEILR	RVSEGEM[15.9949]LSLEDISEILR	K	L	182	199	18	3	7M(15.9949)	tr|B4EBR0|B4EBR0_BURCJ	B4EBR0	B4EBR0_BURCJ	minD	Site-determining protein			0	2	0	0	0	0	0	0	0	0	0	0	0	0	0	0	0	0	0	0	0	0	0	0	0	0	0	0	0	0	0	0	0	0
RVTLGYMHYLK	RVTLGYM[15.9949]HYLK	R	L	1250	1260	11	3	7M(15.9949)	sp|B4E5B2|RPOB_BURCJ	B4E5B2	RPOB_BURCJ	rpoB	DNA-directed RNA polymerase subunit beta			0	0	0	0	1	0	0	0	0	1	0	0	0	4511759	10733129	0	23665128	0	8612658	4.89229e+06	6.78785e+06	24321122	4.73582e+06	6964202	0	4511759	10733129	0	23665128	0	8612658	4.89229e+06	6.78785e+06	24321122
SAGTSAMLLAR	SAGTSAM[15.9949]LLAR	R	E	157	167	11	2	7M(15.9949)	sp|B4E5C3|RL2_BURCJ	B4E5C3	RL2_BURCJ	rplB	50S ribosomal protein L2			4	3	4	5	5	3	2	5	2	2	2	4	967651900	666849980	659477760	514933152	560497090	513846560	205321712	601285890	390803136	212799744	511098080	924601220	967651900	666849980	659477760	514933152	560497090	513846560	205321712	601285890	390803136	212799744
SFNSSGMVAIK	SFNSSGM[15.9949]VAIK	R	D	89	99	11	2	7M(15.9949)	tr|B4E6I8|B4E6I8_BURCJ	B4E6I8	B4E6I8_BURCJ	ftsA	Cell division protein FtsA			0	1	1	1	0	0	0	0	0	1	0	0	0	0	3333872	2.24081e+06	0	2.67042e+06	2.91639e+06	5.89672e+06	2.65297e+06	36399568	1.89933e+06	43845324	0	0	3333872	2.24081e+06	0	2.67042e+06	2.91639e+06	5.89672e+06	2.65297e+06	36399568
SGFTSVMMDGSLEADGK	SGFTSVM[15.9949]MDGSLEADGK	R	T	97	113	17	2	7M(15.9949)	tr|B4EA23|B4EA23_BURCJ	B4EA23	B4EA23_BURCJ	cbbA	Fructose-bisphosphate aldolase			1	0	1	1	4	1	1	2	1	3	0	4	40805668	31137022	23013468	18272392	40029996	49799756	17378206	17844278	52712760	83085496	44962408	71065992	40805668	31137022	23013468	18272392	40029996	49799756	17378206	17844278	52712760	83085496
SGIAHSMEEATK	SGIAHSM[15.9949]EEATK	K	V	146	157	12	2,3	7M(15.9949)	tr|B4EEJ9|B4EEJ9_BURCJ	B4EEJ9	B4EEJ9_BURCJ	carB	Carbamoyl-phosphate synthase large chain			3	2	2	2	2	2	2	2	2	2	2	0	71736320	53472996	59533032	47271908	46040612	52292556	63385528	42817892	57316500	46805728	54930116	50829816	42925812	29002310	34929644	27722604	26158204	30917234	37555696	24752974	33779848	68765040
SGSADTMFRPDLVAK	SGSADTM[15.9949]FRPDLVAK	R	Y	3	17	15	3	7M(15.9949)	tr|B4ECB5|B4ECB5_BURCJ	B4ECB5	B4ECB5_BURCJ	hemN	Coproporphyrinogen-III oxidase			1	0	0	0	0	0	0	1	0	0	1	0	22346046	0	0	28965300	25575976	0	21895512	28467690	16015364	0	0	31207544	22346046	0	0	28965300	25575976	0	21895512	28467690	16015364	0
SLADALMAPTR	SLADALM[15.9949]APTR	R	L	222	232	11	2	7M(15.9949)	sp|B4EDH7|PUR5_BURCJ	B4EDH7	PUR5_BURCJ	purM	Phosphoribosylformylglycinamidine cyclo-ligase			0	1	1	1	1	1	0	2	2	1	2	2	5.47208e+06	14420313	83142576	73107864	15527477	61130468	94434368	73980904	95362952	18082518	94991024	22397490	5.47208e+06	14420313	83142576	73107864	15527477	61130468	94434368	73980904	95362952	18082518
SQTSGSMITFR	SQTSGSM[15.9949]ITFR	M	R	2	12	11	2	7M(15.9949)	tr|B4EPF1|B4EPF1_BURCJ	B4EPF1	B4EPF1_BURCJ	BCAS0763	Putative dienelactone hydrolase family protein			1	0	0	0	0	1	0	0	0	2	0	0	35791184	30580522	22695774	21583978	24871528	14321541	20674362	0	28402166	46601612	0	40172880	35791184	30580522	22695774	21583978	24871528	14321541	20674362	0	28402166	46601612
SVLSEGMLNHWAAK	SVLSEGM[15.9949]LNHWAAK	R	L	16	29	14	2	7M(15.9949)	tr|B4EHR5|B4EHR5_BURCJ	B4EHR5	B4EHR5_BURCJ	BCAM0234	Putative arsenate reductase			0	0	0	0	0	0	1	0	0	0	2	0	9228017	0	17249910	12044570	10423375	25989206	21244900	0	45782168	45018672	41356928	26725440	9228017	0	17249910	12044570	10423375	25989206	21244900	0	45782168	45018672
TADGTGMMINSSR	TADGTGM[15.9949]MINSSR	R	A	233	245	13	2	7M(15.9949)	tr|B4E5T0|B4E5T0_BURCJ	B4E5T0	B4E5T0_BURCJ	pyrF	Orotidine 5'-phosphate decarboxylase			0	0	0	0	0	0	0	0	0	3	0	0	0	0	0	0	0	0	0	0	0	0	0	0	0	0	0	0	0	0	0	0	0	0
TAPEFLMK	TAPEFLM[15.9949]K	R	L	202	209	8	2	7M(15.9949)	tr|B4E7L0|B4E7L0_BURCJ	B4E7L0	B4E7L0_BURCJ	nusA	Transcription termination/antitermination protein NusA			1	0	0	0	1	0	0	0	0	0	0	0	0	8722502	9429773	0	31594040	12014161	15989972	0	0	44667516	14578054	26456640	0	8722502	9429773	0	31594040	12014161	15989972	0	0	44667516
TATEVLMRHEQQR	TATEVLM[15.9949]RHEQQR	K	R	78	90	13	2	7M(15.9949)	tr|B4EN68|B4EN68_BURCJ	B4EN68	B4EN68_BURCJ	BCAM2023	Uncharacterized protein			0	0	0	0	0	0	0	0	0	0	0	1	0	9691302	0	0	0	0	0	0	0	0	0	12665669	0	9691302	0	0	0	0	0	0	0	0
TGHYATMEK	TGHYATM[15.9949]EK	K	Q	470	478	9	2	7M(15.9949)	tr|B4EAR6|B4EAR6_BURCJ	B4EAR6	B4EAR6_BURCJ	BCAL0804	Putative membrane protein			1	1	3	0	1	1	1	1	1	1	1	0	867056	470086	6969259	59223.6	842624	819049	654594	580287	992816	14434256	977459	9052529	867056	470086	6969259	59223.6	842624	819049	654594	580287	992816	14434256
THAAGLMR	THAAGLM[15.9949]R	R	V	44	51	8	2	7M(15.9949)	sp|B4E6K2|COQ7_BURCJ	B4E6K2	COQ7_BURCJ	coq7	2-nonaprenyl-3-methyl-6-methoxy-1,4-benzoquinol hydroxylase			1	0	0	0	0	0	0	0	1	0	0	0	40968452	0	0	0	0	0	0	0	29795240	0	0	0	40968452	0	0	0	0	0	0	0	29795240	0
TLLSPGMR	TLLSPGM[15.9949]R	R	L	32	39	8	2	7M(15.9949)	tr|B4EJJ0|B4EJJ0_BURCJ	B4EJJ0	B4EJJ0_BURCJ	BCAM1500	Putative universal stress protein			0	0	0	0	0	1	1	1	1	1	0	1	41529640	31361312	34478508	29258326	53765968	62606748	92631512	81890616	90129152	190250240	149352256	139712608	41529640	31361312	34478508	29258326	53765968	62606748	92631512	81890616	90129152	190250240
TNYNQPMPDNAR	TNYNQPM[15.9949]PDNAR	R	T	261	272	12	2	7M(15.9949)	sp|B4EBB9|QUEF_BURCJ	B4EBB9	QUEF_BURCJ	queF	NADPH-dependent 7-cyano-7-deazaguanine reductase			0	0	0	0	0	0	0	0	0	0	1	0	0	0	0	0	0	0	0	0	0	0	0	0	0	0	0	0	0	0	0	0	0	0
VAEELFMNLVSTGASDDFNK	VAEELFM[15.9949]NLVSTGASDDFNK	R	A	476	495	20	2	7M(15.9949)	tr|B4E5F4|B4E5F4_BURCJ	B4E5F4	B4E5F4_BURCJ	ftsH	ATP-dependent zinc metalloprotease FtsH			1	1	0	0	0	2	1	1	0	1	0	0	0	0	0	0	0	0	5.34415e+06	0	0	0	0	0	0	0	0	0	0	0	0	0	0	0
VGDNAPMALVELLDRPEVDETENVQEAE	VGDNAPM[15.9949]ALVELLDRPEVDETENVQEAE	R	-	104	131	28	2	7M(15.9949)	sp|B4E5E7|RL17_BURCJ	B4E5E7	RL17_BURCJ	rplQ	50S ribosomal protein L17			0	4	3	0	4	2	1	0	0	4	3	5	0	34043720	0	0	19261494	11654869	0	0	0	0	0	22852168	0	34043720	0	0	19261494	11654869	0	0	0	0
VLGMLQMTDESGVDAK	VLGMLQM[15.9949]TDESGVDAK	R	L	90	105	16	2	7M(15.9949)	tr|B4E8B6|B4E8B6_BURCJ	B4E8B6	B4E8B6_BURCJ	ppa	Inorganic pyrophosphatase			2	2	0	0	1	1	2	0	0	0	2	0	54548804	31056942	72613712	27741354	32306282	47531180	43604708	39317632	77525216	0	56233936	102892168	54548804	31056942	72613712	27741354	32306282	47531180	43604708	39317632	77525216	0
VSQLYDMIHPNANETLTVR	VSQLYDM[15.9949]IHPNANETLTVR	K	S	104	122	19	3	7M(15.9949)	tr|B4ECY3|B4ECY3_BURCJ	B4ECY3	B4ECY3_BURCJ	BCAL3192	Putative oxidoreductase			0	0	0	0	0	2	0	0	0	0	0	0	0	0	0	0	0	0	0	0	0	0	0	0	0	0	0	0	0	0	0	0	0	0
VTYYTTMSGAR	VTYYTTM[15.9949]SGAR	K	A	1049	1059	11	2	7M(15.9949)	tr|B4EEJ9|B4EEJ9_BURCJ	B4EEJ9	B4EEJ9_BURCJ	carB	Carbamoyl-phosphate synthase large chain			0	1	1	1	0	1	1	1	1	0	1	1	20724282	14278638	17938896	21004816	23112996	30168408	25201060	31942054	24254874	49074696	23981954	34527448	20724282	14278638	17938896	21004816	23112996	30168408	25201060	31942054	24254874	49074696
WSQIFDMGGIPSETTVLK	WSQIFDM[15.9949]GGIPSETTVLK	R	A	88	105	18	2	7M(15.9949)	tr|B4EK14|B4EK14_BURCJ	B4EK14	B4EK14_BURCJ	BCAM0512	Putative aminotransferase			2	1	2	2	0	2	3	1	3	0	2	2	11078715	10889938	0	11600329	20782938	17760682	13850813	19380096	19757748	0	12572035	11397990	11078715	10889938	0	11600329	20782938	17760682	13850813	19380096	19757748	0
YLNNPSMDEMFMR	YLNNPSM[15.9949]DEMFMR	R	A	90	102	13	2	7M(15.9949)	tr|B4EPX7|B4EPX7_BURCJ	B4EPX7	B4EPX7_BURCJ	BCAS0211	Putative pyridoxal-dependent decarboxylase			2	0	0	0	0	0	0	0	0	0	0	0	0	0	0	0	0	0	0	0	0	0	0	0	0	0	0	0	0	0	0	0	0	0
TVGDISCTCPVESDADDVEK	TVGDISC[57.0215]TC[57.0215]PVESDADDVEK	R	L	265	284	20	2	7C(57.0215),9C(57.0215)	tr|B4E8V5|B4E8V5_BURCJ	B4E8V5	B4E8V5_BURCJ	cysD1	Sulfate adenylyltransferase			3	2	2	3	2	3	2	2	2	2	2	3	188402464	201555248	198997488	223140272	227095136	219076304	218176496	205671712	222021344	192750416	239982816	234174592	188402464	201555248	198997488	223140272	227095136	219076304	218176496	205671712	222021344	192750416
VGTVAGCMVTDGIVK	VGTVAGC[57.0215]M[15.9949]VTDGIVK	K	R	891	905	15	2	7C(57.0215),8M(15.9949)	sp|B4E7L1|IF2_BURCJ	B4E7L1	IF2_BURCJ	infB	Translation initiation factor IF-2			0	0	0	0	0	0	0	1	2	1	0	0	33564928	0	28217796	0	0	0	0	30996056	139714448	53419732	0	0	33564928	0	28217796	0	0	0	0	30996056	139714448	53419732
DAGINVCCGGIIGMGESR	DAGINVC[57.0215]C[57.0215]GGIIGMGESR	R	R	199	216	18	2	7C(57.0215),8C(57.0215)	sp|B4E9L4|BIOB_BURCJ	B4E9L4	BIOB_BURCJ	bioB	Biotin synthase			0	0	0	0	0	0	0	0	0	0	1	0	0	0	0	0	0	0	0	0	0	0	0	0	0	0	0	0	0	0	0	0	0	0
GWSASPCCAMVVLSPLAR	GWSASPC[57.0215]C[57.0215]AMVVLSPLAR	K	E	198	215	18	2	7C(57.0215),8C(57.0215)	tr|B4EK14|B4EK14_BURCJ	B4EK14	B4EK14_BURCJ	BCAM0512	Putative aminotransferase			2	2	2	2	2	2	1	3	2	2	2	2	194922672	185970048	199569776	212982864	263479872	215155472	301253248	301432352	224687504	0	152316240	264492528	194922672	185970048	199569776	212982864	263479872	215155472	301253248	301432352	224687504	0
AAALAACPQPDILVTNAGGPPPGDFR	AAALAAC[57.0215]PQPDILVTNAGGPPPGDFR	R	D	73	98	26	2	7C(57.0215)	tr|B4E5R4|B4E5R4_BURCJ	B4E5R4	B4E5R4_BURCJ	BCAL2386	Putative dehydrogenase			0	3	0	0	1	0	2	0	0	1	0	1	0	0	0	21628998	11503102	0	27379724	0	0	20007108	31669284	36014832	0	0	0	21628998	11503102	0	27379724	0	0	20007108
AANAPVCFVQHDGDADDDVVPGTPGWELHAGLVVGR	AANAPVC[57.0215]FVQHDGDADDDVVPGTPGWELHAGLVVGR	R	D	41	76	36	4	7C(57.0215)	tr|B4E6V1|B4E6V1_BURCJ	B4E6V1	B4E6V1_BURCJ	BCAL0378	Putative hydrolase			1	0	0	0	0	1	0	0	0	0	0	0	125572488	0	0	0	0	3630573	0	0	12007874	0	0	0	125572488	0	0	0	0	3630573	0	0	12007874	0
ADGAVGCTYK	ADGAVGC[57.0215]TYK	R	Y	219	228	10	2	7C(57.0215)	tr|B4E9J0|B4E9J0_BURCJ	B4E9J0	B4E9J0_BURCJ	kynU	Kynureninase			2	3	2	2	2	2	3	2	2	0	2	2	121093392	93969920	101038416	29647668	98357208	85796176	49087268	68509968	72680664	59434076	64290608	62001396	121093392	93969920	101038416	29647668	98357208	85796176	49087268	68509968	72680664	59434076
AFDVLGCTDWGR	AFDVLGC[57.0215]TDWGR	R	A	249	260	12	2	7C(57.0215)	sp|B4E6J0|DDL_BURCJ	B4E6J0	DDL_BURCJ	ddl	D-alanine--D-alanine ligase			2	2	3	1	3	2	1	3	3	2	1	2	419684192	413478848	445887296	477312608	454136800	438691008	461008640	520290016	449090816	232325200	355849856	447413312	419684192	413478848	445887296	477312608	454136800	438691008	461008640	520290016	449090816	232325200
AGFVLACPTQIVALR	AGFVLAC[57.0215]PTQIVALR	R	D	207	221	15	2	7C(57.0215)	tr|B4E8F2|B4E8F2_BURCJ	B4E8F2	B4E8F2_BURCJ	cobC	Putative cobalamin biosynthesis aminotransferase protein			0	0	2	0	0	0	1	0	0	0	1	1	0	0	0	0	0	9290317	0	0	0	0	12501644	0	0	0	0	0	0	9290317	0	0	0	0
AIGMELCPALGIGIPVGK	AIGMELC[57.0215]PALGIGIPVGK	K	D	794	811	18	2	7C(57.0215)	tr|B4EBL4|B4EBL4_BURCJ	B4EBL4	B4EBL4_BURCJ	purL	Phosphoribosylformylglycinamidine synthase			1	0	0	0	0	0	1	0	0	0	2	0	71333856	43419220	0	62378996	55923560	0	46410668	0	0	0	0	34917920	71333856	43419220	0	62378996	55923560	0	46410668	0	0	0
AIGTLACAER	AIGTLAC[57.0215]AER	R	E	48	57	10	2	7C(57.0215)	tr|B4EPY1|B4EPY1_BURCJ	B4EPY1	B4EPY1_BURCJ	BCAS0215	Putative exported protein			1	1	1	1	2	1	1	2	2	2	1	1	81210512	70780048	73499360	105795032	61227052	67460744	72832416	71242440	38463496	45828748	40894732	57548732	81210512	70780048	73499360	105795032	61227052	67460744	72832416	71242440	38463496	45828748
AIVSTDCPTGPR	AIVSTDC[57.0215]PTGPR	K	E	327	338	12	2	7C(57.0215)	tr|B4EJ25|B4EJ25_BURCJ	B4EJ25	B4EJ25_BURCJ	BCAM1472	Putative glycosyltransferase			1	0	0	0	0	0	0	0	0	0	0	0	10110288	0	0	0	6.27202e+06	0	4.67096e+06	8377662	5.27636e+06	0	0	0	10110288	0	0	0	6.27202e+06	0	4.67096e+06	8377662	5.27636e+06	0
ALAEEACR	ALAEEAC[57.0215]R	K	F	736	743	8	2	7C(57.0215)	tr|B4E7J0|B4E7J0_BURCJ	B4E7J0	B4E7J0_BURCJ	pheT	Phenylalanine--tRNA ligase beta subunit			0	0	0	0	0	0	0	1	0	0	0	0	115693984	116334776	87691760	44778800	92882016	73440240	64687164	59903500	94006952	41332652	55861860	72008440	115693984	116334776	87691760	44778800	92882016	73440240	64687164	59903500	94006952	41332652
ALAELECIVAATR	ALAELEC[57.0215]IVAATR	R	L	190	202	13	2	7C(57.0215)	tr|B4EBP6|B4EBP6_BURCJ	B4EBP6	B4EBP6_BURCJ	gmk	Guanylate kinase			2	2	2	2	2	2	3	2	2	2	3	3	661708420	738560960	676187840	716721790	653630530	696403260	858868670	750190210	779454590	475291648	635209470	777229120	661708420	738560960	676187840	716721790	653630530	696403260	858868670	750190210	779454590	475291648
ALIVSACDGLGAAVNPDPIVAETVK	ALIVSAC[57.0215]DGLGAAVNPDPIVAETVK	R	N	176	200	25	2	7C(57.0215)	tr|B4E5V9|B4E5V9_BURCJ	B4E5V9	B4E5V9_BURCJ	BCAL3429	Ribonucleoside-diphosphate reductase			6	2	6	3	2	3	5	3	3	2	4	4	311714272	268605440	315284736	324400544	178364096	132067616	223964304	177180896	137238272	47652544	117399264	168676064	311714272	268605440	315284736	324400544	178364096	132067616	223964304	177180896	137238272	47652544
ALYSAQCDAMLGALAR	ALYSAQC[57.0215]DAMLGALAR	R	H	294	309	16	2	7C(57.0215)	tr|B4E6H2|B4E6H2_BURCJ	B4E6H2	B4E6H2_BURCJ	BCAL2446	Putative aminotransferase			2	2	2	2	2	2	2	2	2	2	0	2	169196880	143535824	162657280	157323040	173485088	145889360	186972144	175329200	111611720	54086100	102967928	166021024	169196880	143535824	162657280	157323040	173485088	145889360	186972144	175329200	111611720	54086100
ANQIDWCVPPGFDPGFAAR	ANQIDWC[57.0215]VPPGFDPGFAAR	R	V	268	286	19	2	7C(57.0215)	tr|B4EPX5|B4EPX5_BURCJ	B4EPX5	B4EPX5_BURCJ	BCAS0209	Uncharacterized protein			3	2	2	1	3	3	3	4	2	2	2	3	1480750080	1662972540	1556170240	1778263680	474249376	349055872	426441312	392153216	211382256	112828424	177314128	270255360	1480750080	1662972540	1556170240	1778263680	474249376	349055872	426441312	392153216	211382256	112828424
APYDVICVAGGLPVVPQEMLEQLK	APYDVIC[57.0215]VAGGLPVVPQEMLEQLK	K	V	143	166	24	2	7C(57.0215)	tr|B4ECB7|B4ECB7_BURCJ	B4ECB7	B4ECB7_BURCJ	pcm	Probable protein-L-isoaspartate O-methyltransferase			3	3	3	3	3	3	3	3	3	2	3	3	281961376	278866976	268072880	286743168	216768960	237686704	260484720	260336416	178533616	180586112	197764464	287029472	281961376	278866976	268072880	286743168	216768960	237686704	260484720	260336416	178533616	180586112
ASTALICNR	ASTALIC[57.0215]NR	R	T	254	262	9	2	7C(57.0215)	tr|B4E6W3|B4E6W3_BURCJ	B4E6W3	B4E6W3_BURCJ	BCAL0390	Metallo peptidase, family M61			0	0	0	0	0	0	2	2	0	2	0	2	204959424	212545120	282829152	315777824	181080096	165599808	282677664	268365232	211427696	221957680	18506576	363328672	204959424	212545120	282829152	315777824	181080096	165599808	282677664	268365232	211427696	221957680
AVLIPGCGSAQEAGWLAQAGWPVR	AVLIPGC[57.0215]GSAQEAGWLAQAGWPVR	R	A	57	80	24	2	7C(57.0215)	tr|B4EBC8|B4EBC8_BURCJ	B4EBC8	B4EBC8_BURCJ	BCAL0877	Putative methyltransferase			2	2	2	2	3	0	2	2	2	2	2	2	55770792	0	0	0	0	0	30407226	0	0	26477680	63322976	0	55770792	0	0	0	0	0	30407226	0	0	26477680
DAEVALCTAPYASGDKPVR	DAEVALC[57.0215]TAPYASGDKPVR	R	R	102	120	19	3	7C(57.0215)	tr|B4E6Z3|B4E6Z3_BURCJ	B4E6Z3	B4E6Z3_BURCJ	BCAL1427	Myo-inositol catabolism protein			0	0	0	0	0	0	0	1	0	0	1	0	0	0	7140865	0	0	0	0	6783842	4.90986e+06	0	0	0	0	0	7140865	0	0	0	0	6783842	4.90986e+06	0
DAEWATCAQDVLWR	DAEWATC[57.0215]AQDVLWR	R	R	462	475	14	2	7C(57.0215)	tr|B4EBV6|B4EBV6_BURCJ	B4EBV6	B4EBV6_BURCJ	glpD	Glycerol-3-phosphate dehydrogenase			2	1	2	3	2	2	2	2	2	1	2	2	196610656	168806944	206699808	206000992	202161024	157399952	202651248	208005232	170528368	111523344	150401328	212749376	196610656	168806944	206699808	206000992	202161024	157399952	202651248	208005232	170528368	111523344
DDRPSGCLFAPR	DDRPSGC[57.0215]LFAPR	R	C	264	275	12	2	7C(57.0215)	tr|B4E8J0|B4E8J0_BURCJ	B4E8J0	B4E8J0_BURCJ	dppD	Putative dipeptide ABC transporter ATP-binding protein			2	2	3	1	2	2	1	1	1	1	1	2	34585388	32447102	26553764	18148090	25749252	15963184	23388682	19447806	25256808	21397678	15710239	31337780	34585388	32447102	26553764	18148090	25749252	15963184	23388682	19447806	25256808	21397678
DEGAAPCALDDAALTALAAR	DEGAAPC[57.0215]ALDDAALTALAAR	R	L	17	36	20	2	7C(57.0215)	tr|B4E9H4|B4E9H4_BURCJ	B4E9H4	B4E9H4_BURCJ	queG	Epoxyqueuosine reductase			0	0	0	0	1	0	0	0	0	2	2	0	0	0	0	8056939	0	4.95079e+06	8378365	8786059	0	9663748	8633774	0	0	0	0	8056939	0	4.95079e+06	8378365	8786059	0	9663748
DGAAQACISAGNTGALMAVSR	DGAAQAC[57.0215]ISAGNTGALMAVSR	K	Y	95	115	21	2	7C(57.0215)	tr|B4EAI7|B4EAI7_BURCJ	B4EAI7	B4EAI7_BURCJ	plsX1	Phosphate acyltransferase			4	1	1	3	0	0	0	0	0	0	0	2	35109528	9391807	0	30561590	0	0	0	0	10407970	0	0	30619196	35109528	9391807	0	30561590	0	0	0	0	10407970	0
DGDDLHCQMPIPFTTAALGGEIEVPTLAGR	DGDDLHC[57.0215]QMPIPFTTAALGGEIEVPTLAGR	R	A	266	295	30	3	7C(57.0215)	sp|B4EDZ1|DNAJ_BURCJ	B4EDZ1	DNAJ_BURCJ	dnaJ	Chaperone protein DnaJ			2	2	3	3	2	2	2	2	2	2	0	2	474382880	529837344	344024544	344209984	318126560	330550144	441540544	313315776	418149696	321877184	445981216	374076864	474382880	529837344	344024544	344209984	318126560	330550144	441540544	313315776	418149696	321877184
DGNSGLCAMHMLGEPQTMQVGEPDYGDVVTDVR	DGNSGLC[57.0215]AMHMLGEPQTMQVGEPDYGDVVTDVR	R	D	136	168	33	3	7C(57.0215)	tr|B4E5F5|B4E5F5_BURCJ	B4E5F5	B4E5F5_BURCJ	folP	Dihydropteroate synthase			2	1	0	2	1	0	2	1	1	0	3	2	19126892	24439224	18918882	21784584	6547410	0	7.89858e+06	7.07957e+06	8106941	0	22625814	37797388	19126892	24439224	18918882	21784584	6547410	0	7.89858e+06	7.07957e+06	8106941	0
DHVLGVCPELMR	DHVLGVC[57.0215]PELMR	R	F	202	213	12	3	7C(57.0215)	tr|B4EE22|B4EE22_BURCJ	B4EE22	B4EE22_BURCJ	oxyR	Oxidative stress regulatory protein			0	0	1	0	0	0	0	1	1	0	0	0	56793344	0	56319268	0	24127616	0	0	34308904	30725160	0	0	48509188	56793344	0	56319268	0	24127616	0	0	34308904	30725160	0
DIEQHVCLTYTNLPTPEHWR	DIEQHVC[57.0215]LTYTNLPTPEHWR	R	F	186	205	20	4	7C(57.0215)	tr|B4E6C3|B4E6C3_BURCJ	B4E6C3	B4E6C3_BURCJ	BCAL1403	LysR family regulatory protein			0	0	0	0	0	1	0	1	0	0	0	0	0	0	17761576	0	10365461	9670025	0	11436536	0	0	0	0	0	0	17761576	0	10365461	9670025	0	11436536	0	0
DILGGICDVGLANAYYVGHMK	DILGGIC[57.0215]DVGLANAYYVGHMK	R	H	209	229	21	2,3	7C(57.0215)	tr|B4ED28|B4ED28_BURCJ	B4ED28	B4ED28_BURCJ	BCAL1092	ABC transporter extracellular solute-binding protein			5	3	3	4	4	4	4	5	5	3	3	4	832196540	787825340	864039550	834763330	616565180	434960224	548385470	547732540	468621248	237643776	433302496	592770500	709918340	628906690	705832190	693976900	568441090	367218432	485118464	459412800	436968256	331450208
DKLNRPCR	DKLNRPC[57.0215]R	R	V	525	532	8	2,3	7C(57.0215)	tr|B4EF02|B4EF02_BURCJ	B4EF02	B4EF02_BURCJ	putA	Bifunctional protein PutA			0	0	0	0	0	0	0	0	0	1	0	2	0	0	0	0	141378	0	0	109602	0	8.08166e+06	0	12771746	0	0	0	0	151575	0	0	117507	0	4.15923e+06
DNLEAGCPLSGFAGDAPR	DNLEAGC[57.0215]PLSGFAGDAPR	R	L	92	109	18	2	7C(57.0215)	tr|B4EKD7|B4EKD7_BURCJ	B4EKD7	B4EKD7_BURCJ	BCAM2652	TetR family regulatory protein			0	0	0	0	0	0	0	0	0	0	0	2	0	0	0	0	0	0	0	0	0	0	0	0	0	0	0	0	0	0	0	0	0	0
DPVSIACEGLSFAESFGR	DPVSIAC[57.0215]EGLSFAESFGR	K	W	21	38	18	2	7C(57.0215)	tr|B4EDE5|B4EDE5_BURCJ	B4EDE5	B4EDE5_BURCJ	BCAL3228	Uncharacterized protein			2	2	2	2	2	2	3	3	2	2	2	0	60761804	51653180	61125104	88148720	69940328	95019416	104251264	88471728	104339312	115040960	67219112	132148232	60761804	51653180	61125104	88148720	69940328	95019416	104251264	88471728	104339312	115040960
DRVIEDCNDALASIFR	DRVIEDC[57.0215]NDALASIFR	R	C	22	37	16	3	7C(57.0215)	tr|B4E7H6|B4E7H6_BURCJ	B4E7H6	B4E7H6_BURCJ	BCAL1471	LuxR superfamily regulatory protein			0	0	1	0	0	0	0	0	0	0	0	0	0	0	0	0	0	0	0	0	0	0	0	0	0	0	0	0	0	0	0	0	0	0
EAIPSLCEAYPELYGTMR	EAIPSLC[57.0215]EAYPELYGTMR	R	L	573	590	18	2	7C(57.0215)	tr|B4EG91|B4EG91_BURCJ	B4EG91	B4EG91_BURCJ	speF	Ornithine decarboxylase			2	3	3	3	3	3	2	4	3	1	3	3	550003970	542501380	590214340	577982210	702377790	595750210	775634180	701540220	545339840	298618912	511636800	674997950	550003970	542501380	590214340	577982210	702377790	595750210	775634180	701540220	545339840	298618912
EAMSTWCR	EAMSTWC[57.0215]R	R	G	121	128	8	2	7C(57.0215)	tr|B4EQD8|B4EQD8_BURCJ	B4EQD8	B4EQD8_BURCJ	BCAS0010	Putative activator of osmoprotectant transporter			1	2	2	2	2	2	1	2	2	1	2	2	145001712	92490296	123493272	122408296	123068528	99519248	123952616	114032208	91000032	84430000	85511376	163087680	145001712	92490296	123493272	122408296	123068528	99519248	123952616	114032208	91000032	84430000
EEFDFTCK	EEFDFTC[57.0215]K	R	E	127	134	8	2	7C(57.0215)	tr|B4ECL3|B4ECL3_BURCJ	B4ECL3	B4ECL3_BURCJ	BCAL1051	Radical SAM superfamily protein			1	2	1	1	1	1	2	1	1	1	1	2	309550784	277919808	303395200	321860000	240180448	258393312	322122272	264633968	394963424	178835104	263206960	365144192	309550784	277919808	303395200	321860000	240180448	258393312	322122272	264633968	394963424	178835104
EEFEEICK	EEFEEIC[57.0215]K	R	R	193	200	8	2	7C(57.0215)	tr|B4EEJ9|B4EEJ9_BURCJ	B4EEJ9	B4EEJ9_BURCJ	carB	Carbamoyl-phosphate synthase large chain			1	2	3	2	2	2	3	2	3	0	2	2	59081196	55086088	53711384	60935788	41141980	47469188	59972520	56626168	86330720	50378760	40382244	107988032	59081196	55086088	53711384	60935788	41141980	47469188	59972520	56626168	86330720	50378760
EEFEEICKR	EEFEEIC[57.0215]KR	R	G	193	201	9	2	7C(57.0215)	tr|B4EEJ9|B4EEJ9_BURCJ	B4EEJ9	B4EEJ9_BURCJ	carB	Carbamoyl-phosphate synthase large chain			2	2	2	2	1	2	1	2	1	2	2	2	31590532	29426266	34078024	26515036	27105158	0	0	32729316	61351748	18947732	0	47048852	31590532	29426266	34078024	26515036	27105158	0	0	32729316	61351748	18947732
EEVAQLCGVSPTWYTWIEQGRPVSASADALAR	EEVAQLC[57.0215]GVSPTWYTWIEQGRPVSASADALAR	R	L	52	83	32	3	7C(57.0215)	tr|B4E8C7|B4E8C7_BURCJ	B4E8C7	B4E8C7_BURCJ	BCAL2633	Putative DNA-binding protein			0	0	1	1	0	0	0	0	0	0	0	0	12774593	17850704	0	17770966	0	0	0	18409888	0	0	0	0	12774593	17850704	0	17770966	0	0	0	18409888	0	0
EHEGWVCLAGTR	EHEGWVC[57.0215]LAGTR	R	R	285	296	12	2	7C(57.0215)	sp|B4E5V2|PRMA_BURCJ	B4E5V2	PRMA_BURCJ	prmA	Ribosomal protein L11 methyltransferase			0	0	0	0	1	0	0	0	0	0	0	0	0	0	0	0	0	0	0	0	0	0	0	0	0	0	0	0	0	0	0	0	0	0
ELDAAGCTAIEPGLR	ELDAAGC[57.0215]TAIEPGLR	R	W	165	179	15	2	7C(57.0215)	tr|B4E616|B4E616_BURCJ	B4E616	B4E616_BURCJ	BCAL0293	Putative D-amino acid dehydrogenase subunit			0	0	1	0	0	0	0	0	0	0	0	1	0	0	0	0	0	0	0	0	0	0	0	0	0	0	0	0	0	0	0	0	0	0
ELGLETCMTLGMLEDEQAR	ELGLETC[57.0215]MTLGMLEDEQAR	K	Q	139	157	19	2	7C(57.0215)	sp|B4E9L4|BIOB_BURCJ	B4E9L4	BIOB_BURCJ	bioB	Biotin synthase			0	0	0	2	0	0	0	0	0	0	0	1	5.3333e+06	0	4.28907e+06	4467566	0	0	0	0	0	0	0	0	5.3333e+06	0	4.28907e+06	4467566	0	0	0	0	0	0
EQVMVDCSHANSNK	EQVMVDC[57.0215]SHANSNK	R	S	281	294	14	2	7C(57.0215)	tr|B4ELG2|B4ELG2_BURCJ	B4ELG2	B4ELG2_BURCJ	aroG	Phospho-2-dehydro-3-deoxyheptonate aldolase			1	1	0	0	1	1	0	1	2	0	2	1	11995815	9770319	5.67496e+06	3748790	9194374	0	0	0	6.89805e+06	0	0	0	11995815	9770319	5.67496e+06	3748790	9194374	0	0	0	6.89805e+06	0
ESLLGLCSYSTSR	ESLLGLC[57.0215]SYSTSR	K	Q	317	329	13	2	7C(57.0215)	tr|B4E5X3|B4E5X3_BURCJ	B4E5X3	B4E5X3_BURCJ	ispB	Octaprenyl-diphosphate synthase			1	1	1	1	1	2	2	1	2	1	1	2	130201032	107750488	133798616	108602368	83366088	85491432	139191520	87790928	124551832	41512440	95973232	137522608	130201032	107750488	133798616	108602368	83366088	85491432	139191520	87790928	124551832	41512440
ETPRPGCTLDQR	ETPRPGC[57.0215]TLDQR	R	D	12	23	12	2	7C(57.0215)	tr|B4E6G7|B4E6G7_BURCJ	B4E6G7	B4E6G7_BURCJ	ubiC	Probable chorismate pyruvate-lyase			2	2	1	2	2	2	1	1	2	0	2	0	20498088	19475312	17235312	16050407	11931416	9003531	10130040	8897068	10677144	0	12387332	7697521	20498088	19475312	17235312	16050407	11931416	9003531	10130040	8897068	10677144	0
EYDYIICGAGSAGNVLATR	EYDYIIC[57.0215]GAGSAGNVLATR	R	L	5	23	19	2	7C(57.0215)	sp|B4EHJ2|BETA_BURCJ	B4EHJ2	BETA_BURCJ	betA	Oxygen-dependent choline dehydrogenase			1	2	4	3	2	2	2	3	2	1	4	1	108260512	111097864	105883456	129281680	140854656	132699400	174902832	138914800	106640424	96352360	104633232	126315112	108260512	111097864	105883456	129281680	140854656	132699400	174902832	138914800	106640424	96352360
FDNLYGCR	FDNLYGC[57.0215]R	K	E	231	238	8	2	7C(57.0215)	tr|B4EE70|B4EE70_BURCJ	B4EE70	B4EE70_BURCJ	ahcY	Adenosylhomocysteinase			2	2	2	2	3	3	3	2	3	3	3	3	1195693950	1023820290	1075355390	1088685180	1068782850	1264692350	1308271490	1211174780	1671716350	1003026880	1233773950	1626415490	1195693950	1023820290	1075355390	1088685180	1068782850	1264692350	1308271490	1211174780	1671716350	1003026880
FDPAQPCIVTATSSGSR	FDPAQPC[57.0215]IVTATSSGSR	R	G	182	198	17	2	7C(57.0215)	tr|B4ECV6|B4ECV6_BURCJ	B4ECV6	B4ECV6_BURCJ	BCAL3165	Probable exported hydrolase			0	0	0	0	0	0	2	0	2	0	0	1	0	0	0	0	0	0	0	0	0	0	0	0	0	0	0	0	0	0	0	0	0	0
FEGQSLCPSIEAR	FEGQSLC[57.0215]PSIEAR	R	L	295	307	13	2	7C(57.0215)	tr|B4E948|B4E948_BURCJ	B4E948	B4E948_BURCJ	BCAL0625	LysR family regulatory protein			0	1	1	0	2	1	2	2	1	1	1	2	17983810	17514102	19309728	19357030	19854390	33948236	50036660	56145320	73492304	55818240	76573072	77498560	17983810	17514102	19309728	19357030	19854390	33948236	50036660	56145320	73492304	55818240
FESADSCSDPK	FESADSC[57.0215]SDPK	R	V	163	173	11	2	7C(57.0215)	tr|B4EI34|B4EI34_BURCJ	B4EI34	B4EI34_BURCJ	BCAM2415	Putative NADPH-dependent FMN reductase			1	1	2	1	2	2	1	2	1	0	0	2	8796784	11005212	0	0	5019363	0	0	6.15764e+06	3976563	6316206	0	3.46075e+06	8796784	11005212	0	0	5019363	0	0	6.15764e+06	3976563	6316206
FGIETVCLR	FGIETVC[57.0215]LR	R	L	163	171	9	2	7C(57.0215)	tr|B4EJY8|B4EJY8_BURCJ	B4EJY8	B4EJY8_BURCJ	BCAM0486	NAD dependent epimerase/dehydratase family protein			1	1	2	1	1	1	0	1	1	0	0	0	58992060	29282002	61666636	70971880	18538728	29882390	21012376	34801020	33614136	0	0	0	58992060	29282002	61666636	70971880	18538728	29882390	21012376	34801020	33614136	0
FGLEGTCVNPQTGER	FGLEGTC[57.0215]VNPQTGER	R	R	290	304	15	2	7C(57.0215)	sp|B4E558|GCS2_BURCJ	B4E558	GCS2_BURCJ	BceJ2315_00010	Putative glutamate--cysteine ligase 2			1	2	1	1	2	1	2	2	2	2	1	2	310958816	272904896	300647712	343917408	400813152	389051136	422346752	393795104	428064416	258233824	430968736	418017664	310958816	272904896	300647712	343917408	400813152	389051136	422346752	393795104	428064416	258233824
FGTNPFCAAYPR	FGTNPFC[57.0215]AAYPR	R	A	167	178	12	2	7C(57.0215)	tr|B4EFU5|B4EFU5_BURCJ	B4EFU5	B4EFU5_BURCJ	BCAM2148	Putative L-lactate dehydrogenase			0	0	1	0	0	1	2	0	0	0	0	0	54519544	32255742	0	30886244	54329628	56242236	59196640	41134460	35910648	0	31674738	0	54519544	32255742	0	30886244	54329628	56242236	59196640	41134460	35910648	0
FMSAVLCEK	FMSAVLC[57.0215]EK	R	T	138	146	9	2	7C(57.0215)	tr|B4E5W4|B4E5W4_BURCJ	B4E5W4	B4E5W4_BURCJ	BCAL3434	Putative hypoxanthine phosphoribosyltransferase			2	2	2	2	2	2	2	2	2	2	2	0	611358530	664326210	666809920	650419970	565497340	615003140	655581820	668468220	628617410	432260992	605686530	661395780	611358530	664326210	666809920	650419970	565497340	615003140	655581820	668468220	628617410	432260992
FVWDEYCDWYLELAK	FVWDEYC[57.0215]DWYLELAK	K	V	707	721	15	2	7C(57.0215)	tr|B4E714|B4E714_BURCJ	B4E714	B4E714_BURCJ	valS	Valine--tRNA ligase			0	0	0	0	1	0	1	0	0	0	0	0	0	0	0	0	0	0	0	0	0	0	0	0	0	0	0	0	0	0	0	0	0	0
GAAAGECLHR	GAAAGEC[57.0215]LHR	R	L	1000	1009	10	2	7C(57.0215)	tr|B4ED33|B4ED33_BURCJ	B4ED33	B4ED33_BURCJ	recB	RecBCD enzyme subunit RecB			0	0	0	0	0	0	1	0	0	0	0	0	14288490	11960155	10680165	15261467	7.55676e+06	6590548	7.62103e+06	11311929	11244852	0	11239161	10355579	14288490	11960155	10680165	15261467	7.55676e+06	6590548	7.62103e+06	11311929	11244852	0
GAASATCGEPDVAIVEIGGTVGDIESLPFLEAAR	GAASATC[57.0215]GEPDVAIVEIGGTVGDIESLPFLEAAR	R	Q	129	162	34	2	7C(57.0215)	sp|B4EDA3|PYRG_BURCJ	B4EDA3	PYRG_BURCJ	pyrG	CTP synthase			3	2	3	3	4	2	0	5	5	2	4	3	58211724	53983600	43862116	54454200	49261952	41697164	52247948	60791356	33746344	71468032	40736848	59227392	58211724	53983600	43862116	54454200	49261952	41697164	52247948	60791356	33746344	71468032
GAEIGVCVLEK	GAEIGVC[57.0215]VLEK	K	G	44	54	11	2	7C(57.0215)	tr|B4EP03|B4EP03_BURCJ	B4EP03	B4EP03_BURCJ	BCAS0609	Putative electron transfer flavoprotein-ubiquinone oxidoreductase	BCAL1468	tr|B4E7H3|B4E7H3_BURCJ	2	2	2	2	2	2	2	2	2	2	0	2	233141840	262439728	310870592	280463168	274973440	240785584	274424544	293436896	264464768	133713352	133471920	281408096	233141840	262439728	310870592	280463168	274973440	240785584	274424544	293436896	264464768	133713352
GAGSYVCGEETALLESLEGK	GAGSYVC[57.0215]GEETALLESLEGK	K	R	264	283	20	2	7C(57.0215)	tr|B4EB76|B4EB76_BURCJ	B4EB76	B4EB76_BURCJ	fdsB	NAD-dependent formate dehydrogenase beta subunit			2	1	0	0	0	0	1	2	0	2	0	0	36655816	34410280	68384464	33678740	76952304	81932872	60839516	78149808	53960268	38564952	22327942	58559040	36655816	34410280	68384464	33678740	76952304	81932872	60839516	78149808	53960268	38564952
GAGSYVCGEETALLESLEGKR	GAGSYVC[57.0215]GEETALLESLEGKR	K	G	264	284	21	3	7C(57.0215)	tr|B4EB76|B4EB76_BURCJ	B4EB76	B4EB76_BURCJ	fdsB	NAD-dependent formate dehydrogenase beta subunit			1	1	0	1	1	0	0	1	0	0	0	0	0	0	30462622	22765292	0	42886752	30994754	34125396	12775856	0	18230632	10584720	0	0	30462622	22765292	0	42886752	30994754	34125396	12775856	0
GATMADCLR	GATMADC[57.0215]LR	R	R	294	302	9	2	7C(57.0215)	tr|B4E8P0|B4E8P0_BURCJ	B4E8P0	B4E8P0_BURCJ	BCAL1617	Putative hydratase			0	1	0	1	0	0	2	0	0	0	0	2	109253216	82265400	90796448	90965704	79439168	65095648	94097024	85618312	53300772	48437140	56552812	93308984	109253216	82265400	90796448	90965704	79439168	65095648	94097024	85618312	53300772	48437140
GDAFASCEFVMDYLK	GDAFASC[57.0215]EFVMDYLK	R	T	104	118	15	2	7C(57.0215)	tr|B4EB08|B4EB08_BURCJ	B4EB08	B4EB08_BURCJ	moaE	Molybdopterin converting factor subunit 2			0	0	0	0	0	0	0	0	0	0	0	1	8228879	5.85254e+06	0	0	0	0	16610234	0	9453281	0	0	12581335	8228879	5.85254e+06	0	0	0	0	16610234	0	9453281	0
GDWFFECWQPDTVLEAR	GDWFFEC[57.0215]WQPDTVLEAR	K	T	471	487	17	2	7C(57.0215)	tr|B4EG92|B4EG92_BURCJ	B4EG92	B4EG92_BURCJ	adiA	Biodegradative arginine decarboxylase			3	2	3	2	3	3	2	1	3	2	1	3	210940704	124436368	166947184	207432576	232671792	260552528	172073952	292692096	155073584	91194096	80106272	237893088	210940704	124436368	166947184	207432576	232671792	260552528	172073952	292692096	155073584	91194096
GELSVQCK	GELSVQC[57.0215]K	K	E	133	140	8	2	7C(57.0215)	sp|B4EDB2|SYK_BURCJ	B4EDB2	SYK_BURCJ	lysS	Lysine--tRNA ligase			1	0	1	1	1	1	1	0	0	0	0	0	42140108	36093944	31356848	28258226	15106627	24385814	36857316	0	39879648	19518204	28291870	22502356	42140108	36093944	31356848	28258226	15106627	24385814	36857316	0	39879648	19518204
GFAVAGCEPDEMGIGPVFAVPK	GFAVAGC[57.0215]EPDEMGIGPVFAVPK	R	L	277	298	22	2	7C(57.0215)	tr|B4EBK4|B4EBK4_BURCJ	B4EBK4	B4EBK4_BURCJ	BCAL1977	Putative thiolase			3	3	3	2	3	2	4	2	2	3	3	3	80600888	76697872	80728616	86385440	93304272	73749136	80342336	102279504	76541680	47499844	71441600	63124832	80600888	76697872	80728616	86385440	93304272	73749136	80342336	102279504	76541680	47499844
GHAVYACEPR	GHAVYAC[57.0215]EPR	R	H	31	40	10	2	7C(57.0215)	tr|B4EA58|B4EA58_BURCJ	B4EA58	B4EA58_BURCJ	gshB	Glutathione synthetase			1	1	2	2	0	1	2	2	0	0	0	1	21151674	15312605	14104834	10220702	11030092	7.24522e+06	6718894	6.82378e+06	11447475	6.62856e+06	6.91843e+06	9601044	21151674	15312605	14104834	10220702	11030092	7.24522e+06	6718894	6.82378e+06	11447475	6.62856e+06
GLSVMLCEQDDLASHTSSSSTK	GLSVMLC[57.0215]EQDDLASHTSSSSTK	R	L	29	50	22	3	7C(57.0215)	tr|B4EBV6|B4EBV6_BURCJ	B4EBV6	B4EBV6_BURCJ	glpD	Glycerol-3-phosphate dehydrogenase			1	2	3	1	1	2	2	2	2	2	1	2	282473408	281596608	284865856	262788240	271682656	230184848	266376096	260221024	282456832	151436000	274393440	305174144	282473408	281596608	284865856	262788240	271682656	230184848	266376096	260221024	282456832	151436000
GNPTVECDVLLESGTMGR	GNPTVEC[57.0215]DVLLESGTMGR	R	A	17	34	18	2	7C(57.0215)	sp|B4EDA1|ENO_BURCJ	B4EDA1	ENO_BURCJ	eno	Enolase			2	2	2	3	3	1	2	3	2	5	3	3	2953483010	3075799040	3059820030	3204810240	3002237180	19875296	3457686780	3306376450	2900840960	5.89082e+06	3205536770	3265306110	2953483010	3075799040	3059820030	3204810240	3002237180	19875296	3457686780	3306376450	2900840960	5.89082e+06
GSSGGGCFGGSSGGYGGLGGFGGGSFR	GSSGGGC[57.0215]FGGSSGGYGGLGGFGGGSFR	R	G	60	86	27	2	7C(57.0215)	sp|P13645|K1C10_HUMAN	P13645	K1C10_HUMAN	KRT10	Keratin, type I cytoskeletal 10			2	2	2	2	2	3	4	3	4	2	3	2	578726590	318457408	1325939330	379903072	713438140	280139808	271515904	386592160	188924832	334914144	136797696	1045672000	578726590	318457408	1325939330	379903072	713438140	280139808	271515904	386592160	188924832	334914144
GSTSGPCGAFPGK	GSTSGPC[57.0215]GAFPGK	K	Q	76	88	13	2	7C(57.0215)	tr|B4E8I5|B4E8I5_BURCJ	B4E8I5	B4E8I5_BURCJ	BCAL0542	High-potential iron-sulfur protein			1	2	1	2	2	2	2	1	2	1	1	2	456741952	309179232	349805824	406798016	508850912	442453024	550305410	505011520	368484128	515991648	387281024	518747744	456741952	309179232	349805824	406798016	508850912	442453024	550305410	505011520	368484128	515991648
GTTLTACDAGGTSLDVTLR	GTTLTAC[57.0215]DAGGTSLDVTLR	R	R	129	147	19	2	7C(57.0215)	tr|B4EB79|B4EB79_BURCJ	B4EB79	B4EB79_BURCJ	BCAL2980	Putative oxygenase			0	0	0	0	3	2	0	1	3	0	1	2	0	0	0	0	8885071	19222812	18403556	5744145	4.20629e+06	0	18165256	17033724	0	0	0	0	8885071	19222812	18403556	5744145	4.20629e+06	0
GVQPSGCIVGEPTSMR	GVQPSGC[57.0215]IVGEPTSMR	R	P	172	187	16	2	7C(57.0215)	tr|B4EC25|B4EC25_BURCJ	B4EC25	B4EC25_BURCJ	BCAL2018	Acetylornithine deacetylase			2	1	2	1	0	1	1	1	1	1	1	1	32294230	27733556	29362452	39983796	28438954	36301676	46865836	35072344	65674928	36712748	43930388	54320560	32294230	27733556	29362452	39983796	28438954	36301676	46865836	35072344	65674928	36712748
GVQPSGCIVGEPTSMRPIIAHK	GVQPSGC[57.0215]IVGEPTSMRPIIAHK	R	G	172	193	22	3,4	7C(57.0215)	tr|B4EC25|B4EC25_BURCJ	B4EC25	B4EC25_BURCJ	BCAL2018	Acetylornithine deacetylase			1	2	2	2	1	1	3	2	2	1	3	0	619876670	616388740	533186976	481381792	592704260	562896450	503255264	438438144	572502780	277758880	588172540	372198464	646030850	492592768	514214784	357817920	498901088	551003070	576807740	438438144	572502780	277758880
GYVEFDCPGHQGGQFFSNHPLGR	GYVEFDC[57.0215]PGHQGGQFFSNHPLGR	R	M	121	143	23	4	7C(57.0215)	tr|B4EG91|B4EG91_BURCJ	B4EG91	B4EG91_BURCJ	speF	Ornithine decarboxylase			2	2	3	1	3	0	1	1	2	0	2	0	1547262210	1322034430	1543008900	1382430080	2265862910	1879822210	1298046590	1564743940	1849476740	1296746500	1361340540	1806930050	1547262210	1322034430	1543008900	1382430080	2265862910	1879822210	1298046590	1564743940	1849476740	1296746500
HDAAGGCLLSELGELRPSR	HDAAGGC[57.0215]LLSELGELRPSR	K	L	378	396	19	3	7C(57.0215)	tr|B4E972|B4E972_BURCJ	B4E972	B4E972_BURCJ	BCAL0650	Putative pyruvate-flavodoxin oxidoreductase			2	1	2	2	0	0	0	2	0	0	2	0	186330528	155528096	187107072	126049840	134650656	111864768	82109160	114796760	101991408	59431024	107028296	109969056	186330528	155528096	187107072	126049840	134650656	111864768	82109160	114796760	101991408	59431024
HFGATDCFDSR	HFGATDC[57.0215]FDSR	R	A	209	219	11	2	7C(57.0215)	tr|B4EIB1|B4EIB1_BURCJ	B4EIB1	B4EIB1_BURCJ	BCAM0299	Putative zinc-binding alcoholdehydrogenase			2	1	2	2	2	2	5	4	3	2	2	3	688777660	657507650	662552580	567261700	729094080	737535300	630785980	688790270	743712640	728912580	725306370	940079100	688777660	657507650	662552580	567261700	729094080	737535300	630785980	688790270	743712640	728912580
HFLNSVCTHMADMDFGTLK	HFLNSVC[57.0215]THMADMDFGTLK	R	V	213	231	19	3	7C(57.0215)	tr|B4EAE2|B4EAE2_BURCJ	B4EAE2	B4EAE2_BURCJ	BCAL1843	ABC transporter ATP-binding protein			0	0	2	1	0	0	0	0	0	0	0	2	51841748	38942980	54769324	37769640	41299036	0	26671754	17624694	25981798	0	14004398	49851392	51841748	38942980	54769324	37769640	41299036	0	26671754	17624694	25981798	0
HITAPECR	HITAPEC[57.0215]R	R	Q	158	165	8	2	7C(57.0215)	tr|B4E5V8|B4E5V8_BURCJ	B4E5V8	B4E5V8_BURCJ	nrdB	Ribonucleoside-diphosphate reductase subunit beta			2	1	2	2	1	2	3	2	1	2	2	2	700501380	785694590	536871870	613684030	367557792	271409312	252296256	293827264	260955424	249491824	290434112	228034240	700501380	785694590	536871870	613684030	367557792	271409312	252296256	293827264	260955424	249491824
HIWDEECAR	HIWDEEC[57.0215]AR	R	L	75	83	9	2	7C(57.0215)	tr|B4EER5|B4EER5_BURCJ	B4EER5	B4EER5_BURCJ	BCAL2327	Putative acyl-CoA dehydrogenase family protein			0	0	0	0	0	0	0	0	0	1	0	0	0	0	0	0	0	0	0	0	0	39224320	0	47509200	0	0	0	0	0	0	0	0	0	39224320
HLADADCVLAMFHDQGLPVLK	HLADADC[57.0215]VLAMFHDQGLPVLK	R	Y	252	272	21	3	7C(57.0215)	tr|B4EBE7|B4EBE7_BURCJ	B4EBE7	B4EBE7_BURCJ	pdxA	4-hydroxythreonine-4-phosphate dehydrogenase			0	0	0	0	0	0	1	1	0	1	0	0	14357740	0	0	0	0	14593627	25281304	11746919	0	20855542	18884064	22197680	14357740	0	0	0	0	14593627	25281304	11746919	0	20855542
HYAHVDCPGHADYVK	HYAHVDC[57.0215]PGHADYVK	R	N	76	90	15	2,3,4	7C(57.0215)	tr|B4E5A5|B4E5A5_BURCJ	B4E5A5	B4E5A5_BURCJ	tufA1	Elongation factor Tu			6	7	5	6	6	6	5	7	5	5	8	8	5585338400	4903028700	4348903400	734273280	5255418900	5825568800	2157777410	1970267010	4591388200	2395039490	2371250180	3286973950	3346018820	2954865410	2603648260	440488704	3135682560	3539450620	1302996100	1174452610	2749242620	1394114430
IAAPDLCGR	IAAPDLC[57.0215]GR	R	F	213	221	9	2	7C(57.0215)	tr|B4E7J0|B4E7J0_BURCJ	B4E7J0	B4E7J0_BURCJ	pheT	Phenylalanine--tRNA ligase beta subunit			2	1	2	2	2	1	2	2	2	0	2	1	386703424	348470240	375341152	381646656	258186688	270181472	281164096	295185760	324612256	147408448	290553536	306401728	386703424	348470240	375341152	381646656	258186688	270181472	281164096	295185760	324612256	147408448
IADPTGCGDAFR	IADPTGC[57.0215]GDAFR	R	G	245	256	12	2	7C(57.0215)	tr|B4E5V5|B4E5V5_BURCJ	B4E5V5	B4E5V5_BURCJ	BCAL3425	Putative sugar kinase			2	2	2	2	2	2	4	2	2	2	2	2	454157088	475185792	507661024	475937024	322315136	368708640	365768000	362429312	415419520	271181920	400259232	365045824	454157088	475185792	507661024	475937024	322315136	368708640	365768000	362429312	415419520	271181920
IAVPPMCQYVAEDGVVNDWHHVHLAGIAR	IAVPPMC[57.0215]QYVAEDGVVNDWHHVHLAGIAR	R	G	19	47	29	4,5	7C(57.0215)	tr|B4EII4|B4EII4_BURCJ	B4EII4	B4EII4_BURCJ	xenA	Xenobiotic reductase			2	0	1	0	2	1	0	0	0	0	0	0	195343216	125872856	194031648	165565392	196717136	132009128	73738648	60087628	110773864	0	78408064	105254272	180281888	125872856	174188304	165565392	182113392	132009128	73738648	60087628	110773864	0
IDEVLECHLVSGDFDYLIK	IDEVLEC[57.0215]HLVSGDFDYLIK	K	A	99	117	19	3	7C(57.0215)	tr|B4EAP0|B4EAP0_BURCJ	B4EAP0	B4EAP0_BURCJ	lrp	Leucine-responsive regulatory protein			0	0	1	2	2	1	1	0	2	0	1	1	60550724	64490680	84031928	105327104	99854736	113508112	109761704	85583280	176989040	70388032	94247664	140110496	60550724	64490680	84031928	105327104	99854736	113508112	109761704	85583280	176989040	70388032
IDPIGTCVGIR	IDPIGTC[57.0215]VGIR	R	G	247	257	11	2	7C(57.0215)	tr|B4E7L0|B4E7L0_BURCJ	B4E7L0	B4E7L0_BURCJ	nusA	Transcription termination/antitermination protein NusA			2	2	3	3	2	3	1	2	2	0	2	2	1347169150	1232077060	1271506300	1152979710	1247922690	1214895620	1200086910	1331628670	1503593470	921522430	1315676670	1248443520	1347169150	1232077060	1271506300	1152979710	1247922690	1214895620	1200086910	1331628670	1503593470	921522430
ILADVPCSASGIVR	ILADVPC[57.0215]SASGIVR	R	R	346	359	14	2	7C(57.0215)	tr|B4E7W1|B4E7W1_BURCJ	B4E7W1	B4E7W1_BURCJ	rsmB	Ribosomal RNA small subunit methyltransferase B			0	0	1	0	1	1	1	0	0	0	1	1	37694644	39386160	0	15707623	30403034	36994400	43451808	51648996	17295124	61685280	48781324	51552828	37694644	39386160	0	15707623	30403034	36994400	43451808	51648996	17295124	61685280
ISAYPACAPEVK	ISAYPAC[57.0215]APEVK	R	L	136	147	12	2	7C(57.0215)	tr|B4EBB4|B4EBB4_BURCJ	B4EBB4	B4EBB4_BURCJ	BCAL0863	Cysteine peptidase, family C56			1	2	1	2	0	1	2	1	1	2	4	2	105406344	84091760	46392224	85994328	32356130	76348528	121437608	20181272	190287344	144942448	202862752	371295488	105406344	84091760	46392224	85994328	32356130	76348528	121437608	20181272	190287344	144942448
ISLESECASLAAQR	ISLESEC[57.0215]ASLAAQR	R	A	110	123	14	2	7C(57.0215)	tr|B4ECK6|B4ECK6_BURCJ	B4ECK6	B4ECK6_BURCJ	BCAL1044	GntR family regulatory protein			2	2	2	1	5	2	2	4	2	2	3	2	157954352	195740144	188865648	193108704	181198176	179174928	202566688	196311392	192154912	156476816	180674288	218778976	157954352	195740144	188865648	193108704	181198176	179174928	202566688	196311392	192154912	156476816
IVISPMCQYSAER	IVISPMC[57.0215]QYSAER	R	G	19	31	13	2	7C(57.0215)	tr|B4E561|B4E561_BURCJ	B4E561	B4E561_BURCJ	BCAL0005	Putative NADH-dependent flavin oxidoreductase			2	1	1	2	1	1	3	1	1	1	1	2	131226496	143385696	123456112	134129472	114101344	113264064	143466240	129574664	112545496	98136664	145457568	113091992	131226496	143385696	123456112	134129472	114101344	113264064	143466240	129574664	112545496	98136664
IVSTGSCLATR	IVSTGSC[57.0215]LATR	R	V	136	146	11	2	7C(57.0215)	tr|B4E730|B4E730_BURCJ	B4E730	B4E730_BURCJ	BCAL2464	Short chain dehydrogenase			3	2	1	1	2	1	2	2	2	2	1	2	311579232	271927712	271776960	274072416	237557872	260568416	295603328	307367424	260043184	278803104	256885744	363830624	311579232	271927712	271776960	274072416	237557872	260568416	295603328	307367424	260043184	278803104
KDSTGICFIGER	KDSTGIC[57.0215]FIGER	K	P	190	201	12	2	7C(57.0215)	sp|B4EE50|MNMA_BURCJ	B4EE50	MNMA_BURCJ	mnmA	tRNA-specific 2-thiouridylase MnmA			0	0	0	0	0	0	0	0	0	1	0	0	0	0	0	0	0	0	0	0	0	17498780	0	0	0	0	0	0	0	0	0	0	0	0
KLEADLCWFDEAPLSPQR	KLEADLC[57.0215]WFDEAPLSPQR	K	K	334	351	18	2,3	7C(57.0215)	tr|B4E8V4|B4E8V4_BURCJ	B4E8V4	B4E8V4_BURCJ	cysN	Sulfate adenylyltransferase subunit 1			5	5	5	3	4	3	3	4	5	0	0	3	277974592	287071840	290436736	272900896	337180096	297666848	284077152	289444512	231692960	176644912	188504592	276356960	283018624	280444832	290436736	272900896	360350656	297666848	284077152	261460592	231692960	176644912
KPILGVCLGHQAIGEAFGGR	KPILGVC[57.0215]LGHQAIGEAFGGR	K	V	73	92	20	3,4	7C(57.0215)	tr|B4E7A9|B4E7A9_BURCJ	B4E7A9	B4E7A9_BURCJ	trpG	Anthranilate synthase component II			2	1	1	2	2	1	1	1	0	0	0	0	228489360	183369456	195499360	151896032	136810992	133017184	103194928	106058840	99885048	59575676	35108772	175399280	215106800	183369456	195499360	151896032	136810992	133017184	103194928	106058840	99885048	59575676
LAAALGCHPLSIPAGGR	LAAALGC[57.0215]HPLSIPAGGR	R	M	158	174	17	3	7C(57.0215)	tr|B4EBU5|B4EBU5_BURCJ	B4EBU5	B4EBU5_BURCJ	BCAL3060	Uncharacterized protein			1	0	0	1	1	0	0	0	0	0	0	0	46602796	61296392	77858496	49882400	43861504	44753852	64145412	53809444	58962752	16788154	44509772	55757176	46602796	61296392	77858496	49882400	43861504	44753852	64145412	53809444	58962752	16788154
LAAGTSCTALPAGSGILDAGAAVATANQ	LAAGTSC[57.0215]TALPAGSGILDAGAAVATANQ	K	-	524	551	28	2	7C(57.0215)	tr|B4ELC2|B4ELC2_BURCJ	B4ELC2	B4ELC2_BURCJ	BCAM1744	Serine peptidase, family S9			2	1	2	3	2	1	0	4	2	3	4	2	41522440	29051858	0	30574494	26550100	20459554	0	28768292	38838644	71242376	42052540	53627120	41522440	29051858	0	30574494	26550100	20459554	0	28768292	38838644	71242376
LAAIGYCFGGQLAYR	LAAIGYC[57.0215]FGGQLAYR	K	A	115	129	15	2	7C(57.0215)	tr|B4EE74|B4EE74_BURCJ	B4EE74	B4EE74_BURCJ	BCAL0149	Putative dienelactone hydrolase			0	2	0	0	1	0	1	0	0	1	1	1	8943464	34744888	8405900	0	78409648	50033732	0	16405670	3.92488e+06	126944720	0	4.98832e+06	8943464	34744888	8405900	0	78409648	50033732	0	16405670	3.92488e+06	126944720
LAGVMACFGPGASGPNAR	LAGVMAC[57.0215]FGPGASGPNAR	R	L	34	51	18	2	7C(57.0215)	tr|B4E9G5|B4E9G5_BURCJ	B4E9G5	B4E9G5_BURCJ	BCAL2766	Uncharacterized protein			2	2	2	2	2	1	2	2	1	1	2	1	88993272	62343280	91294392	87144216	67555600	83120432	91276784	69842960	66425044	27447428	75748016	84166424	88993272	62343280	91294392	87144216	67555600	83120432	91276784	69842960	66425044	27447428
LEIAAACHAHGK	LEIAAAC[57.0215]HAHGK	K	T	204	215	12	3	7C(57.0215)	tr|B4EFA9|B4EFA9_BURCJ	B4EFA9	B4EFA9_BURCJ	BCAM0964	Putative lyase			0	1	1	1	0	0	1	0	0	0	0	0	6.91686e+06	16157011	14962114	8964642	0	5915010	0	0	0	0	0	9937491	6.91686e+06	16157011	14962114	8964642	0	5915010	0	0	0	0
LEIMEACGITVTR	LEIMEAC[57.0215]GITVTR	K	N	268	280	13	2	7C(57.0215)	tr|B4EBY7|B4EBY7_BURCJ	B4EBY7	B4EBY7_BURCJ	sucD	Succinate--CoA ligase [ADP-forming] subunit alpha			3	2	3	3	3	3	2	3	3	2	3	3	1121123200	1108879870	1502749060	1323118850	908646460	882368900	1337777410	1204229500	1233261310	423491712	940852540	1734098300	1121123200	1108879870	1502749060	1323118850	908646460	882368900	1337777410	1204229500	1233261310	423491712
LGITWSCNAK	LGITWSC[57.0215]NAK	K	A	273	282	10	2	7C(57.0215)	tr|B4ECL3|B4ECL3_BURCJ	B4ECL3	B4ECL3_BURCJ	BCAL1051	Radical SAM superfamily protein			0	2	1	2	0	1	1	0	1	0	1	0	0	29418944	414413216	255918752	0	7.86693e+06	0	293396448	71832760	158779008	264512752	0	0	29418944	414413216	255918752	0	7.86693e+06	0	293396448	71832760	158779008
LHGPSICAIAFR	LHGPSIC[57.0215]AIAFR	R	V	74	85	12	3	7C(57.0215)	tr|B4E593|B4E593_BURCJ	B4E593	B4E593_BURCJ	hppD	4-hydroxyphenylpyruvic acid dioxygenase			1	1	1	1	1	1	1	1	1	0	1	1	295249376	290887392	276580704	116868488	263086128	203188496	245367744	268002720	238253424	96585896	103460496	239669968	295249376	290887392	276580704	116868488	263086128	203188496	245367744	268002720	238253424	96585896
LLEGEECR	LLEGEEC[57.0215]R	K	M	483	490	8	2	7C(57.0215)	sp|P35908|K22E_HUMAN	P35908	K22E_HUMAN	KRT2	Keratin, type II cytoskeletal 2 epidermal			3	2	2	2	2	2	2	2	2	0	1	2	81408128	58638904	245268880	58446096	110284832	53609376	46656516	53024332	48737104	103371256	31325930	211294432	81408128	58638904	245268880	58446096	110284832	53609376	46656516	53024332	48737104	103371256
LLSDSACYGTSLASR	LLSDSAC[57.0215]YGTSLASR	R	F	257	271	15	2	7C(57.0215)	tr|B4E5A3|B4E5A3_BURCJ	B4E5A3	B4E5A3_BURCJ	BCAL0217	Putative exported GDSL-like lipase/acylhydrolase			3	2	3	3	2	3	2	3	2	3	2	3	123608000	111821224	112544576	113861928	81696344	77795384	81968320	73071080	92094200	61824664	73793888	80572088	123608000	111821224	112544576	113861928	81696344	77795384	81968320	73071080	92094200	61824664
LNPDAICLSPGPSNPQHAGITLDVLR	LNPDAIC[57.0215]LSPGPSNPQHAGITLDVLR	R	E	42	67	26	3	7C(57.0215)	tr|B4E7A9|B4E7A9_BURCJ	B4E7A9	B4E7A9_BURCJ	trpG	Anthranilate synthase component II			2	2	2	2	2	1	1	2	3	0	2	2	412968608	506552832	383332448	508880832	355874720	379476544	361107680	325078752	277762144	149520368	249882800	329809664	412968608	506552832	383332448	508880832	355874720	379476544	361107680	325078752	277762144	149520368
LQAVDTCTTQPEYR	LQAVDTC[57.0215]TTQPEYR	R	E	95	108	14	2	7C(57.0215)	tr|B4EID9|B4EID9_BURCJ	B4EID9	B4EID9_BURCJ	BCAM1363	Uncharacterized protein			1	1	1	2	1	2	2	2	2	2	2	1	313863872	307089088	279470016	298104160	313213376	297967776	310989952	306937920	402309568	356312000	416555744	422091712	313863872	307089088	279470016	298104160	313213376	297967776	310989952	306937920	402309568	356312000
LRDNPACADAEYDALLDAADPGLSPVLTFDPADDIAAPFIATGAR	LRDNPAC[57.0215]ADAEYDALLDAADPGLSPVLTFDPADDIAAPFIATGAR	R	P	1058	1102	45	3	7C(57.0215)	tr|B4EBL4|B4EBL4_BURCJ	B4EBL4	B4EBL4_BURCJ	purL	Phosphoribosylformylglycinamidine synthase			0	0	0	1	0	0	0	0	0	0	0	0	37085688	30722588	0	22811708	31244186	26107414	30113394	0	25521616	39870556	27604688	0	37085688	30722588	0	22811708	31244186	26107414	30113394	0	25521616	39870556
LSVAANCR	LSVAANC[57.0215]R	K	M	39	46	8	2	7C(57.0215)	tr|B4E5L6|B4E5L6_BURCJ	B4E5L6	B4E5L6_BURCJ	BCAL2338	NADH-quinone oxidoreductase			2	1	2	0	2	0	2	2	2	0	0	2	158174896	115135888	125334592	139903936	111808576	72049032	112874104	102931072	105672176	106813600	114474376	150199216	158174896	115135888	125334592	139903936	111808576	72049032	112874104	102931072	105672176	106813600
LSVGAECTIELPPGSTLPHAEAEVVGFAGDR	LSVGAEC[57.0215]TIELPPGSTLPHAEAEVVGFAGDR	R	L	87	117	31	3	7C(57.0215)	tr|B4E813|B4E813_BURCJ	B4E813	B4E813_BURCJ	fliI	Flagellum-specific ATP synthase FliI			1	0	0	0	0	0	0	0	0	0	0	0	0	0	0	0	0	0	0	0	0	0	0	0	0	0	0	0	0	0	0	0	0	0
LTAHSPCFR	LTAHSPC[57.0215]FR	K	S	258	266	9	2,3	7C(57.0215)	sp|B4EBR4|SYS_BURCJ	B4EBR4	SYS_BURCJ	serS	Serine--tRNA ligase			1	2	2	2	1	0	4	3	2	3	1	3	620825980	601136130	639474430	631064320	643210500	498206016	634271740	609425660	652000130	523165248	614605060	652421890	346782528	370060928	390224768	388863744	393267616	308131424	385449824	378056352	396257952	315366112
LTDSPSCLVADDNDMSGYLQR	LTDSPSC[57.0215]LVADDNDMSGYLQR	R	M	539	559	21	2	7C(57.0215)	tr|B4E6G8|B4E6G8_BURCJ	B4E6G8	B4E6G8_BURCJ	htpG	Chaperone protein HtpG			7	4	7	3	6	4	4	7	3	5	5	4	1896671870	25534896	1767650180	30539928	15272238	33589372	24949764	1413896960	24300714	1160065280	21980712	542033280	1896671870	25534896	1767650180	30539928	15272238	33589372	24949764	1413896960	24300714	1160065280
LWLAPSCSLLHVPVDLANEAK	LWLAPSC[57.0215]SLLHVPVDLANEAK	R	L	323	343	21	3	7C(57.0215)	sp|B4EJ37|METE_BURCJ	B4EJ37	METE_BURCJ	metE	5-methyltetrahydropteroyltriglutamate--homocysteine methyltransferase			0	0	0	0	0	0	0	0	1	0	0	0	0	0	0	0	0	0	0	0	0	0	0	0	0	0	0	0	0	0	0	0	0	0
LYETPNCWADVER	LYETPNC[57.0215]WADVER	R	Q	134	146	13	2	7C(57.0215)	tr|B4E7W7|B4E7W7_BURCJ	B4E7W7	B4E7W7_BURCJ	BCAL0475	Putative 6-pyruvoyl tetrahydropterin synthase			0	0	0	0	2	1	2	2	2	1	1	2	54289384	61654636	38815624	45408448	31687078	33809556	42969448	38976880	40067820	36879072	59783612	66341800	54289384	61654636	38815624	45408448	31687078	33809556	42969448	38976880	40067820	36879072
MASVIGCAHALVPDAGHISNLENPAFVTR	MASVIGC[57.0215]AHALVPDAGHISNLENPAFVTR	K	T	232	260	29	4	7C(57.0215)	tr|B4EPZ2|B4EPZ2_BURCJ	B4EPZ2	B4EPZ2_BURCJ	BCAS0226	Putative hydrolase			0	0	0	0	0	0	0	2	0	0	0	2	270150528	284523616	234916896	244823360	217972848	215734656	221989936	196135840	186337360	150228048	201920080	388116032	270150528	284523616	234916896	244823360	217972848	215734656	221989936	196135840	186337360	150228048
MDDVEPCLVLHR	MDDVEPC[57.0215]LVLHR	R	R	193	204	12	2	7C(57.0215)	tr|B4EDX4|B4EDX4_BURCJ	B4EDX4	B4EDX4_BURCJ	BCAL2245	Putative histidine utilization repressor			0	0	1	0	0	0	0	0	0	0	0	1	0	0	0	0	0	0	0	0	0	0	0	0	0	0	0	0	0	0	0	0	0	0
MDKFDDCAK	MDKFDDC[57.0215]AK	K	K	346	354	9	2	7C(57.0215)	tr|B4EBS5|B4EBS5_BURCJ	B4EBS5	B4EBS5_BURCJ	malE	Maltose-binding protein			2	0	0	0	0	0	0	0	0	1	0	1	62933624	77107936	56000808	42114576	37688636	36211012	27531564	33056844	21593704	12180848	21363536	13473095	62933624	77107936	56000808	42114576	37688636	36211012	27531564	33056844	21593704	12180848
MFVDSHCHINFK	MFVDSHC[57.0215]HINFK	-	G	1	12	12	3	7C(57.0215)	tr|B4EBJ0|B4EBJ0_BURCJ	B4EBJ0	B4EBJ0_BURCJ	BCAL1962	Putative deoxyribonuclease			0	1	0	0	0	0	0	0	0	0	0	0	36747732	31375276	36301348	22080188	41692396	35354784	0	29451064	41287576	42453212	0	38476344	36747732	31375276	36301348	22080188	41692396	35354784	0	29451064	41287576	42453212
MIVDGECDHLPEQAFYMVGTIDEAFEK	MIVDGEC[57.0215]DHLPEQAFYMVGTIDEAFEK	K	A	433	459	27	2,3	7C(57.0215)	sp|B4EEY9|ATPB_BURCJ	B4EEY9	ATPB_BURCJ	atpD	ATP synthase subunit beta			6	5	5	7	5	6	4	7	2	0	4	2	3743848450	3249732610	3821041410	3529591300	2783470590	3500330240	3621593090	3682112000	2667000320	1898728960	247102080	3265072640	3710240000	3249732610	3821041410	3472769540	2783470590	3500330240	3572573700	3628841220	2667000320	1898728960
MLSIEVCYALPDR	MLSIEVC[57.0215]YALPDR	-	Q	1	13	13	2	7C(57.0215)	tr|B4EC76|B4EC76_BURCJ	B4EC76	B4EC76_BURCJ	BCAL2069	Uncharacterized protein			0	0	0	0	0	1	0	0	0	0	0	2	0	0	5781245	0	0	18439582	16364255	6.16241e+06	7.48387e+06	0	5656025	23719100	0	0	5781245	0	0	18439582	16364255	6.16241e+06	7.48387e+06	0
MSELGMCSR	MSELGMC[57.0215]SR	R	R	383	391	9	2	7C(57.0215)	tr|B4ECN4|B4ECN4_BURCJ	B4ECN4	B4ECN4_BURCJ	BCAL2094	Putative RNA pseudouridylate synthase			1	1	1	2	1	1	1	1	1	0	2	1	33918944	23958338	34889116	29592698	34633268	38580824	32920272	40912952	24978064	0	24563790	43291532	33918944	23958338	34889116	29592698	34633268	38580824	32920272	40912952	24978064	0
NPGQGYCSVVIGPK	NPGQGYC[57.0215]SVVIGPK	R	L	155	168	14	2	7C(57.0215)	tr|B4E9I4|B4E9I4_BURCJ	B4E9I4	B4E9I4_BURCJ	msrA	Peptide methionine sulfoxide reductase MsrA			2	2	2	1	2	2	2	2	2	2	2	2	286985600	275311168	312423456	332790016	297154592	294219808	328258624	297495232	302831424	157315824	299796640	302838976	286985600	275311168	312423456	332790016	297154592	294219808	328258624	297495232	302831424	157315824
NPVTTGCNQK	NPVTTGC[57.0215]NQK	R	N	180	189	10	2	7C(57.0215)	tr|B4EB48|B4EB48_BURCJ	B4EB48	B4EB48_BURCJ	ompA	Putative ompA family protein			0	1	2	1	2	1	3	2	1	3	0	2	0	0	0	0	6007397	3.33929e+06	4317958	2709158	0	447613120	1.22621e+06	23170446	0	0	0	0	6007397	3.33929e+06	4317958	2709158	0	447613120
NPVTTGCNQKNR	NPVTTGC[57.0215]NQKNR	R	K	180	191	12	2	7C(57.0215)	tr|B4EB48|B4EB48_BURCJ	B4EB48	B4EB48_BURCJ	ompA	Putative ompA family protein			0	0	0	0	0	0	0	0	0	0	0	1	0	0	0	0	0	0	0	0	0	0	0	1.51197e+06	0	0	0	0	0	0	0	0	0	0
NTVPGGCFFTVEFR	NTVPGGC[57.0215]FFTVEFR	R	H	280	293	14	2	7C(57.0215)	tr|B4EHA1|B4EHA1_BURCJ	B4EHA1	B4EHA1_BURCJ	BCAM1221	Putative amidohydrolase/peptidase			0	0	0	0	0	1	0	0	0	0	0	0	0	0	0	0	13780435	24149934	0	0	17199390	9681577	15173673	5.72254e+06	0	0	0	0	13780435	24149934	0	0	17199390	9681577
NTYGTGCFLMMNTGDKPIESK	NTYGTGC[57.0215]FLMMNTGDKPIESK	K	N	265	285	21	2,3	7C(57.0215)	tr|B4EBV5|B4EBV5_BURCJ	B4EBV5	B4EBV5_BURCJ	glpK	Glycerol kinase			2	4	4	5	3	5	4	2	4	1	4	4	565988100	606685180	578387460	587829500	561198590	516406496	508026592	516773312	532505440	309906944	468369568	623568130	565988100	580628220	480252256	596429250	540272060	466781184	510717024	516773312	532505440	309906944
NVPTLQCNFVKPDYPSMSR	NVPTLQC[57.0215]NFVKPDYPSMSR	K	R	154	172	19	3	7C(57.0215)	tr|B4EEN0|B4EEN0_BURCJ	B4EEN0	B4EEN0_BURCJ	BCAL2291	TonB family protein			1	1	0	0	2	0	0	0	0	0	1	0	78115848	74298464	76716992	93934232	39890464	64297564	93097752	58400108	99233768	46701208	92576984	102547840	78115848	74298464	76716992	93934232	39890464	64297564	93097752	58400108	99233768	46701208
PDPNTLCDEFKADEK	PDPNTLC[57.0215]DEFKADEK	K	K	141	155	15	3	7C(57.0215)	sp|P02769|ALBU_BOVIN	P02769	ALBU_BOVIN	ALB	Albumin			1	0	0	0	1	0	0	1	0	0	0	0	44153904	18878762	26127940	30078558	19649926	0	20762514	29746546	0	0	0	25269766	44153904	18878762	26127940	30078558	19649926	0	20762514	29746546	0	0
PVAAPTCPR	PVAAPTC[57.0215]PR	R	C	140	148	9	2	7C(57.0215)	tr|B4E599|B4E599_BURCJ	B4E599	B4E599_BURCJ	paaD	Phenylacetic acid degradation protein PaaD			2	1	1	2	0	0	0	0	0	0	0	0	35952012	29929842	30738146	37196800	0	0	3283625	0	12900281	0	8113287	0	35952012	29929842	30738146	37196800	0	0	3283625	0	12900281	0
PVDALFCSIPSTYR	PVDALFC[57.0215]SIPSTYR	R	R	98	111	14	2	7C(57.0215)	tr|B4E999|B4E999_BURCJ	B4E999	B4E999_BURCJ	orbF	Ornibactin synthetase F			2	0	0	2	0	0	2	0	1	2	2	2	27345474	0	31404652	31613720	0	29013974	22771368	0	48103704	27820328	44358424	43407292	27345474	0	31404652	31613720	0	29013974	22771368	0	48103704	27820328
QGLVVACPEEIAYR	QGLVVAC[57.0215]PEEIAYR	R	R	246	259	14	2	7C(57.0215)	tr|B4ECS5|B4ECS5_BURCJ	B4ECS5	B4ECS5_BURCJ	rmlA	Glucose-1-phosphate thymidylyltransferase			0	0	0	0	2	2	1	1	1	0	0	0	116137056	126136448	120938272	120790392	113366064	124460288	128926960	151159520	109049616	76584088	129172624	117914936	116137056	126136448	120938272	120790392	113366064	124460288	128926960	151159520	109049616	76584088
QMTGVQCDGAAAMLIAR	QMTGVQC[57.0215]DGAAAMLIAR	R	N	168	184	17	2	7C(57.0215)	tr|B4EPX8|B4EPX8_BURCJ	B4EPX8	B4EPX8_BURCJ	BCAS0212	Uncharacterized protein			0	1	0	0	0	0	1	0	0	0	0	0	479304416	528931744	544453630	618228220	391680800	293971616	225841728	435964960	189565104	107075624	156575264	200687104	479304416	528931744	544453630	618228220	391680800	293971616	225841728	435964960	189565104	107075624
QQTVYQCANHK	QQTVYQC[57.0215]ANHK	R	Q	35	45	11	2,3	7C(57.0215)	tr|B4E6D9|B4E6D9_BURCJ	B4E6D9	B4E6D9_BURCJ	BCAL2413	Putative exported protein			2	0	1	2	3	2	1	1	0	1	0	3	45935952	71326344	61397720	60185104	46700368	35187452	44231724	34619504	45138204	18682316	54881096	36658872	24624188	37741932	32926958	32105558	25031594	18806178	23524426	18567498	23970594	19480058
QTYEEGCLSVPGIYDEVERPDHVR	QTYEEGC[57.0215]LSVPGIYDEVERPDHVR	K	V	86	109	24	3	7C(57.0215)	tr|B4E7V7|B4E7V7_BURCJ	B4E7V7	B4E7V7_BURCJ	def	Peptide deformylase			0	1	0	0	0	0	0	0	1	0	0	2	9246165	0	0	0	8567090	13255834	0	11377676	0	0	0	15866686	9246165	0	0	0	8567090	13255834	0	11377676	0	0
QVADVACELYR	QVADVAC[57.0215]ELYR	R	P	103	113	11	2	7C(57.0215)	tr|B4EPY8|B4EPY8_BURCJ	B4EPY8	B4EPY8_BURCJ	afcA	Putative AMP-dependent synthetase			0	0	0	0	0	1	1	0	0	0	0	0	0	9824618	0	0	0	0	8.18402e+06	0	0	0	0	0	0	9824618	0	0	0	0	8.18402e+06	0	0	0
QVADVACELYRPR	QVADVAC[57.0215]ELYRPR	R	L	103	115	13	2,3	7C(57.0215)	tr|B4EPY8|B4EPY8_BURCJ	B4EPY8	B4EPY8_BURCJ	afcA	Putative AMP-dependent synthetase			4	4	2	4	2	4	1	0	1	0	4	0	696342460	598581120	660846080	607500670	741056900	663485500	643958020	655301380	417460256	348783296	436048128	531959232	646100480	609976380	641728700	606024580	663258430	646375680	627216380	668003070	417460256	348783296
RETLEMCVNDLFPGGGDTSK	RETLEMC[57.0215]VNDLFPGGGDTSK	R	A	328	347	20	2,3	7C(57.0215)	sp|B4EAP1|DADA_BURCJ	B4EAP1	DADA_BURCJ	dadA	D-amino acid dehydrogenase			2	2	2	2	2	2	0	2	2	0	0	1	240093888	229266624	235812064	201281536	282672928	262141840	113418032	182344944	274903040	150595264	320593376	303368000	240093888	229266624	235812064	201281536	282672928	262141840	113418032	182344944	274903040	150595264
RGITPDCVTDQTSAHDPINGYLPQGWTVAQWR	RGITPDC[57.0215]VTDQTSAHDPINGYLPQGWTVAQWR	K	E	259	290	32	4	7C(57.0215)	tr|B4EDX3|B4EDX3_BURCJ	B4EDX3	B4EDX3_BURCJ	hutU	Urocanate hydratase			0	1	0	1	0	0	1	0	0	0	0	0	0	0	0	0	0	0	0	0	0	0	0	0	0	0	0	0	0	0	0	0	0	0
RGYPASCTTPAEAGMK	RGYPASC[57.0215]TTPAEAGMK	R	V	102	117	16	2	7C(57.0215)	tr|B4EB77|B4EB77_BURCJ	B4EB77	B4EB77_BURCJ	fdsA	NAD-dependent formate dehydrogenase alpha subunit			0	0	0	0	0	0	0	0	0	0	0	2	0	0	0	0	0	0	0	0	0	0	0	0	0	0	0	0	0	0	0	0	0	0
RILIVDCPIELDNGTVAHFEGYR	RILIVDC[57.0215]PIELDNGTVAHFEGYR	K	V	49	71	23	4	7C(57.0215)	tr|B4EEU7|B4EEU7_BURCJ	B4EEU7	B4EEU7_BURCJ	BCAL3359	Glutamate dehydrogenase			2	0	3	1	2	0	0	2	0	0	2	0	102044416	0	0	79145712	111622216	0	0	63903308	0	0	30325854	0	102044416	0	0	79145712	111622216	0	0	63903308	0	0
RIVYVSCNPSTLAR	RIVYVSC[57.0215]NPSTLAR	K	D	415	428	14	3	7C(57.0215)	tr|B4EAX4|B4EAX4_BURCJ	B4EAX4	B4EAX4_BURCJ	rlmD	23S rRNA (uracil(1939)-C(5))-methyltransferase RlmD			0	1	0	0	0	0	0	0	0	0	0	0	56622492	48040652	49961840	36713048	40141128	36353784	30247568	39267848	29537202	18837262	37158924	37285796	56622492	48040652	49961840	36713048	40141128	36353784	30247568	39267848	29537202	18837262
RLMDLGCYR	RLMDLGC[57.0215]YR	K	G	79	87	9	2	7C(57.0215)	sp|B4E5E3|RS13_BURCJ	B4E5E3	RS13_BURCJ	rpsM	30S ribosomal protein S13			3	2	3	3	2	2	2	2	2	2	3	2	296978112	334836736	364184224	342545568	310983200	245279088	220402656	263658592	149494432	69842880	212439776	168595504	296978112	334836736	364184224	342545568	310983200	245279088	220402656	263658592	149494432	69842880
RVPVGPCSFISPFNFPLNLAAHK	RVPVGPC[57.0215]SFISPFNFPLNLAAHK	K	V	141	163	23	4	7C(57.0215)	tr|B4EMM0|B4EMM0_BURCJ	B4EMM0	B4EMM0_BURCJ	BCAM0818	Putative aldehyde dehydrogenase			2	2	2	2	2	2	2	2	2	0	2	1	445644832	390684416	494737792	387437312	621703680	546012290	327510240	451594240	442370560	314992128	359661216	467893632	445644832	390684416	494737792	387437312	621703680	546012290	327510240	451594240	442370560	314992128
SAHVVGCEYTATFDVAASK	SAHVVGC[57.0215]EYTATFDVAASK	R	V	106	124	19	2,3	7C(57.0215)	tr|B4ENX6|B4ENX6_BURCJ	B4ENX6	B4ENX6_BURCJ	BCAS0580	Uncharacterized protein			1	0	0	0	0	0	0	0	1	0	0	0	0	0	0	0	0	0	20170444	0	20726852	0	39852036	43484300	0	0	0	0	0	0	20170444	0	20726852	0
SDMDFLCR	SDMDFLC[57.0215]R	R	V	146	153	8	2	7C(57.0215)	sp|B4E5N2|LEU1_BURCJ	B4E5N2	LEU1_BURCJ	leuA	2-isopropylmalate synthase			0	1	1	2	2	2	2	2	0	2	2	0	267692768	231920320	283072256	270207680	243072528	219753328	252921008	232786080	187266112	198237472	172219552	234068416	267692768	231920320	283072256	270207680	243072528	219753328	252921008	232786080	187266112	198237472
SDPSIQCVLLDWDLGVDGHGPSEAVVDAIR	SDPSIQC[57.0215]VLLDWDLGVDGHGPSEAVVDAIR	R	H	49	78	30	2,3	7C(57.0215)	tr|B4EG92|B4EG92_BURCJ	B4EG92	B4EG92_BURCJ	adiA	Biodegradative arginine decarboxylase			1	0	0	3	3	2	0	1	0	0	0	0	366435584	287859744	299200256	282865632	382442368	426871712	323489984	374879296	286374528	196069328	187092368	320700768	366435584	287859744	299200256	282865632	376295200	426871712	323489984	374879296	286374528	196069328
SGVTSACPFR	SGVTSAC[57.0215]PFR	K	G	80	89	10	2	7C(57.0215)	tr|B4EA11|B4EA11_BURCJ	B4EA11	B4EA11_BURCJ	BCAL2827	Uncharacterized protein			0	0	0	0	0	0	0	0	0	0	1	0	6846178	11116629	11578301	9571115	18234966	17797002	28766792	14109408	13926943	32065526	18679484	44309208	6846178	11116629	11578301	9571115	18234966	17797002	28766792	14109408	13926943	32065526
SKDDPACQAAFR	SKDDPAC[57.0215]QAAFR	R	Y	69	80	12	2	7C(57.0215)	tr|B4EI33|B4EI33_BURCJ	B4EI33	B4EI33_BURCJ	BCAM2414	Uncharacterized protein			0	0	0	1	0	0	0	0	0	0	0	1	4599903	4587510	0	0	0	2.61403e+06	0	0	0	0	0	7.95454e+06	4599903	4587510	0	0	0	2.61403e+06	0	0	0	0
SNAIVFCGNGMTLGVGAGQMSR	SNAIVFC[57.0215]GNGMTLGVGAGQMSR	K	V	421	442	22	2	7C(57.0215)	sp|B4EES4|PUR9_BURCJ	B4EES4	PUR9_BURCJ	purH	Bifunctional purine biosynthesis protein PurH			8	7	7	7	9	6	6	7	7	4	7	7	84014056	112696688	101336696	130013136	116818856	105954456	137256624	144322784	115212944	44066036	88440832	98220208	84014056	112696688	101336696	130013136	116818856	105954456	137256624	144322784	115212944	44066036
SPALQDCPQR	SPALQDC[57.0215]PQR	K	R	21	30	10	2	7C(57.0215)	sp|B4E5B5|RS12_BURCJ	B4E5B5	RS12_BURCJ	rpsL	30S ribosomal protein S12			2	3	2	2	2	2	3	2	3	2	3	2	2406955520	2094180220	2050796160	2091771900	1647844480	1631351680	1999248900	1669340540	2245963520	2319879680	2081344130	2328119300	2406955520	2094180220	2050796160	2091771900	1647844480	1631351680	1999248900	1669340540	2245963520	2319879680
SPALQDCPQRR	SPALQDC[57.0215]PQRR	K	G	21	31	11	2	7C(57.0215)	sp|B4E5B5|RS12_BURCJ	B4E5B5	RS12_BURCJ	rpsL	30S ribosomal protein S12			2	2	0	2	0	0	0	2	0	0	0	0	25795730	35107088	0	30691670	22372696	0	0	19684248	0	0	0	0	25795730	35107088	0	30691670	22372696	0	0	19684248	0	0
SSLGNACSPGLTDALGLR	SSLGNAC[57.0215]SPGLTDALGLR	R	S	247	264	18	2	7C(57.0215)	tr|B4EG81|B4EG81_BURCJ	B4EG81	B4EG81_BURCJ	BCAM1100	LysR family regulatory protein			0	0	0	0	0	0	0	0	2	0	0	1	0	0	0	0	0	0	0	0	0	0	0	0	0	0	0	0	0	0	0	0	0	0
STSSFSCLSR	STSSFSC[57.0215]LSR	R	H	36	45	10	2	7C(57.0215)	sp|P35908|K22E_HUMAN	P35908	K22E_HUMAN	KRT2	Keratin, type II cytoskeletal 2 epidermal			1	1	1	2	1	1	2	2	1	2	1	2	108583624	116468480	413190528	103057104	239027072	74054608	129478912	143010560	91968088	138973312	55453388	278493632	108583624	116468480	413190528	103057104	239027072	74054608	129478912	143010560	91968088	138973312
STTMAYCEGEVR	STTMAYC[57.0215]EGEVR	R	D	104	115	12	2	7C(57.0215)	tr|B4EBJ8|B4EBJ8_BURCJ	B4EBJ8	B4EBJ8_BURCJ	BCAL1970	Thioesterase superfamily protein			2	1	1	1	1	2	1	1	1	1	2	1	124342352	106129408	138266672	145913808	151575248	67934776	135715824	117019848	156382224	152462080	129076152	236584912	124342352	106129408	138266672	145913808	151575248	67934776	135715824	117019848	156382224	152462080
SVDHMLCLFPFEPAILDK	SVDHMLC[57.0215]LFPFEPAILDK	K	A	141	158	18	3	7C(57.0215)	sp|B4ECL8|LPXB_BURCJ	B4ECL8	LPXB_BURCJ	lpxB	Lipid-A-disaccharide synthase			1	0	1	0	1	0	0	0	0	0	0	0	58404668	31581422	0	46296812	62219156	0	0	96277856	21782770	0	23811644	0	58404668	31581422	0	46296812	62219156	0	0	96277856	21782770	0
TEMPSTCSMTRP	TEMPSTC[57.0215]SMTRP	R	-	430	441	12	2	7C(57.0215)	tr|B4E5M8|B4E5M8_BURCJ	B4E5M8	B4E5M8_BURCJ	BCAL2350	Putative amino acid transporter exported protein			0	0	0	0	1	0	0	1	0	0	0	0	0	0	0	0	10968175	0	10188364	12262621	0	0	0	0	0	0	0	0	10968175	0	10188364	12262621	0	0
TFDAPACVIIK	TFDAPAC[57.0215]VIIK	K	H	271	281	11	2	7C(57.0215)	sp|B4EES4|PUR9_BURCJ	B4EES4	PUR9_BURCJ	purH	Bifunctional purine biosynthesis protein PurH			2	2	2	1	2	2	2	2	2	3	2	2	1952091650	1955000960	2050433020	2136818050	2028601470	1943232000	2255985150	2300931840	1899228540	921989500	2112493820	2113761280	1952091650	1955000960	2050433020	2136818050	2028601470	1943232000	2255985150	2300931840	1899228540	921989500
TLTADECAALEPSVPAEPGFAGGVLLETER	TLTADEC[57.0215]AALEPSVPAEPGFAGGVLLETER	R	T	161	190	30	2	7C(57.0215)	tr|B4EBL5|B4EBL5_BURCJ	B4EBL5	B4EBL5_BURCJ	BCAL1988	Putative D-amino acid dehydrogenase small subunit			0	1	1	1	0	0	0	1	1	1	1	0	0	0	0	0	0	0	0	0	0	0	0	0	0	0	0	0	0	0	0	0	0	0
TMIDTNCAGLVTVTHALLPGMVER	TMIDTNC[57.0215]AGLVTVTHALLPGMVER	R	G	101	124	24	3	7C(57.0215)	tr|B4ECZ0|B4ECZ0_BURCJ	B4ECZ0	B4ECZ0_BURCJ	BCAL3198	Putative short-chain dehydrogenase			3	3	5	2	3	2	2	3	3	2	2	3	829370370	811586240	984329860	805045890	718936700	683653310	770040960	793545730	671917380	318493728	568542720	866054660	829370370	811586240	984329860	805045890	718936700	683653310	770040960	793545730	671917380	318493728
TQLLYVCSPGNPTGAVLTLDDWR	TQLLYVC[57.0215]SPGNPTGAVLTLDDWR	R	E	176	198	23	2	7C(57.0215)	tr|B4ECP0|B4ECP0_BURCJ	B4ECP0	B4ECP0_BURCJ	BCAL2100	Putative aminotransferase			1	0	0	0	1	0	0	0	1	0	0	2	0	0	0	0	0	0	0	0	0	0	0	63701200	0	0	0	0	0	0	0	0	0	0
TSFSLDCFK	TSFSLDC[57.0215]FK	K	E	155	163	9	2	7C(57.0215)	tr|B4E594|B4E594_BURCJ	B4E594	B4E594_BURCJ	BCAL0208	AnsC family regulatory protein			0	1	2	0	0	0	0	0	0	0	0	2	18464272	18974604	30401178	0	0	0	48596384	0	0	15071749	0	0	18464272	18974604	30401178	0	0	0	48596384	0	0	15071749
TTGYDWCIVK	TTGYDWC[57.0215]IVK	R	L	73	82	10	2	7C(57.0215)	tr|B4EC45|B4EC45_BURCJ	B4EC45	B4EC45_BURCJ	alc	Probable allantoicase			0	0	1	4	0	0	0	2	0	0	0	0	43672568	8935956	39825208	33389102	11298986	38708776	30209798	33173924	0	0	17645788	0	43672568	8935956	39825208	33389102	11298986	38708776	30209798	33173924	0	0
TTPDRECEWK	TTPDREC[57.0215]EWK	R	C	47	56	10	2	7C(57.0215)	tr|B4EFN5|B4EFN5_BURCJ	B4EFN5	B4EFN5_BURCJ	BCAM1029	Hypothetical phage protein			0	0	0	0	0	1	0	0	0	0	0	0	0	0	0	0	0	0	0	0	0	0	0	0	0	0	0	0	0	0	0	0	0	0
TVLITGCSSGFGLEIAR	TVLITGC[57.0215]SSGFGLEIAR	K	H	3	19	17	2	7C(57.0215)	tr|B4EGG9|B4EGG9_BURCJ	B4EGG9	B4EGG9_BURCJ	BCAM2238	Putative short-chain dehydrogenase/reductase			0	0	0	0	0	0	0	0	0	0	0	1	0	0	0	0	0	0	0	0	0	0	0	0	0	0	0	0	0	0	0	0	0	0
TYLAVACAVDALER	TYLAVAC[57.0215]AVDALER	K	D	167	180	14	2	7C(57.0215)	tr|B4EBG1|B4EBG1_BURCJ	B4EBG1	B4EBG1_BURCJ	BCAL0910	Putative PhoH-family protein			0	0	1	0	0	0	0	0	0	0	0	0	0	0	0	0	0	0	0	0	0	0	0	0	0	0	0	0	0	0	0	0	0	0
VAAETLCNTGLVVLAGEITTTANIDYIQIAR	VAAETLC[57.0215]NTGLVVLAGEITTTANIDYIQIAR	R	D	41	71	31	2	7C(57.0215)	sp|B4E800|METK_BURCJ	B4E800	METK_BURCJ	metK	S-adenosylmethionine synthase			1	2	4	1	3	1	4	3	1	2	3	4	21832534	19155058	10895971	6191290	24461366	5898466	30727430	5970588	0	54586612	4.18312e+06	39189664	21832534	19155058	10895971	6191290	24461366	5898466	30727430	5970588	0	54586612
VDIAIDCGPQVNPER	VDIAIDC[57.0215]GPQVNPER	R	V	656	670	15	2	7C(57.0215)	tr|B4E652|B4E652_BURCJ	B4E652	B4E652_BURCJ	BCAL1331	Putative aldehyde dehydrogenase			3	2	0	2	2	0	0	2	2	2	1	3	42875700	39837052	45687140	35889800	53562748	0	56520060	66877392	56880188	19914344	44374908	63547200	42875700	39837052	45687140	35889800	53562748	0	56520060	66877392	56880188	19914344
VDTVFVCVLDGR	VDTVFVC[57.0215]VLDGR	R	A	57	68	12	2	7C(57.0215)	tr|B4EC33|B4EC33_BURCJ	B4EC33	B4EC33_BURCJ	BCAL2026	Putative glyoxylate-realted oxidoreductase			1	2	1	1	3	2	1	0	1	0	2	2	38507004	47617204	53109948	62583592	54014396	53660408	69581544	52897532	58313424	31043368	36127136	76351104	38507004	47617204	53109948	62583592	54014396	53660408	69581544	52897532	58313424	31043368
VDVLVNCAGVAPGEK	VDVLVNC[57.0215]AGVAPGEK	R	V	80	94	15	2	7C(57.0215)	tr|B4EPC6|B4EPC6_BURCJ	B4EPC6	B4EPC6_BURCJ	BCAS0738	Putative short-chain dehydrogenase family protein			2	2	2	1	2	0	1	2	1	1	0	2	80264896	60658044	79128592	62735632	64046072	69159200	61938736	78167416	42558900	24038808	37771160	42521452	80264896	60658044	79128592	62735632	64046072	69159200	61938736	78167416	42558900	24038808
VEVPMTCR	VEVPMTC[57.0215]R	R	L	827	834	8	2	7C(57.0215)	tr|B4EKX0|B4EKX0_BURCJ	B4EKX0	B4EKX0_BURCJ	acnA	Aconitate hydratase 1			1	0	1	1	1	0	1	0	2	0	0	0	31619006	31207316	32856286	46533092	29550644	23652734	41475260	46177440	38063660	22037716	29341206	47386836	31619006	31207316	32856286	46533092	29550644	23652734	41475260	46177440	38063660	22037716
VEYFVDCVRD	VEYFVDC[57.0215]VRD	R	-	750	759	10	2	7C(57.0215)	tr|B4E8D5|B4E8D5_BURCJ	B4E8D5	B4E8D5_BURCJ	BCAL2641	Putative ornithine decarboxylase			1	2	2	2	1	2	2	1	2	2	2	2	141665696	162652752	184809152	197727872	148181936	176091184	179543168	173994640	189148736	119156880	145749232	226131744	141665696	162652752	184809152	197727872	148181936	176091184	179543168	173994640	189148736	119156880
VFNSGTCTLEIGLR	VFNSGTC[57.0215]TLEIGLR	R	L	57	70	14	2	7C(57.0215)	tr|B4EB17|B4EB17_BURCJ	B4EB17	B4EB17_BURCJ	arnB	Putative UDP-4-amino-4-deoxy-l-arabinose--oxoglutarate aminotransferas			2	1	4	3	2	1	2	1	2	0	2	2	167558720	152333088	163710480	126908320	133778544	132014680	116145008	124103880	87212656	0	117744104	136395712	167558720	152333088	163710480	126908320	133778544	132014680	116145008	124103880	87212656	0
VGTVAGCMVTDGIVK	VGTVAGC[57.0215]MVTDGIVK	K	R	891	905	15	2	7C(57.0215)	sp|B4E7L1|IF2_BURCJ	B4E7L1	IF2_BURCJ	infB	Translation initiation factor IF-2			1	2	2	2	2	1	2	2	2	1	2	2	1112775300	1046758660	1026184580	964540670	982522430	902422660	942578240	1034811010	984228290	547573890	833916220	955031100	1112775300	1046758660	1026184580	964540670	982522430	902422660	942578240	1034811010	984228290	547573890
VGYLNLCELLSK	VGYLNLC[57.0215]ELLSK	K	A	92	103	12	2	7C(57.0215)	tr|B4E6D5|B4E6D5_BURCJ	B4E6D5	B4E6D5_BURCJ	dnaE	DNA-directed DNA polymerase			1	2	1	1	0	2	1	1	1	0	2	1	31095012	15146370	44099344	31417048	29899586	17128736	15822181	30753976	0	0	16473588	36243680	31095012	15146370	44099344	31417048	29899586	17128736	15822181	30753976	0	0
VILTHTCR	VILTHTC[57.0215]R	K	L	138	145	8	2	7C(57.0215)	tr|B4E8H9|B4E8H9_BURCJ	B4E8H9	B4E8H9_BURCJ	fpr	Ferredoxin--NADP reductase			2	2	2	1	2	2	2	2	0	0	1	0	141639536	188237536	125137736	112283440	141260272	96719536	105212352	105084448	123951904	91511784	90219456	97738840	141639536	188237536	125137736	112283440	141260272	96719536	105212352	105084448	123951904	91511784
VKAPILCLVGPPGVGK	VKAPILC[57.0215]LVGPPGVGK	K	T	349	364	16	3	7C(57.0215)	tr|B4EBM1|B4EBM1_BURCJ	B4EBM1	B4EBM1_BURCJ	lon	Lon protease			2	1	2	2	1	0	1	1	0	0	1	1	92375176	94378192	111901376	113883408	112651168	46978288	98073104	120326320	22836246	0	9224643	43935256	92375176	94378192	111901376	113883408	112651168	46978288	98073104	120326320	22836246	0
VLTAEECGAVMTVADALALGR	VLTAEEC[57.0215]GAVMTVADALALGR	R	A	284	304	21	2	7C(57.0215)	sp|B4E8C4|HEM3_BURCJ	B4E8C4	HEM3_BURCJ	hemC	Porphobilinogen deaminase			1	3	3	3	5	3	2	3	4	2	0	3	64459900	124147256	164042000	167752928	149589456	166849152	138902640	185685360	172841968	98294816	128411664	178507712	64459900	124147256	164042000	167752928	149589456	166849152	138902640	185685360	172841968	98294816
VLVDAPCSGLGTLR	VLVDAPC[57.0215]SGLGTLR	R	R	299	312	14	2	7C(57.0215)	tr|B4E8Z4|B4E8Z4_BURCJ	B4E8Z4	B4E8Z4_BURCJ	BCAL2721	NOL1/NOP2/Sun family protein			2	2	2	1	2	2	2	2	2	0	2	3	271646432	246960144	306278560	304095040	289938048	261546864	321938144	305038400	272930048	131539928	307969760	264808592	271646432	246960144	306278560	304095040	289938048	261546864	321938144	305038400	272930048	131539928
WQLPVACAFR	WQLPVAC[57.0215]AFR	R	F	237	246	10	2	7C(57.0215)	tr|B4EF21|B4EF21_BURCJ	B4EF21	B4EF21_BURCJ	ilvG	Acetolactate synthase, large subunit			2	2	1	1	0	1	2	2	1	0	1	0	96145560	92431488	100901040	109449568	105507536	90430880	126110256	119957656	106331800	64850792	108741648	83630096	96145560	92431488	100901040	109449568	105507536	90430880	126110256	119957656	106331800	64850792
YAEFGSCHR	YAEFGSC[57.0215]HR	R	N	354	362	9	2	7C(57.0215)	sp|B4E7I6|SYT_BURCJ	B4E7I6	SYT_BURCJ	thrS	Threonine--tRNA ligase			1	3	2	2	2	2	2	2	2	1	2	2	191524656	159092272	158999360	121259080	213059808	194937440	145596208	126947976	203904848	174634416	168029216	189261008	191524656	159092272	158999360	121259080	213059808	194937440	145596208	126947976	203904848	174634416
YGVGFACVQK	YGVGFAC[57.0215]VQK	R	D	534	543	10	2	7C(57.0215)	tr|B4EJP5|B4EJP5_BURCJ	B4EJP5	B4EJP5_BURCJ	BCAM1553	Putative dehydrogenase, molybdenum-binding subunit			0	0	2	0	0	0	1	2	0	0	0	0	35481460	24691000	29416538	22672710	17113508	22941484	24791808	26512046	16088333	8236700	16716894	9922144	35481460	24691000	29416538	22672710	17113508	22941484	24791808	26512046	16088333	8236700
YMYHDPCHTPIK	YMYHDPC[57.0215]HTPIK	R	T	1189	1200	12	2	7C(57.0215)	tr|B4EBC1|B4EBC1_BURCJ	B4EBC1	B4EBC1_BURCJ	BCAL0870	Putative oxidoreductase			0	0	1	0	0	0	0	1	0	0	0	1	0	0	0	0	0	0	0	0	0	0	0	0	0	0	0	0	0	0	0	0	0	0
YTQSLGCWHGFIGQQK	YTQSLGC[57.0215]WHGFIGQQK	K	M	67	82	16	3	7C(57.0215)	tr|B4EK51|B4EK51_BURCJ	B4EK51	B4EK51_BURCJ	BCAM1588	Putative lyase			0	0	0	0	0	0	0	0	0	0	0	1	0	0	0	0	0	0	0	0	0	34353788	0	59205408	0	0	0	0	0	0	0	0	0	34353788
YVIGHVCSGSTIPASDIYENEGIVMVTPSATAPQLTEGK	YVIGHVC[57.0215]SGSTIPASDIYENEGIVMVTPSATAPQLTEGK	K	K	97	135	39	3	7C(57.0215)	tr|B4EGW5|B4EGW5_BURCJ	B4EGW5	B4EGW5_BURCJ	BCAM2251	Putative amino acid solute binding component of ABC transporter			4	4	5	3	3	3	6	3	1	5	2	1	154666304	147849536	154629728	148604256	179084176	149172560	231233968	172293424	85215336	49893520	76120016	107427224	154666304	147849536	154629728	148604256	179084176	149172560	231233968	172293424	85215336	49893520
AGLLHSATR	AGLLHS[668.2276]ATR	R	F	175	183	9	2	6S(668.2276)	tr|B4E6P9|B4E6P9_BURCJ	B4E6P9	B4E6P9_BURCJ	gspK	Type II secretion system protein K			0	0	0	0	2	0	1	1	0	0	0	0	115036120	121907640	102652680	119339072	94767824	103493184	57083468	85917680	118383416	67650448	81873584	91423776	115036120	121907640	102652680	119339072	94767824	103493184	57083468	85917680	118383416	67650448
AYDLYSFK	AYDLYS[668.2276]FK	K	V	174	181	8	2	6S(668.2276)	sp|B4EBC4|UBIE_BURCJ	B4EBC4	UBIE_BURCJ	ubiE	Ubiquinone/menaquinone biosynthesis C-methyltransferase UbiE			0	0	0	0	0	0	1	0	0	0	0	0	381529120	194297280	339526432	135274912	296797568	166894400	97066120	373405728	197864800	131079368	148368656	151927760	381529120	194297280	339526432	135274912	296797568	166894400	97066120	373405728	197864800	131079368
ITDAYSNITTVK	ITDAYS[668.2276]NITTVK	R	L	223	234	12	2	6S(668.2276)	tr|B4EPJ8|B4EPJ8_BURCJ	B4EPJ8	B4EPJ8_BURCJ	BCAS0081	ABC transporter ATP-binding membrane protein			0	0	0	0	0	0	0	0	0	1	0	0	0	0	0	0	0	0	0	0	0	0	0	0	0	0	0	0	0	0	0	0	0	0
PQTFVSIGSK	PQTFVS[668.2276]IGSK	K	A	137	146	10	2	6S(668.2276)	tr|B4EII8|B4EII8_BURCJ	B4EII8	B4EII8_BURCJ	BCAM1412	Uncharacterized protein			0	0	0	0	0	1	0	0	0	0	0	0	81492360	84303608	78776624	105288664	106058080	88006608	83064688	47236468	88446536	38709468	50261880	104709480	81492360	84303608	78776624	105288664	106058080	88006608	83064688	47236468	88446536	38709468
QLIGDSAEK	QLIGDS[668.2276]AEK	K	V	418	426	9	2	6S(668.2276)	tr|B4EE56|B4EE56_BURCJ	B4EE56	B4EE56_BURCJ	tar	Methyl-accepting chemotaxis protein			0	0	0	0	0	0	0	0	0	0	1	0	15694371	23111872	20850514	18201792	21882614	16794186	20106214	23827032	18443302	40895872	20655766	30676900	15694371	23111872	20850514	18201792	21882614	16794186	20106214	23827032	18443302	40895872
ENAAHSASSADAQYQQAIAALDAAK	ENAAHS[568.2115]ASSADAQYQQAIAALDAAK	R	L	123	147	25	3	6S(568.2115)	tr|B4E719|B4E719_BURCJ	B4E719	B4E719_BURCJ	BCAL1453	Putative fusaric acid resistance transport protein			0	0	0	0	0	0	0	0	6	5	3	4	0	0	0	0	0	0	0	0	128015968	143710432	152992688	142183424	0	0	0	0	0	0	0	0	128015968	143710432
GHGHASAAHAPAPDAGSR	GHGHAS[568.2115]AAHAPAPDAGSR	R	G	68	85	18	2,3,4	6S(568.2115)	tr|B4EET7|B4EET7_BURCJ	B4EET7	B4EET7_BURCJ	BCAL3348a	Putative exported protein			0	0	0	0	0	0	0	0	8	2	6	2	0	0	0	0	0	0	0	0	6263843	4.9133e+06	7076285	5937664	0	0	0	0	0	0	0	0	4.27118e+06	4.9133e+06
HQLTESGTISGKR	HQLTES[568.2115]GTISGKR	R	Y	131	143	13	2	6S(568.2115)	tr|B4E9T9|B4E9T9_BURCJ	B4E9T9	B4E9T9_BURCJ	BCAL1758	Putative membrane protein			0	0	0	0	0	0	0	1	0	0	0	0	0	0	0	0	0	0	0	33424284	0	0	0	0	0	0	0	0	0	0	0	0	0	0
IDGLISGKLYGTAAER	IDGLIS[568.2115]GKLYGTAAER	M	T	2	17	16	2	6S(568.2115)	tr|B4EB68|B4EB68_BURCJ	B4EB68	B4EB68_BURCJ	BCAL2971	Hypothetical phage protein			0	0	0	2	0	0	0	0	1	0	0	0	0	0	0	0	0	0	0	0	0	0	0	0	0	0	0	0	0	0	0	0	0	0
IPGVLSVKTDIPMQKVK	IPGVLS[568.2115]VKTDIPMQKVK	R	L	129	145	17	5	6S(568.2115)	tr|B4EIV7|B4EIV7_BURCJ	B4EIV7	B4EIV7_BURCJ	BCAM0369	AnsC family regulatory protein			0	0	0	0	1	0	0	0	0	0	0	0	0	0	0	0	0	0	0	0	0	0	0	0	0	0	0	0	0	0	0	0	0	0
TAGAGSLR	TAGAGS[568.2115]LR	R	G	254	261	8	2	6S(568.2115)	tr|B4EBA4|B4EBA4_BURCJ	B4EBA4	B4EBA4_BURCJ	BCAL0853	Uncharacterized protein			0	0	0	0	1	0	0	1	0	0	0	0	54002816	37536796	58434056	52637360	62041084	110965248	101962392	76624552	214100000	175292416	111696544	167813312	54002816	37536796	58434056	52637360	62041084	110965248	101962392	76624552	214100000	175292416
TPAAGSSAQGAGASAAAGSHR	TPAAGS[568.2115]SAQGAGASAAAGSHR	R	G	48	68	21	2	6S(568.2115)	tr|B4ED17|B4ED17_BURCJ	B4ED17	B4ED17_BURCJ	mdtA	Multidrug resistance protein MdtA			0	0	0	0	0	0	0	0	0	0	0	1	0	0	0	0	0	0	0	0	0	0	0	0	0	0	0	0	0	0	0	0	0	0
GTVADSSGK	GTVADS[203.0794]S[668.2276]GK	R	F	220	228	9	2	6S(203.0794),7S(668.2276)	tr|B4EQ19|B4EQ19_BURCJ	B4EQ19	B4EQ19_BURCJ	BCAS0251	Putative lipoprotein			0	0	0	0	0	0	0	0	0	2	0	0	0	0	0	0	0	0	0	0	0	82827880	0	0	0	0	0	0	0	0	0	0	0	0
VKLDGSSEWQTYGAGESFSVPGK	VKLDGS[203.0794]S[668.2276]EWQTYGAGESFSVPGK	R	S	66	88	23	3	6S(203.0794),7S(668.2276)	sp|B4ELA5|PPNP_BURCJ	B4ELA5	PPNP_BURCJ	ppnP	Pyrimidine/purine nucleoside phosphorylase			0	0	0	0	0	0	0	0	0	1	0	0	0	0	0	0	0	0	0	0	0	0	0	0	0	0	0	0	0	0	0	0	0	0
KLDAYSSAGAR	KLDAYS[203.0794]S[203.0794]AGAR	R	Q	178	188	11	2	6S(203.0794),7S(203.0794)	tr|B4E6C8|B4E6C8_BURCJ	B4E6C8	B4E6C8_BURCJ	BCAL2402	Putative LPS biosynthesis-related protein			0	0	0	0	0	0	0	0	0	0	0	1	0	0	0	0	0	0	0	0	0	0	0	150561216	0	0	0	0	0	0	0	0	0	0
AELGFSTER	AELGFS[203.0794]TER	R	T	94	102	9	2	6S(203.0794)	tr|B4EA14|B4EA14_BURCJ	B4EA14	B4EA14_BURCJ	BCAL2830	Two-component regulatory system, sensor kinase protein			1	0	0	0	0	0	0	0	0	0	0	0	0	0	0	0	0	0	0	0	0	0	0	0	0	0	0	0	0	0	0	0	0	0
AETGPSPMMKEVQR	AETGPS[203.0794]PMMKEVQR	K	E	95	108	14	2	6S(203.0794)	sp|B4EBH3|RS6_BURCJ	B4EBH3	RS6_BURCJ	rpsF	30S ribosomal protein S6			0	0	0	0	0	0	0	0	0	0	0	1	0	0	0	0	0	0	0	0	0	0	0	0	0	0	0	0	0	0	0	0	0	0
AGADESDLR	AGADES[203.0794]DLR	R	L	784	792	9	2	6S(203.0794)	tr|B4EPA7|B4EPA7_BURCJ	B4EPA7	B4EPA7_BURCJ	BCAS0717	Uncharacterized protein			0	0	0	0	0	0	0	0	1	0	0	0	0	0	0	0	9109530	0	14584112	15245402	21149834	44948560	0	49823404	0	0	0	0	9109530	0	14584112	15245402	21149834	44948560
APDHESQREQILDLAAEK	APDHES[203.0794]QREQILDLAAEK	R	F	6	23	18	4	6S(203.0794)	tr|B4E596|B4E596_BURCJ	B4E596	B4E596_BURCJ	BCAL0210	TetR family regulatory protein			0	0	0	0	0	1	0	0	0	0	0	0	0	0	0	0	0	150450480	0	0	0	0	0	0	0	0	0	0	0	0	0	0	0	0
APVTVSPQQVDALR	APVTVS[203.0794]PQQVDALR	R	A	45	58	14	2	6S(203.0794)	tr|B4EG86|B4EG86_BURCJ	B4EG86	B4EG86_BURCJ	BCAM1106	Putative oxidoreductase			0	0	1	0	0	0	0	0	0	0	0	0	0	0	0	0	0	0	0	0	0	0	0	0	0	0	0	0	0	0	0	0	0	0
DVAQTSPEAGSR	DVAQTS[203.0794]PEAGSR	K	T	24	35	12	2	6S(203.0794)	tr|B4EJ19|B4EJ19_BURCJ	B4EJ19	B4EJ19_BURCJ	BCAM1465	Putative exported protein			0	0	1	0	0	0	0	0	1	0	1	0	0	0	0	0	0	0	0	0	0	0	0	0	0	0	0	0	0	0	0	0	0	0
EAVSLSANEAR	EAVSLS[203.0794]ANEAR	R	A	231	241	11	2	6S(203.0794)	tr|B4EGD0|B4EGD0_BURCJ	B4EGD0	B4EGD0_BURCJ	BCAM2198	Serine peptidase, family S49			0	0	0	0	0	0	0	0	0	0	0	1	0	0	30791440	0	0	0	18410928	0	0	0	0	23396450	0	0	30791440	0	0	0	18410928	0	0	0
EGGLPSTLWAGPER	EGGLPS[203.0794]TLWAGPER	R	F	61	74	14	2	6S(203.0794)	tr|B4EBI6|B4EBI6_BURCJ	B4EBI6	B4EBI6_BURCJ	BCAL1958	Uncharacterized protein			0	0	0	0	1	0	0	0	0	0	1	0	117563384	109869848	123555624	122916936	84594016	81620000	123367176	110997520	111201792	55471852	89216888	113279072	117563384	109869848	123555624	122916936	84594016	81620000	123367176	110997520	111201792	55471852
FPGEVSVDGDYLVVNGDK	FPGEVS[203.0794]VDGDYLVVNGDK	K	L	57	74	18	2	6S(203.0794)	tr|B4EEX6|B4EEX6_BURCJ	B4EEX6	B4EEX6_BURCJ	gapA	Glyceraldehyde-3-phosphate dehydrogenase			0	0	0	0	0	0	1	0	0	0	0	0	0	0	0	0	0	0	17143074	0	0	0	0	26115868	0	0	0	0	0	0	17143074	0	0	0
GVASPSGIANETERR	GVASPS[203.0794]GIANETERR	K	F	239	253	15	2	6S(203.0794)	tr|B4ELB5|B4ELB5_BURCJ	B4ELB5	B4ELB5_BURCJ	BCAM1737	Putative exported glycoprotein			0	0	0	0	0	0	1	0	0	0	0	0	109909864	98054304	150639120	149112832	0	61052644	83597152	63376608	88367896	0	73822320	129358144	109909864	98054304	150639120	149112832	0	61052644	83597152	63376608	88367896	0
HLESWSR	HLESWS[203.0794]R	R	C	346	352	7	2	6S(203.0794)	tr|B4E6C9|B4E6C9_BURCJ	B4E6C9	B4E6C9_BURCJ	BCAL2403	Putative LPS core biosynthesis protein			0	0	1	0	0	0	0	1	0	0	0	0	294731392	0	264034464	263414384	385704512	367732608	0	320783104	343259424	529848800	385139200	427140928	294731392	0	264034464	263414384	385704512	367732608	0	320783104	343259424	529848800
KATIWSAQQREAK	KATIWS[203.0794]AQQREAK	R	G	320	332	13	2	6S(203.0794)	tr|B4EGZ1|B4EGZ1_BURCJ	B4EGZ1	B4EGZ1_BURCJ	BCAM2275	Putative DNA-binding protein			0	0	0	0	1	0	0	0	0	0	0	0	0	0	0	0	0	0	0	0	0	0	0	0	0	0	0	0	0	0	0	0	0	0
KLQQWSQQSAAGAK	KLQQWS[203.0794]QQSAAGAK	K	P	124	137	14	2	6S(203.0794)	tr|B4ED22|B4ED22_BURCJ	B4ED22	B4ED22_BURCJ	BCAL1086	Putative lipoprotein			0	0	1	1	0	2	0	0	1	0	0	0	0	0	304916640	294182432	0	223384912	0	0	180244480	0	0	0	0	0	304916640	294182432	0	223384912	0	0	180244480	0
LQRGLSLVNATDGMK	LQRGLS[203.0794]LVNATDGMK	K	Y	158	172	15	3	6S(203.0794)	tr|B4EAS7|B4EAS7_BURCJ	B4EAS7	B4EAS7_BURCJ	BCAL0816	Putative exported protein			0	0	0	0	1	0	0	0	0	0	0	0	0	0	0	0	0	0	0	0	0	0	0	0	0	0	0	0	0	0	0	0	0	0
MLKVVSTITLDGTR	MLKVVS[203.0794]TITLDGTR	R	D	173	186	14	3	6S(203.0794)	tr|B4EAV2|B4EAV2_BURCJ	B4EAV2	B4EAV2_BURCJ	BCAL0841	Putative membrane protein			1	0	0	0	0	0	0	0	0	0	0	0	12701702	0	0	0	0	0	0	0	0	0	0	0	0	0	0	0	0	0	0	0	0	0
QDVPGSEVER	QDVPGS[203.0794]EVER	K	A	286	295	10	2	6S(203.0794)	tr|B4EMK6|B4EMK6_BURCJ	B4EMK6	B4EMK6_BURCJ	catA1	Catechol 1,2-dioxygenase 1			0	0	0	0	1	0	2	1	0	0	0	0	8054346	0	0	0	10650568	0	0	0	0	0	0	9252077	8054346	0	0	0	10650568	0	0	0	0	0
QTPLPSYDPEAGR	QTPLPS[203.0794]YDPEAGR	R	Y	186	198	13	2	6S(203.0794)	tr|B4EA83|B4EA83_BURCJ	B4EA83	B4EA83_BURCJ	BCAL0758	Putative cytochrome oxidase assembly protein			0	0	0	0	0	1	0	0	0	0	0	0	0	0	0	0	0	0	0	0	0	0	0	0	0	0	0	0	0	0	0	0	0	0
SILDASDK	SILDAS[203.0794]DK	R	L	134	141	8	2	6S(203.0794)	tr|B4EPD5|B4EPD5_BURCJ	B4EPD5	B4EPD5_BURCJ	BCAS0747	Uncharacterized protein			0	1	0	0	0	0	0	0	0	0	0	0	0	0	0	0	0	0	0	0	0	0	0	0	0	0	0	0	0	0	0	0	0	0
SQGAQSTLLANELTAK	SQGAQS[203.0794]TLLANELTAK	R	L	13	28	16	2	6S(203.0794)	tr|B4E6W4|B4E6W4_BURCJ	B4E6W4	B4E6W4_BURCJ	acpD	FMN-dependent NADH-azoreductase			0	0	0	0	0	1	0	0	0	0	0	0	34243628	21438370	44551420	52927020	41325168	49609252	45590356	55864276	59313632	59279708	55315512	66137416	34243628	21438370	44551420	52927020	41325168	49609252	45590356	55864276	59313632	59279708
TIDDLSLALR	TIDDLS[203.0794]LALR	R	A	225	234	10	3	6S(203.0794)	tr|B4EKI2|B4EKI2_BURCJ	B4EKI2	B4EKI2_BURCJ	BCAM0538	Putative amidase			0	0	0	0	0	0	0	0	0	0	0	1	0	0	0	0	0	0	0	0	0	0	0	447123232	0	0	0	0	0	0	0	0	0	0
TLAAFSGAASGAEVER	TLAAFS[203.0794]GAASGAEVER	R	L	427	442	16	2	6S(203.0794)	tr|B4EQC0|B4EQC0_BURCJ	B4EQC0	B4EQC0_BURCJ	BCAS0022	Putative MmgE/Prp family protein			0	0	0	0	0	0	0	0	0	1	0	0	0	0	0	0	0	0	0	0	0	0	0	0	0	0	0	0	0	0	0	0	0	0
YALAASAASVER	YALAAS[203.0794]AASVER	R	P	277	288	12	2	6S(203.0794)	tr|B4EIQ2|B4EIQ2_BURCJ	B4EIQ2	B4EIQ2_BURCJ	BCAM0311	Phosphofructokinase			0	0	1	0	1	1	0	0	0	0	0	0	0	10328937	16569604	19300324	13491133	23518554	22251222	17854842	16968178	41777900	18668482	29271752	0	10328937	16569604	19300324	13491133	23518554	22251222	17854842	16968178	41777900
HVAAGMNPMDLK	HVAAGM[15.9949]NPM[15.9949]DLK	K	R	106	117	12	2	6M(15.9949),9M(15.9949)	tr|B4EP31|B4EP31_BURCJ	B4EP31	B4EP31_BURCJ	groL	60 kDa chaperonin			0	1	0	0	0	0	0	0	0	0	0	0	0	8494557	0	0	0	0	0	0	0	0	0	0	0	0	0	0	0	0	0	0	0	0
YVASGMNPMDLK	YVASGM[15.9949]NPM[15.9949]DLK	K	R	106	117	12	2	6M(15.9949),9M(15.9949)	tr|B4ECT7|B4ECT7_BURCJ	B4ECT7	B4ECT7_BURCJ	groL	60 kDa chaperonin			3	2	3	3	3	2	3	2	3	5	2	2	63627724	92945984	105883448	83267416	91037264	36101156	85310200	74158128	92616536	168600144	86611024	95911648	63627724	92945984	105883448	83267416	91037264	36101156	85310200	74158128	92616536	168600144
VYSGLMDMMNDDELR	VYSGLM[15.9949]DM[15.9949]M[15.9949]NDDELR	R	G	115	129	15	2	6M(15.9949),8M(15.9949),9M(15.9949)	tr|B4EAW0|B4EAW0_BURCJ	B4EAW0	B4EAW0_BURCJ	BCAL0849	Metallo peptidase, subfamily M48B			0	0	0	0	0	1	0	1	0	2	0	2	9222031	0	0	0	0	17173676	12657965	22961682	0	36210040	8559397	19519644	9222031	0	0	0	0	17173676	12657965	22961682	0	36210040
NLDLIMGCER	NLDLIM[15.9949]GC[57.0215]ER	R	R	40	49	10	2	6M(15.9949),8C(57.0215)	tr|B4EBR0|B4EBR0_BURCJ	B4EBR0	B4EBR0_BURCJ	minD	Site-determining protein			0	2	0	0	0	1	0	1	0	0	0	2	63328888	43005332	42181040	43298324	0	57332784	42860964	39079816	40988148	35345780	34402412	177890336	63328888	43005332	42181040	43298324	0	57332784	42860964	39079816	40988148	35345780
TDAPMMECK	TDAPMM[15.9949]EC[57.0215]K	K	K	16	24	9	2	6M(15.9949),8C(57.0215)	sp|B4ECN0|EFTS_BURCJ	B4ECN0	EFTS_BURCJ	tsf	Elongation factor Ts			1	0	2	0	1	2	0	2	2	1	0	1	29048546	0	28870772	0	29350346	24240514	0	24271098	26922726	17765112	0	24559054	29048546	0	28870772	0	29350346	24240514	0	24271098	26922726	17765112
TGFDGMDCDVLGGK	TGFDGM[15.9949]DC[57.0215]DVLGGK	R	Y	219	232	14	2	6M(15.9949),8C(57.0215)	tr|B4EB17|B4EB17_BURCJ	B4EB17	B4EB17_BURCJ	arnB	Putative UDP-4-amino-4-deoxy-l-arabinose--oxoglutarate aminotransferas			0	0	0	0	1	0	0	0	0	0	0	0	0	0	0	0	0	0	0	0	0	0	0	0	0	0	0	0	0	0	0	0	0	0
EAGETMMVTPDR	EAGETM[15.9949]M[15.9949]VTPDR	R	L	644	655	12	2	6M(15.9949),7M(15.9949)	sp|B4E5B2|RPOB_BURCJ	B4E5B2	RPOB_BURCJ	rpoB	DNA-directed RNA polymerase subunit beta			0	0	0	0	0	0	0	0	0	1	0	0	0	0	0	0	0	0	0	0	0	25719992	0	0	0	0	0	0	0	0	0	0	0	0
GADVVMMLLPDEQIADVYAK	GADVVM[15.9949]M[15.9949]LLPDEQIADVYAK	K	E	72	91	20	2	6M(15.9949),7M(15.9949)	sp|B4E5N5|ILVC_BURCJ	B4E5N5	ILVC_BURCJ	ilvC	Ketol-acid reductoisomerase (NADP(+))			0	0	0	0	0	0	0	0	0	0	0	1	0	0	0	0	0	0	0	0	0	0	0	0	0	0	0	0	0	0	0	0	0	0
GNHDVMMR	GNHDVM[15.9949]M[15.9949]R	R	G	717	724	8	2	6M(15.9949),7M(15.9949)	tr|B4EFA6|B4EFA6_BURCJ	B4EFA6	B4EFA6_BURCJ	citB	Aconitate hydratase			0	0	1	1	0	0	1	0	0	0	1	0	0	0	9215759	5.52729e+06	0	7154974	9142089	8665198	0	0	5602772	0	0	0	9215759	5.52729e+06	0	7154974	9142089	8665198	0	0
LATVFMMLLDGATVEAR	LATVFM[15.9949]M[15.9949]LLDGATVEAR	R	A	147	163	17	3	6M(15.9949),7M(15.9949)	tr|B4EP22|B4EP22_BURCJ	B4EP22	B4EP22_BURCJ	BCAS0628	TetR family regulatory protein			0	0	0	0	2	0	0	0	0	1	0	0	504587040	464337920	0	504665568	561927360	531069248	0	551239100	0	398076032	622286400	0	504587040	464337920	0	504665568	561927360	531069248	0	551239100	0	398076032
AAQGSMR	AAQGSM[15.9949]R	R	D	209	215	7	2	6M(15.9949)	tr|B4EAY4|B4EAY4_BURCJ	B4EAY4	B4EAY4_BURCJ	dnaX	DNA polymerase III subunit gamma/tau			0	0	0	0	0	0	1	0	0	0	0	0	0	114442968	67109552	0	75528176	0	146820944	65210552	0	49817012	56884784	42409240	0	114442968	67109552	0	75528176	0	146820944	65210552	0	49817012
AHVAHMSEGDFYGSEK	AHVAHM[15.9949]SEGDFYGSEK	K	S	175	190	16	2	6M(15.9949)	tr|B4E908|B4E908_BURCJ	B4E908	B4E908_BURCJ	BCAL2735	Isocitrate dehydrogenase [NADP]			2	0	0	0	0	0	0	0	0	0	0	2	0	0	0	0	0	0	0	0	0	0	0	0	0	0	0	0	0	0	0	0	0	0
AIDDAMAQLEADGTFTK	AIDDAM[15.9949]AQLEADGTFTK	K	L	233	249	17	2	6M(15.9949)	tr|B4E8A5|B4E8A5_BURCJ	B4E8A5	B4E8A5_BURCJ	BCAL1610	Periplasmic cystine-binding protein			5	3	4	4	2	4	5	6	3	5	3	4	182614432	190741616	177746256	191773600	233866656	235058672	213484400	220744576	148856720	255706992	146742384	159125008	182614432	190741616	177746256	191773600	233866656	235058672	213484400	220744576	148856720	255706992
AIGVAMDVTNEEAVNTGIDK	AIGVAM[15.9949]DVTNEEAVNTGIDK	K	V	58	77	20	2	6M(15.9949)	tr|B4EEP3|B4EEP3_BURCJ	B4EEP3	B4EEP3_BURCJ	BCAL2304	Putative D-beta-hydroxybutyrate dehydrogenase	BCAM0022	tr|B4EG08|B4EG08_BURCJ	0	0	0	0	0	0	1	0	1	2	2	2	0	0	0	0	0	0	0	0	7.3797e+06	42763212	0	22066308	0	0	0	0	0	0	0	0	7.3797e+06	42763212
ALAQFMIDTHTQQHGYTETYTPYIVNPEILYGTGQLPK	ALAQFM[15.9949]IDTHTQQHGYTETYTPYIVNPEILYGTGQLPK	R	F	174	211	38	4	6M(15.9949)	sp|B4EBR4|SYS_BURCJ	B4EBR4	SYS_BURCJ	serS	Serine--tRNA ligase			0	0	0	0	0	0	0	2	0	0	0	0	11844682	0	0	0	10765547	0	0	8776345	0	0	0	0	11844682	0	0	0	10765547	0	0	8776345	0	0
ALEAAMEGGK	ALEAAM[15.9949]EGGK	K	H	42	51	10	2	6M(15.9949)	tr|B4EBM1|B4EBM1_BURCJ	B4EBM1	B4EBM1_BURCJ	lon	Lon protease			0	0	0	0	0	0	0	0	0	3	0	2	0	0	21937112	0	21267112	17120936	0	0	0	65910800	0	33377638	0	0	21937112	0	21267112	17120936	0	0	0	65910800
ALVVDMTVHLPDDDVRTDEDIAK	ALVVDM[15.9949]TVHLPDDDVRTDEDIAK	K	A	62	84	23	4	6M(15.9949)	tr|B4EI91|B4EI91_BURCJ	B4EI91	B4EI91_BURCJ	BCAM0280	Putative phospholipid-binding protein			0	0	1	0	0	0	0	0	0	0	0	0	0	0	0	0	0	0	0	0	0	0	0	0	0	0	0	0	0	0	0	0	0	0
AMQNAMR	AMQNAM[15.9949]R	R	L	137	143	7	2	6M(15.9949)	sp|B4E5C6|RS3_BURCJ	B4E5C6	RS3_BURCJ	rpsC	30S ribosomal protein S3			0	0	0	0	0	0	0	0	0	1	0	0	0	0	0	0	0	0	0	0	0	142108928	0	0	0	0	0	0	0	0	0	0	0	0
ASASAMQATAR	ASASAM[15.9949]QATAR	R	E	249	259	11	2	6M(15.9949)	tr|B4EHC5|B4EHC5_BURCJ	B4EHC5	B4EHC5_BURCJ	BCAM1245	Putative phosphoenolpyruvate phosphomutase/sugar nucleotidyltransferase			0	0	0	0	0	2	0	0	0	0	0	1	20321220	15530436	14198393	16034746	14280585	15185928	0	0	10297493	0	9989327	11567782	20321220	15530436	14198393	16034746	14280585	15185928	0	0	10297493	0
ASFDAMQK	ASFDAM[15.9949]QK	R	A	338	345	8	2	6M(15.9949)	tr|B4EIN4|B4EIN4_BURCJ	B4EIN4	B4EIN4_BURCJ	BCAM2468	Putative aldehyde dehydrogenase family protein			0	0	0	0	2	2	2	2	0	1	0	2	168982736	129810672	132162496	115450696	152760880	120425352	121474144	128537592	85147232	216012096	83694776	110664016	168982736	129810672	132162496	115450696	152760880	120425352	121474144	128537592	85147232	216012096
ASLVNMR	ASLVNM[15.9949]R	K	D	736	742	7	2	6M(15.9949)	tr|B4EBD6|B4EBD6_BURCJ	B4EBD6	B4EBD6_BURCJ	BCAL0885	Putative 3-hydroxyacyl-CoA dehydrogenase oxidoreductase			0	0	0	0	0	1	0	0	0	0	0	0	0	0	0	0	0	0	0	0	0	0	0	0	0	0	0	0	0	0	0	0	0	0
ATADYMGMLATMMNALALQDAMR	ATADYM[15.9949]GMLATMMNALALQDAMR	R	H	70	92	23	2	6M(15.9949)	tr|B4ECM9|B4ECM9_BURCJ	B4ECM9	B4ECM9_BURCJ	pyrH	Uridylate kinase			0	1	1	2	0	0	2	2	1	0	0	0	0	0	2.97335e+06	0	0	0	0	0	0	0	0	0	0	0	0	0	0	0	0	0	0	0
ATIGNMAPEYGATMGFFPVDEK	ATIGNM[15.9949]APEYGATMGFFPVDEK	R	T	301	322	22	2	6M(15.9949)	tr|B4EFA6|B4EFA6_BURCJ	B4EFA6	B4EFA6_BURCJ	citB	Aconitate hydratase			3	4	4	1	4	3	4	6	3	3	3	3	88925200	83159448	71951608	80722808	125372808	114625576	81951288	114518408	90743360	125512440	70605864	96682048	88925200	83159448	71951608	80722808	125372808	114625576	81951288	114518408	90743360	125512440
AVAFMMDDALLAGER	AVAFMM[15.9949]DDALLAGER	R	A	194	208	15	2	6M(15.9949)	tr|B4EEU6|B4EEU6_BURCJ	B4EEU6	B4EEU6_BURCJ	gltI	Periplasmic glutamate/aspartate-binding protein			2	3	1	4	3	3	1	3	2	2	2	2	148204016	147164640	146894864	148962528	177271568	164863600	175424704	195680064	136543392	131548392	136258144	139440304	148204016	147164640	146894864	148962528	177271568	164863600	175424704	195680064	136543392	131548392
AVFDVMGVQNVVAK	AVFDVM[15.9949]GVQNVVAK	R	S	119	132	14	2	6M(15.9949)	sp|B4E5D7|RS5_BURCJ	B4E5D7	RS5_BURCJ	rpsE	30S ribosomal protein S5			7	5	4	6	6	4	5	4	4	3	5	2	458289664	460217088	444447360	459048608	417455680	388042784	498169056	469140288	412351840	590327810	390911520	126532048	458289664	460217088	444447360	459048608	417455680	388042784	498169056	469140288	412351840	590327810
AVTGTMLVAAMK	AVTGTM[15.9949]LVAAMK	R	E	108	119	12	2	6M(15.9949)	sp|B4EM48|ASSY_BURCJ	B4EM48	ASSY_BURCJ	argG	Argininosuccinate synthase			1	1	0	1	0	0	0	0	1	0	0	1	36150840	40490288	36779092	48279916	10058934	36398196	54656868	28570026	43780200	37568956	0	60559548	36150840	40490288	36779092	48279916	10058934	36398196	54656868	28570026	43780200	37568956
AYQHLMTR	AYQHLM[15.9949]TR	K	V	545	552	8	2	6M(15.9949)	sp|B4E8E0|SYM_BURCJ	B4E8E0	SYM_BURCJ	metG	Methionine--tRNA ligase			1	1	0	2	0	0	1	0	1	0	0	0	9314778	5147089	8410121	5852136	6420734	6460590	6698337	6004414	5.31147e+06	7.09529e+06	4.03255e+06	7.28577e+06	9314778	5147089	8410121	5852136	6420734	6460590	6698337	6004414	5.31147e+06	7.09529e+06
DADLSMWSALVEK	DADLSM[15.9949]WSALVEK	K	L	274	286	13	2	6M(15.9949)	sp|B4EDA3|PYRG_BURCJ	B4EDA3	PYRG_BURCJ	pyrG	CTP synthase			2	1	1	2	2	1	2	2	0	2	0	2	26695790	25314276	26374324	30692254	21244696	27556688	30939290	21331742	19229070	29240590	23406396	28729530	26695790	25314276	26374324	30692254	21244696	27556688	30939290	21331742	19229070	29240590
DAPASMPR	DAPASM[15.9949]PR	R	V	3	10	8	2	6M(15.9949)	tr|B4EHA1|B4EHA1_BURCJ	B4EHA1	B4EHA1_BURCJ	BCAM1221	Putative amidohydrolase/peptidase			0	0	0	0	0	0	0	0	0	0	0	1	341483776	367972800	402598912	399789440	365088704	442991808	445126048	446761504	417786240	331023360	414692544	416231296	341483776	367972800	402598912	399789440	365088704	442991808	445126048	446761504	417786240	331023360
DATLDMPVLMLPSVQVNMR	DATLDM[15.9949]PVLMLPSVQVNMR	R	A	254	272	19	2	6M(15.9949)	tr|B4EAB7|B4EAB7_BURCJ	B4EAB7	B4EAB7_BURCJ	BCAL1818	Metallo-beta-lactamase superfamily protein			0	0	0	0	0	0	0	0	0	0	1	0	0	0	0	0	0	0	0	0	0	8599577	7.89789e+06	0	0	0	0	0	0	0	0	0	0	8599577
DKEMVMPGDNVSITVK	DKEMVM[15.9949]PGDNVSITVK	K	L	349	364	16	2,3	6M(15.9949)	tr|B4E5A5|B4E5A5_BURCJ	B4E5A5	B4E5A5_BURCJ	tufA1	Elongation factor Tu			8	9	8	4	7	9	8	5	7	6	8	5	602212100	664322300	754663810	614456130	754516860	801191170	482830656	592200190	900030080	849120640	909442820	775883460	384187488	437999040	483397824	389013408	487915296	515464064	329970464	386576928	604217920	535222528
DKLQNMGAQMVK	DKLQNM[15.9949]GAQMVK	K	E	64	75	12	2	6M(15.9949)	tr|B4ECT7|B4ECT7_BURCJ	B4ECT7	B4ECT7_BURCJ	groL	60 kDa chaperonin			2	4	3	2	2	2	2	2	3	4	2	3	842219840	634031680	620928260	575189500	579256060	446181248	441740160	451112512	460168704	511870624	583450370	726089730	842219840	634031680	620928260	575189500	579256060	446181248	441740160	451112512	460168704	511870624
DLADTMFAAMEQLGTTR	DLADTM[15.9949]FAAMEQLGTTR	K	L	632	648	17	2	6M(15.9949)	tr|B4EG92|B4EG92_BURCJ	B4EG92	B4EG92_BURCJ	adiA	Biodegradative arginine decarboxylase			0	0	2	2	0	2	1	0	1	0	2	0	0	0	0	7.0022e+06	0	0	8954573	0	7.27387e+06	14505821	8825153	0	0	0	0	7.0022e+06	0	0	8954573	0	7.27387e+06	14505821
DLAEQMQR	DLAEQM[15.9949]QR	R	E	130	137	8	2	6M(15.9949)	tr|B4EB32|B4EB32_BURCJ	B4EB32	B4EB32_BURCJ	cysM	Cysteine synthase			1	0	0	0	0	0	1	0	0	0	0	0	31333506	9172107	13369679	9735691	18312918	4907688	0	0	0	58916036	0	27166946	31333506	9172107	13369679	9735691	18312918	4907688	0	0	0	58916036
DLFEDMIR	DLFEDM[15.9949]IR	R	H	249	256	8	2	6M(15.9949)	sp|B4EBD1|SYDND_BURCJ	B4EBD1	SYDND_BURCJ	aspS	Aspartate--tRNA(Asp/Asn) ligase			2	1	2	1	1	1	2	2	2	0	1	1	32168470	22314178	29815852	28436550	24294172	39795480	19917654	31406796	25947184	57991784	33100914	44513672	32168470	22314178	29815852	28436550	24294172	39795480	19917654	31406796	25947184	57991784
DLPDAMPQYK	DLPDAM[15.9949]PQYK	R	A	162	171	10	2	6M(15.9949)	sp|B4E5L9|NUOD_BURCJ	B4E5L9	NUOD_BURCJ	nuoD	NADH-quinone oxidoreductase subunit D			1	0	0	0	0	0	0	1	0	0	1	2	25462792	19005564	18667844	12449125	14331823	30771592	12204695	25337098	25454522	28071352	51538332	21036042	25462792	19005564	18667844	12449125	14331823	30771592	12204695	25337098	25454522	28071352
DLVDFMISGPVMIQVLEGEGAILK	DLVDFM[15.9949]ISGPVMIQVLEGEGAILK	K	N	62	85	24	2	6M(15.9949)	sp|B4EAX2|NDK_BURCJ	B4EAX2	NDK_BURCJ	ndk	Nucleoside diphosphate kinase			0	0	0	1	0	0	0	0	1	0	0	1	0	0	0	0	0	0	0	0	0	0	0	0	0	0	0	0	0	0	0	0	0	0
DPTPLMALALIK	DPTPLM[15.9949]ALALIK	K	L	314	325	12	2	6M(15.9949)	tr|B4EAR6|B4EAR6_BURCJ	B4EAR6	B4EAR6_BURCJ	BCAL0804	Putative membrane protein			0	0	0	0	0	0	0	0	0	0	1	1	0	0	0	0	0	0	10142677	0	0	18873112	6.5639e+06	16328400	0	0	0	0	0	0	10142677	0	0	18873112
DRFENMGAQIVK	DRFENM[15.9949]GAQIVK	K	Q	64	75	12	2	6M(15.9949)	tr|B4EP31|B4EP31_BURCJ	B4EP31	B4EP31_BURCJ	groL	60 kDa chaperonin			1	3	1	2	1	1	1	3	2	2	1	1	142368256	117218856	132227672	105190064	102657584	87119136	79943600	80523560	92201760	145587072	63958956	99699128	142368256	117218856	132227672	105190064	102657584	87119136	79943600	80523560	92201760	145587072
DYQELMNTK	DYQELM[15.9949]NTK	R	L	464	472	9	2	6M(15.9949)	sp|P04264|K2C1_HUMAN	P04264	K2C1_HUMAN	KRT1	Keratin, type II cytoskeletal 1			0	0	1	0	2	0	0	0	4	2	0	1	29665114	16822674	46283248	0	50868332	21101392	22964486	23350056	73666096	64616876	0	39035412	29665114	16822674	46283248	0	50868332	21101392	22964486	23350056	73666096	64616876
EAGETMMVTPDR	EAGETM[15.9949]MVTPDR	R	L	644	655	12	2	6M(15.9949)	sp|B4E5B2|RPOB_BURCJ	B4E5B2	RPOB_BURCJ	rpoB	DNA-directed RNA polymerase subunit beta			1	2	1	1	3	1	3	2	2	2	2	3	134022968	126460872	88289928	94771584	105265624	102418536	109118504	111239632	110207336	141131344	102392832	106189368	134022968	126460872	88289928	94771584	105265624	102418536	109118504	111239632	110207336	141131344
EFGGDMKETYGVPVEEIQEGIK	EFGGDM[15.9949]KETYGVPVEEIQEGIK	R	H	247	268	22	3	6M(15.9949)	tr|B4EA23|B4EA23_BURCJ	B4EA23	B4EA23_BURCJ	cbbA	Fructose-bisphosphate aldolase			0	0	0	2	2	0	0	2	0	0	0	0	0	0	0	6.69554e+06	28108622	0	0	0	0	0	0	0	0	0	0	6.69554e+06	28108622	0	0	0	0	0
EGATVMSTSTR	EGATVM[15.9949]STSTR	R	N	781	791	11	2	6M(15.9949)	tr|B4EM96|B4EM96_BURCJ	B4EM96	B4EM96_BURCJ	acnB	Aconitate hydratase B			1	1	1	1	2	2	1	1	1	0	0	0	23483882	19178374	21155120	24706102	18874184	15514023	21018418	16943538	18526406	27946984	9571995	25518332	23483882	19178374	21155120	24706102	18874184	15514023	21018418	16943538	18526406	27946984
EGVDQMAGLK	EGVDQM[15.9949]AGLK	K	A	485	494	10	2	6M(15.9949)	tr|B4EFB4|B4EFB4_BURCJ	B4EFB4	B4EFB4_BURCJ	sdhA	Succinate dehydrogenase flavoprotein subunit			4	4	4	4	4	2	4	4	4	3	4	2	256741008	232595280	219346480	200844112	234886240	207767840	197659568	207703616	210890096	338952960	173728640	87830872	256741008	232595280	219346480	200844112	234886240	207767840	197659568	207703616	210890096	338952960
EISTTMAFVR	EISTTM[15.9949]AFVR	R	L	499	508	10	2	6M(15.9949)	tr|B4EDT8|B4EDT8_BURCJ	B4EDT8	B4EDT8_BURCJ	BCAL2209	Pyruvate dehydrogenase E1 component			0	0	0	1	0	1	0	0	0	0	1	0	0	0	0	29900984	0	21859130	0	0	0	0	19677432	0	0	0	0	29900984	0	21859130	0	0	0	0
ELLSQMGALHGSVQEQLADPASAILDIDR	ELLSQM[15.9949]GALHGSVQEQLADPASAILDIDR	R	R	173	201	29	3	6M(15.9949)	tr|B4EFJ5|B4EFJ5_BURCJ	B4EFJ5	B4EFJ5_BURCJ	asd	Aspartate-semialdehyde dehydrogenase			0	0	0	1	0	0	0	0	0	0	0	0	0	0	0	0	0	0	0	0	0	0	0	0	0	0	0	0	0	0	0	0	0	0
EQLETMHR	EQLETM[15.9949]HR	R	M	170	177	8	2	6M(15.9949)	tr|B4EN28|B4EN28_BURCJ	B4EN28	B4EN28_BURCJ	BCAM0910	Putative geranyltranstransferase			0	1	0	0	0	0	0	0	0	0	0	0	0	0	0	0	0	0	0	0	0	0	0	0	0	0	0	0	0	0	0	0	0	0
ETSQTMLLGSLNAEER	ETSQTM[15.9949]LLGSLNAEER	R	V	160	175	16	2	6M(15.9949)	tr|B4EG35|B4EG35_BURCJ	B4EG35	B4EG35_BURCJ	BCAM0049	CRP family regulatory protein			0	1	0	0	2	1	0	1	0	3	0	2	9514374	36591228	0	0	18494732	9904551	0	16637757	0	126640072	0	95527648	9514374	36591228	0	0	18494732	9904551	0	16637757	0	126640072
FATAGMEVAR	FATAGM[15.9949]EVAR	R	L	347	356	10	2	6M(15.9949)	tr|B4EKA5|B4EKA5_BURCJ	B4EKA5	B4EKA5_BURCJ	BCAM2619	Succinylglutamate desuccinylase/aspartoacylase family protein			0	1	1	2	0	1	0	1	1	0	0	0	31955908	22266590	35418196	0	34804148	31400748	31844576	33879440	35307960	39290524	28013658	41531068	31955908	22266590	35418196	0	34804148	31400748	31844576	33879440	35307960	39290524
FELGSMQNFNR	FELGSM[15.9949]QNFNR	R	N	92	102	11	2	6M(15.9949)	tr|B4EKA5|B4EKA5_BURCJ	B4EKA5	B4EKA5_BURCJ	BCAM2619	Succinylglutamate desuccinylase/aspartoacylase family protein			0	0	0	0	0	1	0	0	0	0	0	0	10046437	10578501	24465300	23333374	0	22172922	30497446	0	31380086	41917960	24425750	22978852	10046437	10578501	24465300	23333374	0	22172922	30497446	0	31380086	41917960
FIGTGMR	FIGTGM[15.9949]R	R	Y	45	51	7	2	6M(15.9949)	tr|B4E8B6|B4E8B6_BURCJ	B4E8B6	B4E8B6_BURCJ	ppa	Inorganic pyrophosphatase			1	1	1	1	1	1	1	1	1	2	1	0	126809680	59506896	79353520	48101040	41309008	63733652	79543360	61592932	72349512	163603120	85951144	170178432	126809680	59506896	79353520	48101040	41309008	63733652	79543360	61592932	72349512	163603120
FLQDEMGVK	FLQDEM[15.9949]GVK	K	K	180	188	9	2	6M(15.9949)	tr|B4E909|B4E909_BURCJ	B4E909	B4E909_BURCJ	BCAL2736	Isocitrate dehydrogenase [NADP]			0	2	2	3	3	2	2	2	2	0	2	2	46915708	63719492	63486832	52811200	70340256	68591520	75303760	66682032	74390976	116650712	69522416	128612864	46915708	63719492	63486832	52811200	70340256	68591520	75303760	66682032	74390976	116650712
FLQDEMGVKK	FLQDEM[15.9949]GVKK	K	L	180	189	10	2	6M(15.9949)	tr|B4E909|B4E909_BURCJ	B4E909	B4E909_BURCJ	BCAL2736	Isocitrate dehydrogenase [NADP]			0	0	0	0	0	0	0	0	0	0	1	0	0	0	0	0	0	0	0	0	0	0	10312680	0	0	0	0	0	0	0	0	0	0	0
FMNMLMLSGK	FMNMLM[15.9949]LSGK	K	K	26	35	10	2	6M(15.9949)	sp|B4E5B6|RS7_BURCJ	B4E5B6	RS7_BURCJ	rpsG	30S ribosomal protein S7			3	2	2	2	1	1	1	3	1	2	3	1	394046144	308358944	400474048	257772960	384109728	252932512	393147616	429117600	283430528	270037952	229204720	277820064	394046144	308358944	400474048	257772960	384109728	252932512	393147616	429117600	283430528	270037952
FSGQDMSERDPQALR	FSGQDM[15.9949]SERDPQALR	R	E	138	152	15	3	6M(15.9949)	tr|B4EAG5|B4EAG5_BURCJ	B4EAG5	B4EAG5_BURCJ	bamD	Outer membrane protein assembly factor BamD			0	0	0	0	1	0	0	0	0	0	0	0	0	37962292	29784148	26071674	32023742	12033787	11747751	30585258	0	85443144	39336392	35581344	0	37962292	29784148	26071674	32023742	12033787	11747751	30585258	0	85443144
FVNPLMK	FVNPLM[15.9949]K	R	Q	149	155	7	2	6M(15.9949)	tr|B4E7B8|B4E7B8_BURCJ	B4E7B8	B4E7B8_BURCJ	pcaF	Beta-ketoadipyl CoA thiolase	BCAM2568	tr|B4EJR7|B4EJR7_BURCJ	1	0	0	0	0	0	0	0	0	0	1	0	55191064	27861562	21711948	11939608	21796336	25011194	17812626	17337732	14478694	11925422	24829832	14305037	55191064	27861562	21711948	11939608	21796336	25011194	17812626	17337732	14478694	11925422
FYQNQMQIAGGR	FYQNQM[15.9949]QIAGGR	R	N	166	177	12	2	6M(15.9949)	tr|B4EK38|B4EK38_BURCJ	B4EK38	B4EK38_BURCJ	BCAM1576	Phosphoesterase family protein			0	0	0	0	1	0	0	0	0	0	0	0	0	0	0	0	0	0	0	0	0	0	0	0	0	0	0	0	0	0	0	0	0	0
GADVVMMLLPDEQIADVYAK	GADVVM[15.9949]MLLPDEQIADVYAK	K	E	72	91	20	2	6M(15.9949)	sp|B4E5N5|ILVC_BURCJ	B4E5N5	ILVC_BURCJ	ilvC	Ketol-acid reductoisomerase (NADP(+))			1	1	0	0	1	0	3	2	1	2	1	2	28062004	48743964	50961404	52175524	34219608	66401424	91949448	95392136	0	103669792	48571052	111908664	28062004	48743964	50961404	52175524	34219608	66401424	91949448	95392136	0	103669792
GDNFNMR	GDNFNM[15.9949]R	R	W	237	243	7	2	6M(15.9949)	sp|B4EB94|F16PA_BURCJ	B4EB94	F16PA_BURCJ	fbp	Fructose-1,6-bisphosphatase class 1			0	1	0	0	0	0	0	0	0	1	0	2	19219868	26416472	0	28419906	21178942	23841898	22469172	29984562	0	74058400	21849930	28703012	19219868	26416472	0	28419906	21178942	23841898	22469172	29984562	0	74058400
GDVAYMVSTGSGESFR	GDVAYM[15.9949]VSTGSGESFR	R	C	286	301	16	2	6M(15.9949)	tr|B4ECZ6|B4ECZ6_BURCJ	B4ECZ6	B4ECZ6_BURCJ	BCAL1060	Putative arginine N-succinyltransferase, alpha chain			0	0	0	0	0	0	0	1	0	0	0	1	0	0	0	0	0	0	0	0	0	0	0	0	0	0	0	0	0	0	0	0	0	0
GFSLFMLR	GFSLFM[15.9949]LR	K	A	542	549	8	2	6M(15.9949)	tr|B4EJA8|B4EJA8_BURCJ	B4EJA8	B4EJA8_BURCJ	poxB	Pyruvate dehydrogenase [cytochrome]			0	0	0	0	1	0	0	0	0	0	0	0	0	0	0	0	0	0	0	0	0	0	0	0	0	0	0	0	0	0	0	0	0	0
GGNIPMR	GGNIPM[15.9949]R	K	-	443	449	7	2	6M(15.9949)	tr|B4E5E0|B4E5E0_BURCJ	B4E5E0	B4E5E0_BURCJ	secY	Protein translocase subunit SecY			0	0	0	0	0	0	0	0	0	1	0	0	0	0	0	0	0	0	0	0	0	2.98583e+06	0	0	0	0	0	0	0	0	0	0	0	0
GGVILMK	GGVILM[15.9949]K	R	A	237	243	7	2	6M(15.9949)	tr|B4ECY9|B4ECY9_BURCJ	B4ECY9	B4ECY9_BURCJ	glyA	Serine hydroxymethyltransferase			0	0	1	0	2	0	1	2	1	1	0	1	67524792	0	60408708	66363196	68405360	51210044	40922364	35521316	53558784	106028552	53858616	86329792	67524792	0	60408708	66363196	68405360	51210044	40922364	35521316	53558784	106028552
GILTQMLYASR	GILTQM[15.9949]LYASR	R	F	299	309	11	2	6M(15.9949)	tr|B4EKF6|B4EKF6_BURCJ	B4EKF6	B4EKF6_BURCJ	ltaE	Putative low-specificity L-threonine aldolase			0	0	0	0	0	0	0	0	0	0	0	1	0	0	0	0	0	0	0	0	0	0	0	0	0	0	0	0	0	0	0	0	0	0
GIVGDMPLLIPGIGAQGGDVQATVNAGR	GIVGDM[15.9949]PLLIPGIGAQGGDVQATVNAGR	R	T	205	232	28	2	6M(15.9949)	tr|B4E5T0|B4E5T0_BURCJ	B4E5T0	B4E5T0_BURCJ	pyrF	Orotidine 5'-phosphate decarboxylase			0	0	0	0	0	0	0	0	1	0	2	0	0	0	0	0	0	0	0	0	0	0	0	0	0	0	0	0	0	0	0	0	0	0
GIVQGMEDMVGGGK	GIVQGM[15.9949]EDMVGGGK	R	L	635	648	14	2	6M(15.9949)	tr|B4E5B7|B4E5B7_BURCJ	B4E5B7	B4E5B7_BURCJ	fusA	Elongation factor G			2	3	2	2	1	2	3	1	1	2	0	2	151460432	103651056	115308400	127358552	111009968	97486352	138610272	143001280	125203616	140350976	0	144668112	151460432	103651056	115308400	127358552	111009968	97486352	138610272	143001280	125203616	140350976
GLTLGMK	GLTLGM[15.9949]K	R	L	308	314	7	2	6M(15.9949)	sp|B4E5E6|RPOA_BURCJ	B4E5E6	RPOA_BURCJ	rpoA	DNA-directed RNA polymerase subunit alpha			2	2	3	3	2	3	2	2	2	2	3	2	146005392	119437640	124355352	114806824	127723008	135198784	125030144	120153448	132961712	210946608	123534416	136725712	146005392	119437640	124355352	114806824	127723008	135198784	125030144	120153448	132961712	210946608
GNHDVMMR	GNHDVM[15.9949]MR	R	G	717	724	8	2	6M(15.9949)	tr|B4EFA6|B4EFA6_BURCJ	B4EFA6	B4EFA6_BURCJ	citB	Aconitate hydratase			0	1	2	0	0	0	0	1	0	1	1	1	0	31821972	25821162	0	0	0	0	26949068	0	26903202	27612046	21984226	0	31821972	25821162	0	0	0	0	26949068	0	26903202
GNLYLMGLVTVDEGNR	GNLYLM[15.9949]GLVTVDEGNR	R	G	170	185	16	2	6M(15.9949)	tr|B4EE88|B4EE88_BURCJ	B4EE88	B4EE88_BURCJ	BCAL0163	Putative phospholipid-binding lipoprotein			0	2	2	0	0	1	0	0	1	0	0	2	0	0	0	0	0	4.26343e+06	0	14077100	0	0	0	19199992	0	0	0	0	0	4.26343e+06	0	14077100	0	0
GQIADMR	GQIADM[15.9949]R	K	Q	120	126	7	2	6M(15.9949)	tr|B4EC29|B4EC29_BURCJ	B4EC29	B4EC29_BURCJ	BCAL2022	PspA/IM30 family protein			0	0	0	0	1	0	0	1	0	0	0	1	27108290	15823016	21275970	16167879	20540898	17404966	20711606	15026715	17684750	36552948	7.67565e+06	14956368	27108290	15823016	21275970	16167879	20540898	17404966	20711606	15026715	17684750	36552948
GQMQSMGLAIDWSR	GQMQSM[15.9949]GLAIDWSR	K	E	110	123	14	2	6M(15.9949)	sp|B4EEW1|SYL_BURCJ	B4EEW1	SYL_BURCJ	leuS	Leucine--tRNA ligase			0	0	0	0	1	2	0	0	0	0	0	1	0	0	0	0	0	15808754	0	0	0	58276484	10389365	0	0	0	0	0	0	15808754	0	0	0	58276484
GVAAYMVDAPDQIDPAWVAGK	GVAAYM[15.9949]VDAPDQIDPAWVAGK	R	R	251	271	21	2	6M(15.9949)	tr|B4E8Y4|B4E8Y4_BURCJ	B4E8Y4	B4E8Y4_BURCJ	ispH	4-hydroxy-3-methylbut-2-enyl diphosphate reductase			0	0	0	1	0	0	1	0	0	1	0	0	0	0	0	0	0	0	0	0	0	9851828	0	0	0	0	0	0	0	0	0	0	0	0
HLSLVMEGSSSR	HLSLVM[15.9949]EGSSSR	K	V	75	86	12	3	6M(15.9949)	sp|B4ELG6|Y6205_BURCJ	B4ELG6	Y6205_BURCJ	BceJ2315_62050	UPF0502 protein BceJ2315_62050			0	1	0	0	0	0	0	0	0	0	0	0	0	0	0	0	0	0	0	0	0	0	0	0	0	0	0	0	0	0	0	0	0	0
HVAAGMNPMDLK	HVAAGM[15.9949]NPMDLK	K	R	106	117	12	2	6M(15.9949)	tr|B4EP31|B4EP31_BURCJ	B4EP31	B4EP31_BURCJ	groL	60 kDa chaperonin			2	1	0	0	0	0	0	2	1	1	0	0	25400670	128843384	9752324	117524416	79092776	96212176	112888776	93937424	77240400	171683824	72131760	0	25400670	128843384	9752324	117524416	79092776	96212176	112888776	93937424	77240400	171683824
IALSEMVVEGIQTNIPLHR	IALSEM[15.9949]VVEGIQTNIPLHR	R	E	404	422	19	3	6M(15.9949)	tr|B4E5V1|B4E5V1_BURCJ	B4E5V1	B4E5V1_BURCJ	accC	Biotin carboxylase			0	0	0	1	0	0	0	0	0	1	0	1	0	0	0	0	0	0	0	0	0	30764550	0	47896228	0	0	0	0	0	0	0	0	0	30764550
IGAHSMLGGASALVQDIPPFVIAAGNK	IGAHSM[15.9949]LGGASALVQDIPPFVIAAGNK	R	A	161	187	27	3	6M(15.9949)	sp|B4ECL9|LPXA_BURCJ	B4ECL9	LPXA_BURCJ	lpxA	Acyl-[acyl-carrier-protein]--UDP-N-acetylglucosamine O-acyltransferase			0	0	0	0	0	1	0	0	0	0	0	0	0	0	0	0	0	0	0	0	0	0	0	0	0	0	0	0	0	0	0	0	0	0
IGQLTMR	IGQLTM[15.9949]R	R	N	402	408	7	2	6M(15.9949)	sp|B4EM48|ASSY_BURCJ	B4EM48	ASSY_BURCJ	argG	Argininosuccinate synthase			2	2	2	3	2	2	3	2	2	2	1	2	123363000	83208488	59237668	97730720	102170992	88110344	75556576	76319344	67356408	121155832	94179864	139689456	123363000	83208488	59237668	97730720	102170992	88110344	75556576	76319344	67356408	121155832
IIADAMEK	IIADAM[15.9949]EK	K	V	161	168	8	2	6M(15.9949)	tr|B4EP31|B4EP31_BURCJ	B4EP31	B4EP31_BURCJ	groL	60 kDa chaperonin			2	1	0	2	1	1	2	2	2	2	1	1	321453440	193999760	203088416	165995152	174765728	158203456	144898928	152054592	151102048	207479488	119455032	179134480	321453440	193999760	203088416	165995152	174765728	158203456	144898928	152054592	151102048	207479488
IQPLAMTADLLGAAR	IQPLAM[15.9949]TADLLGAAR	R	A	192	206	15	2	6M(15.9949)	tr|B4ECB5|B4ECB5_BURCJ	B4ECB5	B4ECB5_BURCJ	hemN	Coproporphyrinogen-III oxidase			2	2	2	0	1	1	1	2	2	1	2	0	21251166	30893494	24884448	0	31588554	25019988	28510018	32602784	22234396	45115468	24480380	15101927	21251166	30893494	24884448	0	31588554	25019988	28510018	32602784	22234396	45115468
ITSVGMFEHVGR	ITSVGM[15.9949]FEHVGR	R	K	238	249	12	2,3	6M(15.9949)	tr|B4E9I2|B4E9I2_BURCJ	B4E9I2	B4E9I2_BURCJ	BCAL2783	Putative cyclopropane-fatty-acyl-phospholipid synthase			3	3	3	3	3	2	2	2	3	1	5	2	387343840	366097856	320574592	313425536	461980736	469480480	466008480	419414688	438970400	215319728	408925760	548663230	387343840	366097856	320574592	313425536	461980736	469480480	466008480	419414688	438970400	215319728
IVDWYMEGK	IVDWYM[15.9949]EGK	K	L	325	333	9	2	6M(15.9949)	tr|B4EA01|B4EA01_BURCJ	B4EA01	B4EA01_BURCJ	flhA	S-(hydroxymethyl)glutathione dehydrogenase			0	0	0	0	0	0	0	1	0	0	1	0	19137310	16083631	5.43388e+06	15291969	12591264	13387625	11259934	16073108	5.29578e+06	20682048	21401812	23361514	19137310	16083631	5.43388e+06	15291969	12591264	13387625	11259934	16073108	5.29578e+06	20682048
IVGLEMGADDYLPKPFNPR	IVGLEM[15.9949]GADDYLPKPFNPR	R	E	94	112	19	3	6M(15.9949)	tr|B4EC18|B4EC18_BURCJ	B4EC18	B4EC18_BURCJ	ompR	Oxidative stress related two-component regulatory system, response regulator protein			0	0	0	0	0	0	0	1	1	0	0	0	37897168	35425916	36153352	31146092	68840320	68940440	61564528	64261344	32811880	54457352	50578096	62186172	37897168	35425916	36153352	31146092	68840320	68940440	61564528	64261344	32811880	54457352
IVLTDMH	IVLTDM[15.9949]H	R	-	336	342	7	2	6M(15.9949)	tr|B4EK33|B4EK33_BURCJ	B4EK33	B4EK33_BURCJ	adhA	Alcohol dehydrogenase			2	2	2	1	2	4	4	2	3	1	2	1	212603664	168549536	168241392	160562512	260024144	239172176	284983072	259208832	293151712	409214688	279179360	316977792	212603664	168549536	168241392	160562512	260024144	239172176	284983072	259208832	293151712	409214688
IVNPIMGVAFWR	IVNPIM[15.9949]GVAFWR	K	D	216	227	12	2	6M(15.9949)	sp|B4EM48|ASSY_BURCJ	B4EM48	ASSY_BURCJ	argG	Argininosuccinate synthase			3	3	3	4	3	3	5	3	3	0	3	3	68370280	53852260	62363824	56029136	67056524	61004420	95593824	68630536	51398828	79278320	54130132	45238804	68370280	53852260	62363824	56029136	67056524	61004420	95593824	68630536	51398828	79278320
KADDVMVVK	KADDVM[15.9949]VVK	R	L	113	121	9	2	6M(15.9949)	tr|B4E8X3|B4E8X3_BURCJ	B4E8X3	B4E8X3_BURCJ	BCAL2700	Putative oxidoreductase			0	0	0	0	0	0	0	0	0	1	0	0	0	0	0	0	0	0	0	0	0	37771136	0	17650376	0	0	0	0	0	0	0	0	0	37771136
KNFTAMLR	KNFTAM[15.9949]LR	K	L	151	158	8	2	6M(15.9949)	sp|B4EFB0|MDH_BURCJ	B4EFB0	MDH_BURCJ	mdh	Malate dehydrogenase			2	2	1	0	3	2	2	0	3	2	2	1	461682240	338635872	4572956	310416832	369586176	352406080	323388064	324090944	351616864	312177920	343057280	249908512	461682240	338635872	4572956	310416832	369586176	352406080	323388064	324090944	351616864	312177920
KVLGDMGAK	KVLGDM[15.9949]GAK	R	L	456	464	9	2	6M(15.9949)	tr|B4EBD5|B4EBD5_BURCJ	B4EBD5	B4EBD5_BURCJ	BCAL0884	Putative acyl-CoA dehydrogenase oxidoreductase protein			0	0	0	0	1	0	1	0	0	0	1	0	0	0	0	8506208	27539598	0	17960934	9571618	0	0	11068726	0	0	0	0	8506208	27539598	0	17960934	9571618	0	0
LAFSSMK	LAFSSM[15.9949]K	R	L	178	184	7	2	6M(15.9949)	tr|B4E7D0|B4E7D0_BURCJ	B4E7D0	B4E7D0_BURCJ	dnaN	DNA polymerase III subunit beta			1	0	0	0	1	0	1	0	1	0	0	1	56841852	63159888	55558208	48015632	63993936	63100708	60267208	60246956	50587996	72644488	52498236	63710928	56841852	63159888	55558208	48015632	63993936	63100708	60267208	60246956	50587996	72644488
LGSPAMTTR	LGSPAM[15.9949]TTR	R	G	362	370	9	2	6M(15.9949)	tr|B4ECY9|B4ECY9_BURCJ	B4ECY9	B4ECY9_BURCJ	glyA	Serine hydroxymethyltransferase			2	2	4	3	5	3	4	3	2	2	3	4	110822040	58313612	85921880	77478792	76946072	82318648	96705416	92162760	33664376	35661236	81954216	84272896	110822040	58313612	85921880	77478792	76946072	82318648	96705416	92162760	33664376	35661236
LHDAGMTVAVSHR	LHDAGM[15.9949]TVAVSHR	R	E	24	36	13	2,3	6M(15.9949)	tr|B4EIA8|B4EIA8_BURCJ	B4EIA8	B4EIA8_BURCJ	phbB	Acetoacetyl-CoA reductase			0	1	2	0	2	1	0	2	0	0	1	0	0	2.86658e+06	1.61121e+06	0	5981139	4.75162e+06	2.79923e+06	4334164	7025795	0	0	3.50644e+06	0	1.78636e+06	2.72173e+06	0	3.72739e+06	2405681	2.7177e+06	2.60547e+06	4281595	0
LILDQMAAALAK	LILDQM[15.9949]AAALAK	K	M	227	238	12	2	6M(15.9949)	tr|B4E6S1|B4E6S1_BURCJ	B4E6S1	B4E6S1_BURCJ	BCAL0349	Putative outer membrane protein			0	0	0	0	0	0	1	0	0	1	0	0	0	0	0	0	5498895	0	4298224	5622889	0	6.89036e+06	2945601	0	0	0	0	0	5498895	0	4298224	5622889	0	6.89036e+06
LLDSEMVIALR	LLDSEM[15.9949]VIALR	R	T	51	61	11	2	6M(15.9949)	tr|B4EPY3|B4EPY3_BURCJ	B4EPY3	B4EPY3_BURCJ	BCAS0217	Uncharacterized protein			1	0	1	0	0	0	0	0	0	0	0	0	20520454	0	16424712	0	0	0	12190989	0	0	0	0	0	20520454	0	16424712	0	0	0	12190989	0	0	0
LSAQGMGASNPIADNATEAGR	LSAQGM[15.9949]GASNPIADNATEAGR	R	A	178	198	21	2	6M(15.9949)	tr|B4E8D9|B4E8D9_BURCJ	B4E8D9	B4E8D9_BURCJ	BCAL2645	Putative OmpA family membrane protein			14	10	10	9	11	12	13	11	10	15	13	12	825021570	768247810	650840130	687661890	847129150	771828990	854375170	883829250	976455490	1566304130	919203390	1262909950	825021570	768247810	650840130	687661890	847129150	771828990	854375170	883829250	976455490	1566304130
LSPEEMYRR	LSPEEM[15.9949]YRR	K	V	101	109	9	2	6M(15.9949)	tr|B4EPP7|B4EPP7_BURCJ	B4EPP7	B4EPP7_BURCJ	BCAS0130	Putative ABC transporter substrate-binding protein			0	0	0	0	0	0	0	0	0	0	1	0	0	0	0	0	0	0	0	0	0	0	0	0	0	0	0	0	0	0	0	0	0	0
LVDEQMLTGLTDSQR	LVDEQM[15.9949]LTGLTDSQR	K	K	998	1012	15	2	6M(15.9949)	tr|B4E6S3|B4E6S3_BURCJ	B4E6S3	B4E6S3_BURCJ	BCAL0351	Putative type VI secretion system protein TssM			0	0	0	0	0	0	0	0	0	0	0	1	0	0	8.34908e+06	0	0	0	8.13231e+06	0	0	0	0	8541173	0	0	8.34908e+06	0	0	0	8.13231e+06	0	0	0
LVEGAMSDTLTK	LVEGAM[15.9949]SDTLTK	R	R	135	146	12	2	6M(15.9949)	tr|B4EJJ0|B4EJJ0_BURCJ	B4EJJ0	B4EJJ0_BURCJ	BCAM1500	Putative universal stress protein			2	2	1	3	3	2	3	4	6	2	3	2	86506992	87472784	95512904	71592344	162899072	166929904	125137600	112768296	208645424	290168896	185241648	243830864	86506992	87472784	95512904	71592344	162899072	166929904	125137600	112768296	208645424	290168896
MFLIDMEHGR	MFLIDM[15.9949]EHGR	K	L	461	470	10	3	6M(15.9949)	tr|B4E612|B4E612_BURCJ	B4E612	B4E612_BURCJ	glt1	Glutamate synthase large subunit			0	0	0	0	0	1	0	0	0	0	0	0	0	0	0	0	0	0	0	0	0	0	0	0	0	0	0	0	0	0	0	0	0	0
MVVIEMNPR	MVVIEM[15.9949]NPR	R	V	302	310	9	2	6M(15.9949)	tr|B4EEJ9|B4EEJ9_BURCJ	B4EEJ9	B4EEJ9_BURCJ	carB	Carbamoyl-phosphate synthase large chain			0	0	0	3	0	3	0	0	1	0	0	0	75995112	68288776	46035868	66669732	64679968	66804360	52968620	60295608	14442228	63383196	48756824	51155124	75995112	68288776	46035868	66669732	64679968	66804360	52968620	60295608	14442228	63383196
NAAPLMK	NAAPLM[15.9949]K	K	Y	173	179	7	2	6M(15.9949)	tr|B4E6Q3|B4E6Q3_BURCJ	B4E6Q3	B4E6Q3_BURCJ	BCAL0331	Putative stringent starvation protein A			0	1	0	0	0	0	0	0	0	1	0	0	63936028	51838500	55326964	0	40793884	0	56700720	38946352	81174280	10966223	54761384	23650606	63936028	51838500	55326964	0	40793884	0	56700720	38946352	81174280	10966223
NHEEEMKDLR	NHEEEM[15.9949]KDLR	K	N	286	295	10	2,3	6M(15.9949)	sp|P13645|K1C10_HUMAN	P13645	K1C10_HUMAN	KRT10	Keratin, type I cytoskeletal 10			2	2	3	1	1	2	1	2	0	2	0	4	23103214	0	69540992	6.18992e+06	14268.3	0	0	11582494	16805508	25278478	11253694	16970836	15739116	0	46554004	6.18992e+06	14268.3	0	0	11582494	16805508	16833274
NMLAAMAK	NMLAAM[15.9949]AK	R	G	49	56	8	2	6M(15.9949)	tr|B4EE26|B4EE26_BURCJ	B4EE26	B4EE26_BURCJ	BCAL3305	Preprotein translocase subunit			1	1	0	0	0	0	0	0	0	0	0	0	38337808	51971476	0	0	0	0	0	0	0	24359808	0	0	38337808	51971476	0	0	0	0	0	0	0	24359808
NNNEAMHQIASR	NNNEAM[15.9949]HQIASR	R	L	189	200	12	2,3	6M(15.9949)	tr|B4E5Z0|B4E5Z0_BURCJ	B4E5Z0	B4E5Z0_BURCJ	BCAL0266	Putative cytochrome c4			2	0	2	1	1	2	1	1	2	0	2	0	5.8825e+06	3.01895e+06	3.36401e+06	1.55779e+06	4343679	4.02427e+06	1.88789e+06	1.77587e+06	7659095	0	9633622	0	3279115	1.63927e+06	4.78088e+06	819286	2.55283e+06	2354456	1.10715e+06	1.72874e+06	4504126	0
NPGPVMTDNHK	NPGPVM[15.9949]TDNHK	K	V	306	316	11	2	6M(15.9949)	sp|B4E5L9|NUOD_BURCJ	B4E5L9	NUOD_BURCJ	nuoD	NADH-quinone oxidoreductase subunit D			1	0	1	2	0	0	0	0	0	0	0	0	0	2.35989e+06	5.07472e+06	4750011	3.41439e+06	2.53999e+06	2.33504e+06	2.89106e+06	0	0	3.1405e+06	3171444	0	2.35989e+06	5.07472e+06	4750011	3.41439e+06	2.53999e+06	2.33504e+06	2.89106e+06	0	0
NPPLAMHK	NPPLAM[15.9949]HK	K	R	183	190	8	2	6M(15.9949)	tr|B4E7B9|B4E7B9_BURCJ	B4E7B9	B4E7B9_BURCJ	paaZ	Putative phenylacetic acid degradation oxidoreductase			2	0	0	0	0	0	2	1	0	0	0	1	4776622	1.04785e+06	6.10633e+06	5034191	4591239	3194652	3.97891e+06	3877654	2.40844e+06	700981950	2.88297e+06	4.89414e+06	4776622	1.04785e+06	6.10633e+06	5034191	4591239	3194652	3.97891e+06	3877654	2.40844e+06	700981950
NVIIIMTTNAGAESMQK	NVIIIM[15.9949]TTNAGAESMQK	R	A	601	617	17	2	6M(15.9949)	tr|B4E903|B4E903_BURCJ	B4E903	B4E903_BURCJ	clpA	Putative ATP-dependent Clp protease ATP-binding subunit			0	0	0	0	0	0	0	0	0	1	0	0	0	0	0	0	0	0	0	0	0	0	0	0	0	0	0	0	0	0	0	0	0	0
QADLEMSEHALER	QADLEM[15.9949]SEHALER	R	L	101	113	13	3	6M(15.9949)	tr|B4EIC0|B4EIC0_BURCJ	B4EIC0	B4EIC0_BURCJ	BCAM0308	Uncharacterized protein			0	1	0	0	0	0	0	0	0	0	0	0	54934192	37918340	10942719	22579346	45796096	52934384	28294332	40241060	48301140	99106128	59355556	65708212	54934192	37918340	10942719	22579346	45796096	52934384	28294332	40241060	48301140	99106128
QFEAEMK	QFEAEM[15.9949]K	K	K	869	875	7	2	6M(15.9949)	tr|B4E7L9|B4E7L9_BURCJ	B4E7L9	B4E7L9_BURCJ	sucA	2-oxoglutarate dehydrogenase E1 component			2	1	2	1	2	2	2	2	1	1	1	1	34919028	32170376	35699912	27556156	33954668	33498238	33436512	25948532	35277336	101658128	36503700	61245380	34919028	32170376	35699912	27556156	33954668	33498238	33436512	25948532	35277336	101658128
QPIPSMPGVER	QPIPSM[15.9949]PGVER	R	V	46	56	11	2	6M(15.9949)	tr|B4E5Y8|B4E5Y8_BURCJ	B4E5Y8	B4E5Y8_BURCJ	hemB	Delta-aminolevulinic acid dehydratase			0	0	0	0	0	0	0	0	0	0	0	2	75069720	70979336	43817912	61811544	74676328	64072648	65328380	51863908	76949648	127788904	77450304	106319768	75069720	70979336	43817912	61811544	74676328	64072648	65328380	51863908	76949648	127788904
QSGVDMHAGR	QSGVDM[15.9949]HAGR	R	A	104	113	10	2	6M(15.9949)	tr|B4E8M8|B4E8M8_BURCJ	B4E8M8	B4E8M8_BURCJ	gor	Glutathione reductase			0	0	0	0	0	0	0	0	0	1	0	0	0	0	0	0	0	0	0	0	0	1.68824e+06	0	0	0	0	0	0	0	0	0	0	0	0
QTIEQMLK	QTIEQM[15.9949]LK	K	A	247	254	8	2	6M(15.9949)	sp|B4ECN0|EFTS_BURCJ	B4ECN0	EFTS_BURCJ	tsf	Elongation factor Ts			1	1	1	1	1	1	1	1	2	0	0	0	30167988	31395014	47880500	40713768	31940866	34322836	40780492	28343926	72554096	80697960	41258508	48093124	30167988	31395014	47880500	40713768	31940866	34322836	40780492	28343926	72554096	80697960
QVIDGMVER	QVIDGM[15.9949]VER	K	G	122	130	9	2	6M(15.9949)	tr|B4EAG0|B4EAG0_BURCJ	B4EAG0	B4EAG0_BURCJ	phbB	Acetoacetyl-CoA reductase			2	2	2	2	2	3	3	4	4	2	2	4	146105936	127948656	118149824	104771808	137675248	137026784	134211128	121657344	140924240	225190256	134503744	159843024	146105936	127948656	118149824	104771808	137675248	137026784	134211128	121657344	140924240	225190256
RGDSVMSLFAES	RGDSVM[15.9949]SLFAES	R	-	300	311	12	2	6M(15.9949)	tr|B4EAR3|B4EAR3_BURCJ	B4EAR3	B4EAR3_BURCJ	prs	Ribose-phosphate pyrophosphokinase			0	1	2	2	3	0	1	2	1	2	2	1	0	32476810	31379632	21814580	22185210	0	17105994	48755124	0	50959464	18102824	42399096	0	32476810	31379632	21814580	22185210	0	17105994	48755124	0	50959464
RGGAWMDDAR	RGGAWM[15.9949]DDAR	K	S	426	435	10	2	6M(15.9949)	tr|B4EDU2|B4EDU2_BURCJ	B4EDU2	B4EDU2_BURCJ	BCAL2213	Oligopeptidase A			0	0	0	1	0	0	0	0	0	0	0	0	0	0	0	0	0	0	0	0	0	0	0	0	0	0	0	0	0	0	0	0	0	0
RQLAYMIEK	RQLAYM[15.9949]IEK	R	L	45	53	9	2	6M(15.9949)	sp|B4EBH3|RS6_BURCJ	B4EBH3	RS6_BURCJ	rpsF	30S ribosomal protein S6			2	1	1	1	1	1	0	1	0	0	1	0	22035092	13152074	25161180	12013650	20598306	12099984	9823089	12986138	6.97813e+06	0	11405875	8851503	22035092	13152074	25161180	12013650	20598306	12099984	9823089	12986138	6.97813e+06	0
RVTDIMGEISAASDEQSTGIEQVNR	RVTDIM[15.9949]GEISAASDEQSTGIEQVNR	R	A	450	474	25	3	6M(15.9949)	tr|B4EE56|B4EE56_BURCJ	B4EE56	B4EE56_BURCJ	tar	Methyl-accepting chemotaxis protein			0	0	0	1	0	0	0	0	0	0	0	0	0	0	0	51451008	0	0	0	0	0	0	0	0	0	0	0	0	0	0	0	0	0	0
RVYDQMAEPR	RVYDQM[15.9949]AEPR	R	W	85	94	10	2	6M(15.9949)	sp|B4E5M1|NUOB_BURCJ	B4E5M1	NUOB_BURCJ	nuoB	NADH-quinone oxidoreductase subunit B			2	1	0	1	1	1	1	0	1	0	0	0	8661693	5521701	3.54453e+06	4.9877e+06	5.80937e+06	3.9775e+06	6256451	3.07797e+06	4562549	5.43241e+06	4481357	0	8661693	5521701	3.54453e+06	4.9877e+06	5.80937e+06	3.9775e+06	6256451	3.07797e+06	4562549	5.43241e+06
SADEIMLTSATK	SADEIM[15.9949]LTSATK	R	E	251	262	12	2	6M(15.9949)	tr|B4E9Q5|B4E9Q5_BURCJ	B4E9Q5	B4E9Q5_BURCJ	BCAL0705	Putative D-amino acid aminotransferase			2	0	1	0	2	2	2	0	0	2	0	2	86351216	0	73521200	73615520	44461168	66375944	54760740	0	56054352	0	0	0	86351216	0	73521200	73615520	44461168	66375944	54760740	0	56054352	0
SAEHAMTMSGAIPTYLVPTR	SAEHAM[15.9949]TMSGAIPTYLVPTR	K	N	254	273	20	3	6M(15.9949)	tr|B4EG92|B4EG92_BURCJ	B4EG92	B4EG92_BURCJ	adiA	Biodegradative arginine decarboxylase			0	1	0	0	1	0	0	0	0	0	1	0	28450920	16845516	11008888	15837971	56282708	20292182	45290240	61513784	34987376	0	41995332	44789844	28450920	16845516	11008888	15837971	56282708	20292182	45290240	61513784	34987376	0
SFTFVMK	SFTFVM[15.9949]K	K	T	66	72	7	2	6M(15.9949)	sp|B4E5A8|RL11_BURCJ	B4E5A8	RL11_BURCJ	rplK	50S ribosomal protein L11			4	4	2	2	3	4	3	4	3	2	4	4	203128288	188518288	226315424	167016224	168852400	165723296	153550528	190241696	188397264	228707360	149967216	197033632	203128288	188518288	226315424	167016224	168852400	165723296	153550528	190241696	188397264	228707360
SNLVGMGVLPLQFK	SNLVGM[15.9949]GVLPLQFK	R	G	816	829	14	2	6M(15.9949)	tr|B4EFA6|B4EFA6_BURCJ	B4EFA6	B4EFA6_BURCJ	citB	Aconitate hydratase			2	2	2	2	2	3	2	2	3	4	2	2	204115024	290325760	188158368	192634016	154331552	168348512	182901216	210335216	147301232	230095936	154561872	175200464	204115024	290325760	188158368	192634016	154331552	168348512	182901216	210335216	147301232	230095936
STGEVMGVGQTFGEALFK	STGEVM[15.9949]GVGQTFGEALFK	R	S	923	940	18	2	6M(15.9949)	tr|B4EEJ9|B4EEJ9_BURCJ	B4EEJ9	B4EEJ9_BURCJ	carB	Carbamoyl-phosphate synthase large chain			2	1	0	2	0	1	1	1	2	2	1	2	49412424	50327392	72126960	59042992	67612192	53165368	57172864	54597796	56544832	51207080	45090660	43941020	49412424	50327392	72126960	59042992	67612192	53165368	57172864	54597796	56544832	51207080
SVDAIMFAEELEDLK	SVDAIM[15.9949]FAEELEDLK	R	N	157	171	15	2	6M(15.9949)	tr|B4E598|B4E598_BURCJ	B4E598	B4E598_BURCJ	paaE	Putative phenylacetic acid degradation NADH oxidoreductase PaaE			0	0	0	0	0	0	0	0	1	0	0	0	0	0	0	0	0	0	0	0	0	0	0	0	0	0	0	0	0	0	0	0	0	0
SVDAIMFAEELEDLKNR	SVDAIM[15.9949]FAEELEDLKNR	R	Y	157	173	17	3	6M(15.9949)	tr|B4E598|B4E598_BURCJ	B4E598	B4E598_BURCJ	paaE	Putative phenylacetic acid degradation NADH oxidoreductase PaaE			0	0	1	2	0	0	0	0	0	0	0	0	110317528	69051576	93319064	58781736	0	0	0	0	0	7.98862e+06	26574100	0	110317528	69051576	93319064	58781736	0	0	0	0	0	7.98862e+06
[truncated: 4,536 more rows]
[truncated: 26 more columns]

## Sheet: Protein_information
Protein	Protein ID	Entry Name	Gene	Protein Length	Organism	Protein Existence	Description	Protein Probability	Top Peptide Probability	Combined Total Peptides	Combined Spectral Count	Combined Unique Spectral Count	Combined Total Spectral Count	20250929_HT_11839_NW_Sample_A1_Delta_pglL_NoCTX Spectral Count	20250929_HT_11839_NW_Sample_A2_Delta_pglL_NoCTX Spectral Count	20250929_HT_11839_NW_Sample_A3_Delta_pglL_NoCTX Spectral Count	20250929_HT_11839_NW_Sample_A4_Delta_pglL_NoCTX Spectral Count	20250929_HT_11839_NW_Sample_B1_Delta_pglL_CTX_pglL_NI Spectral Count	20250929_HT_11839_NW_Sample_B2_Delta_pglL_CTX_pglL_NI Spectral Count	20250929_HT_11839_NW_Sample_B3_Delta_pglL_CTX_pglL_NI Spectral Count	20250929_HT_11839_NW_Sample_B4_Delta_pglL_CTX_pglL_NI Spectral Count	20250929_HT_11839_NW_Sample_C1_Delta_pglL_CTX_pglL_I Spectral Count	20250929_HT_11839_NW_Sample_C2_Delta_pglL_CTX_pglL_I Spectral Count	20250929_HT_11839_NW_Sample_C3_Delta_pglL_CTX_pglL_I Spectral Count	20250929_HT_11839_NW_Sample_C4_Delta_pglL_CTX_pglL_I Spectral Count	20250929_HT_11839_NW_Sample_A1_Delta_pglL_NoCTX Unique Spectral Count	20250929_HT_11839_NW_Sample_A2_Delta_pglL_NoCTX Unique Spectral Count	20250929_HT_11839_NW_Sample_A3_Delta_pglL_NoCTX Unique Spectral Count	20250929_HT_11839_NW_Sample_A4_Delta_pglL_NoCTX Unique Spectral Count	20250929_HT_11839_NW_Sample_B1_Delta_pglL_CTX_pglL_NI Unique Spectral Count	20250929_HT_11839_NW_Sample_B2_Delta_pglL_CTX_pglL_NI Unique Spectral Count	20250929_HT_11839_NW_Sample_B3_Delta_pglL_CTX_pglL_NI Unique Spectral Count	20250929_HT_11839_NW_Sample_B4_Delta_pglL_CTX_pglL_NI Unique Spectral Count	20250929_HT_11839_NW_Sample_C1_Delta_pglL_CTX_pglL_I Unique Spectral Count	20250929_HT_11839_NW_Sample_C2_Delta_pglL_CTX_pglL_I Unique Spectral Count	20250929_HT_11839_NW_Sample_C3_Delta_pglL_CTX_pglL_I Unique Spectral Count	20250929_HT_11839_NW_Sample_C4_Delta_pglL_CTX_pglL_I Unique Spectral Count	20250929_HT_11839_NW_Sample_A1_Delta_pglL_NoCTX Total Spectral Count	20250929_HT_11839_NW_Sample_A2_Delta_pglL_NoCTX Total Spectral Count	20250929_HT_11839_NW_Sample_A3_Delta_pglL_NoCTX Total Spectral Count	20250929_HT_11839_NW_Sample_A4_Delta_pglL_NoCTX Total Spectral Count	20250929_HT_11839_NW_Sample_B1_Delta_pglL_CTX_pglL_NI Total Spectral Count	20250929_HT_11839_NW_Sample_B2_Delta_pglL_CTX_pglL_NI Total Spectral Count	20250929_HT_11839_NW_Sample_B3_Delta_pglL_CTX_pglL_NI Total Spectral Count	20250929_HT_11839_NW_Sample_B4_Delta_pglL_CTX_pglL_NI Total Spectral Count	20250929_HT_11839_NW_Sample_C1_Delta_pglL_CTX_pglL_I Total Spectral Count	20250929_HT_11839_NW_Sample_C2_Delta_pglL_CTX_pglL_I Total Spectral Count	20250929_HT_11839_NW_Sample_C3_Delta_pglL_CTX_pglL_I Total Spectral Count	20250929_HT_11839_NW_Sample_C4_Delta_pglL_CTX_pglL_I Total Spectral Count
[truncated: 3,277 more rows]
[truncated: 25 more columns]
